# Supplementary material for: The PKA/MBD2 Axis Transcriptionally Represses INPP5A to Modulate PI3K/Akt Signaling and Accelerate Pituitary Tumorigenesis
Source: CNS Neurosci Ther. 2026 Mar 19;32(3):e70817. doi: 10.1002/cns.70817 (PMC13093853; doi:10.1002/cns.70817)
Supplement: Supplementary file 10 — Table S4: RNA‐Seq of INPP5A Overexpression [file CNS-32-e70817-s002.xlsx]

## Sheet: RNA-Seq of INPP5A
TableS4 RNA-Seq of INPP5A Overexpression
ID	log2FoldChange	pval	padj	significant	PCDH1_readcount	PCDH2_readcount	PCDH3_readcount	INPP5A1_readcount	INPP5A2_readcount	INPP5A3_readcount	Meancount_PCDH	Meancount_INPP5A	PCDH1_fpkm	PCDH2_fpkm	PCDH3_fpkm	INPP5A1_fpkm	INPP5A2_fpkm	INPP5A3_fpkm	Meanfpkm_PCDH	Meanfpkm_INPP5A	PCDH1_tpm	PCDH2_tpm	PCDH3_tpm	INPP5A1_tpm	INPP5A2_tpm	INPP5A3_tpm	Meantpm_PCDH	Meantpm_INPP5A	genetype	gene_name	chrs	start	end	production	rgd_symbol
ENSRNOG00000000047	-1	8.704e-14	1.673e-12	down	1868	1887	1746	834	926	965	1833.67	908.333	27.7373	27.5563	25.1752	12.4541	14.6691	17.9968	26.8229	15.04	47.6126	45.9955	40.5853	22.7025	25.8113	32.1938	44.7311	26.9026	protein_coding	Cd82	chr3	82324354	82368357	Cd82 molecule [Source:RGD Symbol;Acc:69070]	Cd82
ENSRNOG00000000096	1.211	2.825e-13	4.958e-12	up	245	221	190	605	518	410	218.667	511	3.32578	2.94746	2.49717	8.26172	7.49355	6.98374	2.92347	7.57967	5.70889	4.91975	4.02571	15.0602	13.1854	12.493	4.88478	13.5795	protein_coding	Pdzk1	chr2	198965685	198999323	PDZ domain containing 1 [Source:RGD Symbol;Acc:70924]	Pdzk1
ENSRNOG00000000113	1.783	9.715e-21	5.109e-19	up	102	134	129	435	421	400	121.667	418.667	0.964114	1.24048	1.17974	4.14773	4.2511	4.75588	1.12811	4.38491	1.65496	2.07055	1.90187	7.56086	7.48011	8.50762	1.87579	7.84953	protein_coding	Elac1	chr18	69706522	69723869	elaC ribonuclease Z 1 [Source:RGD Symbol;Acc:1304757]	Elac1
ENSRNOG00000000151	-1.051	1.805e-10	2.016e-09	down	616	488	501	296	240	241	535	259	17.9486	13.9917	14.1562	8.67054	7.4612	8.8254	15.3655	8.31905	30.8098	23.3542	22.8213	15.8054	13.1285	15.7874	25.6618	14.9071	protein_coding	Ldlrap1	chr5	152966591	152987211	low density lipoprotein receptor adaptor protein 1 [Source:RGD Symbol;Acc:1563417]	Ldlrap1
ENSRNOG00000000165	1.087	0.002403	0.006561	up	47	50	26	104	79	79	41	87.3333	0.790133	0.719869	0.354429	1.65805	1.39837	1.53691	0.621477	1.53111	1.35631	1.20157	0.571378	3.02244	2.46054	2.74933	1.04308	2.7441	protein_coding	Pfkfb1	chrX	23092159	23144324	6-phosphofructo-2-kinase/fructose-2,6-biphosphatase 1 [Source:RGD Symbol;Acc:3307]	Pfkfb1
ENSRNOG00000000168	-1.018	1.128e-15	2.987e-14	down	1298	1156	1427	669	663	589	1293.67	640.333	13.7962	12.0819	14.726	7.15245	7.51397	7.86273	13.5347	7.50971	23.6819	20.1665	23.7399	13.0381	13.2214	14.0653	22.5294	13.4416	protein_coding	Gatm	chr3	114711562	114728410	glycine amidinotransferase [Source:RGD Symbol;Acc:71090]	Gatm
ENSRNOG00000000245	1.229	2.596e-13	4.582e-12	up	174	185	183	494	435	353	180.667	427.333	2.20095	2.35872	2.26156	6.38109	5.97039	5.68909	2.27374	6.01352	3.77805	3.93705	3.64589	11.632	10.5053	10.177	3.787	10.7714	protein_coding	Slc16a6	chr10	97735548	97756521	solute carrier family 16, member 6 [Source:RGD Symbol;Acc:735117]	Slc16a6
ENSRNOG00000000383	1.094	0.02364	0.0497	up	33	20	15	48	67	32	22.6667	49	0.166884	0.096534	0.068806	0.240368	0.356724	0.202515	0.110741	0.266536	0.286466	0.16113	0.110922	0.438165	0.62768	0.362271	0.186173	0.476039	protein_coding	Mypn	chr20	26988774	27074138	myopalladin [Source:RGD Symbol;Acc:1308510]	Mypn
ENSRNOG00000000390	1.263	0.0007612	0.002339	up	36	36	24	94	65	72	32	77	0.521893	0.521315	0.343749	1.38887	1.02113	1.33502	0.462319	1.24834	0.895859	0.870153	0.554161	2.53176	1.79675	2.38818	0.773391	2.23889	protein_coding	Rufy2	chr20	27220707	27247309	RUN and FYVE domain containing 2 [Source:RGD Symbol;Acc:1592188]	Rufy2
ENSRNOG00000000441	1.341	2.578e-07	1.631e-06	up	65	69	73	193	151	179	69	174.333	1.3322	1.39191	1.46069	4.00765	3.32217	4.64699	1.39493	3.99227	2.2868	2.3233	2.35479	7.30551	5.84559	8.31284	2.32163	7.15465	protein_coding	Gpsm3	chr20	4355175	4357107	G-protein signaling modulator 3 [Source:RGD Symbol;Acc:1303014]	Gpsm3
ENSRNOG00000000463	1.213	2.98e-06	1.525e-05	up	83	79	58	173	196	143	73.3333	170.667	0.373969	0.341484	0.249002	0.782388	0.927355	0.81335	0.321485	0.841031	0.641939	0.569987	0.401419	1.42621	1.63175	1.45497	0.537782	1.50431	protein_coding	Col11a2	chr20	3830164	3859018	collagen type XI alpha 2 chain [Source:RGD Symbol;Acc:2373]	Col11a2
ENSRNOG00000000503	-1.337	2.143e-27	2.609e-25	down	3774	3432	4192	1552	1406	1537	3799.33	1498.33	29.6432	26.3234	32.135	12.0988	11.5131	14.3901	29.3672	12.6673	50.8842	43.9376	51.8052	22.0548	20.2581	25.742	48.8757	22.6849	protein_coding	Ppard	chr20	7818289	7885333	peroxisome proliferator-activated receptor delta [Source:RGD Symbol;Acc:3370]	Ppard
ENSRNOG00000000520	1.16	4.854e-19	1.996e-17	up	6204	7017	5727	17869	15891	9451	6316	14403.7	62.5065	68.895	57.5869	173.067	166.201	116.256	62.9961	151.841	107.296	114.996	92.8364	315.482	292.442	207.966	105.043	271.963	protein_coding	Srsf3	chr20	6288267	6298213	serine and arginine rich splicing factor 3 [Source:RGD Symbol;Acc:1309233]	Srsf3
ENSRNOG00000000521	-1.317	7.688e-30	1.192e-27	down	5167	4238	5633	2112	2112	1830	5012.67	2018	101.862	74.3215	107.14	41.9151	43.5768	44.7104	94.4412	43.4008	174.851	124.054	172.722	76.4066	76.6765	79.9809	157.209	77.688	protein_coding	Cdkn1a	chr20	6351458	6358864	cyclin-dependent kinase inhibitor 1A [Source:RGD Symbol;Acc:69328]	Cdkn1a
ENSRNOG00000000522	2.362	0.0002064	0.0007213	up	15	16	0	64	52	44	10.3333	53.3333	0.090909	0.093784	0	0.39733	0.341949	0.339356	0.0615643	0.359545	0.156051	0.15654	0	0.724289	0.601682	0.607062	0.104197	0.644344	protein_coding	Cpne5	chr20	6419033	6500523	copine 5 [Source:RGD Symbol;Acc:1308021]	Cpne5
ENSRNOG00000000565	-1.015	3.333e-27	3.899e-25	down	10789	9410	9033	5063	5228	4228	9744	4839.67	69.8725	60.0293	56.7853	32.9871	36.1328	34.3785	62.229	34.4994	119.94	100.198	91.5442	60.1318	63.5782	61.4984	103.894	61.7361	protein_coding	Sgpl1	chr20	30699872	30749940	sphingosine-1-phosphate lyase 1 [Source:RGD Symbol;Acc:628599]	Sgpl1
ENSRNOG00000000585	1.05	1.366e-15	3.536e-14	up	1105	1082	939	2622	2443	1518	1042	2194.33	9.36453	9.02036	7.72541	22.3733	22.1021	16.1641	8.70343	20.2132	16.0748	15.0563	12.4542	40.784	38.8902	28.9154	14.5284	36.1965	protein_coding	Amd1	chr20	45384000	45399694	adenosylmethionine decarboxylase 1 [Source:RGD Symbol;Acc:2104]	Amd1
ENSRNOG00000000599	1.511	4.513e-41	1.793e-38	up	1043	1151	933	3627	2984	2400	1042.33	3003.67	4.71025	5.11615	4.091	16.4956	14.395	13.6233	4.63913	14.838	8.08541	8.5396	6.59515	30.0696	25.3291	24.3702	7.74005	26.5896	protein_coding	Lama4	chr20	44060731	44209614	laminin subunit alpha 4 [Source:RGD Symbol;Acc:1560062]	Lama4
ENSRNOG00000000614	1.069	0.006993	0.01699	up	24	101	50	146	108	114	58.3333	122.667	0.196364	0.524105	0.251889	0.76582	0.607341	0.838664	0.324119	0.737275	0.33707	0.87481	0.406072	1.396	1.06866	1.50026	0.539317	1.32164	protein_coding	Bicc1	chr20	18780605	18940408	BicC family RNA binding protein 1 [Source:RGD Symbol;Acc:1307459]	Bicc1
ENSRNOG00000000634	-1.417	0.006764	0.0165	down	69	53	31	26	26	7	51	19.6667	1.42619	1.0892	0.625454	0.529697	0.566961	0.176506	1.04695	0.424388	2.44814	1.81803	1.0083	0.965578	0.997608	0.315745	1.75816	0.759644	protein_coding	Cabcoco1	chr20	21316826	21426034	ciliary associated calcium binding coiled-coil 1 [Source:RGD Symbol;Acc:1306739]	Cabcoco1
ENSRNOG00000000645	1.492	1.7e-22	1.125e-20	up	1046	924	634	3048	2497	1874	868	2473	5.77896	5.01729	3.4015	16.9487	14.7288	13.0035	4.73258	14.8937	9.91992	8.37459	5.4836	30.8957	25.9164	23.2615	7.92604	26.6912	protein_coding	Reep3	chr20	22913694	22999010	receptor accessory protein 3 [Source:RGD Symbol;Acc:1560401]	Reep3
ENSRNOG00000000655	2.583	0.0006201	0.001949	up	0	8	10	49	47	16	6	37.3333	0	0.038739	0.051515	0.259327	0.266229	0.103281	0.0300847	0.209612	0	0.064661	0.083047	0.472725	0.468449	0.184756	0.049236	0.37531	protein_coding	Ptprc	chr13	55061562	55173692	protein tyrosine phosphatase, receptor type, C [Source:RGD Symbol;Acc:3451]	Ptprc
ENSRNOG00000000693	1.071	0.01457	0.03252	up	23	21	26	54	44	49	23.3333	49	0.258131	0.227114	0.288191	0.613689	0.533133	0.69647	0.257812	0.614431	0.443096	0.379086	0.464595	1.11869	0.938085	1.24589	0.428926	1.10089	protein_coding	Svop	chr12	48292273	48351084	SV2 related protein [Source:RGD Symbol;Acc:620277]	Svop
ENSRNOG00000000723	-1.035	6.375e-25	5.66e-23	down	10882	9324	10032	4964	5036	4732	10079.3	4910.67	189.895	160.172	170.152	84.8533	91.3734	101.654	173.406	92.6268	325.966	267.351	274.304	154.678	160.778	181.844	289.207	165.767	protein_coding	RT1-CE5	chr20	4892702	4896991	RT1 class I, locus CE5 [Source:RGD Symbol;Acc:1595868]	RT1-CE5
ENSRNOG00000000781	1.484	6.386e-05	0.0002495	up	29	36	23	93	73	80	29.3333	82	0.527189	0.655812	0.374723	1.99052	1.4044	1.86719	0.519241	1.75404	0.904952	1.09465	0.604093	3.62849	2.47114	3.34016	0.867897	3.1466	protein_coding	Rnf39	chr20	2098375	2103864	ring finger protein 39 [Source:RGD Symbol;Acc:628854]	Rnf39
ENSRNOG00000000795	-1.073	4.487e-19	1.855e-17	down	2031	1924	2100	938	967	962	2018.33	955.667	30.1546	28.0871	30.2785	14.0165	15.326	17.9336	29.5067	15.7587	51.762	46.8816	48.8123	25.5506	26.9671	32.0807	49.152	28.1995	protein_coding	RT1-N3	chr20	3167079	3170945	RT1 class Ib, locus N3 [Source:RGD Symbol;Acc:1598370]	RT1-N3
ENSRNOG00000000827	-1.017	1.023e-17	3.597e-16	down	1995	2260	2383	1084	1145	1047	2212.67	1092	49.3335	54.9667	57.0755	26.8444	30.0435	32.5233	53.7919	29.8037	84.6838	91.7475	92.012	48.9345	52.8636	58.1798	89.4811	53.3259	protein_coding	Ier3	chr20	3438798	3440769	immediate early response 3 [Source:RGD Symbol;Acc:1303321]	Ier3
ENSRNOG00000000842	-1.242	1.341e-20	6.884e-19	down	2239	2025	2282	897	867	983	2182	915.667	46.1539	40.806	44.8092	18.1621	18.677	24.9578	43.923	20.599	79.2259	68.1112	72.2374	33.1076	32.8634	44.6461	73.1915	36.8724	protein_coding	Ddah2	chr20	5049496	5052585	dimethylarginine dimethylaminohydrolase 2 [Source:RGD Symbol;Acc:1302955]	Ddah2
ENSRNOG00000000869	5.927	0.0002306	0.0007971	up	0	0	0	17	7	10	0	11.3333	0	0	0	0.158868	0.063781	0.121118	0	0.114589	0	0	0	0.289599	0.112226	0.216663	0	0.206163	protein_coding	Arhgef6	chrX	159723866	159841072	Rac/Cdc42 guanine nucleotide exchange factor 6 [Source:RGD Symbol;Acc:1359674]	Arhgef6
ENSRNOG00000000873	2.019	0.0001451	0.0005236	up	11	8	15	63	47	31	11.3333	47	0.106289	0.071577	0.144393	0.634327	0.49464	0.385596	0.10742	0.504854	0.182451	0.119472	0.232778	1.15631	0.870353	0.689779	0.178234	0.90548	protein_coding	Brs3	chrX	159505344	159511021	bombesin receptor subtype 3 [Source:RGD Symbol;Acc:628645]	Brs3
ENSRNOG00000000881	1.182	2.549e-13	4.511e-12	up	786	591	466	1723	1406	1099	614.333	1409.33	5.12036	3.78684	2.9463	11.3069	9.78084	8.99733	3.95117	10.0284	8.78938	6.3208	4.74976	20.6112	17.2101	16.095	6.61998	17.9721	protein_coding	Mmgt1	chrX	158966673	158978995	membrane magnesium transporter 1 [Source:RGD Symbol;Acc:1566339]	Mmgt1
ENSRNOG00000000925	-1.057	3.261e-20	1.582e-18	down	4916	5790	6495	2841	3028	2432	5733.67	2767	114.116	132.14	146.489	66.3671	75.1238	71.0004	130.915	70.8304	195.887	220.561	236.156	120.98	132.186	127.01	217.535	126.725	protein_coding	Psph	chr12	30514112	30526557	phosphoserine phosphatase [Source:RGD Symbol;Acc:1308764]	Psph
ENSRNOG00000000956	-1.105	4.619e-06	2.257e-05	down	225	194	254	135	83	97	224.333	105	5.42225	4.58645	5.95831	3.26638	2.1166	2.91978	5.32233	2.76759	9.30759	7.65547	9.60544	5.95425	3.7243	5.22309	8.85617	4.96721	protein_coding	Rasl11a	chr12	9985928	9990284	RAS-like family 11 member A [Source:RGD Symbol;Acc:1303231]	Rasl11a
ENSRNOG00000001006	1.985	0.01853	0.04014	up	7	2	4	21	17	14	4.33333	17.3333	0.06896	0.019731	0.036982	0.201837	0.173181	0.175813	0.041891	0.18361	0.118373	0.032934	0.059619	0.367926	0.304724	0.314506	0.0703087	0.329052	protein_coding	Nptx2	chr12	12013911	12025549	neuronal pentraxin 2 [Source:RGD Symbol;Acc:1309447]	Nptx2
ENSRNOG00000001037	1.339	3.722e-13	6.397e-12	up	225	217	160	615	559	371	200.667	515	4.04544	3.84718	2.80069	11.15	10.7593	8.38558	3.56444	10.0983	6.94423	6.42152	4.51502	20.3253	18.9318	15.0007	5.96025	18.0859	protein_coding	Gpalpp1	chr15	58153275	58171049	GPALPP motifs containing 1 [Source:RGD Symbol;Acc:1307254]	Gpalpp1
ENSRNOG00000001040	1.054	1.232e-17	4.293e-16	up	1373	1463	1035	2996	2887	2211	1290.33	2698	12.7609	13.3711	9.3356	28.0361	28.6435	25.8131	11.8225	27.4976	21.9049	22.3183	15.05	51.1067	50.4002	46.1761	19.7577	49.2277	protein_coding	Pms2	chr12	12714394	12738641	PMS1 homolog 2, mismatch repair system component [Source:RGD Symbol;Acc:1305483]	Pms2
ENSRNOG00000001049	1.213	9.891e-43	4.524e-40	up	13258	11182	11558	30605	28404	24788	11999.3	27932.3	449.383	372.766	380.404	1044.12	1027.66	1055.46	400.851	1042.41	771.392	622.202	613.253	1903.31	1808.24	1888.07	668.949	1866.54	protein_coding	Tpt1	chr15	57891680	57894504	tumor protein, translationally-controlled 1 [Source:RGD Symbol;Acc:621623]	Tpt1
ENSRNOG00000001061	-1.107	4.85e-24	3.873e-22	down	3525	3533	4121	1795	1747	1650	3726.33	1730.67	73.5004	72.4399	83.4385	37.665	38.875	43.2208	76.4596	39.9202	126.168	120.913	134.512	68.6591	68.4032	77.3161	127.198	71.4595	protein_coding	Rilpl2	chr12	37544918	37556453	Rab interacting lysosomal protein-like 2 [Source:RGD Symbol;Acc:1303140]	Rilpl2
ENSRNOG00000001113	-2.291	3.493e-07	2.152e-06	down	93	72	91	14	10	27	85.3333	17	1.16125	0.884998	1.10459	0.168847	0.133339	0.422414	1.05028	0.241533	1.99335	1.47719	1.78072	0.307789	0.234618	0.755642	1.75042	0.432683	protein_coding	Mmd2	chr12	14021727	14078134	monocyte to macrophage differentiation-associated 2 [Source:RGD Symbol;Acc:1306506]	Mmd2
ENSRNOG00000001157	1.246	0.01409	0.03161	up	14	18	20	62	34	30	17.3333	42	0.090276	0.11373	0.127644	0.421251	0.240029	0.251815	0.11055	0.304365	0.154963	0.189832	0.205776	0.767894	0.422347	0.450464	0.183524	0.546902	protein_coding	Umodl1	chr20	9643612	9701170	uromodulin-like 1 [Source:RGD Symbol;Acc:1566039]	-
ENSRNOG00000001160	-1.022	8.822e-20	3.998e-18	down	4458	4394	5263	2287	2510	2157	4705	2318	110.402	107.096	126.662	57.0346	66.4498	67.2186	114.72	63.5677	189.51	178.76	204.193	103.968	116.923	120.245	190.821	113.712	protein_coding	Triap1	chr12	46987404	46989897	TP53 regulated inhibitor of apoptosis 1 [Source:RGD Symbol;Acc:1586233]	Triap1
ENSRNOG00000001177	-1.326	3.795e-26	3.818e-24	down	5333	5230	6061	2086	2175	2320	5541.33	2193.67	81.1249	78.2347	89.5309	31.9313	35.3118	44.3321	82.9635	37.1917	139.255	130.585	144.334	58.2073	62.1336	79.3041	138.058	66.5483	protein_coding	Acads	chr12	47254484	47263747	acyl-CoA dehydrogenase short chain [Source:RGD Symbol;Acc:620514]	Acads
ENSRNOG00000001181	1.157	4.615e-06	2.256e-05	up	91	118	75	229	260	152	94.6667	213.667	0.674121	0.864348	0.535779	1.71635	2.06372	1.41918	0.691416	1.73308	1.15717	1.44273	0.863734	3.12873	3.63125	2.53873	1.15454	3.09957	protein_coding	Wdr4	chr20	10239154	10257044	WD repeat domain 4 [Source:RGD Symbol;Acc:1585179]	Wdr4
ENSRNOG00000001190	1.13	1.514e-36	3.872e-34	up	4962	4855	4155	11297	10474	8947	4657.33	10239.3	42.7049	41.0955	34.7203	97.8638	96.2231	96.7291	39.5069	96.9387	73.3054	68.5945	55.973	178.395	169.311	173.035	65.9576	173.58	protein_coding	Git2	chr12	47590154	47631119	GIT ArfGAP 2 [Source:RGD Symbol;Acc:1359708]	Git2
ENSRNOG00000001191	1.301	3.285e-15	8.048e-14	up	236	264	205	698	621	440	235	586.333	2.27591	2.5029	1.91582	6.77815	6.39311	5.3282	2.23155	6.16649	3.90673	4.17771	3.08852	12.3558	11.2491	9.53142	3.72432	11.0455	protein_coding	Tchp	chr12	47638274	47653638	trichoplein, keratin filament binding [Source:RGD Symbol;Acc:1310813]	Tchp
ENSRNOG00000001261	-1.179	0.0001724	0.000613	down	102	119	112	41	53	52	111	48.6667	1.45928	1.67711	1.55366	0.580519	0.802608	0.92817	1.56335	0.770432	2.50495	2.79934	2.50467	1.05822	1.41224	1.66037	2.60299	1.37695	protein_coding	Ftcd	chr20	12806957	12820466	formimidoyltransferase cyclodeaminase [Source:RGD Symbol;Acc:70915]	Ftcd
ENSRNOG00000001271	2.785	7.524e-20	3.472e-18	up	32	36	25	280	245	131	31	218.667	0.12833	0.142024	0.098105	1.14823	1.06854	0.667446	0.12282	0.961403	0.220287	0.23706	0.158156	2.09309	1.88016	1.19397	0.205168	1.72241	protein_coding	Card6	chr2	54810110	54824033	caspase recruitment domain family, member 6 [Source:RGD Symbol;Acc:1305805]	Card6
ENSRNOG00000001312	-1.079	4.984e-15	1.169e-13	down	1288	1060	1374	600	598	564	1240.67	587.333	28.7114	23.0683	29.642	14.0996	14.1867	16.3023	27.1406	14.8629	49.2848	38.5045	47.7862	25.7021	24.9625	29.1626	45.1918	26.609	protein_coding	Pdgfa	chr12	17734133	17755285	platelet derived growth factor subunit A [Source:RGD Symbol;Acc:3282]	Pdgfa
ENSRNOG00000001341	2.058	1.166e-11	1.578e-10	up	46	45	26	200	148	142	39	163.333	0.92566	0.89487	0.511071	4.09257	3.21766	3.64032	0.7772	3.65018	1.58895	1.49367	0.823902	7.4603	5.66169	6.51204	1.30217	6.54468	protein_coding	Zfp113	chr12	19288403	19294888	zinc finger protein 3 [Source:RGD Symbol;Acc:6489147]	Zfp113
ENSRNOG00000001369	-1.308	0.0002138	0.0007445	down	94	100	122	28	50	48	105.333	42	1.28501	1.33749	1.60467	0.383659	0.723721	0.82696	1.40906	0.64478	2.20579	2.23247	2.58691	0.699368	1.27344	1.47932	2.34172	1.15071	protein_coding	Oas1a	chr12	41200718	41211909	2'-5' oligoadenylate synthetase 1A [Source:RGD Symbol;Acc:621760]	Oas1a
ENSRNOG00000001383	-1.087	3.841e-16	1.078e-14	down	798	809	861	411	389	364	822.667	388	8.04148	8.01653	8.4268	4.1638	4.18719	4.60433	8.1616	4.31844	13.8036	13.3808	13.5849	7.59016	7.36765	8.23651	13.5898	7.73144	protein_coding	Slc8b1	chr12	41566981	41590244	solute carrier family 8 member B1 [Source:RGD Symbol;Acc:1565818]	Slc8b1
ENSRNOG00000001404	-1.09	2.649e-24	2.185e-22	down	4075	4005	4274	1956	1901	1926	4118	1927.67	45.9261	43.8322	47.0416	22.1614	22.5064	26.6181	45.6	23.762	78.8348	73.1624	75.8363	40.3978	39.6016	47.6162	75.9445	42.5385	protein_coding	Agfg2	chr12	22082057	22118220	ArfGAP with FG repeats 2 [Source:RGD Symbol;Acc:1306590]	Agfg2
ENSRNOG00000001408	1.502	0.008273	0.01968	up	6	16	17	39	46	27	13	37.3333	0.080052	0.215101	0.228363	0.53971	0.80552	0.469473	0.174505	0.604901	0.137414	0.359035	0.368146	0.983833	1.41737	0.839823	0.288198	1.08034	protein_coding	Actl6b	chr12	22194618	22211080	actin-like 6B [Source:RGD Symbol;Acc:1307763]	Actl6b
ENSRNOG00000001416	1.355	6.648e-38	1.967e-35	up	1168	1144	1190	3489	2769	2737	1167.33	2998.33	11.8939	11.4547	11.7731	35.7772	30.1104	35.0319	11.7073	33.6398	20.4166	19.1196	18.9796	65.218	52.9813	62.6673	19.5053	60.2889	protein_coding	Vgf	chr12	22677607	22680630	VGF nerve growth factor inducible [Source:RGD Symbol;Acc:69399]	Vgf
ENSRNOG00000001419	6.468	1.305e-05	5.833e-05	up	0	0	0	21	19	10	0	16.6667	0	0	0	0.27256	0.257662	0.164548	0	0.23159	0	0	0	0.496846	0.453374	0.294354	0	0.414858	protein_coding	Cldn15	chr12	22738195	22748860	claudin 15 [Source:RGD Symbol;Acc:1310678]	Cldn15
ENSRNOG00000001435	1.003	0.0002477	0.0008515	up	57	69	68	148	135	109	64.6667	130.667	0.867505	1.02103	0.996643	2.26576	2.18329	2.08987	0.961727	2.17964	1.48912	1.70426	1.6067	4.13024	3.84165	3.73849	1.60003	3.90346	protein_coding	Ssc4d	chr12	23752844	23762877	scavenger receptor cysteine rich family member with 4 domains [Source:RGD Symbol;Acc:1306970]	Ssc4d
ENSRNOG00000001439	1.528	5.145e-06	2.49e-05	up	31	39	32	100	109	86	34	98.3333	0.228784	0.288724	0.233635	0.760424	0.88102	0.81616	0.250381	0.819201	0.39272	0.481924	0.376645	1.38617	1.55021	1.46	0.417096	1.46546	protein_coding	Srrm3	chr12	23855400	23925741	serine/arginine repetitive matrix 3 [Source:RGD Symbol;Acc:1587868]	Srrm3
ENSRNOG00000001480	-2.035	0.01853	0.04014	down	20	20	19	6	9	0	19.6667	5	0.189011	0.186117	0.177199	0.053297	0.09092	0	0.184109	0.0480723	0.324448	0.310657	0.285664	0.097155	0.159981	0	0.306923	0.085712	protein_coding	Ncf1	chr12	25497104	25506300	neutrophil cytosolic factor 1 [Source:RGD Symbol;Acc:61307]	Ncf1
ENSRNOG00000001515	1.646	0.00422	0.01087	up	6	21	12	54	47	24	13	41.6667	0.09534	0.339646	0.187129	0.905658	0.833095	0.490228	0.207372	0.742994	0.163657	0.56692	0.301672	1.65091	1.46589	0.876951	0.344083	1.33125	protein_coding	Map3k20	chr3	58965552	59067369	mitogen-activated protein kinase kinase kinase 20 [Source:RGD Symbol;Acc:1561394]	Map3k20
ENSRNOG00000001598	1.049	2.568e-08	1.956e-07	up	686	609	545	1766	1441	713	613.333	1306.67	6.38379	5.57244	4.92797	16.5559	14.328	8.33405	5.62807	13.0727	10.9581	9.30124	7.94444	30.1795	25.2112	14.9085	9.40127	23.4331	protein_coding	Usp16	chr11	27101227	27130341	ubiquitin specific peptidase 16 [Source:RGD Symbol;Acc:1307192]	Usp16
ENSRNOG00000001599	1.023	3.76e-07	2.299e-06	up	162	238	178	496	415	283	192.667	398	2.02074	2.92409	2.16027	6.2463	5.54059	4.44073	2.36836	5.4092	3.46871	4.88074	3.48259	11.3863	9.74904	7.94386	3.94401	9.69307	protein_coding	Rwdd2b	chr11	27085711	27094364	RWD domain containing 2B [Source:RGD Symbol;Acc:1305062]	Rwdd2b
ENSRNOG00000001628	2.98	4.873e-18	1.772e-16	up	14	17	26	155	158	138	19	150.333	0.693246	0.806023	1.26184	7.94053	8.59818	8.84173	0.920369	8.46015	1.19	1.34537	2.03422	14.4747	15.1291	15.8167	1.5232	15.1402	protein_coding	Pcp4	chr11	36851038	36912229	Purkinje cell protein 4 [Source:RGD Symbol;Acc:3271]	Pcp4
ENSRNOG00000001691	1.5	2.638e-05	0.0001111	up	25	43	29	101	98	77	32.3333	92	0.466982	0.800815	0.528427	1.91888	1.96595	1.8301	0.598741	1.90498	0.801601	1.33668	0.851883	3.49791	3.45923	3.2738	0.996721	3.41031	protein_coding	Cldn14	chr11	34132581	34142753	claudin 14 [Source:RGD Symbol;Acc:1309165]	Cldn14
ENSRNOG00000001757	5.834	0.0005204	0.001664	up	0	0	0	3	18	10	0	10.3333	0	0	0	0.029141	0.217314	0.132581	0	0.126345	0	0	0	0.05312	0.38238	0.237169	0	0.224223	protein_coding	Tm4sf19	chr11	71606239	71619167	transmembrane 4 L six family member 19 [Source:RGD Symbol;Acc:1560486]	Tm4sf19
ENSRNOG00000001766	1.292	6.232e-22	3.732e-20	up	18044	16355	14543	54401	41206	26910	16314	40839	101.315	90.3198	79.2975	307.447	246.965	189.814	90.3108	248.075	173.913	150.757	127.836	560.443	434.551	339.551	150.836	444.848	protein_coding	Tfrc	chr11	71397383	71419223	transferrin receptor [Source:RGD Symbol;Acc:70488]	Tfrc
ENSRNOG00000001783	1.084	1.784e-18	6.834e-17	up	3149	3625	2891	8688	7279	4881	3221.67	6949.33	42.6597	48.2938	38.0331	118.459	105.251	83.0689	42.9955	102.259	73.2278	80.6094	61.3136	215.937	185.196	148.599	71.7169	183.244	protein_coding	Tra2b	chr11	82373870	82392083	transformer 2 beta homolog [Source:RGD Symbol;Acc:619886]	Tra2b
ENSRNOG00000001785	1.428	1.087e-50	9.113e-48	up	2024	2374	2091	6755	5855	4976	2163	5862	13.9555	16.1035	14.0032	46.8885	43.1009	43.1086	14.6874	44.366	23.9554	26.8792	22.5747	85.4726	75.839	77.1154	24.4698	79.4757	protein_coding	Etv5	chr11	82194657	82252139	ETS variant transcription factor 5 [Source:RGD Symbol;Acc:1309590]	Etv5
ENSRNOG00000001806	-5.101	0.006563	0.01606	down	9	7	3	0	0	0	6.33333	0	0.147162	0.104569	0.034187	0	0	0	0.095306	0	0.252612	0.174541	0.055113	0	0	0	0.160755	0	protein_coding	Fetub	chr11	81648885	81660395	fetuin B [Source:RGD Symbol;Acc:69293]	Fetub
ENSRNOG00000001833	1.461	2.749e-07	1.727e-06	up	3139	2460	1650	7990	7598	4680	2416.33	6756	25.2695	19.4701	12.8976	64.7368	65.2797	47.3242	19.2124	59.1135	43.3765	32.4985	20.7923	118.008	114.864	84.6566	32.2225	105.843	protein_coding	Mcm4	chr11	89511191	89524892	minichromosome maintenance complex component 4 [Source:RGD Symbol;Acc:3060]	Mcm4
ENSRNOG00000001851	2.346	3.112e-35	7.34e-33	up	155	136	124	928	755	471	138.333	718	0.952131	0.820197	0.740829	5.75164	4.95769	3.64283	0.837719	4.78405	1.63439	1.36903	1.1943	10.4846	8.7234	6.51653	1.39924	8.57484	protein_coding	Far2	chr4	182483194	182565436	fatty acyl CoA reductase 2 [Source:RGD Symbol;Acc:1565966]	Far2
ENSRNOG00000001860	1.175	0.001705	0.004824	up	45	32	31	102	97	50	36	83	0.603384	0.428944	0.402692	1.40028	1.41595	0.847774	0.47834	1.22134	1.03574	0.715972	0.649183	2.55255	2.49147	1.51655	0.800299	2.18686	protein_coding	Ccdc116	chr11	88095170	88098252	coiled-coil domain containing 116 [Source:RGD Symbol;Acc:1310080]	Ccdc116
ENSRNOG00000001867	1.173	2.344e-21	1.33e-19	up	1515	2074	1466	4311	3874	3273	1685	3819.33	12.0341	16.2051	11.3115	34.4809	32.8647	32.6756	13.1836	33.3404	20.6571	27.0488	18.2353	62.855	57.8276	58.4522	21.9804	59.7116	protein_coding	Snap29	chr11	87827651	87858107	synaptosome associated protein 29 [Source:RGD Symbol;Acc:620225]	Snap29
ENSRNOG00000001886	1.562	1.963e-26	2.043e-24	up	899	917	614	2947	2552	1776	810	2425	5.3192	5.33942	3.53127	17.5646	16.1316	13.2087	4.72996	15.635	9.13071	8.91229	5.69279	32.0183	28.3846	23.6286	7.91193	28.0105	protein_coding	Dgcr8	chr11	86852711	86885224	DGCR8 microprocessor complex subunit [Source:RGD Symbol;Acc:1306365]	Dgcr8
ENSRNOG00000001908	2.502	0.01697	0.03714	up	1	4	2	7	18	14	2.33333	13	0.005082	0.027708	0.012936	0.049907	0.134555	0.128605	0.015242	0.104356	0.008723	0.046249	0.020854	0.090975	0.236758	0.230058	0.0252753	0.18593	protein_coding	Klhl6	chr11	84745904	84785893	kelch-like family member 6 [Source:RGD Symbol;Acc:1307521]	Klhl6
ENSRNOG00000001956	1.23	0.0002484	0.0008533	up	56	88	37	203	127	102	60.3333	144	0.336625	0.517884	0.213332	1.23257	0.816889	0.767269	0.355947	0.93891	0.577836	0.864425	0.343914	2.24684	1.43737	1.37254	0.595392	1.68559	protein_coding	Dzip3	chr11	54404446	54472447	DAZ interacting zinc finger protein 3 [Source:RGD Symbol;Acc:1563278]	Dzip3
ENSRNOG00000001996	1.073	6.282e-16	1.733e-14	up	1357	1246	1133	3525	2521	1953	1245.33	2666.33	12.289	11.0931	9.96045	32.1244	24.3695	22.216	11.1142	26.2366	21.0947	18.516	16.0573	58.5592	42.8799	39.7414	18.556	47.0602	protein_coding	Ythdc1	chr14	22971836	23002011	YTH domain containing 1 [Source:RGD Symbol;Acc:621706]	Ythdc1
ENSRNOG00000002026	1.624	7.734e-08	5.402e-07	up	53	67	34	168	143	161	51.3333	157.333	0.995059	1.25294	0.618108	3.20406	2.89946	3.84132	0.95537	3.31495	1.70808	2.09135	0.996458	5.84065	5.1018	6.8716	1.59863	5.93802	protein_coding	Dnajc28	chr11	31770165	31772984	DnaJ heat shock protein family (Hsp40) member C28 [Source:RGD Symbol;Acc:1359589]	Dnajc28
ENSRNOG00000002036	1.005	2.509e-12	3.78e-11	up	746	681	570	1706	1391	975	665.667	1357.33	7.2713	6.52659	5.39423	16.735	14.475	11.9397	6.39737	14.3832	12.4816	10.8938	8.69609	30.506	25.4698	21.3585	10.6905	25.7781	protein_coding	Paxbp1	chr11	31185473	31213787	PAX3 and PAX7 binding protein 1 [Source:RGD Symbol;Acc:1584739]	Paxbp1
ENSRNOG00000002039	1.012	1.444e-11	1.927e-10	up	509	485	425	1263	927	717	473	969	2.34816	2.2004	1.90291	5.86947	4.5651	4.15806	2.15049	4.86421	4.03074	3.6728	3.0677	10.6994	8.03261	7.4382	3.59041	8.7234	protein_coding	Evi5	chr14	2892753	3038237	ecotropic viral integration site 5 [Source:RGD Symbol;Acc:2322879]	Evi5
ENSRNOG00000002091	1.015	1.499e-12	2.337e-11	up	715	640	484	1449	1315	987	613	1250.33	5.45082	4.72754	3.54972	11.093	10.6838	9.46561	4.57603	10.4141	9.35664	7.89097	5.72255	20.2212	18.7988	16.9327	7.65672	18.6509	protein_coding	Gtf3c3	chr9	60969061	61033580	general transcription factor IIIC subunit 3 [Source:RGD Symbol;Acc:1309185]	Gtf3c3
ENSRNOG00000002093	1.971	0.0002542	0.00087	up	6	16	17	41	74	39	13	51.3333	0.025613	0.066649	0.069835	0.183345	0.348342	0.217249	0.0540323	0.249645	0.043966	0.111247	0.112582	0.334217	0.612931	0.388628	0.089265	0.445259	protein_coding	Tgfbr3	chr14	3506339	3682545	transforming growth factor beta receptor 3 [Source:RGD Symbol;Acc:61821]	Tgfbr3
ENSRNOG00000002104	1.12	2.381e-20	1.182e-18	up	677	614	684	1695	1528	1123	658.333	1448.67	4.46281	3.88194	4.37514	10.9118	10.4427	9.18023	4.23997	10.1783	7.66068	6.47954	7.05321	19.891	18.3747	16.4222	7.06447	18.2293	protein_coding	Scaf4	chr11	30371713	30428073	SR-related CTD-associated factor 4 [Source:RGD Symbol;Acc:727896]	Scaf4
ENSRNOG00000002106	1.053	2.22e-13	3.97e-12	up	576	508	429	1309	1045	823	504.333	1059	3.36722	2.92276	2.43644	7.70433	6.52245	6.04608	2.90881	6.75762	5.78003	4.87852	3.92781	14.0441	11.4767	10.8156	4.86212	12.1122	protein_coding	Usp46	chr14	36687134	36755360	ubiquitin specific peptidase 46 [Source:RGD Symbol;Acc:1564808]	Usp46
ENSRNOG00000002128	1.047	4.925e-17	1.612e-15	up	5203	4554	3448	10702	9614	7244	4401.67	9186.67	34.6467	29.829	22.2989	71.7348	68.3425	60.6032	28.9249	66.8935	59.4731	49.7889	35.9483	130.765	120.253	108.411	48.4034	119.81	protein_coding	Ppat	chr14	33580541	33614919	phosphoribosyl pyrophosphate amidotransferase [Source:RGD Symbol;Acc:620237]	Ppat
ENSRNOG00000002139	3.954	0.007846	0.01879	up	0	0	2	14	12	6	0.666667	10.6667	0	0	0.004176	0.053658	0.049334	0.025102	0.001392	0.042698	0	0	0.006732	0.097813	0.086806	0.044904	0.002244	0.0765077	protein_coding	Cracd	chr14	33649637	33677031	capping protein inhibiting regulator of actin dynamics [Source:RGD Symbol;Acc:1311575]	Cracd
ENSRNOG00000002153	1.132	0.0008083	0.002473	up	70	82	46	235	128	84	66	149	0.318275	0.366112	0.204412	1.08111	0.622737	0.480837	0.296266	0.728227	0.546337	0.611096	0.329535	1.97074	1.09575	0.860151	0.495656	1.30888	protein_coding	Cep135	chr14	34051003	34115273	centrosomal protein 135 [Source:RGD Symbol;Acc:1310726]	Cep135
ENSRNOG00000002253	1.08	0.0003033	0.00102	up	50	114	79	186	152	174	81	170.667	0.720568	1.62318	1.10912	2.70951	2.3448	3.15209	1.15095	2.73547	1.2369	2.70932	1.78802	4.93914	4.12583	5.63866	1.91141	4.90121	protein_coding	Wdr5b	chr11	67645965	67647818	WD repeat domain 5B [Source:RGD Symbol;Acc:1308567]	Wdr5b
ENSRNOG00000002265	1.459	5.782e-05	0.0002278	up	39	26	28	88	83	84	31	85	0.247581	0.164457	0.165743	0.565768	0.577726	0.678997	0.192594	0.607497	0.424987	0.274504	0.267196	1.03133	1.01655	1.21463	0.322229	1.08751	protein_coding	Casr	chr11	67188630	67258771	calcium-sensing receptor [Source:RGD Symbol;Acc:2277]	Casr
ENSRNOG00000002309	-1.441	0.003246	0.008592	down	37	57	55	16	14	24	49.6667	18	0.45285	0.694619	0.66392	0.189709	0.182776	0.364065	0.603796	0.245517	0.777343	1.15942	1.07031	0.345818	0.321607	0.651264	1.00236	0.439563	protein_coding	Hlx	chr13	102637769	102643223	H2.0-like homeobox [Source:RGD Symbol;Acc:1311961]	Hlx
ENSRNOG00000002338	1.429	1.113e-22	7.496e-21	up	427	414	305	1223	1016	870	382	1036.33	3.82407	3.63586	2.64826	11.3125	9.75927	9.87922	3.3694	10.317	6.56423	6.06879	4.26929	20.6215	17.1721	17.6726	5.6341	18.4887	protein_coding	Dgke	chr10	76386471	76407989	diacylglycerol kinase epsilon [Source:RGD Symbol;Acc:1560914]	Dgke
ENSRNOG00000002350	1.236	1.361e-07	9.081e-07	up	128	206	137	484	417	233	157	378	3.09075	4.8963	3.21192	11.8199	10.8048	7.07782	3.73299	9.90084	5.30544	8.17266	5.17797	21.5464	19.0117	12.6613	6.21869	17.7398	protein_coding	Eaf2	chr11	66878658	66923092	ELL associated factor 2 [Source:RGD Symbol;Acc:628879]	Eaf2
ENSRNOG00000002373	1.088	4.009e-28	5.262e-26	up	1472	1583	1487	3860	3239	2656	1514	3251.67	11.3082	11.937	11.0688	29.7804	26.4597	25.5847	11.438	27.2749	19.4111	19.9246	17.8442	54.2864	46.5577	45.7676	19.0599	48.8706	protein_coding	Akap1	chr10	76151038	76166276	A-kinase anchoring protein 1 [Source:RGD Symbol;Acc:620826]	Akap1
ENSRNOG00000002420	1.296	1.461e-20	7.45e-19	up	1450	1207	937	3543	3135	2255	1198	2977.67	10.3776	8.50964	6.47026	25.4049	23.9254	20.2599	8.45249	23.1967	17.8137	14.2038	10.4308	46.3104	42.0984	36.2422	14.1494	41.5503	protein_coding	Zc3h7a	chr10	4536180	4575646	zinc finger CCCH type containing 7 A [Source:RGD Symbol;Acc:1311225]	Zc3h7a
ENSRNOG00000002423	1.324	3.364e-18	1.25e-16	up	440	537	351	1259	1225	873	442.667	1119	7.88454	9.44868	6.09333	22.6998	23.4149	19.6361	7.80885	21.917	13.5343	15.7712	9.82313	41.3792	41.2002	35.1264	13.0429	39.2353	protein_coding	AABR07029651.1	chr10	42894567	42928461	-	-
ENSRNOG00000002471	1.01	2.58e-05	0.0001089	up	134	136	99	335	262	162	123	253	0.420101	0.421471	0.302455	1.06256	0.87947	0.639257	0.381342	0.860429	0.721127	0.703497	0.487592	1.93693	1.54749	1.14354	0.637405	1.54265	protein_coding	Polq	chr11	66585881	66695353	DNA polymerase theta [Source:RGD Symbol;Acc:1309795]	Polq
ENSRNOG00000002504	1.7	0.001834	0.005152	up	13	14	9	33	51	33	12	39	0.19918	0.20567	0.122611	0.506022	0.846827	0.641151	0.17582	0.664667	0.341904	0.343293	0.197663	0.922422	1.49005	1.14693	0.294287	1.18647	protein_coding	Spata17	chr13	105489074	105684374	spermatogenesis associated 17 [Source:RGD Symbol;Acc:1565282]	Spata17
ENSRNOG00000002509	1.109	9.762e-12	1.345e-10	up	1809	1339	982	3541	3245	2235	1376.67	3007	10.6605	7.75918	5.62067	21.0078	20.4831	16.5507	8.01345	19.3472	18.2994	12.9512	9.06114	38.2949	36.0414	29.6069	13.4372	34.6477	protein_coding	Gnl3l	chrX	20034882	20070578	G protein nucleolar 3 like [Source:RGD Symbol;Acc:1600217]	Gnl3l
ENSRNOG00000002524	5.132	0.005813	0.0144	up	0	0	0	9	8	3	0	6.66667	0	0	0	0.067805	0.065675	0.021157	0	0.0515457	0	0	0	0.123601	0.11556	0.037846	0	0.0923357	protein_coding	Gpr37	chr4	51822153	51844331	G protein-coupled receptor 37 [Source:RGD Symbol;Acc:619848]	Gpr37
ENSRNOG00000002539	-1.717	4.921e-26	4.822e-24	down	679	769	901	235	269	213	783	239	57.9326	64.4997	74.643	20.1661	24.4623	22.7564	65.6918	22.4616	99.4447	107.66	120.333	36.7606	43.0431	40.7082	109.146	40.1706	protein_coding	Prm2	chr10	4950484	4950920	protamine 2 [Source:RGD Symbol;Acc:3409]	Prm2
ENSRNOG00000002592	1.011	3.154e-07	1.96e-06	up	376	310	279	923	667	405	321.667	665	2.7277	2.18991	1.94449	6.79441	5.16545	3.64993	2.28736	5.20326	4.68224	3.65528	3.13472	12.3855	9.08897	6.52923	3.82408	9.33455	protein_coding	Rps6ka6	chrX	82641687	82743753	ribosomal protein S6 kinase A6 [Source:RGD Symbol;Acc:1560817]	Rps6ka6
ENSRNOG00000002612	1.709	2.592e-10	2.821e-09	up	79	122	91	464	346	174	97.3333	328	0.679724	1.03166	0.763992	4.03512	3.18804	1.8857	0.825126	3.03628	1.16678	1.722	1.23164	7.35557	5.60957	3.37325	1.37347	5.44613	protein_coding	Ddx52	chr10	71253598	71277277	DExD-box helicase 52 [Source:RGD Symbol;Acc:621743]	Ddx52
ENSRNOG00000002615	1.021	2.179e-17	7.39e-16	up	1168	1555	1266	2808	3028	2298	1329.67	2711.33	17.0526	22.3251	17.9404	41.2639	47.1814	42.1398	19.1061	43.5284	29.2718	37.2639	28.9219	75.2195	83.019	75.3824	31.8192	77.8737	protein_coding	Pmm2	chr10	7056266	7077443	phosphomannomutase 2 [Source:RGD Symbol;Acc:1309366]	Pmm2
ENSRNOG00000002624	1.455	4.764e-05	0.0001902	up	30	30	44	98	122	69	34.6667	96.3333	0.36105	0.362266	0.5189	1.2155	1.6149	1.06933	0.414072	1.29991	0.619763	0.604676	0.836524	2.21572	2.84153	1.91289	0.686988	2.32338	protein_coding	Edaradd	chr17	90802393	90843485	EDAR-associated death domain [Source:RGD Symbol;Acc:1564010]	Edaradd
ENSRNOG00000002644	1.272	2.338e-28	3.123e-26	up	629	612	535	1561	1528	1223	592	1437.33	10.297	9.84523	8.4949	25.7334	26.7149	25.1554	9.54571	25.8679	17.6754	16.4332	13.6947	46.9092	47.0068	44.9996	15.9344	46.3052	protein_coding	Utp18	chr10	81562409	81587858	UTP18 small subunit processome component [Source:RGD Symbol;Acc:1309957]	Utp18
ENSRNOG00000002660	-1.6	7.77e-21	4.129e-19	down	1857	1317	1724	502	482	612	1632.67	532	13.9814	9.75441	12.6024	3.79931	3.873	5.78382	12.1127	4.48537	23.9998	16.2816	20.3165	6.92572	6.81481	10.3465	20.1993	8.029	protein_coding	Magee1	chrX	76083549	76087117	MAGE family member E1 [Source:RGD Symbol;Acc:1560259]	Magee1
ENSRNOG00000002695	1.038	5.775e-11	7.012e-10	up	435	592	424	1215	1084	725	483.667	1008	5.64611	7.5664	5.34209	15.9022	15.0392	11.8394	6.18486	14.2603	9.69186	12.6294	8.61204	28.988	26.4625	21.179	10.3111	25.5432	protein_coding	Tfb2m	chr13	97820493	97838228	transcription factor B2, mitochondrial [Source:RGD Symbol;Acc:1307091]	Tfb2m
ENSRNOG00000002735	1.844	1.28e-26	1.36e-24	up	892	902	789	4692	2935	1916	861	3181	5.69829	5.66596	4.89502	30.1857	20.0233	15.3818	5.41976	21.8636	9.78144	9.45732	7.89132	55.0253	35.2323	27.516	9.04336	39.2579	protein_coding	Dhx9	chr13	70885504	70922245	DExH-box helicase 9 [Source:RGD Symbol;Acc:1308548]	Dhx9
ENSRNOG00000002749	1.183	2.766e-16	7.937e-15	up	2372	1843	1434	5207	4467	3303	1883	4325.67	8.73213	6.66805	5.11762	19.2955	17.5927	15.3009	6.83927	17.3964	14.9892	11.13	8.25016	35.1736	30.9556	27.3713	11.4564	31.1668	protein_coding	Spag9	chr10	81693770	81827562	sperm associated antigen 9 [Source:RGD Symbol;Acc:1311289]	Spag9
ENSRNOG00000002751	2.403	0.0009412	0.002841	up	8	14	0	60	35	24	7.33333	39.6667	0.066135	0.120736	0	0.556285	0.348046	0.275702	0.0622903	0.393344	0.113525	0.201526	0	1.01405	0.612412	0.493194	0.105017	0.706551	protein_coding	Zdhhc15	chrX	75439778	75566481	zinc finger, DHHC-type containing 15 [Source:RGD Symbol;Acc:1562075]	Zdhhc15
ENSRNOG00000002763	1.157	1.177e-13	2.213e-12	up	389	375	321	1042	829	589	361.667	820	1.85219	1.75434	1.48337	4.99968	4.21489	3.52384	1.69663	4.24614	3.1794	2.92826	2.39135	9.11386	7.4164	6.30367	2.833	7.61131	protein_coding	Ulk2	chr10	48050803	48129377	unc-51 like autophagy activating kinase 2 [Source:RGD Symbol;Acc:1310181]	Ulk2
ENSRNOG00000002773	2.01	0.008327	0.01979	up	6	4	5	25	19	17	5	20.3333	0.051173	0.032566	0.044741	0.231681	0.178749	0.194469	0.0428267	0.201633	0.087842	0.054358	0.072127	0.422329	0.314521	0.347879	0.0714423	0.361576	protein_coding	Rgs4	chr13	88054817	88061108	regulator of G-protein signaling 4 [Source:RGD Symbol;Acc:3567]	Rgs4
ENSRNOG00000002791	1.292	1.913e-07	1.244e-06	up	114	78	91	317	207	180	94.3333	234.667	2.64337	1.78544	2.03149	7.3723	5.16566	5.24319	2.15343	5.92705	4.53749	2.98016	3.27498	13.4389	9.08933	9.37936	3.59755	10.6359	protein_coding	Bcl2	chr13	26605426	26769374	BCL2, apoptosis regulator [Source:RGD Symbol;Acc:2199]	Bcl2
ENSRNOG00000002827	1.415	5.467e-11	6.67e-10	up	103	106	132	394	282	246	113.667	307.333	0.661826	0.78176	0.827491	2.65883	2.07188	2.09538	0.757026	2.27536	1.13606	1.30487	1.33401	4.84676	3.64562	3.74835	1.25831	4.08024	protein_coding	Rbfox1	chr10	8312961	8654892	RNA binding fox-1 homolog 1 [Source:RGD Symbol;Acc:1311210]	Rbfox1
ENSRNOG00000002831	2.8	0.0008938	0.002709	up	0	2	10	30	33	22	4	28.3333	0	0.015019	0.073028	0.245146	0.283813	0.219949	0.029349	0.249636	0	0.025069	0.117729	0.446874	0.499389	0.393459	0.0475993	0.446574	protein_coding	Wfikkn2	chr10	81936444	81942188	WAP, follistatin/kazal, immunoglobulin, kunitz and netrin domain containing 2 [Source:RGD Symbol;Acc:1305361]	Wfikkn2
ENSRNOG00000002855	1.05	8.423e-10	8.352e-09	up	1134	1134	854	3009	2309	1315	1040.67	2211	6.45291	6.34372	4.71497	17.2323	14.0238	9.39834	5.8372	13.5515	11.0768	10.5886	7.60105	31.4125	24.6759	16.8124	9.75548	24.3002	protein_coding	Rfc1	chr14	44580216	44702203	replication factor C subunit 1 [Source:RGD Symbol;Acc:620619]	Rfc1
ENSRNOG00000002881	1.823	0.01299	0.02938	up	7	5	6	25	27	13	6	21.6667	0.044249	0.035089	0.03776	0.17424	0.205534	0.115561	0.0390327	0.165112	0.075956	0.058568	0.060873	0.31762	0.361652	0.206723	0.0651323	0.295332	protein_coding	Ddr2	chr13	88317145	88436789	discoidin domain receptor tyrosine kinase 2 [Source:RGD Symbol;Acc:619855]	Ddr2
ENSRNOG00000002940	1.247	5.786e-20	2.712e-18	up	1297	1181	971	3521	2835	1972	1149.67	2776	3.78451	3.40243	2.77108	11.5971	9.78779	7.13531	3.31934	9.50673	6.49633	5.67916	4.46728	21.1402	17.2223	12.7641	5.54759	17.0422	protein_coding	Ankrd17	chr14	19318565	19431515	ankyrin repeat domain 17 [Source:RGD Symbol;Acc:1562348]	Ankrd17
ENSRNOG00000002948	1.129	1.257e-26	1.345e-24	up	836	895	790	2074	1945	1537	840.333	1852	4.06881	4.22623	3.80197	10.8485	10.23	9.41071	4.03234	10.1631	6.98434	7.0542	6.1292	19.7756	18.0004	16.8345	6.72258	18.2035	protein_coding	Abcc3	chr10	82047863	82117109	ATP binding cassette subfamily C member 3 [Source:RGD Symbol;Acc:71101]	-
ENSRNOG00000002950	2.862	0.007004	0.01701	up	2	4	0	17	16	11	2	14.6667	0.023828	0.061486	0	0.305093	0.312408	0.254112	0.028438	0.290538	0.040902	0.102629	0	0.556152	0.549704	0.454572	0.0478437	0.520143	protein_coding	Lyl1	chr19	25815207	25818074	LYL1, basic helix-loop-helix family member [Source:RGD Symbol;Acc:1359244]	Lyl1
ENSRNOG00000002976	1.053	0.0002685	0.000914	up	63	59	61	126	115	136	61	125.667	0.729233	0.66483	0.684313	1.46406	1.41805	1.97111	0.692792	1.61774	1.25177	1.1097	1.10319	2.66882	2.49516	3.52605	1.15489	2.89668	protein_coding	Maats1	chr11	64975594	65018108	MYCBP associated and testis expressed 1 [Source:RGD Symbol;Acc:1305539]	-
ENSRNOG00000002979	1.116	0.02181	0.0463	up	15	29	19	36	58	42	21	45.3333	0.157275	0.291752	0.18606	0.381582	0.645828	0.547475	0.211696	0.524962	0.269972	0.486978	0.29995	0.695582	1.13638	0.979358	0.3523	0.937107	protein_coding	Tbx19	chr13	83403264	83425641	T-box transcription factor 19 [Source:RGD Symbol;Acc:1310145]	Tbx19
ENSRNOG00000002980	1.264	5.566e-19	2.283e-17	up	1329	1285	1033	3589	3366	1968	1215.67	2974.33	14.0604	12.7205	10.5678	32.2214	32.6531	23.5418	12.4496	29.4721	24.1355	21.2324	17.0365	58.7361	57.4554	42.113	20.8015	52.7682	protein_coding	Tsr1	chr10	61746059	61757518	TSR1, ribosome maturation factor [Source:RGD Symbol;Acc:2322150]	Tsr1
ENSRNOG00000003013	1.171	0.001222	0.003593	up	30	46	36	110	68	76	37.3333	84.6667	0.298979	0.448699	0.344765	1.11315	0.729045	0.95689	0.364148	0.933028	0.513215	0.748946	0.555799	2.02915	1.2828	1.71175	0.605987	1.67457	protein_coding	Rpgr	chrX	14271017	14331486	retinitis pigmentosa GTPase regulator [Source:RGD Symbol;Acc:1560136]	Srpx
ENSRNOG00000003049	-1.064	5.465e-17	1.777e-15	down	4767	4833	5713	2210	2644	2431	5104.33	2428.33	137.626	137.213	160.147	64.1988	81.4799	88.1593	144.996	77.946	236.244	229.029	258.175	117.027	143.37	157.705	241.149	139.367	protein_coding	Hsd17b10	chrX	21696772	21699241	hydroxysteroid (17-beta) dehydrogenase 10 [Source:RGD Symbol;Acc:69231]	Hsd17b10
ENSRNOG00000003105	-1.09	0.0003165	0.001061	down	105	124	166	57	64	64	131.667	61.6667	0.80851	0.938892	1.24699	0.437886	0.528439	0.617324	0.998131	0.527883	1.38785	1.56715	2.01029	0.798218	0.929826	1.10431	1.6551	0.944117	protein_coding	Kif19	chr10	103308392	103334466	kinesin family member 19 [Source:RGD Symbol;Acc:1559936]	Kif19
ENSRNOG00000003120	2.032	0.02106	0.04486	up	9	2	2	19	24	11	4.33333	18	0.063794	0.011087	0.014481	0.142712	0.18755	0.102742	0.0297873	0.144335	0.109506	0.018505	0.023344	0.260148	0.330007	0.183792	0.0504517	0.257982	protein_coding	Prelp	chr13	50749514	50761355	proline and arginine rich end leucine rich repeat protein [Source:RGD Symbol;Acc:620226]	Prelp
ENSRNOG00000003135	-1.343	4.984e-20	2.358e-18	down	968	927	918	368	344	390	937.667	367.333	20.2967	19.1144	18.6923	7.75278	7.68347	10.2551	19.3678	8.5638	34.8404	31.9047	30.134	14.1325	13.5196	18.3451	32.293	15.3324	protein_coding	Fcrlb	chr13	89285998	89291371	Fc receptor-like B [Source:RGD Symbol;Acc:1563018]	Fcrlb
ENSRNOG00000003139	1.713	8.41e-17	2.639e-15	up	360	308	264	1461	1121	567	310.667	1049.67	2.61273	2.2001	1.86186	10.6795	8.68697	5.17114	2.2249	8.17922	4.4849	3.67229	3.00153	19.4676	15.2853	9.25047	3.71957	14.6678	protein_coding	Smc1a	chrX	21711019	21755525	structural maintenance of chromosomes 1A [Source:RGD Symbol;Acc:61991]	Smc1a
ENSRNOG00000003160	1.663	0.0004069	0.001332	up	25	21	14	103	58	35	20	65.3333	0.167532	0.140395	0.093013	0.708439	0.421129	0.296657	0.133647	0.475408	0.287578	0.234341	0.149948	1.29141	0.741005	0.53068	0.223956	0.854364	protein_coding	LOC108348096	chrX	19101522	19134869	ras-related GTP-binding protein B [Source:RGD Symbol;Acc:11422614]	RragB
ENSRNOG00000003177	1.005	4.966e-22	3.047e-20	up	1053	942	1014	2145	2138	1781	1003	2021.33	15.719	13.8169	14.6647	32.0419	33.55	32.9574	14.7335	32.8498	26.9825	23.0625	23.6411	58.4089	59.0336	58.9564	24.562	58.7996	protein_coding	Mat2b	chr10	25832072	25847994	methionine adenosyltransferase 2B [Source:RGD Symbol;Acc:1593534]	Mat2b
ENSRNOG00000003189	-1.221	1.489e-29	2.248e-27	down	4259	4550	5257	2112	2086	1853	4688.67	2017	127.23	133.078	150.956	62.6223	61.3169	66.2115	137.088	63.3836	218.398	222.128	243.357	114.154	107.891	118.443	227.961	113.496	protein_coding	Cited1	chrX	72128994	72133692	Cbp/p300-interacting transactivator with Glu/Asp-rich carboxy-terminal domain 1 [Source:RGD Symbol;Acc:620781]	Cited1
ENSRNOG00000003198	1.988	7.867e-15	1.791e-13	up	54	46	61	221	207	210	53.6667	212.667	0.772065	0.633972	0.834601	3.18099	3.14981	3.75782	0.746879	3.36287	1.32529	1.05819	1.34547	5.79859	5.54231	6.72222	1.24299	6.02104	protein_coding	Bmerb1	chr10	3411380	3570688	bMERB domain containing 1 [Source:RGD Symbol;Acc:1305733]	Bmerb1
ENSRNOG00000003259	-1.224	7.758e-31	1.287e-28	down	16587	16630	19007	7588	7297	7404	17408	7429.67	133.182	130.538	148.116	61.331	61.9292	74.1301	137.279	65.7968	228.615	217.887	238.78	111.8	108.969	132.609	228.427	117.792	protein_coding	C1qtnf1	chr10	107455845	107477162	C1q and TNF related 1 [Source:RGD Symbol;Acc:1359204]	C1qtnf1
ENSRNOG00000003280	1.081	0.02161	0.04592	up	24	23	17	36	51	47	21.3333	44.6667	0.135062	0.125964	0.092913	0.20408	0.308314	0.337876	0.11798	0.283423	0.231841	0.210253	0.149787	0.372015	0.542501	0.604414	0.197294	0.50631	protein_coding	Grin2c	chr10	103798291	103816287	glutamate ionotropic receptor NMDA type subunit 2C [Source:RGD Symbol;Acc:2739]	Grin2c
ENSRNOG00000003287	2.765	0.02179	0.04627	up	6	0	0	18	18	6	2	14	0.050966	0	0	0.15536	0.164697	0.059103	0.0169887	0.126387	0.087486	0	0	0.283204	0.289796	0.105727	0.029162	0.226242	protein_coding	Fbxw10	chr10	49259194	49296663	F-box and WD repeat domain containing 10 [Source:RGD Symbol;Acc:1563889]	Trim16
ENSRNOG00000003338	1.41	1.817e-08	1.425e-07	up	70	63	68	182	182	170	67	178	1.02402	0.908036	0.977405	2.71397	2.86372	3.1593	0.969822	2.91233	1.7578	1.51565	1.57568	4.94726	5.03891	5.65156	1.61638	5.21258	protein_coding	Pmp22	chr10	49538588	49568583	peripheral myelin protein 22 [Source:RGD Symbol;Acc:3359]	Pmp22
ENSRNOG00000003357	-4.6	0.001827	0.005139	down	41	2	8	0	0	2	17	0.666667	0.228353	0.010615	0.040974	0	0	0.013558	0.093314	0.00451933	0.39198	0.017719	0.066055	0	0	0.024254	0.158585	0.00808467	protein_coding	Col3a1	chr9	52023295	52059217	collagen type III alpha 1 chain [Source:RGD Symbol;Acc:71029]	Col3a1
ENSRNOG00000003359	1.405	4.577e-06	2.24e-05	up	1903	1378	960	4517	4290	2603	1413.67	3803.33	9.62422	6.85235	4.71623	22.9919	23.1543	16.5345	7.06427	20.8936	16.5205	11.4376	7.60309	41.9116	40.7416	29.578	11.8537	37.4104	protein_coding	Ogt	chrX	71528988	71585908	O-linked N-acetylglucosamine (GlcNAc) transferase [Source:RGD Symbol;Acc:62060]	Ogt
ENSRNOG00000003399	1.185	1.939e-16	5.703e-15	up	3266	3042	2627	9285	7096	4419	2978.33	6933.33	44.7739	41.0242	34.8837	127.932	103.907	75.8091	40.2273	102.55	76.857	68.4755	56.2365	233.207	182.832	135.612	67.1897	183.884	protein_coding	Hnrnph1	chr10	35870232	35879910	heterogeneous nuclear ribonucleoprotein H1 [Source:RGD Symbol;Acc:620840]	Hnrnph2
ENSRNOG00000003400	3.363	0.0148	0.03294	up	3	0	0	10	13	8	1	10.3333	0.030897	0	0	0.109218	0.151458	0.103371	0.010299	0.121349	0.053036	0	0	0.199092	0.266501	0.184916	0.0176787	0.216836	protein_coding	Fmo4	chr13	80685325	80703615	flavin containing dimethylaniline monoxygenase 4 [Source:RGD Symbol;Acc:628601]	Fmo4
ENSRNOG00000003468	1.034	1.994e-14	4.312e-13	up	697	675	511	1538	1292	1059	627.667	1296.33	8.22057	7.80487	5.84754	18.2199	16.3746	15.7449	7.291	16.7798	14.1111	13.0275	9.42688	33.2128	28.8122	28.1654	12.1885	30.0635	protein_coding	Capn8	chr13	100980574	101043110	calpain 8 [Source:RGD Symbol;Acc:620085]	Capn8
ENSRNOG00000003494	-1.243	1.318e-17	4.583e-16	down	2221	1762	2114	919	728	914	2032.33	853.667	9.36129	7.30118	8.65142	3.89625	3.27118	4.83953	8.43796	4.00232	16.0692	12.1868	13.9471	7.10243	5.75587	8.65725	14.0677	7.17185	protein_coding	Ppfia4	chr13	51134525	51183269	PTPRF interacting protein alpha 4 [Source:RGD Symbol;Acc:620055]	Ppfia4
ENSRNOG00000003533	1.661	1.039e-07	7.082e-07	up	37	85	43	178	193	152	55	174.333	0.226812	0.518073	0.254752	1.1065	1.27595	1.18051	0.333212	1.18765	0.389336	0.864741	0.410689	2.01703	2.24512	2.11177	0.554922	2.12464	protein_coding	Clcn4	chrX	25016401	25080410	chloride voltage-gated channel 4 [Source:RGD Symbol;Acc:708381]	Clcn4
ENSRNOG00000003537	5.344	0.002666	0.007199	up	0	0	0	9	10	4	0	7.66667	0	0	0	0.030284	0.034453	0.014688	0	0.026475	0	0	0	0.055204	0.060622	0.026274	0	0.0473667	protein_coding	Spta1	chr13	92264231	92340083	spectrin, alpha, erythrocytic 1 [Source:RGD Symbol;Acc:1305194]	Spta1
ENSRNOG00000003541	1.304	5.252e-05	0.0002082	up	121	70	47	233	247	119	79.3333	199.667	2.07599	1.16966	0.778435	4.02287	4.52337	2.56366	1.34136	3.7033	3.56355	1.95234	1.25492	7.33325	7.95918	4.58604	2.25694	6.62616	protein_coding	Pggt1b	chr18	40175951	40218225	protein geranylgeranyltransferase type I subunit beta [Source:RGD Symbol;Acc:621754]	Pggt1b
ENSRNOG00000003546	-1.134	5.076e-23	3.53e-21	down	3122	3113	3739	1537	1574	1434	3324.67	1515	87.129	85.4374	101.342	43.155	46.8895	50.2617	91.3028	46.7687	149.562	142.608	163.375	78.6668	82.5052	89.9114	151.848	83.6945	protein_coding	Tnfrsf12a	chr10	12995904	12997930	TNF receptor superfamily member 12A [Source:RGD Symbol;Acc:631329]	Tnfrsf12a
ENSRNOG00000003601	-2.659	7.776e-58	1.174e-54	down	789	1005	831	132	148	135	875	138.333	12.2783	15.3763	12.5478	2.06157	2.45775	2.62971	13.4008	2.38301	21.0764	25.6653	20.2285	3.75801	4.32459	4.7042	22.3234	4.26227	protein_coding	RGD1564463	chr13	99387950	99395842	similar to Mdes protein [Source:RGD Symbol;Acc:1564463]	Degs1l2
ENSRNOG00000003654	-1.077	4.17e-15	9.943e-14	down	1397	1398	1524	635	688	710	1439.67	677.667	26.2404	25.8251	27.7926	11.998	13.7861	16.7429	26.6194	14.1757	45.0431	43.1059	44.8048	21.871	24.2576	29.9509	44.3179	25.3598	protein_coding	Cldn9	chr10	13003011	13004441	claudin 9 [Source:RGD Symbol;Acc:1308999]	Cldn9
ENSRNOG00000003687	1.62	2.492e-22	1.607e-20	up	398	621	416	1913	1444	1121	478.333	1492.67	12.3158	18.8901	12.4975	59.6006	47.6974	43.5925	14.5678	50.2968	21.1408	31.5304	20.1474	108.645	83.9268	77.9811	24.2729	90.1844	protein_coding	Rgs2	chr13	60846308	60849094	regulator of G-protein signaling 2 [Source:RGD Symbol;Acc:621665]	Rgs2
ENSRNOG00000003694	1.561	5.148e-12	7.358e-11	up	73	96	85	305	246	206	84.6667	252.333	0.268985	0.350077	0.303145	1.13752	0.973417	0.961033	0.307402	1.02399	0.461728	0.58433	0.488703	2.07358	1.71279	1.71916	0.511587	1.83518	protein_coding	Prox1	chr13	108382399	108443294	prospero homeobox 1 [Source:RGD Symbol;Acc:1306890]	-
ENSRNOG00000003722	1.662	0.003038	0.008097	up	6	21	14	64	34	34	13.6667	44	0.037211	0.133562	0.089729	0.425771	0.240635	0.280516	0.086834	0.315641	0.063874	0.222935	0.144653	0.776133	0.423414	0.501805	0.143821	0.567117	protein_coding	Dusp27	chr13	84302830	84331905	dual specificity phosphatase 27, atypical [Source:RGD Symbol;Acc:1560598]	Styxl2
ENSRNOG00000003726	1.12	2.192e-06	1.151e-05	up	125	103	109	324	264	160	112.333	249.333	0.768454	0.624286	0.651507	2.00975	1.73959	1.23855	0.681416	1.66263	1.31909	1.04202	1.0503	3.66355	3.06092	2.21559	1.13714	2.98002	protein_coding	Scml2	chrX	35305236	35431164	Scm polycomb group protein like 2 [Source:RGD Symbol;Acc:1564289]	Scml2
ENSRNOG00000003745	-1.119	2.383e-14	5.065e-13	down	1687	1265	1595	638	785	666	1515.67	696.333	23.8824	17.5991	21.9739	9.05202	11.85	11.8275	21.1518	10.9099	40.9955	29.3755	35.4244	16.5008	20.8509	21.1579	35.2651	19.5032	protein_coding	Atf3	chr13	109817728	109849632	activating transcription factor 3 [Source:RGD Symbol;Acc:2165]	Atf3
ENSRNOG00000003792	1.123	4.393e-12	6.362e-11	up	387	345	273	904	762	553	335	739.667	2.11297	1.92686	1.45225	4.98146	4.47006	3.84789	1.83069	4.43314	3.62704	3.21622	2.34119	9.08065	7.86537	6.88336	3.06148	7.94313	protein_coding	Med14	chrX	10963809	11082565	mediator complex subunit 14 [Source:RGD Symbol;Acc:1560170]	Med14
ENSRNOG00000003812	1.515	0.008233	0.01959	up	15	14	8	54	30	24	12.3333	36	0.101798	0.132051	0.053943	0.386564	0.225153	0.211064	0.0959307	0.27426	0.174742	0.220412	0.086963	0.704663	0.396172	0.377566	0.160706	0.4928	protein_coding	Nlgn3	chrX	71199491	71222732	neuroligin 3 [Source:RGD Symbol;Acc:621119]	Nlgn3
ENSRNOG00000003827	-1.065	3.317e-09	2.963e-08	down	928	771	850	356	369	475	849.667	400	13.0072	10.6243	11.5781	5.01318	5.52246	8.35453	11.7366	6.29672	22.3276	17.7336	18.6652	9.13847	9.71714	14.9451	19.5755	11.2669	protein_coding	Wipi1	chr10	97859727	97896525	WD repeat domain, phosphoinositide interacting 1 [Source:RGD Symbol;Acc:1307754]	Wipi1
ENSRNOG00000003875	1.176	1.766e-10	1.976e-09	up	190	200	148	465	449	314	179.333	409.333	1.13706	1.17931	0.861422	2.81224	2.88009	2.36475	1.05926	2.68569	1.95183	1.96844	1.38871	5.1264	5.06772	4.23021	1.76966	4.80811	protein_coding	Ocrl	chrX	134742356	134792618	OCRL, inositol polyphosphate-5-phosphatase [Source:RGD Symbol;Acc:1594526]	Ocrl
ENSRNOG00000003883	1.222	0.000569	0.001805	up	47	100	34	175	152	101	60.3333	142.667	1.56061	3.27198	1.06973	5.85313	5.3746	4.20644	1.96744	5.14473	2.67888	5.46142	1.72453	10.6696	9.45699	7.52475	3.28828	9.21712	protein_coding	LOC317456	chrX	43881246	43882204	hypothetical LOC317456 [Source:RGD Symbol;Acc:1549733]	Lpgat1l1
ENSRNOG00000003891	4.16	1.003e-22	6.788e-21	up	10	16	2	217	169	122	9.33333	169.333	0.449846	0.717998	0.077737	10.0485	8.32563	7.07111	0.415194	8.48174	0.772186	1.19844	0.125321	18.3173	14.6495	12.6493	0.698651	15.2053	protein_coding	Dio2	chr6	114476142	114476723	iodothyronine deiodinase 2 [Source:RGD Symbol;Acc:68418]	-
ENSRNOG00000003919	1.019	9.895e-13	1.582e-11	up	558	509	441	1265	1074	761	502.667	1033.33	6.56596	5.89208	5.04247	14.9977	13.5014	11.2612	5.8335	13.2534	11.2708	9.83476	8.12902	27.3392	23.7566	20.1448	9.74487	23.7469	protein_coding	Rps6kb1	chr10	73824202	73865364	ribosomal protein S6 kinase B1 [Source:RGD Symbol;Acc:620683]	Rps6kb1
ENSRNOG00000003952	3.096	2.491e-18	9.423e-17	up	28	16	20	236	225	101	21.3333	187.333	0.166641	0.094077	0.114345	1.44937	1.46821	0.775297	0.125021	1.23096	0.286049	0.157028	0.184337	2.64205	2.58342	1.3869	0.209138	2.20412	protein_coding	AABR07020879.1	chr13	44523797	44540516	-	-
ENSRNOG00000003979	1.107	1.446e-08	1.151e-07	up	178	246	155	485	449	326	193	420	1.16937	1.59355	0.987934	3.21634	3.15507	2.69462	1.25028	3.02201	2.00729	2.65987	1.59266	5.86304	5.55156	4.8203	2.0866	5.41163	protein_coding	Zranb3	chr13	44661398	44798543	zinc finger RANBP2-type containing 3 [Source:RGD Symbol;Acc:1564952]	Zranb3
ENSRNOG00000004013	4.414	2.625e-13	4.629e-12	up	11	2	0	126	91	65	4.33333	94	0.080491	0.009969	0	1.10636	0.848531	0.649053	0.0301533	0.867983	0.138167	0.01664	0	2.01678	1.49305	1.16107	0.0516023	1.55696	protein_coding	Grip1	chr7	64672722	64864404	glutamate receptor interacting protein 1 [Source:RGD Symbol;Acc:621667]	Grip1
ENSRNOG00000004026	1.228	1.144e-15	3.023e-14	up	1554	1156	1020	3903	2835	2151	1243.33	2963	10.0055	7.32268	6.40354	25.3659	19.4994	17.4541	7.91057	20.7732	17.175	12.2226	10.3232	46.2393	34.3106	31.223	13.2403	37.2576	protein_coding	Atp2b1	chr7	41114697	41220579	ATPase plasma membrane Ca2+ transporting 1 [Source:RGD Symbol;Acc:621303]	Atp2b1
ENSRNOG00000004084	-1.394	3.127e-21	1.761e-19	down	837	814	845	299	327	320	832	315.333	6.58628	6.34164	6.24695	2.31469	2.66898	3.23685	6.39162	2.74017	11.3057	10.5851	10.0708	4.21942	4.69626	5.79028	10.6539	4.90199	protein_coding	Lratd1	chr6	39358985	39363458	LRAT domain containing 1 [Source:RGD Symbol;Acc:1305779]	Lratd1
ENSRNOG00000004094	1.819	1.842e-16	5.483e-15	up	84	103	102	463	322	253	96.3333	346	1.16107	1.4096	1.3807	6.50791	4.79077	4.42549	1.31713	5.24139	1.99304	2.35283	2.22585	11.8632	8.4297	7.91659	2.19058	9.40316	protein_coding	Ptger1	chr19	24800072	24803373	prostaglandin E receptor 1 [Source:RGD Symbol;Acc:3434]	Ptger1
ENSRNOG00000004112	1.673	0.023	0.04848	up	6	4	9	22	21	18	6.33333	20.3333	0.054941	0.041296	0.089079	0.225989	0.237458	0.231185	0.061772	0.231544	0.09431	0.06893	0.143606	0.411952	0.417824	0.413559	0.102282	0.414445	protein_coding	RGD1308775	chr14	84141964	84150607	similar to RIKEN cDNA 4921536K21 [Source:RGD Symbol;Acc:1308775]	C14h5orf52
ENSRNOG00000004137	-1.62	2.246e-43	1.093e-40	down	1348	1265	1306	462	441	378	1306.33	427	13.5431	12.5009	12.7366	4.6633	4.72648	4.76787	12.9268	4.71922	23.2474	20.8658	20.5328	8.50067	8.31657	8.52907	21.5487	8.44877	protein_coding	Ubtd2	chr10	17327275	17392185	ubiquitin domain containing 2 [Source:RGD Symbol;Acc:1305506]	-
ENSRNOG00000004181	1.066	1.258e-05	5.639e-05	up	87	103	83	250	177	152	91	193	0.917991	1.08055	0.845134	2.66071	2.23559	2.01907	0.94789	2.30512	1.57578	1.80359	1.36245	4.85017	3.93367	3.61185	1.58061	4.1319	protein_coding	Sdccag8	chr13	94888078	95112033	serologically defined colon cancer antigen 8 [Source:RGD Symbol;Acc:727781]	Sdccag8
ENSRNOG00000004195	1.096	6.043e-07	3.535e-06	up	424	253	235	822	757	412	304	663.667	3.55257	2.08427	1.9099	6.93218	6.76998	4.33648	2.51558	6.01288	6.09819	3.47896	3.07898	12.6366	11.9122	7.75738	4.21871	10.7687	protein_coding	Dtl	chr13	110220283	110257367	denticleless E3 ubiquitin protein ligase homolog [Source:RGD Symbol;Acc:1310439]	Dtl
ENSRNOG00000004269	1.588	3.589e-22	2.248e-20	up	278	243	231	990	744	563	250.667	765.667	2.04997	1.76807	1.6568	7.40109	5.90134	5.24551	1.82495	6.18265	3.51888	2.95117	2.67095	13.4914	10.3838	9.3835	3.047	11.0862	protein_coding	Myt1l	chr6	48452369	48857936	myelin transcription factor 1-like [Source:RGD Symbol;Acc:620550]	Myt1l
ENSRNOG00000004281	3.109	3.232e-06	1.641e-05	up	0	14	6	94	50	34	6.66667	59.3333	0	0.063494	0.026279	0.459205	0.257223	0.208682	0.0299243	0.30837	0	0.105981	0.042365	0.837081	0.452602	0.373303	0.0494487	0.554329	protein_coding	Cobl	chr14	92342957	92577936	cordon-bleu WH2 repeat protein [Source:RGD Symbol;Acc:1312002]	Cobl
ENSRNOG00000004300	1.228	1.268e-15	3.311e-14	up	869	779	545	2161	1685	1350	731	1732	4.19167	3.69334	2.55033	10.4947	8.67811	8.18359	3.47845	9.11878	7.19524	6.16473	4.11142	19.1306	15.2697	14.6393	5.8238	16.3466	protein_coding	Gtf2a1	chr6	115320467	115352681	general transcription factor 2A subunit 1 [Source:RGD Symbol;Acc:69246]	Gtf2a1
ENSRNOG00000004362	1.031	3.142e-13	5.45e-12	up	1617	1530	1030	3387	2983	2254	1392.33	2874.67	8.84831	8.25609	5.3714	19.0801	17.2956	15.3562	7.49193	17.244	15.1886	13.7806	8.65929	34.781	30.4327	27.4701	12.5429	30.8946	protein_coding	Rps6ka5	chr6	124557913	124735778	ribosomal protein S6 kinase A5 [Source:RGD Symbol;Acc:1308336]	Rps6ka5
ENSRNOG00000004419	1.497	1.179e-13	2.214e-12	up	199	150	135	494	559	330	161.333	461	12.6456	9.34614	8.27484	31.5368	37.8754	26.3254	10.0889	31.9125	21.707	15.6001	13.34	57.4881	66.6444	47.0926	16.8823	57.075	protein_coding	Trappc2b	chr10	37130499	37130921	trafficking protein particle complex 2B [Source:RGD Symbol;Acc:6499350]	Trappc2b
ENSRNOG00000004442	-5.103	0.006149	0.01514	down	8	7	4	0	0	0	6.33333	0	0.033196	0.026236	0.014304	0	0	0	0.0245787	0	0.056983	0.043791	0.02306	0	0	0	0.041278	0	protein_coding	Dglucy	chr6	124786097	124872277	D-glutamate cyclase [Source:RGD Symbol;Acc:1311756]	Dglucy
ENSRNOG00000004448	3.169	0.007219	0.01746	up	0	5	0	11	23	11	1.66667	15	0	0.026319	0	0.061558	0.132157	0.07697	0.008773	0.0902283	0	0.043931	0	0.112214	0.232539	0.13769	0.0146437	0.160814	protein_coding	Acss3	chr7	49047013	49250957	acyl-CoA synthetase short-chain family member 3 [Source:RGD Symbol;Acc:1307051]	Acss3
ENSRNOG00000004489	1.026	3.432e-24	2.785e-22	up	1146	1187	1205	2770	2554	1955	1179.33	2426.33	9.90387	10.0885	10.1083	24.101	23.5686	21.2249	10.0336	22.9648	17.0006	16.8392	16.2958	43.9335	41.4705	37.9685	16.7118	41.1242	protein_coding	Adgre5	chr19	24855299	24875137	adhesion G protein-coupled receptor E5 [Source:RGD Symbol;Acc:1305595]	Adgre5
ENSRNOG00000004493	1.023	4.482e-08	3.259e-07	up	245	336	222	627	635	392	267.667	551.333	2.9464	3.94566	2.47738	7.71269	8.28089	6.06019	3.12315	7.35126	5.05767	6.5859	3.99381	14.0594	14.5708	10.8409	5.21246	13.157	protein_coding	Tasp1	chr3	132888772	133131192	taspase 1 [Source:RGD Symbol;Acc:1308591]	Tasp1
ENSRNOG00000004500	1.423	4.271e-38	1.315e-35	up	790	961	874	2479	2444	2131	875	2351.33	10.4009	11.8926	10.7906	31.2103	33.1802	33.9202	11.0281	32.7702	17.8538	19.8506	17.3956	56.8929	58.3828	60.6785	18.3667	58.6514	protein_coding	Myc	chr7	102586313	102591240	MYC proto-oncogene, bHLH transcription factor [Source:RGD Symbol;Acc:3130]	Myc
ENSRNOG00000004534	1.175	0.01139	0.0262	up	14	36	20	62	51	46	23.3333	53	0.161829	0.42289	0.223424	0.798472	0.678284	0.708305	0.269381	0.728354	0.277789	0.705867	0.360184	1.45553	1.19349	1.26706	0.447947	1.30536	protein_coding	Spdya	chr6	23498511	23543172	speedy/RINGO cell cycle regulator family member A [Source:RGD Symbol;Acc:621730]	Spdya
ENSRNOG00000004613	1.518	9.359e-20	4.229e-18	up	696	557	406	1847	1816	1151	553	1604.67	11.0085	8.74363	5.76926	29.8866	31.8317	22.8192	8.50714	28.1792	18.8968	14.5944	9.30068	54.48	56.0101	40.8204	14.264	50.4368	protein_coding	Gpm6b	chrX	29607075	29648403	glycoprotein m6b [Source:RGD Symbol;Acc:620580]	Gpm6b
ENSRNOG00000004614	5.629	0.001318	0.003847	up	0	0	0	5	20	3	0	9.33333	0	0	0	0.05203	0.240037	0.029033	0	0.107033	0	0	0	0.094845	0.422362	0.051937	0	0.189715	protein_coding	Lypd6b	chr3	35271786	35437296	LY6/PLAUR domain containing 6B [Source:RGD Symbol;Acc:1562767]	Lypd6b
ENSRNOG00000004630	2.03	0.004511	0.01151	up	13	7	2	36	41	15	7.33333	30.6667	0.053053	0.027666	0.006576	0.147964	0.178572	0.076046	0.0290983	0.134194	0.091068	0.046179	0.010601	0.269723	0.31421	0.136035	0.0492827	0.239989	protein_coding	Rag1	chr3	91206394	91217491	recombination activating 1 [Source:RGD Symbol;Acc:619790]	Rag1
ENSRNOG00000004632	5.148	0.005216	0.0131	up	0	0	0	8	8	4	0	6.66667	0	0	0	0.097282	0.091374	0.05347	0	0.0807087	0	0	0	0.177335	0.160778	0.09565	0	0.144588	protein_coding	Pmch	chr7	28654733	28657522	pro-melanin-concentrating hormone [Source:RGD Symbol;Acc:3358]	Pmch
ENSRNOG00000004642	5.539	0.001383	0.004015	up	0	0	0	6	15	5	0	8.66667	0	0	0	0.047087	0.129574	0.041532	0	0.072731	0	0	0	0.085834	0.227994	0.074296	0	0.129375	protein_coding	Lmx1a	chr13	85918252	86061176	LIM homeobox transcription factor 1 alpha [Source:RGD Symbol;Acc:1304784]	Lmx1a
ENSRNOG00000004660	1.031	1.727e-27	2.172e-25	up	1749	1802	1567	3807	3746	2967	1706	3506.67	11.1831	11.3358	9.73293	24.5101	25.5748	23.8409	10.7506	24.6419	19.1964	18.9211	15.6906	44.6793	45.0005	42.6482	17.936	44.1093	protein_coding	Fzd6	chr7	77899322	77931029	frizzled class receptor 6 [Source:RGD Symbol;Acc:628816]	Fzd6
ENSRNOG00000004662	-1.112	0.0001174	0.0004334	down	131	110	117	66	55	46	119.333	55.6667	6.37833	5.26629	5.51857	3.19749	2.84191	2.77674	5.72106	2.93871	10.9488	8.79022	8.89654	5.82868	5.00054	4.9672	9.54517	5.26547	protein_coding	AC115277.1	chr7	15385868	15386419	-	-
ENSRNOG00000004667	1.283	0.0001464	0.0005278	up	52	62	41	179	141	68	51.6667	129.333	0.324065	0.380868	0.248044	1.12718	0.938421	0.533162	0.317659	0.866255	0.556275	0.635725	0.399874	2.05473	1.65122	0.953755	0.530625	1.55323	protein_coding	Gen1	chr6	36910675	36940868	GEN1 Holliday junction 5' flap endonuclease [Source:RGD Symbol;Acc:1559792]	Gen1
ENSRNOG00000004682	1.039	2.062e-12	3.16e-11	up	849	855	594	1848	1771	1164	766	1594.33	5.38135	5.29033	3.65916	11.686	11.7826	9.25451	4.77695	10.9077	9.2374	8.83035	5.89897	21.3022	20.7324	16.5551	7.9889	19.5299	protein_coding	Parpbp	chr7	28654707	28715224	PARP1 binding protein [Source:RGD Symbol;Acc:2314264]	Parpbp
ENSRNOG00000004737	1.662	0.003677	0.009607	up	16	13	6	40	46	26	11.6667	37.3333	0.300178	0.241437	0.094348	0.75569	0.925966	0.59395	0.211988	0.758535	0.515273	0.402994	0.1521	1.37754	1.6293	1.0625	0.356789	1.35645	protein_coding	Cd48	chr13	90116843	90140371	Cd48 molecule [Source:RGD Symbol;Acc:620620]	Cd48
ENSRNOG00000004743	1.053	7.969e-14	1.55e-12	up	1150	1154	787	2517	2328	1641	1030.33	2162	5.90502	5.82885	3.92592	13.0139	12.7608	10.5892	5.21993	12.1213	10.1363	9.72922	6.32902	23.7229	22.4536	18.9427	8.73152	21.7064	protein_coding	Cdcp1	chr8	132260029	132296661	CUB domain containing protein 1 [Source:RGD Symbol;Acc:1305578]	Cdcp1
ENSRNOG00000004772	-1.892	1.799e-13	3.283e-12	down	194	238	191	68	62	40	207.667	56.6667	3.12517	3.78051	2.98425	1.10536	1.05378	0.792267	3.29664	0.983804	5.36453	6.31023	4.81094	2.01495	1.8542	1.41726	5.49523	1.76214	protein_coding	Cytip	chr3	44150992	44177689	cytohesin 1 interacting protein [Source:RGD Symbol;Acc:1307990]	Cytip
ENSRNOG00000004864	1.295	3.095e-19	1.312e-17	up	1562	1319	1194	4544	3336	2324	1358.33	3401.33	11.7781	9.77693	8.7399	34.4911	26.8528	22.0127	10.0983	27.7856	20.2178	16.3192	14.0897	62.8735	47.2494	39.3778	16.8755	49.8335	protein_coding	Prpf40a	chr3	38682146	38741113	pre-mRNA processing factor 40 homolog A [Source:RGD Symbol;Acc:1311401]	Prpf40a
ENSRNOG00000004939	2.114	3.532e-06	1.773e-05	up	22	21	12	58	123	58	18.3333	79.6667	0.136826	0.127715	0.071415	0.368167	0.839484	0.463908	0.111985	0.557186	0.23487	0.213175	0.115129	0.671129	1.47713	0.829869	0.187725	0.992709	protein_coding	Ttll6	chr10	83954279	83999710	tubulin tyrosine ligase like 6 [Source:RGD Symbol;Acc:1311922]	-
ENSRNOG00000004971	1.013	1.403e-06	7.657e-06	up	178	133	118	321	315	236	143	290.667	2.61437	1.92316	1.68001	4.74075	4.93365	4.35749	2.07251	4.67729	4.48772	3.21004	2.70836	8.64185	8.6811	7.79495	3.46871	8.37264	protein_coding	Txlng	chrX	33599671	33646444	taxilin gamma [Source:RGD Symbol;Acc:1564371]	Txlng
ENSRNOG00000005007	1.145	5.778e-08	4.137e-07	up	208	169	135	510	356	284	170.667	383.333	0.827531	0.662659	0.515073	2.03486	1.50224	1.40549	0.668421	1.64753	1.4205	1.10607	0.830355	3.70933	2.6433	2.51423	1.11898	2.95562	protein_coding	Scn3a	chr3	51532627	51643140	sodium voltage-gated channel alpha subunit 3 [Source:RGD Symbol;Acc:3635]	Scn3a
ENSRNOG00000005012	1.146	1.039e-08	8.469e-08	up	234	218	196	633	537	298	216	489.333	2.42002	2.20888	1.9628	6.5862	5.92655	3.86324	2.19723	5.45866	4.1541	3.68696	3.16425	12.0059	10.4282	6.9108	3.66844	9.78163	protein_coding	Utp14a	chrX	135092040	135117455	UTP14A small subunit processome component [Source:RGD Symbol;Acc:1359313]	Utp14a
ENSRNOG00000005015	1.39	3.704e-16	1.041e-14	up	440	366	296	1251	1012	677	367.333	980	3.40369	2.78619	2.22625	9.76009	8.36837	6.59155	2.80538	8.24001	5.84262	4.65057	3.58896	17.7916	14.7247	11.7914	4.69405	14.7692	protein_coding	Rabep1	chr10	57462447	57579898	rabaptin, RAB GTPase binding effector protein 1 [Source:RGD Symbol;Acc:708568]	Rabep1
ENSRNOG00000005048	-3.165	0.001279	0.003741	down	27	26	8	3	4	0	20.3333	2.33333	0.208154	0.198817	0.057677	0.016042	0.03306	0	0.154883	0.0163673	0.357308	0.331855	0.092982	0.029242	0.058172	0	0.260715	0.029138	protein_coding	Trhr	chr7	83113672	83153519	thyrotropin releasing hormone receptor [Source:RGD Symbol;Acc:3904]	Trhr
ENSRNOG00000005111	1.35	2.07e-07	1.339e-06	up	69	97	67	264	182	156	77.6667	200.667	0.499993	0.690401	0.468059	1.936	1.41121	1.42083	0.552818	1.58935	0.858266	1.15238	0.754563	3.52911	2.48312	2.54167	0.921737	2.8513	protein_coding	Nutm1	chr3	103734435	103745236	NUT midline carcinoma, family member 1 [Source:RGD Symbol;Acc:1564529]	Nutm1
ENSRNOG00000005132	1.564	1.121e-10	1.299e-09	up	70	87	75	283	192	214	77.3333	229.667	0.861403	1.08629	0.917905	3.61003	2.66757	3.45775	0.955198	3.24512	1.47865	1.81317	1.47976	6.5807	4.69377	6.18544	1.59053	5.81997	protein_coding	Slc52a3	chr3	147511406	147516455	solute carrier family 52 member 3 [Source:RGD Symbol;Acc:1304644]	Slc52a3
ENSRNOG00000005158	1.236	2.534e-12	3.813e-11	up	198	186	176	506	503	327	186.667	445.333	3.24735	2.9994	2.79984	8.36417	8.81873	6.74246	3.01553	7.97512	5.57426	5.00644	4.51365	15.247	15.5172	12.0613	5.03145	14.2752	protein_coding	Slc24a5	chr3	117335212	117354480	solute carrier family 24 member 5 [Source:RGD Symbol;Acc:1310565]	Slc24a5
ENSRNOG00000005176	1.218	1.368e-15	3.536e-14	up	741	648	505	1887	1511	1079	631.333	1492.33	4.68965	4.03235	3.10278	12.0183	10.2023	8.57151	3.94159	10.264	8.05005	6.73058	5.00203	21.908	17.9516	15.3333	6.59422	18.3976	protein_coding	Map7d2	chrX	38397261	38468360	MAP7 domain containing 2 [Source:RGD Symbol;Acc:1564852]	Map7d2
ENSRNOG00000005190	1.665	3.65e-23	2.586e-21	up	194	276	259	871	882	588	243	780.333	2.36531	3.31054	3.06713	10.7009	11.4953	9.01206	2.91433	10.4028	4.06019	5.52579	4.94455	19.5065	20.2268	16.1214	4.84351	18.6182	protein_coding	Nipal2	chr7	73339706	73450262	NIPA-like domain containing 2 [Source:RGD Symbol;Acc:1564315]	Nipal2
ENSRNOG00000005229	1.308	1.041e-21	6.114e-20	up	392	452	369	1126	1121	787	404.333	1011.33	2.44689	2.76624	2.22614	7.021	7.38294	6.12964	2.47976	6.84453	4.20022	4.61727	3.58878	12.7985	12.9908	10.9651	4.13542	12.2515	protein_coding	Sec16b	chr13	75175254	75216941	SEC16 homolog B, endoplasmic reticulum export factor [Source:RGD Symbol;Acc:621658]	Sec16b
ENSRNOG00000005258	1.061	1.501e-10	1.705e-09	up	443	530	405	1215	1081	637	459.333	977.667	5.71758	6.7296	5.0779	15.792	14.9091	10.325	5.8417	13.6754	9.81456	11.2327	8.18613	28.7871	26.2337	18.47	9.74447	24.4969	protein_coding	Myef2	chr3	117354382	117389561	myelin expression factor 2 [Source:RGD Symbol;Acc:1306547]	Myef2
ENSRNOG00000005278	2.736	3.383e-10	3.603e-09	up	12	11	14	108	69	72	12.3333	83	0.047363	0.040485	0.052923	0.435157	0.29238	0.362603	0.0469237	0.36338	0.081301	0.067575	0.085318	0.793243	0.514463	0.648648	0.0780647	0.652118	protein_coding	Trhde	chr7	57253023	57679795	thyrotropin-releasing hormone degrading enzyme [Source:RGD Symbol;Acc:728895]	Trhde
ENSRNOG00000005284	-1.519	7.35e-17	2.345e-15	down	538	423	578	179	193	166	513	179.333	7.96183	6.16699	8.31196	2.66309	3.04275	3.07817	7.48026	2.928	13.6669	10.2936	13.3998	4.85451	5.35393	5.50642	12.4534	5.23829	protein_coding	Itpka	chr3	111545007	111553604	inositol-trisphosphate 3-kinase A [Source:RGD Symbol;Acc:619950]	Itpka
ENSRNOG00000005310	1.375	1.273e-23	9.485e-22	up	1093	1199	1017	3751	3049	1959	1103	2919.67	9.3313	10.0624	8.43852	32.2624	27.7559	21.0304	9.2774	27.0162	16.0177	16.7956	13.6038	58.8108	48.8385	37.6204	15.4724	48.4232	protein_coding	Cul1	chr4	77211692	77280250	cullin 1 [Source:RGD Symbol;Acc:1308157]	Cul1
ENSRNOG00000005333	1.089	1.165e-15	3.074e-14	up	5204	4409	3317	11067	9949	6862	4310	9292.67	33.3749	27.7749	20.5791	71.1847	67.9652	55.2801	27.243	64.81	57.29	46.3604	33.1758	129.762	119.589	98.8886	45.6087	116.08	protein_coding	Azin1	chr7	77345646	77372398	antizyme inhibitor 1 [Source:RGD Symbol;Acc:61934]	Azin1
ENSRNOG00000005417	2.166	0.0002788	0.0009459	up	6	16	5	44	46	32	9	40.6667	0.055298	0.142539	0.045103	0.412588	0.452556	0.369631	0.08098	0.411592	0.094921	0.237918	0.072711	0.752102	0.796304	0.66122	0.135183	0.736542	protein_coding	Zhx2	chr7	97559841	97695739	zinc fingers and homeoboxes 2 [Source:RGD Symbol;Acc:727926]	Zhx2
ENSRNOG00000005424	1.007	1.729e-17	5.916e-16	up	5346	6793	6000	14227	13928	8867	6046.33	12340.7	53.7823	67.1099	58.5025	147.27	149.427	110.519	59.7982	135.739	92.3204	112.016	94.3125	268.458	262.927	197.703	99.5498	243.029	protein_coding	Odc1	chr6	42852683	42859927	ornithine decarboxylase 1 [Source:RGD Symbol;Acc:3227]	Odc1
ENSRNOG00000005478	1.382	0.000305	0.001025	up	31	27	31	89	59	83	29.6667	77	0.27727	0.237437	0.266811	0.800548	0.558728	0.931747	0.260506	0.763674	0.47595	0.396317	0.430129	1.45931	0.983121	1.66677	0.434132	1.36973	protein_coding	Fkbp9	chr4	87167514	87234197	FKBP prolyl isomerase 9 [Source:RGD Symbol;Acc:1549757]	Fkbp9
ENSRNOG00000005486	1.671	1.341e-08	1.072e-07	up	55	82	71	346	201	135	69.3333	227.333	0.531066	0.77635	0.653517	3.38665	2.09873	1.66453	0.653644	2.3833	0.911605	1.29584	1.05354	6.17348	3.69286	2.97763	1.087	4.28132	protein_coding	Phf20l1	chr7	107406962	107442513	PHD finger protein 20-like 1 [Source:RGD Symbol;Acc:1560141]	Phf20l1
ENSRNOG00000005502	1.038	7.013e-15	1.609e-13	up	1300	1236	966	2997	2528	1773	1167.33	2432.67	5.57487	5.21039	4.06211	12.9229	11.5078	9.57597	4.94912	11.3356	9.56957	8.69691	6.54857	23.557	20.2488	17.1301	8.27168	20.312	protein_coding	Ankib1	chr4	27473477	27597206	ankyrin repeat and IBR domain containing 1 [Source:RGD Symbol;Acc:1597088]	Ankib1
ENSRNOG00000005515	-1.068	3.355e-16	9.5e-15	down	1938	1546	1794	956	749	815	1759.33	840	13.8889	10.8941	12.4832	6.89528	5.7248	7.33797	12.4221	6.65268	23.8411	18.1839	20.1242	12.5693	10.0732	13.1266	20.7164	11.9231	protein_coding	Rhbdl3	chr10	67677071	67731670	rhomboid like 3 [Source:RGD Symbol;Acc:1311901]	Rhbdl3
ENSRNOG00000005551	-1.023	1.124e-25	1.067e-23	down	40195	38327	41761	19459	20349	19189	40094.3	19665.7	391.029	366.707	394.505	190.527	211.302	234.5	384.08	212.11	671.224	612.088	635.986	347.309	371.801	419.489	639.766	379.533	protein_coding	Derl1	chr7	97737178	97759852	derlin 1 [Source:RGD Symbol;Acc:1311835]	Derl1
ENSRNOG00000005592	-1.117	0.001385	0.004021	down	114	73	106	36	58	41	97.6667	45	0.738498	0.466584	0.666633	0.233915	0.397671	0.330217	0.623905	0.320601	1.26767	0.778797	1.07469	0.426401	0.69973	0.590714	1.04039	0.572282	protein_coding	Brinp2	chr13	75948679	76049363	BMP/retinoic acid inducible neural specific 2 [Source:RGD Symbol;Acc:708419]	Brinp2
ENSRNOG00000005619	-1.075	1.199e-09	1.155e-08	down	471	553	655	253	301	244	559.667	266	12.213	14.1084	16.4792	6.59432	8.31087	7.94694	14.2668	7.61738	20.9643	23.549	26.5663	12.0207	14.6235	14.216	23.6932	13.6201	protein_coding	Misp3	chr19	25132094	25134055	MISP family member 3 [Source:RGD Symbol;Acc:1310262]	Misp3
ENSRNOG00000005637	4.944	0.009922	0.02316	up	0	0	0	5	7	5	0	5.66667	0	0	0	0.05396	0.085296	0.066075	0	0.0684437	0	0	0	0.098362	0.150085	0.1182	0	0.122216	protein_coding	Usp44	chr7	34744483	34759206	ubiquitin specific peptidase 44 [Source:RGD Symbol;Acc:1308216]	-
ENSRNOG00000005650	-1.49	3.317e-33	6.675e-31	down	8337	8679	10252	3106	3190	3350	9089.33	3215.33	143.556	146.979	171.416	53.8292	58.6246	72.4573	153.984	61.637	246.423	245.329	276.342	98.1247	103.154	129.616	256.031	110.298	protein_coding	Pgf	chr6	108994018	109004598	placental growth factor [Source:RGD Symbol;Acc:619850]	Pgf
ENSRNOG00000005707	1.805	3.48e-06	1.751e-05	up	15	33	39	128	111	71	29	103.333	0.180208	0.405973	0.477473	1.61297	1.48927	1.1175	0.354551	1.40658	0.309337	0.677629	0.769739	2.94027	2.62048	1.99907	0.585568	2.51994	protein_coding	Bfsp1	chr3	137935345	137969658	beaded filament structural protein 1 [Source:RGD Symbol;Acc:2205]	Bfsp1
ENSRNOG00000005743	-2	4.222e-05	0.0001708	down	54	45	53	14	11	13	50.6667	12.6667	1.25869	1.01555	1.19164	0.329143	0.252587	0.353934	1.15529	0.311888	2.16061	1.69511	1.92105	0.599992	0.444444	0.63314	1.92559	0.559192	protein_coding	Dapl1	chr3	45538797	45559331	death associated protein-like 1 [Source:RGD Symbol;Acc:1309610]	-
ENSRNOG00000005801	1.118	1.464e-13	2.715e-12	up	302	357	272	798	689	552	310.333	679.667	4.89275	5.68456	4.2686	13.0113	11.9098	11.2366	4.94864	12.0526	8.39869	9.48838	6.88146	23.7181	20.9561	20.1008	8.25617	21.5917	protein_coding	Stx17	chr5	63870432	63922730	syntaxin 17 [Source:RGD Symbol;Acc:708499]	Stx17
ENSRNOG00000005814	1.271	6.735e-06	3.193e-05	up	73	75	74	272	151	125	74	182.667	1.7699	1.78701	1.75427	6.7166	3.94808	3.85085	1.77039	4.83851	3.03814	2.98279	2.82807	12.2436	6.94693	6.88864	2.94967	8.69306	protein_coding	NEWGENE_1582771	chr3	103866144	103905936	katanin regulatory subunit B1 like 1 [Source:RGD Symbol;Acc:11483591]	Katnbl1
ENSRNOG00000005823	1.741	1.541e-19	6.839e-18	up	241	226	241	1084	870	476	236	810	0.732111	0.676704	0.711136	3.32291	2.8268	1.82133	0.70665	2.65702	1.25671	1.12952	1.14643	6.05731	4.97396	3.25812	1.17755	4.76313	protein_coding	Utp20	chr7	29296963	29378080	UTP20 small subunit processome component [Source:RGD Symbol;Acc:1560606]	Utp20
ENSRNOG00000005877	1.14	7.258e-12	1.024e-10	up	2101	1661	1123	4530	3745	2646	1628.33	3640.33	13.0463	10.1424	6.76867	28.3127	24.826	20.6424	9.98578	24.5937	22.3947	16.9291	10.9118	51.6109	43.6831	36.9264	16.7452	44.0734	protein_coding	Lrpprc	chr6	7984019	8066868	leucine-rich pentatricopeptide repeat containing [Source:RGD Symbol;Acc:1306575]	Lrpprc
ENSRNOG00000005905	2.278	1.295e-32	2.414e-30	up	150	109	97	654	648	443	118.667	581.667	1.57832	1.13531	0.948758	7.18518	7.53417	6.11268	1.22079	6.94401	2.70927	1.89499	1.5295	13.0978	13.2569	10.9347	2.04459	12.4298	protein_coding	Pde4b	chr5	121952977	122136814	phosphodiesterase 4B [Source:RGD Symbol;Acc:3280]	-
ENSRNOG00000005932	1.355	6.267e-11	7.561e-10	up	111	145	113	397	305	253	123	318.333	0.913451	1.17007	0.902626	3.28749	2.67794	2.61061	0.995381	2.85868	1.56799	1.95301	1.45513	5.99273	4.71202	4.67002	1.65871	5.12492	protein_coding	Megf9	chr5	86586996	86696388	multiple EGF-like-domains 9 [Source:RGD Symbol;Acc:1308330]	Megf9
ENSRNOG00000005933	2.471	0.006218	0.0153	up	0	4	7	16	19	25	3.66667	20	0	0.056911	0.115044	0.287728	0.360571	0.572047	0.0573183	0.406782	0	0.094993	0.185463	0.524496	0.63445	1.02331	0.0934853	0.72742	protein_coding	Yap1	chr8	6135493	6203579	yes-associated protein 1 [Source:RGD Symbol;Acc:1306035]	Yap1
ENSRNOG00000006025	2.198	0.0009547	0.002878	up	4	6	10	29	42	22	6.66667	31	0.021902	0.033929	0.05792	0.186635	0.287002	0.178019	0.037917	0.217219	0.037596	0.056633	0.093373	0.340214	0.505	0.318451	0.062534	0.387888	protein_coding	Lamb3	chr13	112031594	112073186	laminin subunit beta 3 [Source:RGD Symbol;Acc:1562668]	Lamb3
ENSRNOG00000006137	1.078	4.999e-29	7.05e-27	up	1504	1449	1395	3613	3079	2568	1449.33	3086.67	5.09465	4.8274	4.59012	12.323	11.1371	10.9315	4.83739	11.4639	8.74525	8.05765	7.39979	22.4635	19.5965	19.555	8.06756	20.5383	protein_coding	Arid1a	chr5	151904684	151977636	AT-rich interaction domain 1A [Source:RGD Symbol;Acc:1310500]	Arid1a
ENSRNOG00000006180	1.097	1.622e-15	4.141e-14	up	1847	1685	1420	4743	3533	2520	1650.67	3598.67	8.56655	7.50217	6.33454	21.7695	17.2233	14.521	7.46775	17.8379	14.705	12.5222	10.212	39.6834	30.3056	25.9762	12.4797	31.9884	protein_coding	Pum2	chr6	33786197	33865687	pumilio RNA-binding family member 2 [Source:RGD Symbol;Acc:1311024]	Pum2
ENSRNOG00000006235	1.373	0.001623	0.004627	up	18	20	24	61	56	45	20.6667	54	0.138751	0.155553	0.182963	0.493769	0.48423	0.458385	0.159089	0.478795	0.238174	0.259642	0.294957	0.900087	0.852037	0.819989	0.264258	0.857371	protein_coding	Nell2	chr7	136526496	136853957	neural EGFL like 2 [Source:RGD Symbol;Acc:620999]	Nell2
ENSRNOG00000006293	4.754	0.0173	0.03776	up	0	0	0	5	6	4	0	5	0	0	0	0.046989	0.071426	0.050827	0	0.056414	0	0	0	0.085657	0.12568	0.090923	0	0.100753	protein_coding	Foxi1	chr10	19160582	19164505	forkhead box I1 [Source:RGD Symbol;Acc:1307421]	Foxi1
ENSRNOG00000006324	1.938	3.22e-07	1.997e-06	up	32	33	15	132	105	74	26.6667	103.667	0.288377	0.289862	0.127918	1.26627	1.07059	0.890349	0.235386	1.07574	0.495016	0.483822	0.206217	2.30828	1.88379	1.59271	0.395018	1.92826	protein_coding	Trpc6	chr8	6811543	6917535	transient receptor potential cation channel, subfamily C, member 6 [Source:RGD Symbol;Acc:619788]	Trpc6
ENSRNOG00000006330	-1.303	1.066e-20	5.564e-19	down	950	961	1025	374	431	383	978.667	396	12.4223	12.3676	13.0172	4.92345	6.01653	6.29162	12.6024	5.74387	21.3235	20.6434	20.9852	8.9749	10.5865	11.2549	20.984	10.2721	protein_coding	Elf3	chr13	52083859	52088780	E74 like ETS transcription factor 3 [Source:RGD Symbol;Acc:1310687]	Elf3
ENSRNOG00000006359	-1.001	3.16e-22	2.012e-20	down	11550	12938	13773	6382	6636	6075	12753.7	6364.33	234.486	258.335	271.509	130.406	143.785	154.919	254.777	143.037	402.509	431.199	437.703	237.717	252.999	277.13	423.804	255.949	protein_coding	Galk1	chr10	104560303	104564480	galactokinase 1 [Source:RGD Symbol;Acc:1305375]	Galk1
ENSRNOG00000006368	1.56	1.113e-23	8.399e-22	up	1239	1339	1109	5250	3496	2398	1229	3714.67	10.7825	11.4669	9.37158	46.0068	32.4869	26.224	10.5403	34.9059	18.5088	19.1399	15.108	83.8652	57.1629	46.9111	17.5856	62.6464	protein_coding	Lrrn3	chr6	61374328	61405195	leucine rich repeat neuronal 3 [Source:RGD Symbol;Acc:71066]	Lrrn3
ENSRNOG00000006380	1.073	3.423e-26	3.467e-24	up	4928	5410	4669	11898	11957	8086	5002.33	10647	37.7036	40.7101	34.6863	91.6245	97.6533	77.7126	37.7	88.9968	64.7204	67.9511	55.9181	167.021	171.828	139.017	62.8632	159.289	protein_coding	Srsf6	chr3	159305345	159310668	serine and arginine rich splicing factor 6 [Source:RGD Symbol;Acc:1359241]	Srsf6
ENSRNOG00000006391	1.369	4.229e-12	6.143e-11	up	296	269	253	1040	685	444	272.667	723	1.65633	1.48034	1.37564	5.86564	4.09743	3.12437	1.50411	4.36248	2.84319	2.47091	2.21768	10.6924	7.20971	5.58908	2.51059	7.8304	protein_coding	Smarcad1	chr4	95884743	95945248	SWI/SNF-related, matrix-associated actin-dependent regulator of chromatin, subfamily a, containing DEAD/H box 1` [Source:RGD Symbol;Acc:1309640]	Smarcad1
ENSRNOG00000006410	-1.347	1.259e-07	8.449e-07	down	274	176	208	94	75	89	219.333	86	2.72516	1.71433	2.00617	0.940283	0.786628	1.11069	2.14855	0.945867	4.67789	2.86147	3.23417	1.71403	1.38413	1.98687	3.59118	1.69501	protein_coding	Akap5	chr6	99356509	99361909	A-kinase anchoring protein 5 [Source:RGD Symbol;Acc:620829]	Akap5
ENSRNOG00000006412	1.027	4.025e-09	3.538e-08	up	1033	888	972	2985	1825	1253	964.333	2021	6.12591	5.1794	5.59929	17.8251	11.5599	9.3363	5.63487	12.9071	10.5155	8.64519	9.02667	32.4932	20.3405	16.7014	9.39578	23.1783	protein_coding	Zhx1	chr7	97915581	97944491	zinc fingers and homeoboxes 1 [Source:RGD Symbol;Acc:620010]	Zhx1
ENSRNOG00000006526	1.449	8.964e-12	1.243e-10	up	280	322	215	1135	675	479	272.333	763	1.47761	1.67299	1.10019	6.04084	3.80762	3.18182	1.41693	4.34342	2.5364	2.79247	1.77363	11.0118	6.69976	5.69185	2.3675	7.80113	protein_coding	Sema3c	chr4	14318274	14490446	semaphorin 3C [Source:RGD Symbol;Acc:1309343]	Sema3c
ENSRNOG00000006553	1.735	0.01511	0.03351	up	8	13	2	31	25	21	7.66667	25.6667	0.051469	0.078623	0.012378	0.198481	0.168737	0.165789	0.04749	0.177669	0.088349	0.131233	0.019954	0.361809	0.296905	0.296575	0.0798453	0.31843	protein_coding	Bnc2	chr5	102415847	102786331	basonuclin 2 [Source:RGD Symbol;Acc:1310694]	Bnc2
ENSRNOG00000006575	1.038	7.346e-06	3.456e-05	up	101	109	95	267	215	154	101.667	212	1.52077	1.62101	1.39043	4.07431	3.4754	2.91634	1.51074	3.48868	2.61049	2.7057	2.24153	7.42702	6.11521	5.21694	2.51924	6.25306	protein_coding	Ccdc96	chr14	79443543	79445471	coiled-coil domain containing 96 [Source:RGD Symbol;Acc:1305153]	Ccdc96
ENSRNOG00000006576	1.153	1.016e-14	2.271e-13	up	854	732	753	2312	1836	1167	779.667	1771.67	12.4438	10.3441	10.3735	32.1655	26.9137	21.0157	11.0538	26.6983	21.3605	17.2659	16.7232	58.6342	47.3565	37.5942	18.4499	47.8616	protein_coding	Bms1	chr4	150433570	150471834	BMS1 ribosome biogenesis factor [Source:RGD Symbol;Acc:1308043]	-
ENSRNOG00000006578	1.2	0.002613	0.007071	up	27	32	24	64	78	50	27.6667	64	0.760397	0.884998	0.649982	1.83512	2.39101	1.77937	0.765126	2.00184	1.30526	1.47719	1.04784	3.34522	4.20716	3.18306	1.27677	3.57848	protein_coding	Odf1	chr7	77066955	77074711	outer dense fiber of sperm tails 1 [Source:RGD Symbol;Acc:3228]	Odf1
ENSRNOG00000006649	1.577	4.096e-36	9.813e-34	up	1488	1555	1196	5351	4346	3144	1413	4280.33	7.04102	7.21807	5.66378	26.255	22.4864	19.326	6.64096	22.6891	12.0863	12.048	9.13064	47.86	39.5665	34.5715	11.0883	40.666	protein_coding	Thrb	chr15	8890578	9086282	thyroid hormone receptor beta [Source:RGD Symbol;Acc:3858]	Thrb
ENSRNOG00000006652	1.214	1.008e-19	4.529e-18	up	2668	2617	2260	7641	6307	3923	2515	5957	28.6535	27.648	23.5742	82.622	72.316	52.9306	26.6252	69.2895	49.1853	46.1485	38.0042	150.611	127.245	94.6857	44.446	124.181	protein_coding	Ddx1	chr6	38422888	38453797	DEAD-box helicase 1 [Source:RGD Symbol;Acc:619903]	Ddx1
ENSRNOG00000006661	1.167	1.095e-18	4.36e-17	up	398	496	428	1058	1013	903	440.667	991.333	4.54953	5.57499	4.74543	12.1723	12.3639	12.9683	4.95665	12.5015	7.80953	9.30548	7.65015	22.1887	21.7552	23.1985	8.25506	22.3808	protein_coding	Rad51c	chr10	74697716	74724472	RAD51 paralog C [Source:RGD Symbol;Acc:1563765]	Rad51c
ENSRNOG00000006729	1.46	0.005666	0.01407	up	17	12	13	32	46	37	14	38.3333	0.193476	0.115952	0.12991	0.37411	0.573486	0.53851	0.146446	0.495369	0.332113	0.193541	0.209431	0.681961	1.00909	0.963321	0.245028	0.88479	protein_coding	Slc24a4	chr6	126018841	126153867	solute carrier family 24 member 4 [Source:RGD Symbol;Acc:1305926]	Slc24a4
ENSRNOG00000006749	1.281	2.031e-13	3.649e-12	up	321	292	278	991	726	495	297	737.333	1.41586	1.27008	1.19114	4.41165	3.42664	2.74552	1.29236	3.52794	2.43041	2.11995	1.92025	8.04195	6.02941	4.91136	2.15687	6.32757	protein_coding	Tmtc3	chr7	40171963	40217056	transmembrane O-mannosyltransferase targeting cadherins 3 [Source:RGD Symbol;Acc:1306351]	Tmtc3
ENSRNOG00000006778	1.197	0.004966	0.01253	up	29	25	18	65	53	48	24	55.3333	0.379402	0.316888	0.230859	0.865823	0.748683	0.800288	0.30905	0.804931	0.651266	0.528933	0.372171	1.5783	1.31736	1.43161	0.517457	1.44242	protein_coding	Mmp19	chr7	3216497	3224201	matrix metallopeptidase 19 [Source:RGD Symbol;Acc:1311376]	Mmp19
ENSRNOG00000006796	1.26	8.425e-12	1.174e-10	up	302	263	179	663	664	470	248	599	9.21012	7.90311	5.2956	20.3962	21.6467	18.0441	7.46961	20.029	15.8097	13.1915	8.53709	37.18	38.0889	32.2784	12.5128	35.8491	protein_coding	LOC102555183	chr10	74768759	74769637	zinc finger protein OZF-like [Source:RGD Symbol;Acc:7630088]	Zfp146
ENSRNOG00000006814	2.477	0.001891	0.005293	up	2	7	3	25	22	20	4	22.3333	0.044111	0.152745	0.047147	0.566981	0.531641	0.553145	0.0813343	0.550589	0.075718	0.254954	0.076006	1.03354	0.935459	0.989501	0.135559	0.986168	protein_coding	Klrg2	chr4	66371511	66380734	killer cell lectin like receptor G2 [Source:RGD Symbol;Acc:1587495]	Klrg2
ENSRNOG00000006841	1.696	3.981e-20	1.92e-18	up	157	182	137	641	550	375	158.667	522	1.05529	1.20022	0.890815	4.34683	3.9529	3.17288	1.04877	3.8242	1.81146	2.00335	1.43609	7.92379	6.95541	5.67585	1.7503	6.85168	protein_coding	Ano4	chr7	29492016	29701721	anoctamin 4 [Source:RGD Symbol;Acc:1310252]	Ano4
ENSRNOG00000006855	-5.95	0.0002086	0.0007283	down	7	11	16	0	0	0	11.3333	0	0.078092	0.127617	0.17671	0	0	0	0.127473	0	0.13405	0.213012	0.284875	0	0	0	0.210646	0	protein_coding	Padi4	chr5	159260675	159293673	peptidyl arginine deiminase 4 [Source:RGD Symbol;Acc:3290]	Padi4
ENSRNOG00000006867	1.202	1.832e-11	2.406e-10	up	215	274	223	721	540	404	237.333	555	1.55645	2.11393	1.3192	6.19636	3.05317	2.81378	1.66319	4.0211	2.67174	3.52846	2.12669	11.2953	5.37226	5.03348	2.77563	7.23367	protein_coding	Etv1	chr6	58467254	58558631	ETS variant transcription factor 1 [Source:RGD Symbol;Acc:1312007]	Etv1
ENSRNOG00000006870	1.253	2.025e-20	1.009e-18	up	871	893	678	2219	2241	1434	814	1964.67	10.4829	10.5759	7.92562	26.9068	28.8135	21.6948	9.66146	25.8051	17.9945	17.6527	12.777	49.0481	50.6994	38.8091	16.1414	46.1856	protein_coding	Mtdh	chr7	72772440	72827908	metadherin [Source:RGD Symbol;Acc:620992]	Mtdh
ENSRNOG00000006877	-1.197	1.113e-18	4.42e-17	down	1882	1538	1910	786	738	792	1776.67	772	15.5005	12.4586	15.2723	6.51138	6.48394	8.19367	14.4105	7.063	26.6076	20.7952	24.6206	11.8695	11.4089	14.6574	24.0078	12.6453	protein_coding	Efnb1	chrX	68891227	68904038	ephrin B1 [Source:RGD Symbol;Acc:2540]	Efnb1
ENSRNOG00000006919	4.724	0.02087	0.04454	up	0	0	0	2	5	7	0	4.66667	0	0	0	0.022582	0.071228	0.132413	0	0.0754077	0	0	0	0.041165	0.12533	0.236869	0	0.134455	protein_coding	Clvs1	chr5	22380334	22578297	clavesin 1 [Source:RGD Symbol;Acc:1564200]	Clvs1
ENSRNOG00000006921	1.022	3.553e-09	3.156e-08	up	300	295	266	769	610	403	287	594	2.68403	2.5945	2.30574	6.92079	5.82597	4.52301	2.52809	5.75659	4.60729	4.3306	3.71711	12.6158	10.2512	8.09105	4.21834	10.3194	protein_coding	Rbl1	chr3	153263692	153321352	RB transcriptional corepressor like 1 [Source:RGD Symbol;Acc:1595511]	Rbl1
ENSRNOG00000006930	-1.187	4.919e-05	0.0001959	down	110	148	136	52	67	54	131.333	57.6667	1.59686	2.11383	1.91598	0.76184	1.02845	0.978308	1.87556	0.922868	2.7411	3.52829	3.08876	1.38875	1.80964	1.75006	3.11939	1.64948	protein_coding	Casq1	chr13	90592681	90602365	calsequestrin 1 [Source:RGD Symbol;Acc:1586677]	Casq1
ENSRNOG00000006940	1.106	1.105e-07	7.488e-07	up	115	125	120	256	299	223	120	259.333	2.05672	2.20806	2.09199	4.62381	5.7279	5.01779	2.11892	5.12317	3.53048	3.68558	3.37251	8.4287	10.0786	8.97614	3.52952	9.16116	protein_coding	Ncf4	chr7	119482272	119499425	neutrophil cytosolic factor 4 [Source:RGD Symbol;Acc:1593157]	Ncf4
ENSRNOG00000006962	-1.205	1.176e-15	3.091e-14	down	578	618	636	306	288	209	610.667	267.667	7.13289	7.50731	7.6284	3.7999	3.7883	3.23537	7.42286	3.60786	12.244	12.5308	12.2978	6.9268	6.66578	5.78763	12.3575	6.46007	protein_coding	Stk32c	chr1	211440335	211520699	serine/threonine kinase 32C [Source:RGD Symbol;Acc:1305864]	Stk32c
ENSRNOG00000006963	3.151	0.007034	0.01707	up	0	5	0	12	18	14	1.66667	14.6667	0	0.048308	0	0.138505	0.234963	0.205773	0.0161027	0.19308	0	0.080633	0	0.252479	0.413433	0.3681	0.0268777	0.344671	protein_coding	Ctse	chr13	48426820	48449490	cathepsin E [Source:RGD Symbol;Acc:2446]	Ctse
ENSRNOG00000006965	1.069	1.428e-14	3.142e-13	up	2027	1866	1600	5292	3685	2771	1831	3916	5.35811	4.85056	4.10504	14.0793	10.3963	9.20068	4.77123	11.2254	9.19749	8.0963	6.61777	25.665	18.2931	16.4588	7.97052	20.1389	protein_coding	Aff4	chr10	38692211	38773021	AF4/FMR2 family, member 4 [Source:RGD Symbol;Acc:1311694]	Aff4
ENSRNOG00000006979	1.433	1.436e-06	7.814e-06	up	39	58	59	156	125	140	52	140.333	0.579143	0.860587	0.866672	2.37622	2.02314	2.65778	0.768801	2.35238	0.994133	1.43645	1.39717	4.33158	3.55986	4.75441	1.27592	4.21528	protein_coding	Hpca	chr5	147294820	147303346	hippocalcin [Source:RGD Symbol;Acc:620060]	Hpca
ENSRNOG00000006983	1.143	6.773e-21	3.664e-19	up	560	563	478	1373	1181	1007	533.667	1187	4.3631	4.276	3.60062	10.3314	9.44668	9.67352	4.07991	9.81721	7.48951	7.13728	5.80459	18.8331	16.6221	17.3046	6.81046	17.5866	protein_coding	Nr2c1	chr7	35069814	35122796	nuclear receptor subfamily 2, group C, member 1 [Source:RGD Symbol;Acc:3200]	Nr2c1
ENSRNOG00000006998	3.779	1.073e-09	1.044e-08	up	3	8	2	82	60	40	4.33333	60.6667	0.027797	0.105619	0.024749	1.14411	0.883972	0.685911	0.0527217	0.904666	0.047716	0.176293	0.039897	2.08559	1.55541	1.227	0.0879687	1.62267	protein_coding	Fhl4	chr7	26139664	26144466	four and a half LIM domains 4 [Source:RGD Symbol;Acc:1308978]	Fhl4
ENSRNOG00000007054	1.125	2.822e-12	4.209e-11	up	264	260	212	646	535	439	245.333	540	2.60361	2.52439	2.0342	6.42493	5.64414	5.45451	2.3874	5.84119	4.46924	4.21358	3.27936	11.7119	9.93125	9.75738	3.98739	10.4669	protein_coding	Dhx33	chr10	57622022	57638485	DEAH-box helicase 33 [Source:RGD Symbol;Acc:1307239]	Dhx33
ENSRNOG00000007061	1.118	3.167e-11	4.03e-10	up	309	306	209	676	620	503	274.667	599.667	3.23529	3.15666	2.13099	7.14523	6.94491	6.62756	2.84098	6.9059	5.55356	5.26893	3.43539	13.025	12.2201	11.8558	4.75263	12.3669	protein_coding	Arhgef33	chr6	3012804	3095500	Rho guanine nucleotide exchange factor 33 [Source:RGD Symbol;Acc:1560224]	Arhgef33
ENSRNOG00000007062	-1.72	0.0004229	0.001379	down	43	54	44	14	17	12	47	14.3333	0.311454	0.385953	0.306605	0.103035	0.125555	0.109981	0.334671	0.112857	0.534629	0.644213	0.49428	0.187822	0.220923	0.196741	0.557707	0.201829	protein_coding	Rin3	chr6	126170720	126279682	Ras and Rab interactor 3 [Source:RGD Symbol;Acc:1305849]	Rin3
ENSRNOG00000007069	-1.151	1.277e-12	2.018e-11	down	463	520	474	226	220	210	485.667	218.667	6.30518	6.97703	6.26727	3.09255	3.19271	3.59398	6.51649	3.29308	10.8232	11.6457	10.1035	5.63738	5.61779	6.42915	10.8575	5.89477	protein_coding	Adhfe1	chr5	9403196	9429859	alcohol dehydrogenase, iron containing, 1 [Source:RGD Symbol;Acc:1308863]	Adhfe1
ENSRNOG00000007076	1.24	0.0004764	0.001535	up	40	44	39	124	120	54	41	99.3333	0.546347	0.588325	0.516761	1.72344	1.76579	0.927376	0.550478	1.4722	0.937835	0.982002	0.833076	3.14164	3.10702	1.65895	0.917638	2.63587	protein_coding	AABR07055919.1	chr7	15850985	15852930	-	-
ENSRNOG00000007104	1.316	4.884e-21	2.69e-19	up	934	726	637	2234	2085	1468	765.667	1929	2.92246	2.23846	1.91261	7.21828	7.04245	5.86804	2.35784	6.70959	5.01657	3.73632	3.08333	13.1581	12.3917	10.4971	3.94541	12.0156	protein_coding	Itpr1	chr4	140247313	140580748	inositol 1,4,5-trisphosphate receptor, type 1 [Source:RGD Symbol;Acc:2933]	Itpr1
ENSRNOG00000007124	3.596	3.063e-44	1.849e-41	up	44	93	46	1073	731	466	61	756.667	0.729463	1.51998	0.733808	17.9817	12.9923	9.7351	0.994418	13.5697	1.25216	2.53708	1.18298	32.7786	22.8609	17.4148	1.65741	24.3514	protein_coding	Krcc1	chr4	99133842	99146827	lysine-rich coiled-coil 1 [Source:RGD Symbol;Acc:1306495]	Krcc1
ENSRNOG00000007175	1.474	1.409e-18	5.526e-17	up	799	533	510	2181	1818	1210	614	1736.33	4.79168	3.18202	3.05318	13.0801	11.547	9.00887	3.67563	11.212	8.22519	5.31126	4.92207	23.8436	20.3177	16.1156	6.15284	20.0923	protein_coding	Mier1	chr5	122641885	122693635	MIER1 transcriptional regulator [Source:RGD Symbol;Acc:1562337]	Mier1
ENSRNOG00000007246	1.303	3.681e-06	1.839e-05	up	57	67	61	209	147	109	61.6667	155	0.540672	0.628975	0.564934	2.01561	1.50053	1.30729	0.578194	1.60781	0.928094	1.04985	0.910736	3.67424	2.64028	2.33856	0.962894	2.88436	protein_coding	Atxn7	chr15	12425175	12513931	ataxin 7 [Source:RGD Symbol;Acc:1562692]	Atxn7
ENSRNOG00000007266	1.359	1.529e-05	6.761e-05	up	58	94	55	218	229	97	69	181.333	1.09673	1.76887	1.02167	4.20888	4.68263	2.32014	1.29576	3.73722	1.8826	2.95251	1.64704	7.67232	8.23941	4.15041	2.16072	6.68738	protein_coding	RGD1311251	chr8	57983556	58011962	similar to RIKEN cDNA 4930550C14 [Source:RGD Symbol;Acc:1311251]	C8h11orf65
ENSRNOG00000007271	-1.279	5.258e-20	2.48e-18	down	1196	1006	1221	511	435	464	1141	470	8.83325	7.3124	8.77919	3.80601	3.41973	4.31095	8.30828	3.84556	15.1628	12.2055	14.153	6.93794	6.01725	7.71171	13.8404	6.88897	protein_coding	Map3k9	chr6	105459706	105518748	mitogen-activated protein kinase kinase kinase 9 [Source:RGD Symbol;Acc:1562149]	Map3k9
ENSRNOG00000007281	4.733	0.0003637	0.001204	up	0	0	2	26	12	16	0.666667	18	0	0	0.004834	0.075883	0.037536	0.057743	0.00161133	0.057054	0	0	0.007793	0.138326	0.066048	0.103293	0.00259767	0.102556	protein_coding	Flnc	chr4	56711049	56738791	filamin C [Source:RGD Symbol;Acc:1308807]	Flnc
ENSRNOG00000007286	1.324	2.052e-23	1.489e-21	up	1018	1245	846	3036	2815	2020	1036.33	2623.67	8.79991	10.6583	7.13222	26.5289	26.0948	21.9874	8.86347	24.8703	15.1055	17.7903	11.4979	48.3592	45.9155	39.3324	14.7979	44.5357	protein_coding	Mdm1	chr7	61165640	61200879	Mdm1 nuclear protein [Source:RGD Symbol;Acc:1561092]	Mdm1
ENSRNOG00000007292	1.91	4.019e-43	1.895e-40	up	383	387	280	1487	1394	1093	350	1324.67	4.48304	4.45662	3.17983	17.552	17.4481	16.0931	4.03983	17.031	7.69539	7.43876	5.12623	31.9953	30.7012	28.7883	6.75346	30.4949	protein_coding	Spdl1	chr10	19628258	19652898	spindle apparatus coiled-coil protein 1 [Source:RGD Symbol;Acc:1306908]	Spdl1
ENSRNOG00000007320	3.99	0.001162	0.003435	up	3	0	0	16	20	12	1	16	0.060005	0	0	0.312964	0.422549	0.289519	0.0200017	0.341677	0.103001	0	0	0.570498	0.743504	0.517911	0.0343337	0.610638	protein_coding	Fam3d	chr15	18322327	18355818	family with sequence similarity 3, member D [Source:RGD Symbol;Acc:1305512]	Fam3d
ENSRNOG00000007338	3.697	0.01727	0.0377	up	2	0	0	8	11	7	0.666667	8.66667	0.011561	0	0	0.044536	0.073242	0.053495	0.00385367	0.057091	0.019846	0	0	0.081184	0.128874	0.095695	0.00661533	0.101918	protein_coding	Fbln2	chr4	122835436	122895121	fibulin 2 [Source:RGD Symbol;Acc:628685]	Fbln2
ENSRNOG00000007367	-1.053	8.31e-11	9.806e-10	down	460	450	452	220	233	204	454	219	9.29326	8.80887	8.68031	4.50074	5.14076	5.6514	8.92748	5.09763	15.9524	14.7033	13.9936	8.20435	9.04551	10.1096	14.8831	9.11982	protein_coding	Septin4	chr10	74861714	74884196	septin 4 [Source:RGD Symbol;Acc:1308781]	-
ENSRNOG00000007369	-1.956	1.61e-38	5.282e-36	down	1227	1212	1245	291	305	345	1228	313.667	55.5064	53.8985	54.6648	13.2221	14.7056	19.5771	54.6899	15.835	95.2799	89.9646	88.1257	24.1024	25.8756	35.0209	91.1234	28.3329	protein_coding	Shisa4	chr13	52193989	52197205	shisa family member 4 [Source:RGD Symbol;Acc:1312041]	Shisa4
ENSRNOG00000007370	1.282	2.294e-05	9.797e-05	up	44	53	71	166	154	96	56	138.667	0.22643	0.270168	0.356694	0.865935	0.8524	0.621465	0.284431	0.779933	0.38868	0.450951	0.575029	1.57851	1.49986	1.11172	0.471553	1.39669	protein_coding	Rnf144a	chr6	45509787	45629168	ring finger protein 144A [Source:RGD Symbol;Acc:1561737]	Rnf144a
ENSRNOG00000007387	-1.061	5.004e-17	1.635e-15	down	4207	3468	4083	1952	1699	1954	3919.33	1868.33	27.9257	22.641	26.3168	13.037	12.037	16.2876	25.6278	13.7872	47.936	37.7912	42.4257	23.7649	21.18	29.1364	42.7176	24.6938	protein_coding	Per1	chr10	55687050	55695994	period circadian regulator 1 [Source:RGD Symbol;Acc:727863]	Per1
ENSRNOG00000007430	2.316	0.0005129	0.001641	up	39	214	179	804	828	549	144	727	0.722217	1.03279	0.802276	3.95865	4.21322	3.51184	0.852427	3.89457	1.23973	1.72388	1.29336	7.21619	7.41346	6.2822	1.41899	6.97061	protein_coding	Slx4ip	chr3	129885826	130069390	SLX4 interacting protein [Source:RGD Symbol;Acc:1563120]	Slx4ip
ENSRNOG00000007506	1.154	2.312e-11	2.99e-10	up	590	538	367	1436	1157	790	498.333	1127.67	5.18201	4.64841	3.13296	12.7123	10.8569	8.72028	4.32113	10.7632	8.89521	7.75888	5.05068	23.1731	19.1035	15.5994	7.23493	19.292	protein_coding	Ndufaf4	chr5	39251337	39257512	NADH:ubiquinone oxidoreductase complex assembly factor 4 [Source:RGD Symbol;Acc:735162]	Ndufaf4
ENSRNOG00000007510	1.753	8.581e-05	0.0003256	up	14	33	20	105	85	42	22.3333	77.3333	0.144628	0.338047	0.200246	1.1227	0.96831	0.557213	0.22764	0.882741	0.248263	0.56425	0.322818	2.04656	1.70381	0.996779	0.378444	1.58238	protein_coding	Bbs12	chr2	124054282	124056795	Bardet-Biedl syndrome 12 [Source:RGD Symbol;Acc:1561608]	Bbs12
ENSRNOG00000007581	1.581	3.027e-27	3.569e-25	up	710	813	573	2622	2273	1484	698.667	2126.33	6.03325	6.7968	4.73457	22.4645	20.6418	15.8714	5.85487	19.6592	10.3564	11.3449	7.63265	40.9503	36.3208	28.3917	9.77798	35.2209	protein_coding	Slc17a8	chr7	30216104	30274984	solute carrier family 17 member 8 [Source:RGD Symbol;Acc:628870]	Slc17a8
ENSRNOG00000007591	-1.372	8.133e-15	1.846e-13	down	461	488	495	178	182	195	481.333	185	3.80703	3.95829	3.96956	1.47631	1.60442	2.02063	3.91162	1.70045	6.53498	6.60697	6.39936	2.69115	2.8231	3.61463	6.51377	3.04296	protein_coding	Slc45a3	chr13	48745860	48766283	solute carrier family 45, member 3 [Source:RGD Symbol;Acc:1309764]	Slc45a3
ENSRNOG00000007604	-1.064	1.706e-18	6.568e-17	down	3474	3166	3571	1678	1493	1687	3403.67	1619.33	42.9231	38.4769	42.8492	20.8597	19.6902	26.1838	41.4164	22.2446	73.68	64.2236	69.0776	38.0249	34.6463	46.8392	68.9937	39.8368	protein_coding	Igsf8	chr13	90692666	90700789	immunoglobulin superfamily, member 8 [Source:RGD Symbol;Acc:1311500]	Igsf8
ENSRNOG00000007613	-4.768	0.01832	0.03975	down	7	2	6	0	0	0	5	0	0.121748	0.023631	0.111055	0	0	0	0.085478	0	0.208988	0.039444	0.179033	0	0	0	0.142488	0	protein_coding	C1qtnf5	chr8	48443767	48445637	C1q and TNF related 5 [Source:RGD Symbol;Acc:1308802]	C1qtnf5
ENSRNOG00000007632	1.053	0.01022	0.02381	up	30	31	25	64	77	40	28.6667	60.3333	0.495872	0.504553	0.401576	1.08251	1.37599	0.830866	0.467334	1.09645	0.851192	0.842173	0.647384	1.97329	2.42114	1.48631	0.78025	1.96025	protein_coding	Mss51	chr15	4240203	4252072	MSS51 mitochondrial translational activator [Source:RGD Symbol;Acc:1309408]	Mss51
ENSRNOG00000007644	1.197	4.533e-11	5.621e-10	up	303	258	226	803	616	420	262.333	613	1.90723	1.50315	1.59563	5.49948	4.50738	4.08537	1.66867	4.69741	3.27387	2.50897	2.57233	10.0249	7.93104	7.30817	2.78506	8.42138	protein_coding	Mbtps2	chrX	40258493	40310563	membrane-bound transcription factor peptidase, site 2 [Source:RGD Symbol;Acc:1566171]	Mbtps2
ENSRNOG00000007680	2.348	0.01671	0.03665	up	0	6	4	27	19	7	3.33333	17.6667	0	0.141247	0.072998	0.633845	0.476643	0.181212	0.071415	0.430567	0	0.235763	0.117681	1.15543	0.838686	0.324164	0.117815	0.77276	protein_coding	Fhl5	chr5	39564242	39611053	four and a half LIM domains 5 [Source:RGD Symbol;Acc:1307056]	Fhl5
ENSRNOG00000007687	-1.006	3.047e-10	3.266e-09	down	529	474	508	268	239	245	503.667	250.667	5.41484	4.76968	5.04769	2.75763	2.60816	3.14479	5.0774	2.83686	9.29488	7.9613	8.13743	5.02685	4.58923	5.6256	8.46454	5.08056	protein_coding	Sema7a	chr8	62723788	62745868	semaphorin 7A (John Milton Hagen blood group) [Source:RGD Symbol;Acc:1305192]	Sema7a
ENSRNOG00000007764	1.083	1.467e-12	2.296e-11	up	536	443	375	1113	1071	720	451.333	968	3.25717	2.64673	2.2121	6.8111	6.95376	5.49915	2.70533	6.42134	5.59111	4.41779	3.56615	12.4159	12.2356	9.83723	4.52502	11.4962	protein_coding	Frmd4b	chr4	129658840	129846642	FERM domain containing 4B [Source:RGD Symbol;Acc:620172]	Frmd4b
ENSRNOG00000007799	3.17	5.073e-38	1.531e-35	up	33	33	38	316	334	287	34.6667	312.333	0.416863	0.412748	0.462066	4.06465	4.55787	4.60514	0.430559	4.40922	0.715569	0.688937	0.744901	7.4094	8.01989	8.23797	0.716469	7.88908	protein_coding	Fam151a	chr5	126334803	126347770	family with sequence similarity 151, member A [Source:RGD Symbol;Acc:1359194]	Fam151a
ENSRNOG00000007884	1.123	4.631e-15	1.094e-13	up	774	779	809	2368	1612	1264	787.333	1748	12.1201	11.9938	12.2928	37.3206	26.9423	24.8611	12.1356	29.708	20.8049	20.0193	19.8173	68.0313	47.4068	44.4731	20.2139	53.3037	protein_coding	Bcap29	chr6	50883787	50923510	B-cell receptor-associated protein 29 [Source:RGD Symbol;Acc:1359431]	Bcap29
ENSRNOG00000007894	1.083	2.95e-11	3.77e-10	up	799	709	528	1894	1493	1006	678.667	1464.33	2.84429	2.49548	1.82696	6.82742	5.70363	4.51847	2.38891	5.68317	4.88239	4.16533	2.94526	12.4456	10.0359	8.08293	3.99766	10.1882	protein_coding	Mpdz	chr5	99413187	99566318	multiple PDZ domain crumbs cell polarity complex component [Source:RGD Symbol;Acc:3105]	Mpdz
ENSRNOG00000007900	-1.021	8.112e-15	1.844e-13	down	823	895	873	440	478	365	863.667	427.667	11.1517	11.921	11.4797	6.00212	6.9055	6.19859	11.5175	6.36874	19.1425	19.8979	18.5065	10.9412	12.1507	11.0884	19.1823	11.3935	protein_coding	Tspan33	chr4	56981283	57004792	tetraspanin 33 [Source:RGD Symbol;Acc:1560915]	Tspan33
ENSRNOG00000007918	1.401	2.873e-09	2.601e-08	up	75	120	83	261	263	213	92.6667	245.667	1.02357	1.61523	1.09803	3.59591	3.83877	3.66397	1.24561	3.69955	1.75701	2.69605	1.77014	6.55495	6.75459	6.55434	2.0744	6.62129	protein_coding	Tbxas1	chr4	66670618	66846805	thromboxane A synthase 1 [Source:RGD Symbol;Acc:3826]	Tbxas1
ENSRNOG00000007921	1.208	2.408e-22	1.56e-20	up	3249	3520	2872	9591	7836	5256	3213.67	7561	41.5152	43.8495	35.6089	122.517	105.398	83.3471	40.3246	103.754	71.2633	73.1913	57.4055	223.335	185.455	149.097	67.2867	185.962	protein_coding	Hnrnpm	chr7	18516512	18554227	heterogeneous nuclear ribonucleoprotein M [Source:RGD Symbol;Acc:620369]	Hnrnpm
ENSRNOG00000007989	-1.684	7.701e-13	1.254e-11	down	345	266	349	108	77	112	320	99	3.9235	2.96675	3.84798	1.23267	0.924783	1.59523	3.57941	1.2509	6.73491	4.95195	6.20337	2.24702	1.62722	2.85365	5.96341	2.24263	protein_coding	Chst1	chr3	81498022	81512807	carbohydrate sulfotransferase 1 [Source:RGD Symbol;Acc:1308142]	Chst1
ENSRNOG00000008012	1.918	3.764e-41	1.535e-38	up	7237	8548	5721	32491	31944	18292	7168.67	27575.7	48.0572	56.5026	37.55	224.014	233.214	155.935	47.3699	204.387	82.4929	94.3112	60.5347	408.352	410.355	278.947	79.1129	365.885	protein_coding	Abcb4	chr4	22133521	22425515	ATP binding cassette subfamily B member 4 [Source:RGD Symbol;Acc:620248]	Abcb4
ENSRNOG00000008034	5.284	0.003311	0.008742	up	0	0	0	8	10	4	0	7.33333	0	0	0	0.084837	0.114101	0.05081	0	0.0832493	0	0	0	0.154649	0.200768	0.090892	0	0.14877	protein_coding	Tmeff1	chr5	64326733	64412523	transmembrane protein with EGF-like and two follistatin-like domains 1 [Source:RGD Symbol;Acc:62005]	Tmeff1
ENSRNOG00000008040	-1.554	5.407e-24	4.295e-22	down	706	785	847	267	263	265	779.333	265	13.2086	14.4488	15.3927	5.01463	5.24988	6.22725	14.35	5.49726	22.6733	24.1172	24.8147	9.14112	9.23753	11.1397	23.8684	9.83945	protein_coding	Pimreg	chr10	58613674	58618514	PICALM interacting mitotic regulator [Source:RGD Symbol;Acc:1308747]	Pimregl1
ENSRNOG00000008055	1.127	2.748e-07	1.726e-06	up	315	296	224	891	641	345	278.333	625.667	2.78999	2.57812	1.92473	7.95612	6.06873	3.8398	2.43095	5.95488	4.78918	4.30326	3.10288	14.5031	10.6784	6.86888	4.06511	10.6835	protein_coding	Ccne2	chr5	24434872	24446406	cyclin E2 [Source:RGD Symbol;Acc:1307783]	Ccne2
ENSRNOG00000008056	-1.071	2.549e-08	1.943e-07	down	373	303	406	185	167	164	360.667	172	6.88931	5.51272	7.28767	3.43692	3.2822	3.8037	6.56323	3.50761	11.8259	9.20155	11.7485	6.26513	5.77526	6.80431	10.9253	6.28157	protein_coding	Ankrd9	chr6	135410030	135412312	ankyrin repeat domain 9 [Source:RGD Symbol;Acc:1307662]	Ankrd9
ENSRNOG00000008061	-1.16	6.634e-10	6.715e-09	down	793	504	790	308	313	311	695.667	310.667	3.93544	2.45787	3.80845	1.53885	1.65523	1.93747	3.40058	1.71052	6.7554	4.10255	6.13964	2.80516	2.91249	3.46587	5.66586	3.06117	protein_coding	Nuak1	chr7	25039335	25113664	NUAK family kinase 1 [Source:RGD Symbol;Acc:1309956]	Nuak1
ENSRNOG00000008064	-1.186	8.671e-25	7.565e-23	down	7501	7074	8112	3291	3201	3423	7562.33	3305	95.2393	88.337	100.013	42.0569	43.3701	54.5942	94.5296	46.6738	163.484	147.447	161.231	76.6651	76.3127	97.6617	157.388	83.5465	protein_coding	Naga	chr7	123563059	123572082	alpha-N-acetylgalactosaminidase [Source:RGD Symbol;Acc:1306025]	Naga
ENSRNOG00000008155	1.348	2.985e-08	2.242e-07	up	111	107	68	247	290	195	95.3333	244	1.15975	1.12787	0.69014	2.62615	3.29358	2.56693	0.992586	2.82889	1.99078	1.88257	1.11258	4.78719	5.79528	4.59189	1.66198	5.05812	protein_coding	Dus4l	chr6	50928397	50943488	dihydrouridine synthase 4-like [Source:RGD Symbol;Acc:1311445]	Dus4l
ENSRNOG00000008177	-1.172	7.717e-20	3.54e-18	down	2562	2173	2843	1112	1150	1096	2526	1119.33	26.322	21.954	28.3614	11.4922	12.6085	14.1346	25.5458	12.7451	45.1831	36.6445	45.7218	20.9489	22.1855	25.2849	42.5165	22.8064	protein_coding	Pim2	chrX	15462016	15467875	Pim-2 proto-oncogene, serine/threonine kinase [Source:RGD Symbol;Acc:1560759]	Pim2
ENSRNOG00000008215	-1.239	2.056e-26	2.125e-24	down	2647	2532	2979	1149	1187	1116	2719.33	1150.67	32.3696	30.4525	35.3724	14.1304	15.4844	17.1366	32.7315	15.5838	55.5643	50.8298	57.0242	25.7582	27.2458	30.6551	54.4728	27.8864	protein_coding	Trim47	chr10	104654717	104659188	tripartite motif-containing 47 [Source:RGD Symbol;Acc:1597317]	Trim47
ENSRNOG00000008234	1.076	0.005123	0.01289	up	22	45	42	97	76	60	36.3333	77.6667	0.209066	0.422235	0.391989	0.946375	0.784827	0.729077	0.341097	0.820093	0.358874	0.704774	0.631929	1.72514	1.38096	1.30422	0.565192	1.4701	protein_coding	Lrrc61	chr4	78187117	78206818	leucine rich repeat containing 61 [Source:RGD Symbol;Acc:1561800]	Lrrc61
ENSRNOG00000008242	-3.72	0.01661	0.03645	down	9	10	7	0	2	0	8.66667	0.666667	0.320698	0.3174	0.241422	0	0.067248	0	0.293173	0.022416	0.550497	0.529787	0.389199	0	0.118328	0	0.489828	0.0394427	protein_coding	RGD1305207	chr7	143092511	143102737	similar to RIKEN cDNA 1700011A15 [Source:RGD Symbol;Acc:1305207]	Krt88
ENSRNOG00000008249	1.209	2.703e-08	2.052e-07	up	135	136	113	362	343	199	128	301.333	1.5003	1.43627	1.24553	3.96149	4.06148	2.72372	1.39404	3.58223	2.57535	2.39735	2.00793	7.22137	7.14645	4.87237	2.32688	6.4134	protein_coding	Brms1l	chr6	76675418	76708261	BRMS1 like transcriptional repressor [Source:RGD Symbol;Acc:1306006]	-
ENSRNOG00000008271	1.353	5.999e-20	2.794e-18	up	2818	2652	1868	7948	6842	4297	2446	6362.33	13.9218	12.8857	8.96002	39.5239	36.0844	26.6698	11.9225	34.0927	23.8976	21.5081	14.4445	72.0477	63.4929	47.7086	19.9501	61.0831	protein_coding	Fam91a1	chr7	98302953	98342367	family with sequence similarity 91, member A1 [Source:RGD Symbol;Acc:1586304]	Fam91a1
ENSRNOG00000008314	1.103	3.667e-08	2.706e-07	up	159	221	177	526	405	287	185.667	406	1.98035	2.65208	2.0158	6.41137	5.24623	4.26027	2.21608	5.30596	3.39938	4.42672	3.2497	11.6872	9.2311	7.62104	3.69193	9.51312	protein_coding	Orc3	chr5	50020815	50075454	origin recognition complex, subunit 3 [Source:RGD Symbol;Acc:1308457]	Orc3
ENSRNOG00000008337	1.359	8.044e-06	3.749e-05	up	37	65	50	151	125	116	50.6667	130.667	0.52055	0.896404	0.681794	2.15585	1.89241	2.05879	0.699583	2.03568	0.893554	1.49623	1.09913	3.92988	3.32983	3.6829	1.16297	3.64753	protein_coding	Gjd2	chr3	105467480	105470475	gap junction protein, delta 2 [Source:RGD Symbol;Acc:2694]	Gjd2
ENSRNOG00000008376	-1.172	5.777e-21	3.136e-19	down	13470	14291	15857	5798	6705	6692	14539.3	6398.33	98.5356	103.674	114.336	42.6666	52.2259	63.5575	105.515	52.8167	169.142	173.048	184.323	77.7765	91.895	113.696	175.504	94.4558	protein_coding	LOC100909595	chr4	155408233	155631856	solute carrier family 2, facilitated glucose transporter member 3-like [Source:RGD Symbol;Acc:6502547]	Slc2a3
ENSRNOG00000008414	-1.074	4.497e-27	5.103e-25	down	118921	117484	137341	59692	61774	56025	124582	59163.7	2421.66	2354.59	2715.96	1226.31	1345.96	1435.74	2497.4	1336	4156.92	3930.16	4378.43	2235.44	2368.3	2568.35	4155.17	2390.7	protein_coding	Bsg	chr7	12875537	12882753	basigin (Ok blood group) [Source:RGD Symbol;Acc:2220]	Bsg
ENSRNOG00000008423	2.204	0.0001594	0.0005709	up	14	2	17	61	44	48	11	51	0.073088	0.007371	0.08299	0.350654	0.245474	0.311957	0.054483	0.302695	0.125459	0.012303	0.133788	0.639203	0.431928	0.558048	0.0905167	0.54306	protein_coding	Gpr22	chr6	51011426	51019407	G protein-coupled receptor 22 [Source:RGD Symbol;Acc:1310848]	Gpr22
ENSRNOG00000008436	1.099	8.219e-12	1.148e-10	up	209	264	246	590	525	437	239.667	517.333	3.67547	4.56562	4.19666	10.4587	9.8819	9.67345	4.14592	10.0047	6.30915	7.62069	6.76548	19.065	17.3879	17.3045	6.89844	17.9191	protein_coding	Krt85	chr7	143161235	143167772	keratin 85 [Source:RGD Symbol;Acc:1303149]	Krt85
ENSRNOG00000008455	1.125	1.194e-09	1.151e-08	up	277	283	236	739	661	373	265.333	591	1.62049	1.62511	1.34093	4.35263	4.13082	2.73974	1.52884	3.74106	2.78166	2.71254	2.16173	7.93437	7.26846	4.90102	2.55198	6.70128	protein_coding	Tmem87a	chr3	112132351	112174269	transmembrane protein 87A [Source:RGD Symbol;Acc:1309417]	Tmem87a
ENSRNOG00000008471	-1.187	3.873e-15	9.323e-14	down	1564	1342	1552	703	538	705	1486	648.667	7.82119	6.59729	7.53551	3.53715	2.87056	4.42414	7.31799	3.61062	13.4255	11.0118	12.1481	6.44783	5.05095	7.91419	12.1951	6.47099	protein_coding	Kif21b	chr13	52976507	53023103	kinesin family member 21B [Source:RGD Symbol;Acc:1306206]	Kif21b
ENSRNOG00000008479	1.395	9.81e-13	1.57e-11	up	151	150	114	435	389	280	138.333	368	1.37914	1.36186	1.02057	4.06378	3.85804	3.23071	1.25386	3.71751	2.36738	2.27315	1.64528	7.40783	6.78849	5.77931	2.09527	6.65854	protein_coding	Slc8a1	chr6	4258991	4520604	solute carrier family 8 member A1 [Source:RGD Symbol;Acc:3717]	Slc8a1
ENSRNOG00000008543	1.39	5.57e-05	0.00022	up	33	37	30	97	95	72	33.3333	88	0.572782	0.639	0.511161	1.71744	1.77516	1.57383	0.574314	1.68881	0.983212	1.06659	0.824049	3.13071	3.12351	2.81536	0.957949	3.0232	protein_coding	Pdlim2	chr15	51843564	51855325	PDZ and LIM domain 2 [Source:RGD Symbol;Acc:1359203]	Pdlim2
ENSRNOG00000008567	-1.31	0.000141	0.0005101	down	77	108	109	34	43	41	98	39.3333	2.01538	2.77112	2.77063	0.887391	1.17877	1.33023	2.51904	1.13213	3.45952	4.62541	4.46656	1.61762	2.07413	2.3796	4.18383	2.02378	protein_coding	Mos	chr5	16746197	16747222	MOS proto-oncogene, serine/threonine kinase [Source:RGD Symbol;Acc:3103]	Mos
ENSRNOG00000008600	2.106	0.002085	0.005789	up	2	11	8	39	31	22	7	30.6667	0.025915	0.140899	0.099717	0.535967	0.446764	0.361318	0.0888437	0.448016	0.044484	0.235182	0.160755	0.977009	0.786112	0.64635	0.146807	0.803157	protein_coding	Sytl1	chr5	151448617	151459093	synaptotagmin-like 1 [Source:RGD Symbol;Acc:1310715]	Sytl1
ENSRNOG00000008616	1.096	1.818e-10	2.029e-09	up	512	484	380	1376	936	690	458.667	1000.67	2.42446	2.25314	1.74689	6.56537	4.73143	4.10372	2.1415	5.1335	4.16172	3.76083	2.81618	11.9679	8.32527	7.34099	3.57958	9.2114	protein_coding	Ubr3	chr3	56125924	56281055	ubiquitin protein ligase E3 component n-recognin 3 [Source:RGD Symbol;Acc:1565257]	Ubr3
ENSRNOG00000008642	-1.17	3.834e-29	5.563e-27	down	4129	3944	4213	1783	1928	1739	4095.33	1816.67	44.8532	42.0622	44.3847	19.4593	22.3759	23.7382	43.7667	21.8578	76.9931	70.208	71.5531	35.4721	39.3719	42.4644	72.9181	39.1028	protein_coding	Snx11	chr10	84628424	84639111	sorting nexin 11 [Source:RGD Symbol;Acc:1307319]	Snx11
ENSRNOG00000008666	1.294	3.977e-06	1.973e-05	up	82	54	52	175	167	123	62.6667	155	0.294943	0.190557	0.182134	0.636459	0.64542	0.556676	0.222545	0.612852	0.506287	0.318067	0.293621	1.16019	1.13566	0.995819	0.372658	1.09722	protein_coding	Etl4	chr17	87274944	87681317	enhancer trap locus 4 [Source:RGD Symbol;Acc:1563437]	Etl4
ENSRNOG00000008678	1.751	1.013e-05	4.625e-05	up	38	17	23	113	77	75	26	88.3333	0.303228	0.133481	0.174745	0.914929	0.662555	0.751763	0.203818	0.776416	0.520507	0.2228	0.281708	1.66781	1.16581	1.3448	0.341672	1.39281	protein_coding	Antxr1	chr4	118946268	119131202	ANTXR cell adhesion molecule 1 [Source:RGD Symbol;Acc:1307144]	Antxr1
ENSRNOG00000008686	1.892	2.337e-09	2.156e-08	up	28	47	36	175	138	105	37	139.333	0.298429	0.492667	0.37095	1.87024	1.57094	1.40396	0.387349	1.61505	0.51227	0.822335	0.598013	3.40925	2.76418	2.5115	0.644206	2.89498	protein_coding	Tigd5	chr7	116943057	116945576	tigger transposable element derived 5 [Source:RGD Symbol;Acc:1311576]	Tigd5
ENSRNOG00000008728	1.978	1.298e-22	8.669e-21	up	115	89	84	451	384	310	96	381.667	0.406628	0.309067	0.2887	1.60696	1.45181	1.37926	0.334798	1.47934	0.698	0.515878	0.465417	2.92931	2.55456	2.4673	0.559765	2.65039	protein_coding	Unc79	chr6	126874193	127064626	unc-79 homolog, NALCN channel complex subunit [Source:RGD Symbol;Acc:1311117]	Unc79
ENSRNOG00000008749	2.851	4.681e-161	7.065e-157	up	464	503	501	3713	3900	3033	489.333	3548.67	2.20076	2.37429	2.31793	17.6801	19.8417	18.146	2.29766	18.556	3.77773	3.96305	3.73676	32.2289	34.9129	32.4608	3.82585	33.2009	protein_coding	Col5a1	chr3	6430201	6578882	collagen type V alpha 1 chain [Source:RGD Symbol;Acc:70920]	Col5a1
ENSRNOG00000008785	1.2	1.235e-28	1.68e-26	up	817	736	770	1935	1934	1502	774.333	1790.33	6.79217	6.01264	6.21769	16.1931	17.1626	15.691	6.34083	16.3489	11.6591	10.036	10.0236	29.5182	30.1988	28.069	10.5729	29.262	protein_coding	Klf5	chr15	83703791	83722921	Kruppel-like factor 5 [Source:RGD Symbol;Acc:621446]	Klf5
ENSRNOG00000008790	1.232	4.193e-16	1.172e-14	up	278	295	363	816	734	660	312	736.667	6.57586	6.86008	8.33717	19.4513	18.5456	19.6283	7.2577	19.2084	11.2878	11.4505	13.4404	35.4576	32.6322	35.1123	12.0596	34.4007	protein_coding	Gdap1l1	chr3	159823878	159842278	ganglioside-induced differentiation-associated protein 1-like 1 [Source:RGD Symbol;Acc:1304960]	Gdap1l1
ENSRNOG00000008819	2.124	3.739e-07	2.288e-06	up	17	17	16	73	70	74	16.6667	72.3333	0.165941	0.17278	0.156913	0.751887	0.849486	0.952471	0.165211	0.851281	0.284847	0.288396	0.252961	1.37061	1.49473	1.70384	0.275401	1.52306	protein_coding	Krt84	chr7	143179835	143187648	keratin 84 [Source:RGD Symbol;Acc:1359402]	Krt84
ENSRNOG00000008841	1.028	2.772e-10	2.996e-09	up	293	319	259	691	677	433	290.333	600.333	3.07593	3.29253	2.64527	7.31473	7.60411	5.7138	3.00458	6.87755	5.28001	5.49573	4.26447	13.3339	13.38	10.2212	5.0134	12.3117	protein_coding	Orc1	chr5	128190708	128210445	origin recognition complex, subunit 1 [Source:RGD Symbol;Acc:631435]	Orc1
ENSRNOG00000008869	1.416	4.421e-09	3.852e-08	up	79	99	65	244	236	174	81	218	0.549564	0.677901	0.440931	1.72067	1.76122	1.52865	0.556132	1.67018	0.943358	1.13152	0.71083	3.1366	3.09898	2.73455	0.928568	2.99005	protein_coding	Ppp1r9a	chr4	29978739	30241911	protein phosphatase 1, regulatory subunit 9A [Source:RGD Symbol;Acc:632280]	Ppp1r9a
ENSRNOG00000008932	1.109	6.421e-13	1.057e-11	up	963	909	616	2141	1985	1314	829.333	1813.33	4.92717	4.57017	3.05676	11.0249	10.8385	8.44045	4.1847	10.1013	8.45777	7.62828	4.92784	20.0971	19.0711	15.0988	7.00463	18.089	protein_coding	Ncapd3	chr8	28075551	28144741	non-SMC condensin II complex, subunit D3 [Source:RGD Symbol;Acc:1562176]	Ncapd3
ENSRNOG00000008986	1.573	3.326e-12	4.887e-11	up	131	98	77	364	310	245	102	306.333	1.18883	1.05335	0.774263	4.17396	3.44688	3.452	1.00548	3.69094	2.04069	1.75819	1.2482	7.60866	6.06502	6.17515	1.68236	6.61628	protein_coding	Diaph3	chr15	70039424	70399924	diaphanous-related formin 3 [Source:RGD Symbol;Acc:1593287]	-
ENSRNOG00000009006	1.127	2.067e-16	6.058e-15	up	4521	4332	3171	10939	9640	6140	4008	8906.33	37.2966	35.1477	25.4029	90.8345	84.8902	63.6346	32.6157	79.7864	64.0217	58.6667	40.9522	165.581	149.37	113.834	54.5469	142.928	protein_coding	Ccdc47	chr10	94388430	94406949	coiled-coil domain containing 47 [Source:RGD Symbol;Acc:1308813]	Ccdc47
ENSRNOG00000009033	3.641	0.0002425	0.0008347	up	2	3	0	23	25	15	1.66667	21	0.007972	0.010501	0	0.121148	0.139836	0.096749	0.00615767	0.119244	0.013685	0.017528	0	0.22084	0.246052	0.17307	0.0104043	0.213321	protein_coding	Cntn2	chr13	49285310	49313940	contactin 2 [Source:RGD Symbol;Acc:3821]	Cntn2
ENSRNOG00000009034	2.409	4.978e-23	3.478e-21	up	44	54	46	302	268	203	48	257.667	0.615692	0.751263	0.631573	4.29521	4.0347	3.59459	0.666176	3.97483	1.05687	1.25397	1.01817	7.82968	7.09934	6.43023	1.10967	7.11975	protein_coding	Tdrd3	chr15	70790125	70859185	tudor domain containing 3 [Source:RGD Symbol;Acc:1310126]	Tdrd3
ENSRNOG00000009045	1.162	1.898e-06	1.008e-05	up	113	98	80	271	241	150	97	220.667	1.97555	1.68288	1.36789	4.7945	4.53537	3.32167	1.67544	4.21718	3.39114	2.80897	2.20519	8.73985	7.9803	5.94201	2.80177	7.55405	protein_coding	Alg6	chr5	118418799	118469376	ALG6, alpha-1,3-glucosyltransferase [Source:RGD Symbol;Acc:1308815]	Alg6
ENSRNOG00000009068	-1.034	6.819e-24	5.36e-22	down	3619	3208	3799	1980	1744	1501	3542	1741.67	68.3501	59.5932	69.6699	37.6353	35.144	35.5938	65.871	36.1243	117.327	99.4698	112.316	68.6049	61.8382	63.6725	109.704	64.7052	protein_coding	Phlda3	chr13	52588917	52592001	pleckstrin homology-like domain, family A, member 3 [Source:RGD Symbol;Acc:1310502]	Phlda3
ENSRNOG00000009074	1.533	0.0002367	0.0008167	up	16	40	30	110	95	50	28.6667	85	0.341254	0.862159	0.634667	2.7397	2.24515	1.38528	0.612693	2.12338	0.585782	1.43907	1.02315	4.99418	3.9505	2.47808	1.016	3.80759	protein_coding	AABR07017902.1	chr15	32244416	32856430	-	-
ENSRNOG00000009076	1.159	5.402e-14	1.077e-12	up	254	301	319	671	726	564	291.333	653.667	1.47054	1.71496	1.79336	3.91826	4.49087	4.1059	1.65962	4.17168	2.52427	2.86251	2.89109	7.14255	7.90199	7.3449	2.75929	7.46315	protein_coding	Ttpal	chr3	159995064	160013274	alpha tocopherol transfer protein like [Source:RGD Symbol;Acc:1305754]	Ttpal
ENSRNOG00000009106	1.466	6.009e-31	1.008e-28	up	621	840	819	2326	2211	1803	760	2113.33	16.3143	21.6999	20.8738	61.4992	62.0028	59.4906	19.6293	60.9975	28.0043	36.2203	33.6509	112.106	109.098	106.421	32.6252	109.208	protein_coding	C2cd4b	chr8	73593310	73594332	C2 calcium-dependent domain containing 4B [Source:RGD Symbol;Acc:1591932]	-
ENSRNOG00000009117	-1.287	2.221e-27	2.682e-25	down	1724	2142	1826	809	807	719	1897.33	778.333	16.6679	20.375	17.1479	7.86748	8.32912	8.73142	18.0636	8.30934	28.6115	34.0089	27.6443	14.3416	14.6557	15.6193	30.0882	14.8722	protein_coding	Otub2	chr6	127282466	127301083	OTU deubiquitinase, ubiquitin aldehyde binding 2 [Source:RGD Symbol;Acc:1306688]	Otub2
ENSRNOG00000009125	1.1	1.026e-09	1.003e-08	up	317	243	259	753	633	403	273	596.333	2.10206	1.58668	1.67195	5.03726	4.48616	3.36345	1.78689	4.29563	3.6083	2.6484	2.69536	9.18238	7.89371	6.01675	2.98402	7.69761	protein_coding	Dis3	chr15	83466428	83494423	DIS3 homolog, exosome endoribonuclease and 3'-5' exoribonuclease [Source:RGD Symbol;Acc:1304646]	Dis3
ENSRNOG00000009163	1.4	2.949e-13	5.134e-12	up	169	204	188	607	575	328	187	503.333	6.12265	7.28129	6.61935	22.2319	22.3189	14.9788	6.67443	19.8432	10.5099	12.1536	10.6711	40.5262	39.2716	26.7951	11.1115	35.531	protein_coding	Fam133b	chr4	27730051	27755103	family with sequence similarity 133, member B [Source:RGD Symbol;Acc:1306302]	Fam133b
ENSRNOG00000009173	-1.114	7.148e-07	4.131e-06	down	242	237	267	137	92	116	248.667	115	4.73506	4.56332	5.07066	2.69818	1.92305	2.83328	4.78968	2.48484	8.128	7.61686	8.17447	4.91849	3.38375	5.06836	7.97311	4.45686	protein_coding	Smad6	chr8	68898296	68966108	SMAD family member 6 [Source:RGD Symbol;Acc:1305069]	Smad6
ENSRNOG00000009180	2.802	1.304e-24	1.118e-22	up	38	42	23	254	254	212	34.3333	240	0.37231	0.404363	0.211465	2.52207	2.67979	2.62574	0.329379	2.6092	0.639092	0.674941	0.340906	4.59746	4.71528	4.69709	0.551646	4.66994	protein_coding	Xkr7	chr3	148510779	148533404	XK related 7 [Source:RGD Symbol;Acc:1359224]	Xkr7
ENSRNOG00000009198	2.901	0.01402	0.03148	up	0	2	3	17	18	4	1.66667	13	0	0.011552	0.016576	0.096899	0.11183	0.026804	0.009376	0.078511	0	0.019282	0.026723	0.176637	0.196773	0.047949	0.015335	0.140453	protein_coding	Rab6b	chr8	111600532	111668808	RAB6B, member RAS oncogene family [Source:RGD Symbol;Acc:1309958]	Rab6b
ENSRNOG00000009206	1.173	5.524e-06	2.657e-05	up	81	72	75	225	174	124	76	174.333	1.0387	0.911246	0.943757	2.93479	2.39627	2.01531	0.964568	2.44879	1.78299	1.52101	1.52144	5.34979	4.2164	3.60511	1.60848	4.39043	protein_coding	Fezf2	chr15	12827707	12831496	Fez family zinc finger 2 [Source:RGD Symbol;Acc:1311068]	Fezf2
ENSRNOG00000009233	1.425	1.559e-10	1.764e-09	up	130	163	98	452	364	251	130.333	355.667	1.62931	2.01246	1.18724	5.71259	4.88453	3.95746	1.60967	4.85153	2.7968	3.3591	1.91396	10.4134	8.59467	7.07937	2.68995	8.69582	protein_coding	Ankrd49	chr8	13299561	13304244	ankyrin repeat domain 49 [Source:RGD Symbol;Acc:1311759]	Ankrd49
ENSRNOG00000009243	1.198	1.202e-06	6.654e-06	up	89	72	74	195	171	173	78.3333	179.667	1.40983	1.11743	1.13473	3.10034	2.88412	3.44653	1.22066	3.14366	2.42006	1.86515	1.82931	5.65157	5.07481	6.16537	2.03817	5.63058	protein_coding	Oaf	chr8	47511719	47529689	out at first homolog [Source:RGD Symbol;Acc:1305890]	Oaf
ENSRNOG00000009278	1.718	8.942e-06	4.135e-05	up	28	35	17	111	93	63	26.6667	89	0.238741	0.294495	0.136884	0.960921	0.85406	0.667217	0.223373	0.827399	0.409812	0.491556	0.220672	1.75165	1.50278	1.19356	0.374013	1.48266	protein_coding	Ift88	chr15	37691345	37784924	intraflagellar transport 88 [Source:RGD Symbol;Acc:1309717]	Ift88
ENSRNOG00000009303	1.372	6.365e-11	7.666e-10	up	350	365	227	1064	958	477	314	833	5.24101	5.37259	3.2993	16.0459	15.3259	8.96764	4.63763	13.4465	8.99649	8.96765	5.31883	29.2498	26.9671	16.0419	7.76099	24.0863	protein_coding	Zwilch	chr8	69091955	69121192	zwilch kinetochore protein [Source:RGD Symbol;Acc:1583880]	Zwilch
ENSRNOG00000009311	-1.146	2.841e-23	2.023e-21	down	7836	6905	7859	3206	3524	3426	7533.33	3385.33	111.021	96.2258	108.135	45.7146	53.2982	60.9678	105.127	53.3268	190.574	160.615	174.326	83.3326	93.7818	109.063	175.172	95.3925	protein_coding	Fstl3	chr7	12804919	12810570	follistatin like 3 [Source:RGD Symbol;Acc:621811]	Fstl3
ENSRNOG00000009340	1.368	1.994e-12	3.064e-11	up	239	239	149	652	587	400	209	546.333	2.65653	2.6212	1.60974	7.31125	6.98563	5.59719	2.29582	6.63136	4.56008	4.37517	2.59508	13.3276	12.2917	10.0126	3.84344	11.8773	protein_coding	Zbtb6	chr3	21680727	21684132	zinc finger and BTB domain containing 6 [Source:RGD Symbol;Acc:1306007]	Zbtb6
ENSRNOG00000009346	1.296	1.035e-05	4.716e-05	up	90	70	42	203	168	130	67.3333	167	1.08327	0.832851	0.486121	2.46653	2.16848	1.96377	0.800748	2.19959	1.8595	1.39015	0.783681	4.49622	3.81559	3.51291	1.34444	3.94157	protein_coding	Zbtb26	chr3	21687933	21697945	zinc finger and BTB domain containing 26 [Source:RGD Symbol;Acc:1308561]	Zbtb26
ENSRNOG00000009350	3.233	9.583e-09	7.877e-08	up	6	4	8	64	47	58	6	56.3333	0.034689	0.021707	0.045895	0.430102	0.33186	0.484826	0.034097	0.415596	0.059546	0.036232	0.073988	0.784029	0.583931	0.867288	0.0565887	0.745083	protein_coding	Sez6	chr10	64865805	64915148	seizure related 6 homolog [Source:RGD Symbol;Acc:619780]	Sez6
ENSRNOG00000009360	-1.006	1.442e-16	4.397e-15	down	2466	2359	2638	1289	1142	1270	2487.67	1233.67	25.798	24.2669	26.7995	13.5691	12.7531	16.6814	25.6215	14.3345	44.2837	40.5051	43.2037	24.7349	22.44	29.8408	42.6642	25.6719	protein_coding	Sh3bp1	chr7	120125633	120138196	SH3-domain binding protein 1 [Source:RGD Symbol;Acc:1306275]	Sh3bp1
ENSRNOG00000009385	1.582	0.0005999	0.001894	up	30	13	16	75	59	45	19.6667	59.6667	0.12082	0.05171	0.063263	0.310919	0.258776	0.231735	0.0785977	0.267143	0.207395	0.086312	0.101986	0.56677	0.455334	0.414542	0.131898	0.478882	protein_coding	Pik3cg	chr6	51465908	51498337	phosphatidylinositol-4,5-bisphosphate 3-kinase, catalytic subunit gamma [Source:RGD Symbol;Acc:1306468]	Pik3cg
ENSRNOG00000009427	-1.491	6.656e-10	6.733e-09	down	361	293	443	139	96	152	365.667	129	3.99357	3.18183	4.75495	1.54377	1.12353	2.11069	3.97679	1.59266	6.8552	5.31095	7.66551	2.81412	1.97693	3.77574	6.61055	2.8556	protein_coding	Tbx21	chr10	85032799	85049331	T-box transcription factor 21 [Source:RGD Symbol;Acc:1308264]	Tbx21
ENSRNOG00000009430	1.01	3.665e-07	2.247e-06	up	651	705	473	1850	1203	737	609.667	1263.33	4.23598	4.51122	2.98812	12.1254	8.36092	6.02776	3.91177	8.83803	7.2713	7.52989	4.81718	22.1033	14.7116	10.7828	6.53946	15.8659	protein_coding	Gnl2	chr5	143027977	143055190	G protein nucleolar 2 [Source:RGD Symbol;Acc:1305006]	Gnl2
ENSRNOG00000009434	2.447	5.14e-06	2.489e-05	up	9	13	6	51	44	56	9.33333	50.3333	0.102356	0.139368	0.049047	0.641745	0.617126	0.797511	0.0969237	0.685461	0.175699	0.232626	0.079069	1.16983	1.08588	1.42664	0.162465	1.22745	protein_coding	RGD1310507	chr8	111727984	111777677	similar to RIKEN cDNA 1300017J02 [Source:RGD Symbol;Acc:1310507]	-
ENSRNOG00000009484	1.373	1.553e-11	2.063e-10	up	355	368	406	1446	1034	541	376.333	1007	4.17798	4.79072	5.24114	18.6939	12.8583	7.92779	4.73661	13.16	7.17175	7.99641	8.4493	34.0769	22.6251	14.1817	7.87249	23.6279	protein_coding	Ptcd3	chr4	99795656	99822992	Pentatricopeptide repeat domain 3 [Source:RGD Symbol;Acc:1565582]	Ptcd3
ENSRNOG00000009506	1.125	1.615e-10	1.818e-09	up	722	600	415	1624	1327	901	579	1284	3.59427	2.93477	2.00656	8.1361	7.04939	5.63399	2.8452	6.93983	6.16976	4.89856	3.23479	14.8312	12.4039	10.0784	4.7677	12.4378	protein_coding	Mre11	chr8	13305152	13352489	MRE11 homolog, double strand break repair nuclease [Source:RGD Symbol;Acc:69263]	Mre11
ENSRNOG00000009512	1.008	1.695e-20	8.584e-19	up	1037	1214	1038	2435	2418	1814	1096.33	2222.33	22.6092	26.044	21.9883	53.4334	56.2938	49.6902	23.5472	53.1391	38.81	43.4714	35.4476	97.4032	99.0528	88.8891	39.243	95.115	protein_coding	Esd	chr15	56756661	56776348	esterase D [Source:RGD Symbol;Acc:1592114]	Esd
ENSRNOG00000009523	1.874	1.457e-16	4.434e-15	up	78	100	66	370	280	252	81.3333	300.667	1.03842	1.30492	0.852376	4.95385	3.9761	4.20966	1.06524	4.37987	1.7825	2.17811	1.37412	9.03032	6.99622	7.53051	1.77824	7.85235	protein_coding	Rab11fip2	chr1	281065168	281101438	RAB11 family interacting protein 2 [Source:RGD Symbol;Acc:1308538]	Rab11fip2
ENSRNOG00000009599	-1.444	1.515e-08	1.203e-07	down	208	250	179	70	77	85	212.333	77.3333	3.69059	4.35951	3.0815	1.25037	1.45269	1.88908	3.71053	1.53071	6.3351	7.27666	4.96772	2.27928	2.55611	3.3793	6.19316	2.73823	protein_coding	Rwdd2a	chr8	94243372	94246496	RWD domain containing 2A [Source:RGD Symbol;Acc:1306231]	Rwdd2a
ENSRNOG00000009690	1.301	2.001e-18	7.645e-17	up	538	477	409	1327	1381	849	474.667	1185.67	3.82756	3.33563	2.82679	9.50657	10.4928	7.58852	3.32999	9.19597	6.57022	5.56767	4.5571	17.3294	18.4629	13.5748	5.565	16.4557	protein_coding	Obi1	chr15	88631794	88670349	ORC ubiquitin ligase 1 [Source:RGD Symbol;Acc:1564706]	Obi1
ENSRNOG00000009740	5.617	0.0009592	0.002888	up	0	0	0	12	12	4	0	9.33333	0	0	0	0.114211	0.119805	0.038224	0	0.0907467	0	0	0	0.208195	0.210806	0.068377	0	0.162459	protein_coding	Slco1c1	chr4	175729726	175776808	solute carrier organic anion transporter family, member 1c1 [Source:RGD Symbol;Acc:628660]	Slco1c1
ENSRNOG00000009745	1.057	3.918e-27	4.549e-25	up	1246	1256	1258	2713	2810	2325	1253.33	2616	18.61	18.4442	18.4452	40.967	45.1421	43.989	18.4998	43.366	31.9452	30.7861	29.7357	74.6783	79.4306	78.6903	30.8223	77.5998	protein_coding	Ppp3cc	chr15	51896615	51967897	protein phosphatase 3 catalytic subunit gamma [Source:RGD Symbol;Acc:621616]	Ppp3cc
ENSRNOG00000009789	1.479	1.767e-17	6.034e-16	up	491	481	362	1746	1217	837	444.667	1266.67	3.0385	2.92738	2.17375	10.8912	8.0468	6.51763	2.71321	8.48522	5.21575	4.88622	3.50433	19.8535	14.1589	11.6592	4.53543	15.2239	protein_coding	Topbp1	chr8	111790678	111827151	DNA topoisomerase II binding protein 1 [Source:RGD Symbol;Acc:1562949]	Topbp1
ENSRNOG00000009836	1.13	3.186e-09	2.859e-08	up	521	422	407	1484	912	637	450	1011	3.18878	2.50255	2.35852	8.82368	6.00226	4.6166	2.68328	6.48085	5.47373	4.17712	3.8022	16.0846	10.5614	8.25847	4.48435	11.6348	protein_coding	Rbm26	chr15	89266710	89339323	RNA binding motif protein 26 [Source:RGD Symbol;Acc:1308297]	Rbm26
ENSRNOG00000009850	-1.101	2.009e-19	8.864e-18	down	1159	1053	1137	560	520	485	1116.33	521.667	15.13	13.5088	14.4078	7.35784	7.23837	7.94447	14.3489	7.51356	25.9715	22.5482	23.227	13.4125	12.7364	14.2116	23.9155	13.4535	protein_coding	St3gal4	chr8	36264750	36314811	ST3 beta-galactoside alpha-2,3-sialyltransferase 4 [Source:RGD Symbol;Acc:1303068]	St3gal4
ENSRNOG00000009857	1.307	8.676e-24	6.722e-22	up	1869	1786	1347	5005	4495	3055	1667.33	4185	17.6061	16.5449	12.3212	47.4525	45.2014	36.1553	15.4907	42.9364	30.2219	27.6159	19.8631	86.5008	79.535	64.6769	25.9003	76.9042	protein_coding	Ftsj3	chr10	94439077	94445503	FtsJ RNA 2'-O-methyltransferase 3 [Source:RGD Symbol;Acc:1307110]	Ftsj3
ENSRNOG00000009862	1.845	2.873e-76	4.818e-73	up	1085	1064	1029	4375	3596	3489	1059.33	3820	12.4684	11.8788	11.4272	48.1237	42.2832	48.0777	11.9248	46.1615	21.4027	19.8274	18.4219	87.7242	74.4002	86.0044	19.884	82.7096	protein_coding	Olfm1	chr3	6773813	6798737	olfactomedin 1 [Source:RGD Symbol;Acc:620320]	Olfm1
ENSRNOG00000009863	2.036	2.071e-23	1.495e-21	up	112	94	78	419	370	374	94.6667	387.667	1.04311	0.836184	0.698036	3.90654	3.65661	4.40024	0.859111	3.9878	1.79056	1.39571	1.12531	7.12119	6.43406	7.87144	1.4372	7.14223	protein_coding	Prrt3	chr4	145450861	145454834	proline-rich transmembrane protein 3 [Source:RGD Symbol;Acc:1562419]	Prrt3
ENSRNOG00000009871	2.338	0.00255	0.006919	up	5	5	3	18	24	23	4.33333	21.6667	0.020594	0.02103	0.014432	0.090232	0.130458	0.147153	0.0186853	0.122614	0.03535	0.035103	0.023265	0.164484	0.22955	0.263237	0.0312393	0.21909	protein_coding	Piwil2	chr15	52037693	52116001	piwi-like RNA-mediated gene silencing 2 [Source:RGD Symbol;Acc:1306964]	Piwil2
ENSRNOG00000009873	1.444	1.211e-24	1.045e-22	up	745	669	552	2279	1836	1319	655.333	1811.33	5.07248	4.62103	3.71276	15.5875	13.2253	11.3519	4.46876	13.3882	8.7072	7.71319	5.98537	28.4142	23.2708	20.3069	7.46858	23.9973	protein_coding	Ints6	chr15	45858608	45947030	integrator complex subunit 6 [Source:RGD Symbol;Acc:1309480]	Ints6
ENSRNOG00000009899	1.058	0.0005526	0.001755	up	70	93	63	232	163	89	75.3333	161.333	0.735299	0.962301	0.640294	2.47397	1.84078	1.17807	0.779298	1.83094	1.26218	1.60622	1.03222	4.50978	3.23897	2.1074	1.30021	3.28538	protein_coding	Skil	chr2	115866701	115891097	SKI-like proto-oncogene [Source:RGD Symbol;Acc:621399]	Skil
ENSRNOG00000009919	5.399	0.002159	0.005974	up	0	0	0	5	10	8	0	7.66667	0	0	0	0.052104	0.091965	0.089271	0	0.07778	0	0	0	0.09498	0.161819	0.159693	0	0.138831	protein_coding	Acod1	chr15	93612971	93622358	aconitate decarboxylase 1 [Source:RGD Symbol;Acc:1563454]	Acod1
ENSRNOG00000009930	1.148	2.591e-13	4.578e-12	up	274	302	246	662	701	476	274	613	2.226	2.41267	1.94227	5.41848	6.08437	4.86118	2.19365	5.45467	3.82105	4.0271	3.13115	9.87729	10.7059	8.69599	3.65977	9.75971	protein_coding	Pigo	chr5	58461759	58469399	phosphatidylinositol glycan anchor biosynthesis, class O [Source:RGD Symbol;Acc:1309498]	Pigo
ENSRNOG00000009935	1.065	5.148e-13	8.682e-12	up	7369	5832	4265	15029	12846	9162	5822	12345.7	45.2102	35.1924	25.4087	92.8069	84.1246	70.6072	35.2704	82.5129	77.6059	58.7413	40.9616	169.177	148.023	126.307	59.103	147.836	protein_coding	Xpo1	chr14	108007724	108049660	exportin 1 [Source:RGD Symbol;Acc:620517]	Xpo1
ENSRNOG00000009936	1.948	2.31e-30	3.709e-28	up	665	625	406	2800	2383	1482	565.333	2221.67	2.14328	1.9793	1.26833	9.08475	8.19919	6.0023	1.79697	7.76208	3.67906	3.30374	2.04469	16.5605	14.427	10.7373	3.00917	13.9083	protein_coding	Dido1	chr3	176162886	176197753	death inducer-obliterator 1 [Source:RGD Symbol;Acc:1311173]	Dido1
ENSRNOG00000009948	-1.011	2.836e-20	1.394e-18	down	3867	3641	4150	2045	1829	1901	3886	1925	63.6908	58.9772	66.3731	33.8941	32.1465	39.3266	63.0137	35.1224	109.329	98.4417	107.001	61.7851	56.5641	70.35	104.924	62.8997	protein_coding	Pip4p1	chr15	27852154	27855999	phosphatidylinositol-4,5-bisphosphate 4-phosphatase 1 [Source:RGD Symbol;Acc:1307475]	Pip4p1
ENSRNOG00000009958	1.295	5.722e-19	2.34e-17	up	516	503	357	1311	1166	927	458.667	1134.67	4.16439	3.99539	2.80471	10.7271	9.94609	9.36965	3.65483	10.0143	7.14841	6.6689	4.52151	19.5544	17.5008	16.761	6.11294	17.9388	protein_coding	Nkapd1	chr8	55038597	55050194	NKAP domain containing 1 [Source:RGD Symbol;Acc:2293296]	Nkapd1
ENSRNOG00000009977	1.292	2.197e-30	3.566e-28	up	2959	2958	2232	7823	6952	5366	2716.33	6713.67	22.3291	21.9563	16.3532	59.4272	56.005	50.8793	20.2129	55.4372	38.3292	36.6483	26.3631	108.329	98.5447	91.0162	33.7802	99.2967	protein_coding	Thrap3	chr5	144179023	144221263	thyroid hormone receptor associated protein 3 [Source:RGD Symbol;Acc:1306129]	Thrap3
ENSRNOG00000009987	1.671	5.139e-16	1.426e-14	up	232	216	207	1052	657	435	218.333	714.667	0.904363	0.825579	0.830754	4.31255	2.90361	2.20596	0.853565	3.14071	1.55239	1.37801	1.33927	7.8613	5.10911	3.94616	1.42322	5.63885	protein_coding	Akap11	chr15	60722160	60766579	A-kinase anchoring protein 11 [Source:RGD Symbol;Acc:2079]	Akap11
ENSRNOG00000010050	1.492	0.02158	0.04587	up	19	6	6	32	34	22	10.3333	29.3333	0.035447	0.010362	0.010675	0.061821	0.068076	0.052931	0.018828	0.0609427	0.060847	0.017295	0.017209	0.112694	0.119786	0.094687	0.0317837	0.109056	protein_coding	Stard9	chr3	112428395	112659140	StAR-related lipid transfer domain containing 9 [Source:RGD Symbol;Acc:1593360]	Stard9
ENSRNOG00000010058	1.07	3.476e-19	1.461e-17	up	718	649	608	1633	1443	1113	658.333	1396.33	10.6588	9.46742	8.76398	24.3959	22.8623	20.7604	9.63005	22.6729	18.2964	15.8025	14.1285	44.4711	40.2278	37.1376	16.0758	40.6121	protein_coding	Spry2	chr15	90172975	90175802	sprouty RTK signaling antagonist 2 [Source:RGD Symbol;Acc:1311472]	Spry2
ENSRNOG00000010081	1.103	5.003e-27	5.635e-25	up	964	1074	989	2392	2333	1824	1009	2183	10.2161	11.1663	10.1456	25.3276	26.1577	24.0988	10.5093	25.1947	17.5366	18.6381	16.3557	46.1694	46.0262	43.1095	17.5102	45.1017	protein_coding	Tmem144	chr2	178585592	178616719	transmembrane protein 144 [Source:RGD Symbol;Acc:1565845]	Tmem144
ENSRNOG00000010084	1.159	8.019e-14	1.556e-12	up	838	745	689	2354	1685	1149	757.333	1729.33	5.42502	4.7454	4.33305	15.3451	11.645	9.34336	4.83449	12.1111	9.31235	7.92078	6.98536	27.9724	20.4901	16.714	8.07283	21.7255	protein_coding	Ythdf3	chr2	100677411	100710417	YTH N(6)-methyladenosine RNA binding protein 3 [Source:RGD Symbol;Acc:1305234]	Ythdf3
ENSRNOG00000010169	1.044	3.334e-07	2.063e-06	up	158	139	146	398	309	222	147.667	309.667	0.991378	0.85815	0.889041	2.51355	2.06853	1.74844	0.912856	2.11017	1.70176	1.43238	1.43323	4.58192	3.63971	3.12772	1.52246	3.78312	protein_coding	Atpaf1	chr5	134641608	134667084	ATP synthase mitochondrial F1 complex assembly factor 1 [Source:RGD Symbol;Acc:1305417]	Atpaf1
ENSRNOG00000010210	1.56	1.015e-06	5.699e-06	up	56	41	51	191	174	83	49.3333	149.333	0.16838	0.121017	0.147932	0.578518	0.558765	0.314526	0.145776	0.483936	0.289034	0.201995	0.238483	1.05458	0.983185	0.562644	0.243171	0.866801	protein_coding	Slc7a11	chr2	139453774	139528162	solute carrier family 7 member 11 [Source:RGD Symbol;Acc:1309275]	Slc7a11
ENSRNOG00000010218	1.214	1.93e-20	9.675e-19	up	4262	4157	3088	10857	9906	6355	3835.67	9039.33	32.6833	31.3494	22.9954	83.801	81.0814	61.2175	29.0094	75.3666	56.1027	52.3269	37.0711	152.76	142.668	109.51	48.5002	134.979	protein_coding	Eif5	chr6	136004214	136011406	eukaryotic translation initiation factor 5 [Source:RGD Symbol;Acc:619861]	-
ENSRNOG00000010240	1.043	1.338e-14	2.951e-13	up	3171	3103	2052	6903	5683	4710	2775.33	5765.33	27.2917	26.2655	17.1428	59.792	52.2022	50.9228	23.5667	54.3057	46.8477	43.841	27.6361	108.994	91.8534	91.0939	39.4416	97.3139	protein_coding	Tent5a	chr8	92937739	92942076	terminal nucleotidyltransferase 5A [Source:RGD Symbol;Acc:1311381]	Tent5a
ENSRNOG00000010257	1.091	4.27e-18	1.568e-16	up	496	449	481	1202	1016	847	475.333	1021.67	7.45868	6.64274	7.03033	18.216	16.3284	16.0236	7.04392	16.856	12.8032	11.0877	11.3337	33.2057	28.731	28.664	11.7415	30.2002	protein_coding	Cuedc1	chr10	75495817	75516304	CUE domain containing 1 [Source:RGD Symbol;Acc:1304861]	Cuedc1
ENSRNOG00000010275	1.424	0.0005965	0.001884	up	27	25	28	84	97	39	26.6667	73.3333	0.308718	0.285893	0.315455	0.995116	1.22226	0.568798	0.303355	0.928726	0.529931	0.477198	0.508548	1.81399	2.15066	1.0175	0.505226	1.66072	protein_coding	Slc17a9	chr3	176230378	176246953	solute carrier family 17 member 9 [Source:RGD Symbol;Acc:1311940]	Slc17a9
ENSRNOG00000010280	1.084	0.02275	0.04804	up	16	21	23	56	39	34	20	43	0.158647	0.210302	0.231356	0.59386	0.433895	0.450035	0.200102	0.492597	0.272327	0.351025	0.372971	1.08254	0.763469	0.805051	0.332108	0.883687	protein_coding	Pde8b	chr2	24719976	24923128	phosphodiesterase 8B [Source:RGD Symbol;Acc:735041]	Pde8b
ENSRNOG00000010291	1.214	6.902e-07	3.994e-06	up	77	102	70	210	194	175	83	193	0.903782	1.17246	0.793325	2.49193	2.43334	2.58788	0.956522	2.50438	1.55139	1.95701	1.27893	4.54252	4.28163	4.62936	1.59578	4.4845	protein_coding	Slc46a1	chr10	65733991	65740828	solute carrier family 46 member 1 [Source:RGD Symbol;Acc:1309472]	Slc46a1
ENSRNOG00000010319	2.012	1.372e-44	8.626e-42	up	622	676	435	2853	2315	1891	577.667	2353	4.90211	5.24286	3.33016	22.6478	19.491	18.736	4.49171	20.2916	8.41475	8.75111	5.36859	41.2845	34.2958	33.5161	7.51148	36.3655	protein_coding	Lcp1	chr15	57221292	57277811	lymphocyte cytosolic protein 1 [Source:RGD Symbol;Acc:1308288]	Lcp1
ENSRNOG00000010345	2.444	0.0001357	0.0004932	up	5	9	10	76	46	15	8	45.6667	0.076731	0.159566	0.169107	1.41764	0.864611	0.319832	0.135135	0.86736	0.131713	0.266339	0.27262	2.58419	1.52134	0.572135	0.223557	1.55922	protein_coding	Ssmem1	chr4	57823411	57834115	serine-rich single-pass membrane protein 1 [Source:RGD Symbol;Acc:1559502]	Ssmem1
ENSRNOG00000010349	2.205	0.004685	0.01189	up	4	11	2	38	32	11	5.66667	27	0.173107	0.577376	0.100927	2.03916	1.79605	0.734746	0.283803	1.52332	0.297148	0.963725	0.162706	3.71717	3.16028	1.31436	0.474526	2.7306	protein_coding	Ghrl	chr4	145674157	145678066	ghrelin and obestatin prepropeptide [Source:RGD Symbol;Acc:632283]	Ghrl
ENSRNOG00000010352	1.147	3.967e-22	2.464e-20	up	732	749	669	1819	1770	1228	716.667	1605.67	11.3559	11.4916	10.0933	28.408	29.3054	23.9262	10.9803	27.2132	19.4931	19.1812	16.2715	51.7847	51.5649	42.8007	18.3153	48.7167	protein_coding	Dnajc3	chr15	104186792	104226329	DnaJ heat shock protein family (Hsp40) member C3 [Source:RGD Symbol;Acc:708518]	Dnajc3
ENSRNOG00000010359	-1.485	1.386e-47	9.506e-45	down	4412	4620	5165	1764	1776	1544	4732.33	1694.67	124.028	127.746	141.005	49.8999	53.2977	54.5277	130.926	52.5751	212.901	213.227	227.315	90.9621	93.7809	97.5427	217.814	94.0952	protein_coding	Bik	chr7	124391432	124410447	BCL2-interacting killer [Source:RGD Symbol;Acc:621547]	Bik
ENSRNOG00000010417	-1.582	2.652e-12	3.971e-11	down	332	233	305	108	88	95	290	97	6.63718	4.58176	5.92212	2.17359	1.86648	2.37818	5.71369	2.13942	11.3931	7.64763	9.54711	3.96222	3.28419	4.25425	9.52928	3.83355	protein_coding	Nol4l	chr3	148909826	148932878	nucleolar protein 4-like [Source:RGD Symbol;Acc:1563510]	Nol4l
ENSRNOG00000010423	-1.068	0.0003872	0.001273	down	107	114	100	51	53	49	107	51	1.11855	1.16276	1.00915	0.532205	0.587961	0.635133	1.09682	0.5851	1.92006	1.94083	1.62686	0.970151	1.03456	1.13617	1.82925	1.04696	protein_coding	Misp	chr7	12697743	12707922	mitotic spindle positioning [Source:RGD Symbol;Acc:1595680]	Misp
ENSRNOG00000010427	1.009	2.976e-11	3.8e-10	up	2202	1885	1934	5811	3956	2663	2007	4143.33	11.3617	9.56718	9.6912	30.1824	21.7933	17.2624	10.2067	23.0794	19.5029	15.969	15.6233	55.0192	38.3468	30.8801	17.0318	41.4154	protein_coding	Ipo7	chr1	174655939	174696173	importin 7 [Source:RGD Symbol;Acc:1310849]	Ipo7
ENSRNOG00000010479	1.036	6.39e-16	1.754e-14	up	809	753	596	1699	1558	1205	719.333	1487.33	3.31922	2.60968	2.72964	6.33741	6.31857	5.5099	2.88618	6.05529	5.69763	4.35593	4.40047	11.5524	11.118	9.85646	4.81801	10.8423	protein_coding	Mycbp2	chr15	87506959	93868301	MYC binding protein 2 [Source:RGD Symbol;Acc:1312048]	-
ENSRNOG00000010484	1.188	1.255e-08	1.006e-07	up	224	175	143	541	426	290	180.667	419	1.87573	1.48969	1.08637	4.80523	4.01448	3.17448	1.48393	3.99806	3.2198	2.48651	1.75134	8.7594	7.06375	5.67872	2.48588	7.16729	protein_coding	Zdhhc21	chr5	100924622	100977902	zinc finger, DHHC-type containing 21 [Source:RGD Symbol;Acc:1305750]	Zdhhc21
ENSRNOG00000010516	-1.107	0.002243	0.006188	down	109	72	112	33	47	54	97.6667	44.6667	1.55344	1.00539	1.55869	0.473749	0.710107	0.959612	1.37251	0.714489	2.66658	1.67814	2.51277	0.863591	1.24948	1.71662	2.28583	1.27656	protein_coding	Plau	chr15	3644769	3650819	plasminogen activator, urokinase [Source:RGD Symbol;Acc:3343]	Plau
ENSRNOG00000010519	1.284	0.001174	0.003467	up	29	27	31	61	96	56	29	71	0.239662	0.21734	0.248628	0.515398	0.858603	0.584994	0.23521	0.652998	0.411393	0.362773	0.400816	0.939514	1.51077	1.04647	0.391661	1.16559	protein_coding	Cyp39a1	chr9	19804079	19880346	cytochrome P450, family 39, subfamily a, polypeptide 1 [Source:RGD Symbol;Acc:1307471]	Cyp39a1
ENSRNOG00000010529	-6.609	2.199e-05	9.443e-05	down	40	4	10	0	0	0	18	0	0.182065	0.017268	0.042889	0	0	0	0.0807407	0	0.312524	0.028822	0.069142	0	0	0	0.136829	0	protein_coding	Thbs2	chr1	56653938	56683731	thrombospondin 2 [Source:RGD Symbol;Acc:1310979]	Thbs2
ENSRNOG00000010549	-1.069	1.276e-23	9.485e-22	down	4489	4847	5300	2347	2409	2216	4878.67	2324	143.804	152.712	164.871	75.649	82.3707	89.1765	153.795	82.3987	246.847	254.898	265.79	137.9	144.937	159.525	255.845	147.454	protein_coding	Tspo	chr7	124460358	124470609	translocator protein [Source:RGD Symbol;Acc:2228]	Tspo
ENSRNOG00000010566	1.056	1.584e-14	3.465e-13	up	3979	3867	2700	8508	8417	5300	3515.33	7408.33	68.4676	65.4423	45.1148	147.355	154.593	114.556	59.6749	138.834	117.529	109.233	72.73	268.612	272.016	204.924	99.8305	248.518	protein_coding	Cep44	chr16	37177443	37196784	centrosomal protein 44 [Source:RGD Symbol;Acc:1308517]	Cep44
ENSRNOG00000010587	1.133	1.055e-10	1.227e-09	up	420	352	253	914	788	574	341.667	758.667	4.84813	4.00066	2.83907	10.6205	9.71813	8.32909	3.89595	9.55589	8.32209	6.67769	4.5769	19.3599	17.0997	14.8996	6.52556	17.1198	protein_coding	Crnkl1	chr3	140126797	140141679	crooked neck pre-mRNA splicing factor 1 [Source:RGD Symbol;Acc:620507]	LOC102548514
ENSRNOG00000010608	1.008	1.745e-05	7.647e-05	up	153	99	144	341	285	186	132	270.667	0.751709	0.477095	0.688278	1.70016	1.50068	1.15735	0.639027	1.45273	1.29035	0.796342	1.10958	3.0992	2.64054	2.07034	1.06542	2.60336	protein_coding	Cep162	chr8	94863282	94922017	centrosomal protein 162 [Source:RGD Symbol;Acc:1307365]	Cep162
ENSRNOG00000010620	1.049	2.413e-17	8.111e-16	up	1078	1156	875	2507	2338	1660	1036.33	2168.33	6.00995	6.33821	4.73976	14.0734	13.9214	11.6272	5.69597	13.2074	10.3164	10.5794	7.64102	25.6543	24.4957	20.7995	9.51229	23.6498	protein_coding	Ndc1	chr5	126976456	127022939	NDC1 transmembrane nucleoporin [Source:RGD Symbol;Acc:1560173]	-
ENSRNOG00000010699	5.135	0.01317	0.02976	up	0	0	0	16	5	0	0	7	0	0	0	0.318558	0.093098	0	0	0.137219	0	0	0	0.580696	0.163812	0	0	0.248169	protein_coding	Trim43a	chr8	96395317	96401465	tripartite motif-containing 43A [Source:RGD Symbol;Acc:1561074]	Trim43a
ENSRNOG00000010744	1.139	1.2e-17	4.192e-16	up	2946	2456	1845	6063	5725	4307	2415.67	5365	14.4998	11.896	8.82926	30.0357	29.9875	26.6301	11.7417	28.8844	24.8897	19.8561	14.2337	54.7517	52.765	47.6376	19.6599	51.7181	protein_coding	Nrp1	chr19	61332351	61485858	neuropilin 1 [Source:RGD Symbol;Acc:621588]	Nrp1
ENSRNOG00000010750	1.548	4.78e-22	2.945e-20	up	490	455	389	1792	1278	910	444.667	1326.67	3.69971	3.37936	2.85012	13.6286	10.3031	8.62921	3.30973	10.8537	6.35077	5.64065	4.59471	24.8435	18.129	15.4365	5.52871	19.4697	protein_coding	Twistnb	chr6	52751106	52768574	TWIST neighbor [Source:RGD Symbol;Acc:1307824]	Polr1f
ENSRNOG00000010768	1.121	2.965e-08	2.229e-07	up	391	283	279	1021	637	465	317.667	707.667	5.20359	3.71065	3.59971	13.6913	9.05292	7.77715	4.17132	10.1738	8.93225	6.19363	5.80313	24.9578	15.9292	13.9123	6.97634	18.2664	protein_coding	Kpna4	chr2	165684345	165739874	karyopherin subunit alpha 4 [Source:RGD Symbol;Acc:1311483]	Kpna4
ENSRNOG00000010827	1.047	7.747e-09	6.47e-08	up	193	197	162	466	392	296	184	384.667	2.7212	2.7234	2.21608	6.61484	5.90302	5.24115	2.55356	5.91967	4.6711	4.54576	3.57256	12.0581	10.3868	9.37571	4.26314	10.6069	protein_coding	Ptbp2	chr2	223262852	223322585	polypyrimidine tract binding protein 2 [Source:RGD Symbol;Acc:1359267]	Ptbp2
ENSRNOG00000010867	1.892	0.006919	0.01682	up	11	4	6	39	25	16	7	26.6667	0.055886	0.020915	0.027945	0.21338	0.142893	0.106216	0.0349153	0.154163	0.095932	0.034911	0.04505	0.388968	0.25143	0.190007	0.058631	0.276802	protein_coding	Msantd1	chr14	81090858	81100803	Myb/SANT DNA binding domain containing 1 [Source:RGD Symbol;Acc:1565796]	Msantd1
ENSRNOG00000010898	-1.615	6.731e-25	5.941e-23	down	974	808	1059	322	291	313	947	308.667	78.2585	63.9069	82.9402	23.554	22.8161	29.8387	75.0352	25.4029	134.335	106.67	133.709	42.9364	40.1465	53.3774	124.905	45.4867	protein_coding	Prok2	chr4	132157556	132171153	prokineticin 2 [Source:RGD Symbol;Acc:620280]	Prok2
ENSRNOG00000010929	1.137	0.0001841	0.0006501	up	69	54	50	163	142	83	57.6667	129.333	0.673423	0.515393	0.47101	1.61072	1.47941	1.01812	0.553275	1.36942	1.15597	0.860267	0.759321	2.93617	2.60313	1.82128	0.925186	2.45352	protein_coding	Tcam1	chr10	94466523	94478594	testicular cell adhesion molecule 1 [Source:RGD Symbol;Acc:69435]	Tcam1
ENSRNOG00000010977	1.618	0.008041	0.01922	up	6	12	13	24	35	35	10.3333	31.3333	0.149529	0.2933	0.313678	0.600135	0.918522	1.09591	0.252169	0.871522	0.256674	0.489562	0.505684	1.09398	1.6162	1.96043	0.417307	1.55687	protein_coding	Igfbp6	chr7	143749221	143754054	insulin-like growth factor binding protein 6 [Source:RGD Symbol;Acc:2877]	Igfbp6
ENSRNOG00000010989	1.037	3.807e-17	1.265e-15	up	5819	4846	3826	11304	10590	8080	4830.33	9991.33	47.4804	38.8858	30.3103	92.8432	92.2294	82.8198	38.8922	89.2975	81.5028	64.9061	48.8635	169.243	162.284	148.153	65.0908	159.893	protein_coding	Ipo5	chr15	106257650	106292112	importin 5 [Source:RGD Symbol;Acc:1308715]	Ipo5
ENSRNOG00000010996	1.147	9.212e-13	1.477e-11	up	781	636	538	1961	1401	1046	651.667	1469.33	7.76019	6.21427	5.18433	19.6156	14.8633	13.053	6.38626	15.844	13.3208	10.3725	8.35772	35.757	26.153	23.35	10.6837	28.42	protein_coding	Mob1b	chr14	20960052	20992753	MOB kinase activator 1B [Source:RGD Symbol;Acc:1305114]	Mob1b
ENSRNOG00000011011	-1.371	2.47e-09	2.267e-08	down	232	277	257	96	89	109	255.333	98	4.36455	5.13408	4.70004	1.80602	1.78481	2.57995	4.73289	2.05693	7.49199	8.56954	7.57699	3.29217	3.1405	4.61518	7.87951	3.68262	protein_coding	Nmb	chr1	142721002	142724511	neuromedin B [Source:RGD Symbol;Acc:1562710]	Nmb
ENSRNOG00000011039	-1.485	2.68e-25	2.481e-23	down	1414	1404	1625	535	482	561	1481	526	25.6383	25.045	28.6076	9.74887	9.31615	12.7631	26.4303	10.6094	44.0097	41.8038	46.1185	17.7711	16.3924	22.8315	43.9773	18.9983	protein_coding	Gch1	chr15	23934585	23969011	GTP cyclohydrolase 1 [Source:RGD Symbol;Acc:61992]	Gch1
ENSRNOG00000011044	-1.9	8.666e-24	6.722e-22	down	585	465	514	142	125	150	521.333	139	3.34128	2.60886	2.85149	0.811894	0.756793	1.07126	2.93388	0.879984	5.73549	4.35457	4.59692	1.47999	1.33163	1.91635	4.89566	1.57599	protein_coding	Clmn	chr6	128473570	128567198	calmin [Source:RGD Symbol;Acc:1306741]	Clmn
ENSRNOG00000011057	1.37	1.494e-17	5.159e-16	up	1035	798	609	2612	2249	1544	814	2135	6.92465	5.01711	4.26343	18.0421	16.1879	13.6629	5.40173	15.9643	11.8866	8.3743	6.87312	32.8887	28.4838	24.4411	9.04466	28.6045	protein_coding	Mfn1	chr2	118929738	118973698	mitofusin 1 [Source:RGD Symbol;Acc:621460]	Mfn1
ENSRNOG00000011060	-1.241	4.613e-18	1.682e-16	down	749	740	820	371	302	307	769.667	326.667	15.7257	15.2784	16.7161	7.82725	6.76464	8.09062	15.9067	7.56084	26.9941	25.5019	26.9481	14.2682	11.9028	14.473	26.4814	13.548	protein_coding	Unc119	chr10	65606898	65612324	unc-119 lipid binding chaperone [Source:RGD Symbol;Acc:3942]	Unc119
ENSRNOG00000011094	1.009	0.01377	0.03098	up	33	27	24	64	65	42	28	57	0.185515	0.145262	0.127306	0.360382	0.39025	0.291736	0.152694	0.347456	0.318447	0.242463	0.205231	0.656936	0.686672	0.521876	0.25538	0.621828	protein_coding	Efcab6	chr7	124758378	124929025	EF-hand calcium binding domain 6 [Source:RGD Symbol;Acc:1309065]	Efcab6
ENSRNOG00000011107	3.316	0.002155	0.005966	up	1	0	4	17	24	10	1.66667	17	0.004084	0	0.019553	0.090002	0.135912	0.061228	0.007879	0.095714	0.00701	0	0.031522	0.164063	0.239146	0.109529	0.012844	0.170913	protein_coding	Pcsk1	chr2	91450162	91497091	proprotein convertase subtilisin/kexin type 1 [Source:RGD Symbol;Acc:3272]	Pcsk1
ENSRNOG00000011134	-4.467	2.489e-05	0.0001055	down	11	37	37	4	0	0	28.3333	1.33333	0.031541	0.102475	0.101791	0.010961	0	0	0.0786023	0.00365367	0.054142	0.171046	0.164098	0.01998	0	0	0.129762	0.00666	protein_coding	Lama2	chr1	18491384	19143269	laminin subunit alpha 2 [Source:RGD Symbol;Acc:1308889]	-
ENSRNOG00000011167	1.447	0.0001133	0.0004201	up	701	620	299	1844	1596	1044	540	1494.67	4.46606	3.88352	1.84794	11.8335	10.8592	8.35822	3.39917	10.3503	7.66625	6.48216	2.97908	21.5711	19.1075	14.9517	5.70917	18.5434	protein_coding	Wdhd1	chr15	24021674	24056073	WD repeat and HMG-box DNA binding protein 1 [Source:RGD Symbol;Acc:1310200]	Wdhd1
ENSRNOG00000011178	3.267	0.002394	0.006538	up	3	2	0	17	23	9	1.66667	16.3333	0.048397	0.035085	0	0.294538	0.436742	0.180294	0.0278273	0.303858	0.083076	0.058562	0	0.53691	0.768478	0.322521	0.0472127	0.542636	protein_coding	Lrp2bp	chr16	49437379	49453394	Lrp2 binding protein [Source:RGD Symbol;Acc:1305896]	Lrp2bp
ENSRNOG00000011194	1.356	1.2e-15	3.149e-14	up	1498	1273	811	3934	3149	2231	1194	3104.67	9.64193	7.89792	4.96589	25.1967	21.4941	17.602	7.50191	21.4309	16.5509	13.1828	8.00557	45.9307	37.8204	31.4877	12.5798	38.4129	protein_coding	Tpp2	chr9	50581234	50744803	tripeptidyl peptidase 2 [Source:RGD Symbol;Acc:621584]	Tpp2
ENSRNOG00000011196	3.517	5.264e-23	3.644e-21	up	8	15	25	198	180	173	16	183.667	0.121856	0.254426	0.519978	3.69621	3.55846	4.02704	0.298753	3.76057	0.209172	0.424674	0.83826	6.73779	6.26136	7.20383	0.490702	6.73433	protein_coding	Krt25	chr10	87225343	87232723	keratin 25 [Source:RGD Symbol;Acc:1359097]	Krt25
ENSRNOG00000011231	2.624	2.919e-15	7.196e-14	up	23	22	21	139	134	133	22	135.333	0.159	0.153823	0.145664	1.00728	1.03131	1.1999	0.152829	1.0795	0.272932	0.256754	0.234827	1.83617	1.81467	2.14646	0.254838	1.93243	protein_coding	Cntnap4	chr19	44908905	45117309	contactin associated protein-like 4 [Source:RGD Symbol;Acc:1306459]	Cntnap4
ENSRNOG00000011237	1.223	7.151e-23	4.883e-21	up	662	523	551	1528	1384	1166	578.667	1359.33	2.86753	2.22685	2.31766	6.66778	6.40542	6.3476	2.47068	6.4736	4.92227	3.71694	3.73632	12.1546	11.2708	11.355	4.12518	11.5935	protein_coding	Zc3h13	chr15	57340579	57405287	zinc finger CCCH type containing 13 [Source:RGD Symbol;Acc:1307729]	Zc3h13
ENSRNOG00000011258	1.515	9.436e-06	4.346e-05	up	74	43	37	215	150	87	51.3333	150.667	0.855084	0.490091	0.405929	2.50349	1.85065	1.25465	0.583701	1.8696	1.4678	0.818034	0.654402	4.56359	3.25635	2.24439	0.980079	3.35478	protein_coding	Masp2	chr5	165415136	165430054	mannan-binding lectin serine peptidase 2 [Source:RGD Symbol;Acc:620214]	Masp2
ENSRNOG00000011268	-1.189	6.691e-06	3.173e-05	down	188	141	159	79	64	71	162.667	71.3333	0.773951	0.559964	0.619818	0.318381	0.275498	0.357316	0.651244	0.317065	1.32853	0.934663	0.999216	0.580373	0.484758	0.63919	1.08747	0.568107	protein_coding	Chd5	chr5	169519212	169567107	chromodomain helicase DNA binding protein 5 [Source:RGD Symbol;Acc:1582725]	Chd5
ENSRNOG00000011300	1.083	2.081e-05	8.971e-05	up	88	68	72	191	160	136	76	162.333	0.709855	0.330014	0.351216	1.42157	0.885455	1.57902	0.463695	1.29535	1.21851	0.550843	0.566199	2.59136	1.55802	2.82465	0.778516	2.32468	protein_coding	AABR07031193.1	chr18	3705916	3940838	laminin subunit alpha 3 [Source:NCBI gene;Acc:307582]	Lama3
ENSRNOG00000011310	1.081	5.041e-11	6.175e-10	up	297	342	236	724	660	486	291.667	623.333	2.34653	2.65392	1.80381	5.75602	5.55979	4.81619	2.26808	5.37733	4.02795	4.42978	2.90793	10.4926	9.78284	8.61551	3.78856	9.63031	protein_coding	Pde10a	chr1	52360296	52544450	phosphodiesterase 10A [Source:RGD Symbol;Acc:68434]	Pde10a
ENSRNOG00000011320	1.311	0.0005433	0.00173	up	30	43	34	128	95	50	35.6667	91	0.592789	0.837027	0.65176	2.58862	2.04668	1.26563	0.693859	1.96697	1.01756	1.39712	1.05071	4.71876	3.60127	2.26404	1.15513	3.52802	protein_coding	Igfbpl1	chr5	61395408	61410812	insulin-like growth factor binding protein-like 1 [Source:RGD Symbol;Acc:1305656]	Igfbpl1
ENSRNOG00000011332	1.057	7.006e-09	5.88e-08	up	544	373	383	1189	978	597	433.333	921.333	2.89184	1.94975	1.97541	6.36242	5.54892	3.98783	2.27233	5.29973	4.96401	3.25442	3.18458	11.598	9.76371	7.13369	3.801	9.49847	protein_coding	Clspn	chr5	144581427	144616335	claspin [Source:RGD Symbol;Acc:1309083]	Clspn
ENSRNOG00000011339	1.345	3.623e-15	8.833e-14	up	422	424	374	1487	964	717	406.667	1056	2.85995	2.8288	2.46082	10.1533	6.98175	6.10406	2.71653	7.74636	4.90927	4.72169	3.96711	18.5083	12.2849	10.9193	4.53269	13.9042	protein_coding	Slk	chr1	267359830	267412810	STE20-like kinase [Source:RGD Symbol;Acc:3780]	Slk
ENSRNOG00000011351	-1.169	1.096e-32	2.121e-30	down	3932	3816	3764	1744	1739	1631	3837.33	1704.67	31.9141	31.0656	29.5817	14.9619	15.1507	16.8312	30.8538	15.6479	54.7824	51.8531	47.6889	27.2739	26.6587	30.1087	51.4415	28.0138	protein_coding	Mat1a	chr16	18690246	18709133	methionine adenosyltransferase 1A [Source:RGD Symbol;Acc:3050]	Mat1a
ENSRNOG00000011373	1.151	2.477e-38	7.788e-36	up	1936	1920	2022	4883	4520	3738	1959.33	4380.33	27.2863	26.6137	27.6729	69.2691	67.9954	66.175	27.191	67.8132	46.8386	44.4223	44.6117	126.27	119.643	118.378	45.2908	121.43	protein_coding	Reep4	chr15	52234563	52238471	receptor accessory protein 4 [Source:RGD Symbol;Acc:1306561]	Reep4
ENSRNOG00000011439	-1.226	1.041e-13	1.972e-12	down	614	488	514	254	220	218	538.667	230.667	7.01273	5.47873	5.70144	2.91491	2.67322	3.12757	6.0643	2.90523	12.0378	9.14482	9.19135	5.31355	4.70371	5.59479	10.1246	5.20402	protein_coding	Grk5	chr1	282265370	282462605	G protein-coupled receptor kinase 5 [Source:RGD Symbol;Acc:61985]	Grk5
ENSRNOG00000011446	2.083	0.002996	0.008002	up	7	2	12	24	30	34	7	29.3333	0.067393	0.015827	0.104632	0.230051	0.299757	0.402264	0.0626173	0.310691	0.115684	0.026417	0.168679	0.419358	0.527444	0.719595	0.103593	0.555466	protein_coding	Vill	chr8	127735258	127753349	villin-like [Source:RGD Symbol;Acc:1304843]	Vill
ENSRNOG00000011452	-1.857	9.238e-48	6.639e-45	down	11866	11937	13572	3126	3420	3673	12458.3	3406.33	201.718	199.571	224.052	53.4645	62.0492	78.426	208.447	64.6466	346.261	333.114	361.196	97.4599	109.18	140.293	346.857	115.644	protein_coding	Aldoc	chr10	65586504	65590126	aldolase, fructose-bisphosphate C [Source:RGD Symbol;Acc:2091]	Aldoc
ENSRNOG00000011480	1.925	7.337e-07	4.231e-06	up	226	334	140	1067	1076	565	233.333	902.667	1.63473	2.38258	0.985396	7.79918	8.33877	5.15332	1.66757	7.09709	2.80611	3.97688	1.58857	14.2171	14.6727	9.21859	2.79052	12.7028	protein_coding	Tubgcp5	chr1	114186853	114222516	tubulin, gamma complex associated protein 5 [Source:RGD Symbol;Acc:1304689]	Tubgcp5
ENSRNOG00000011494	-1.081	9.189e-21	4.849e-19	down	15544	16917	20165	8082	9313	7522	17542	8305.67	624.53	668.469	786.743	326.802	399.358	379.604	693.247	368.588	1072.04	1115.77	1268.32	595.723	702.699	679.06	1152.04	659.161	protein_coding	Rpl36a	chrX	105402867	105405580	ribosomal protein L36a [Source:RGD Symbol;Acc:1306640]	Rpl36al1
ENSRNOG00000011575	1.176	0.02056	0.04393	up	32	19	10	50	40	47	20.3333	45.6667	0.266676	0.151798	0.080601	0.41976	0.356439	0.498576	0.166358	0.424925	0.457765	0.253374	0.129938	0.765176	0.627178	0.891885	0.280359	0.761413	protein_coding	Adamts18	chr19	46005277	46101250	ADAM metallopeptidase with thrombospondin type 1 motif, 18 [Source:RGD Symbol;Acc:1560118]	-
ENSRNOG00000011593	-1.636	1.049e-07	7.144e-07	down	133	129	117	54	34	35	126.333	41	3.75265	3.58061	3.19346	1.51621	1.01302	1.21089	3.5089	1.24671	6.44163	5.97656	5.1482	2.76388	1.78249	2.16612	5.85547	2.23749	protein_coding	Hey1	chr2	95320283	95322696	hes-related family bHLH transcription factor with YRPW motif 1 [Source:RGD Symbol;Acc:621403]	Hey1
ENSRNOG00000011595	2.401	0.003414	0.008987	up	6	4	2	27	27	11	4	21.6667	0.150914	0.085968	0.037212	0.717955	0.766261	0.366771	0.0913647	0.616996	0.259053	0.143494	0.05999	1.30875	1.34829	0.656104	0.154179	1.10438	protein_coding	Senp8	chr8	64559015	64572850	SUMO peptidase family member, NEDD8 specific [Source:RGD Symbol;Acc:1309955]	Senp8
ENSRNOG00000011598	4.83	0.01436	0.0321	up	0	0	0	8	4	4	0	5.33333	0	0	0	0.068664	0.036851	0.035336	0	0.0469503	0	0	0	0.125166	0.064843	0.063211	0	0.0844067	protein_coding	Slc15a1	chr15	106800081	106844426	solute carrier family 15 member 1 [Source:RGD Symbol;Acc:621736]	Slc15a1
ENSRNOG00000011624	1.255	1.884e-13	3.414e-12	up	192	201	180	568	440	374	191	460.667	1.23681	1.27656	1.12394	3.68973	3.03551	3.0336	1.21244	3.25295	2.12306	2.13077	1.81192	6.72598	5.34119	5.42669	2.02192	5.83129	protein_coding	Kcnq2	chr3	176589906	176644951	potassium voltage-gated channel subfamily Q member 2 [Source:RGD Symbol;Acc:621504]	Kcnq2
ENSRNOG00000011677	1.358	7.946e-17	2.519e-15	up	1110	1001	645	3007	2401	1757	918.667	2388.33	6.21741	5.54282	3.46609	16.7752	14.2122	12.2351	5.07544	14.4075	10.6725	9.25179	5.58772	30.5793	25.0073	21.8869	8.50402	25.8245	protein_coding	Slc39a10	chr9	60021534	60070552	solute carrier family 39 member 10 [Source:RGD Symbol;Acc:1307321]	Slc39a10
ENSRNOG00000011678	1.326	6.671e-16	1.821e-14	up	578	487	360	1484	1265	877	475	1208.67	6.25443	5.30019	3.5623	16.1342	15.1619	12.223	5.03898	14.5064	10.7361	8.84681	5.74282	29.411	26.6784	21.8654	8.44191	25.9849	protein_coding	Wbp4	chr15	61745989	61772516	WW domain binding protein 4 [Source:RGD Symbol;Acc:620033]	Wbp4
ENSRNOG00000011756	1.006	8.569e-10	8.48e-09	up	618	461	454	1318	1106	713	511	1045.67	2.11256	1.54827	1.50642	4.53455	4.0345	3.0608	1.72242	3.87662	3.62633	2.5843	2.42852	8.26598	7.09898	5.47536	2.87972	6.94677	protein_coding	Phf3	chr9	37073514	37144015	PHD finger protein 3 [Source:RGD Symbol;Acc:1304925]	Phf3
ENSRNOG00000011762	1.391	3.917e-33	7.767e-31	up	753	702	593	1928	1879	1582	682.667	1796.33	5.85645	5.32156	4.45831	15.1021	15.8339	15.3802	5.21211	15.4387	10.0529	8.88246	7.18729	27.5294	27.8609	27.5131	8.70756	27.6345	protein_coding	Elf1	chr15	61826711	61868343	E74 like ETS transcription factor 1 [Source:RGD Symbol;Acc:620697]	Elf1
ENSRNOG00000011785	1.43	1.807e-21	1.041e-19	up	2377	2057	1403	6559	5427	3952	1945.67	5312.67	18.7808	15.9863	10.7671	52.1751	45.7799	39.2337	15.1781	45.7296	32.2384	26.6836	17.3577	95.1094	80.553	70.1838	25.4265	81.9487	protein_coding	Xrn2	chr3	141225290	141298265	5'-3' exoribonuclease 2 [Source:RGD Symbol;Acc:1310218]	Xrn2
ENSRNOG00000011820	2.448	0.000136	0.0004942	up	6	5	7	41	29	29	6	33	0.030557	0.023921	0.036257	0.213897	0.224998	0.210261	0.030245	0.216385	0.052454	0.039928	0.058451	0.389911	0.3959	0.376128	0.0502777	0.387313	protein_coding	Acpp	chr8	112834707	112884077	acid phosphatase, prostate [Source:RGD Symbol;Acc:2023]	Acp3
ENSRNOG00000011829	1.595	4.953e-14	9.981e-13	up	187	161	139	683	511	312	162.333	502	0.706802	0.598137	0.511839	2.60934	2.06863	1.48727	0.605593	2.05508	1.21327	0.998379	0.82514	4.75654	3.6399	2.66053	1.01226	3.68566	protein_coding	Rpgrip1l	chr19	17115412	17208055	Rpgrip1-like [Source:RGD Symbol;Acc:1311099]	Rpgrip1l
ENSRNOG00000011841	1.292	3.038e-12	4.517e-11	up	326	307	258	1046	674	508	297	742.667	1.53511	1.31617	2.23923	4.40637	3.69915	2.45526	1.69684	3.52026	2.6351	2.19688	3.60988	8.03233	6.50891	4.39213	2.81395	6.31113	protein_coding	Map2	chr9	73319710	73462972	microtubule-associated protein 2 [Source:RGD Symbol;Acc:3044]	Map2
ENSRNOG00000011910	1.043	2.972e-15	7.306e-14	up	1682	1536	1122	3591	2982	2449	1446.67	3007.33	17.1763	15.4262	11.1265	36.9077	32.4961	31.4086	14.5763	33.6041	29.4841	25.7486	17.9372	67.2788	57.1791	56.1858	24.39	60.2145	protein_coding	Hnrnpr	chr5	154668179	154699966	heterogeneous nuclear ribonucleoprotein R [Source:RGD Symbol;Acc:631348]	Hnrnpr
ENSRNOG00000011927	1.513	2.977e-10	3.198e-09	up	110	70	73	266	240	218	84.3333	241.333	0.609041	0.379065	0.390081	1.48283	1.42058	1.51571	0.459396	1.47304	1.04545	0.632715	0.628854	2.70303	2.49961	2.7114	0.769008	2.63801	protein_coding	Sdc3	chr5	148923098	148956404	syndecan 3 [Source:RGD Symbol;Acc:621486]	Sdc3
ENSRNOG00000011945	1.196	7.277e-14	1.426e-12	up	1344	1061	809	3147	2590	1753	1071.33	2496.67	8.23107	6.39003	4.80953	19.4193	16.95	13.5674	6.47688	16.6456	14.1291	10.6659	7.7535	35.3993	29.8247	24.2703	10.8495	29.8314	protein_coding	Cyfip1	chr1	114258719	114347137	cytoplasmic FMR1 interacting protein 1 [Source:RGD Symbol;Acc:1310332]	Cyfip1
ENSRNOG00000011953	1.312	2.39e-14	5.065e-13	up	903	769	649	2740	1947	1222	773.667	1969.67	6.37628	5.34087	4.45441	19.4862	14.6844	10.8416	5.39052	15.0041	10.9453	8.91471	7.18099	35.5212	25.8383	19.3942	9.01365	26.9179	protein_coding	Supt16h	chr15	28575480	28611946	SPT16 homolog, facilitates chromatin remodeling subunit [Source:RGD Symbol;Acc:1310032]	Supt16h
ENSRNOG00000011962	1.116	2.03e-10	2.25e-09	up	211	216	184	530	486	327	203.667	447.667	2.59387	2.60179	2.28454	6.56882	6.35851	4.92673	2.4934	5.95135	4.45252	4.34277	3.68293	11.9742	11.1882	8.81325	4.15941	10.6586	protein_coding	Gin1	chr9	111199141	111220693	gypsy retrotransposon integrase 1 [Source:RGD Symbol;Acc:1307449]	Gin1
ENSRNOG00000011969	1.352	3.963e-33	7.767e-31	up	1006	1008	891	2985	2614	1911	968.333	2503.33	3.00066	2.95325	2.60808	8.70927	8.17862	7.10819	2.854	7.99869	5.1508	4.92942	4.20451	15.876	14.3908	12.7156	4.76158	14.3275	protein_coding	Dock9	chr15	107945664	108210826	dedicator of cytokinesis 9 [Source:RGD Symbol;Acc:629617]	Dock9
ENSRNOG00000011992	1.562	8.733e-07	4.953e-06	up	51	41	32	149	132	90	41.3333	123.667	0.570843	0.450576	0.348651	1.69789	1.59756	1.27808	0.45669	1.52451	0.979884	0.752078	0.562064	3.09506	2.81101	2.28631	0.764675	2.73079	protein_coding	Slc18a1	chr16	22361998	22395183	solute carrier family 18 member A1 [Source:RGD Symbol;Acc:3693]	Slc18a1
ENSRNOG00000012014	1.071	2.178e-14	4.656e-13	up	310	299	319	730	685	549	309.333	654.667	2.18924	2.07369	2.18247	5.18619	5.15996	4.86734	2.14847	5.07116	3.75795	3.4613	3.51838	9.45385	9.0793	8.70701	3.57921	9.08005	protein_coding	Fam160b2	chr15	52271496	52288893	family with sequence similarity 160, member B2 [Source:RGD Symbol;Acc:1308870]	Fhip2b
ENSRNOG00000012058	2.84	0.005989	0.0148	up	0	6	2	9	12	33	2.66667	18	0	0.030062	0.009617	0.050125	0.07804	0.248707	0.0132263	0.125624	0	0.050178	0.015503	0.091373	0.137317	0.444903	0.0218937	0.224531	protein_coding	Egflam	chr2	56502807	56679955	EGF-like, fibronectin type III and laminin G domains [Source:RGD Symbol;Acc:1306592]	Egflam
ENSRNOG00000012062	-1.455	2.06e-43	1.036e-40	down	12570	12565	13470	4543	4800	4674	12868.3	4672.33	269.002	264.462	279.925	97.8516	109.646	125.634	271.13	111.044	461.757	441.426	451.27	178.373	192.929	224.743	451.485	198.682	protein_coding	Npc2	chr6	108467410	108488330	NPC intracellular cholesterol transporter 2 [Source:RGD Symbol;Acc:628756]	Npc2
ENSRNOG00000012089	1.643	5.393e-26	5.251e-24	up	373	332	315	1383	1115	747	340	1081.67	18.6909	16.5043	15.473	31.7201	28.5009	24.8766	16.8894	28.3659	32.0841	27.5482	24.9442	57.8223	50.1492	44.5008	28.1921	50.8241	protein_coding	Cstf3	chr3	94530586	94607588	cleavage stimulation factor subunit 3 [Source:RGD Symbol;Acc:1305901]	-
ENSRNOG00000012111	1.339	0.0006083	0.001918	up	33	21	36	102	75	55	30	77.3333	0.347587	0.211998	0.364486	1.08341	0.845056	0.724296	0.308024	0.884255	0.596653	0.353855	0.587592	1.97494	1.48693	1.29567	0.5127	1.58585	protein_coding	Poli	chr18	65748908	65768781	DNA polymerase iota [Source:RGD Symbol;Acc:1305212]	Poli
ENSRNOG00000012134	2.088	6.971e-08	4.912e-07	up	23	45	14	121	120	107	27.3333	116	0.085544	0.167507	0.051511	0.468281	0.494385	0.514777	0.101521	0.492481	0.146841	0.279593	0.083042	0.853624	0.869905	0.920867	0.169825	0.881465	protein_coding	Scn4a	chr10	94505026	94557764	sodium voltage-gated channel alpha subunit 4 [Source:RGD Symbol;Acc:3636]	Scn4a
ENSRNOG00000012141	-1.415	2.152e-19	9.415e-18	down	953	950	1007	392	301	392	970	361.667	24.3918	23.9016	25.0238	10.088	8.20515	12.5887	24.4391	10.2939	41.8699	39.8954	40.3411	18.3893	14.4375	22.5194	40.7021	18.4488	protein_coding	Xrcc3	chr6	136371555	136379348	X-ray repair cross complementing 3 [Source:RGD Symbol;Acc:1306849]	Xrcc3
ENSRNOG00000012156	-1.041	1.063e-23	8.062e-22	down	9374	9813	10788	4787	5091	4661	9991.67	4846.33	214.621	220.968	239.849	110.312	124.4	134.047	225.146	122.92	368.409	368.828	386.664	201.086	218.891	239.791	374.634	219.923	protein_coding	Ostf1	chr1	234749568	234796739	osteoclast stimulating factor 1 [Source:RGD Symbol;Acc:628849]	Ostf1
ENSRNOG00000012185	-1.938	3.206e-29	4.744e-27	down	981	921	1167	241	254	298	1023	264.333	26.4312	24.4423	30.5939	6.56069	7.29822	10.1013	27.1558	7.98673	45.3707	40.7978	49.3208	11.9594	12.8417	18.0698	45.1631	14.2903	protein_coding	Zfyve21	chr6	136380990	136400810	zinc finger FYVE-type containing 21 [Source:RGD Symbol;Acc:1311036]	Zfyve21
ENSRNOG00000012237	1.049	6.331e-09	5.35e-08	up	339	314	300	938	619	458	317.667	671.667	5.22697	4.83746	4.51289	14.5691	10.1828	8.87955	4.8591	11.2105	8.97239	8.07443	7.27527	26.5579	17.9173	15.8843	8.10737	20.1198	protein_coding	Rdx	chr8	56585396	56610612	radixin [Source:RGD Symbol;Acc:1359472]	Rdx
ENSRNOG00000012273	1.031	3.019e-06	1.543e-05	up	128	115	165	330	242	265	136	279	1.06603	0.945958	1.33827	2.77801	2.1618	2.78279	1.11675	2.5742	1.82991	1.57895	2.15744	5.06401	3.80383	4.97803	1.85543	4.61529	protein_coding	Dmtn	chr15	52292765	52320385	dematin actin binding protein [Source:RGD Symbol;Acc:1311419]	Dmtn
ENSRNOG00000012292	1.004	5.836e-09	4.957e-08	up	275	297	207	601	572	405	259.667	526	3.7016	3.93035	2.69828	8.14002	8.21803	6.84271	3.44341	7.73358	6.35401	6.56034	4.34993	14.8384	14.4602	12.2407	5.75476	13.8464	protein_coding	Alg8	chr1	162342051	162362141	ALG8, alpha-1,3-glucosyltransferase [Source:RGD Symbol;Acc:1305468]	Alg8
ENSRNOG00000012301	1.144	1.904e-08	1.485e-07	up	157	181	137	461	352	254	158.333	355.667	3.01734	3.42814	2.55439	8.94956	7.2507	6.15336	2.99996	7.45121	5.17944	5.72208	4.11796	16.3141	12.7581	11.0075	5.00649	13.3599	protein_coding	Cfap161	chr1	145907094	145931583	cilia and flagella associated protein 161 [Source:RGD Symbol;Acc:1310371]	Cfap161
ENSRNOG00000012392	1.768	1.032e-33	2.164e-31	up	816	674	624	3117	2567	1656	704.667	2446.67	10.3795	8.43443	7.70528	39.9226	34.8655	26.4738	8.83973	33.754	17.817	14.0783	12.4218	72.7745	61.3482	47.3581	14.7724	60.4936	protein_coding	Dnajc2	chr4	9882904	9908689	DnaJ heat shock protein family (Hsp40) member C2 [Source:RGD Symbol;Acc:620524]	Dnajc2
ENSRNOG00000012393	-1.243	1.21e-23	9.083e-22	down	1119	1178	1302	545	536	447	1199.67	509.333	62.1381	64.3413	70.2059	30.4154	31.7572	31.1525	65.5618	31.1084	106.664	107.395	113.18	55.444	55.8791	55.7276	109.079	55.6836	protein_coding	S100a13	chr2	189906022	189912516	S100 calcium binding protein A13 [Source:RGD Symbol;Acc:1304919]	S100a13
ENSRNOG00000012402	5.093	0.01372	0.03088	up	0	0	0	9	11	0	0	6.66667	0	0	0	0.21308	0.259461	0	0	0.157514	0	0	0	0.388421	0.45654	0	0	0.281654	protein_coding	RGD1565212	chr15	47322076	47338976	similar to 4930578I06Rik protein [Source:RGD Symbol;Acc:1565212]	C15h8orf74
ENSRNOG00000012410	-1.166	2.135e-07	1.378e-06	down	422	427	505	169	170	253	451.333	197.333	39.7672	39.5671	46.2183	16.0211	17.0166	29.9051	41.8509	20.9809	68.2627	66.0434	74.509	29.2048	29.9419	53.4962	69.605	37.5476	protein_coding	S100a1	chr2	189900667	189903219	S100 calcium binding protein A1 [Source:RGD Symbol;Acc:3614]	S100a1
ENSRNOG00000012430	1.139	0.0187	0.04045	up	25	29	14	43	74	34	22.6667	50.3333	0.444583	0.500793	0.241639	0.766806	1.41619	0.758434	0.395672	0.980476	0.763151	0.835897	0.389548	1.3978	2.49188	1.35674	0.662865	1.74881	protein_coding	Cxcr5	chr8	48836957	48850671	C-X-C motif chemokine receptor 5 [Source:RGD Symbol;Acc:62010]	Cxcr5
ENSRNOG00000012460	1.244	0.003666	0.00958	up	29	22	26	81	71	35	25.6667	62.3333	0.707625	0.524705	0.596955	1.9848	1.8407	1.05701	0.609762	1.6275	1.21468	0.87581	0.962357	3.61807	3.23883	1.89085	1.01762	2.91592	protein_coding	Cntf	chr1	229599009	229601032	ciliary neurotrophic factor [Source:RGD Symbol;Acc:2370]	Cntf
ENSRNOG00000012470	1.34	8.649e-05	0.0003281	up	42	58	29	141	109	81	43	110.333	0.387406	0.517656	0.255195	1.33605	1.09424	0.934993	0.386752	1.12176	0.665003	0.864044	0.411402	2.43547	1.9254	1.67258	0.646816	2.01115	protein_coding	Zc3h12c	chr8	56641808	56696968	zinc finger CCCH type containing 12C [Source:RGD Symbol;Acc:1565078]	Zc3h12c
ENSRNOG00000012481	-1.064	8.832e-17	2.76e-15	down	2983	2999	2931	1313	1397	1513	2971	1407.67	37.3967	36.973	35.6809	16.5632	18.6916	23.8191	36.6835	19.6913	64.1936	61.7134	57.5215	30.1928	32.8892	42.6092	61.1428	35.2304	protein_coding	Ppm1j	chr2	207262934	207268609	protein phosphatase, Mg2+/Mn2+ dependent, 1J [Source:RGD Symbol;Acc:1359104]	Ppm1j
ENSRNOG00000012494	1.109	1.187e-10	1.369e-09	up	434	631	486	1420	1256	739	517	1138.33	6.15933	8.80699	6.69713	20.2821	19.0237	13.1664	7.22115	17.4907	10.5728	14.7002	10.7965	36.9721	33.4736	23.5529	12.0232	31.3328	protein_coding	Kctd14	chr1	162419262	162424825	potassium channel tetramerization domain containing 14 [Source:RGD Symbol;Acc:1306430]	Kctd14
ENSRNOG00000012536	1.287	3.554e-22	2.235e-20	up	557	495	418	1417	1196	1002	490	1205	5.79904	5.01412	4.35336	14.7632	13.2723	13.0682	5.05551	13.7012	9.95438	8.36931	7.01809	26.9117	23.3536	23.3772	8.44726	24.5475	protein_coding	Sgms1	chr1	250691370	250951697	sphingomyelin synthase 1 [Source:RGD Symbol;Acc:727912]	Sgms1
ENSRNOG00000012562	1.44	3.675e-05	0.0001505	up	32	44	31	114	115	66	35.6667	98.3333	0.270453	0.363274	0.254377	0.971615	1.04168	0.702494	0.296035	0.905263	0.464248	0.606358	0.410083	1.77115	1.83291	1.25667	0.493563	1.62024	protein_coding	Grin3b	chr7	12764993	12771310	glutamate ionotropic receptor NMDA type subunit 3B [Source:RGD Symbol;Acc:621705]	Grin3b
ENSRNOG00000012563	2.54	3.269e-35	7.591e-33	up	70	101	70	568	437	406	80.3333	470.333	0.46291	0.472965	0.445536	2.74251	2.23721	2.44496	0.46047	2.47489	0.794611	0.789449	0.718253	4.99929	3.93653	4.37369	0.767438	4.43651	protein_coding	Arhgap29	chr2	225552148	225613359	Rho GTPase activating protein 29 [Source:RGD Symbol;Acc:1306185]	Arhgap29
ENSRNOG00000012575	5.226	0.004201	0.01083	up	0	0	0	6	11	4	0	7	0	0	0	0.011093	0.023118	0.009586	0	0.014599	0	0	0	0.020221	0.040678	0.017149	0	0.026016	protein_coding	Fat2	chr10	40584403	40657861	FAT atypical cadherin 2 [Source:RGD Symbol;Acc:620656]	Fat2
ENSRNOG00000012580	1.747	2.767e-15	6.868e-14	up	88	94	84	376	321	211	88.6667	302.667	0.305793	0.319582	0.282053	1.3198	1.1945	0.921993	0.302476	1.14543	0.524911	0.533431	0.4547	2.40584	2.10181	1.64932	0.504347	2.05232	protein_coding	Ccdc141	chr3	63863951	64024205	coiled-coil domain containing 141 [Source:RGD Symbol;Acc:1593250]	Ccdc141
ENSRNOG00000012582	-1.015	9.614e-20	4.331e-18	down	13227	15149	16789	7607	7401	7302	15055	7436.67	427.839	481.914	527.335	247.655	255.523	296.665	479.03	266.614	734.411	804.386	850.122	451.447	449.61	530.693	796.306	477.25	protein_coding	Eif4ebp1	chr16	68954875	68968248	eukaryotic translation initiation factor 4E binding protein 1 [Source:RGD Symbol;Acc:620259]	Eif4ebp1
ENSRNOG00000012611	1.432	4.5e-06	2.204e-05	up	34	77	53	164	160	122	54.6667	148.667	0.513698	1.16146	0.79682	2.54672	2.65021	2.3705	0.823993	2.52248	0.881792	1.93865	1.28456	4.64238	4.66323	4.2405	1.36833	4.51537	protein_coding	Lpxn	chr1	229642412	229674134	leupaxin [Source:RGD Symbol;Acc:1304981]	Lpxn
ENSRNOG00000012645	4.926	0.02112	0.04497	up	0	0	0	11	7	0	0	6	0	0	0	0.059403	0.041341	0	0	0.0335813	0	0	0	0.108284	0.072743	0	0	0.0603423	protein_coding	Mecom	chr2	117396007	117454769	MDS1 and EVI1 complex locus [Source:RGD Symbol;Acc:1310997]	Mecom
ENSRNOG00000012651	1.212	5.045e-08	3.638e-07	up	217	173	139	563	427	263	176.333	417.667	2.22194	1.73649	1.38216	5.79626	4.66178	3.38259	1.78019	4.61354	3.81408	2.89846	2.22819	10.5659	8.20272	6.051	2.98024	8.27322	protein_coding	Cwc22	chr3	64731381	64766472	CWC22 spliceosome associated protein homolog [Source:RGD Symbol;Acc:1565385]	Cwc22
ENSRNOG00000012671	1.427	0.0007379	0.002275	up	39	24	22	104	91	40	28.3333	78.3333	0.377697	0.224146	0.205309	1.02191	0.954263	0.490409	0.269051	0.822195	0.648339	0.374133	0.330981	1.86284	1.67909	0.877276	0.451151	1.47307	protein_coding	Gan	chr19	49695579	49741965	gigaxonin [Source:RGD Symbol;Acc:1307766]	Gan
ENSRNOG00000012682	1.573	0.01765	0.03846	up	8	8	8	31	20	21	8	24	0.090329	0.085133	0.091197	0.379836	0.258211	0.314849	0.0888863	0.317632	0.155054	0.1421	0.14702	0.692398	0.45434	0.563223	0.148058	0.569987	protein_coding	Nr5a1	chr3	22999616	23020441	nuclear receptor subfamily 5, group A, member 1 [Source:RGD Symbol;Acc:68350]	Nr5a1
ENSRNOG00000012692	1.044	6.083e-09	5.155e-08	up	361	520	341	1036	949	579	407.333	854.667	4.47792	6.33608	4.10656	12.9295	12.5573	9.01645	4.97352	11.5011	7.6866	10.5759	6.62023	23.569	22.0954	16.1292	8.29423	20.5979	protein_coding	Riok2	chr1	59129951	59146776	RIO kinase 2 [Source:RGD Symbol;Acc:1311588]	Riok2
ENSRNOG00000012718	1.215	3.115e-13	5.417e-12	up	517	397	326	1188	1011	720	413.333	973	3.53008	2.66751	2.15869	8.17402	7.3757	6.17689	2.78543	7.24221	6.05959	4.45246	3.48005	14.9003	12.9781	11.0496	4.66403	12.976	protein_coding	Zfp451	chr9	38396449	38451656	zinc finger protein 451 [Source:RGD Symbol;Acc:1305865]	Zfp451
ENSRNOG00000012721	2.429	2.592e-10	2.821e-09	up	21	16	17	105	116	73	18	98	0.122768	0.087681	0.091797	0.657195	0.721717	0.544054	0.100749	0.640989	0.210739	0.146352	0.147986	1.19799	1.26991	0.973239	0.168359	1.14705	protein_coding	Ednra	chr19	33928356	33991703	endothelin receptor type A [Source:RGD Symbol;Acc:2535]	Ednra
ENSRNOG00000012735	1.325	9.912e-06	4.54e-05	up	55	65	37	143	140	112	52.3333	131.667	0.331879	0.381974	0.213403	0.865595	0.896187	0.84694	0.309085	0.869574	0.56969	0.637572	0.344028	1.57788	1.5769	1.51506	0.517097	1.55662	protein_coding	Kif24	chr5	57780389	57845509	kinesin family member 24 [Source:RGD Symbol;Acc:1307723]	Kif24
ENSRNOG00000012738	1.04	6.5e-14	1.287e-12	up	2255	2367	2074	6404	4511	3162	2232	4692.33	46.6442	48.1669	41.6553	133.374	99.6209	82.1688	45.4888	105.055	80.0675	80.3976	67.153	243.126	175.29	146.989	75.8727	188.468	protein_coding	Eif3m	chr3	94990068	95007712	eukaryotic translation initiation factor 3, subunit M [Source:RGD Symbol;Acc:1565840]	Eif3m
ENSRNOG00000012751	1.02	2.261e-31	3.968e-29	up	5000	4957	4384	10731	10464	8091	4780.33	9762	43.5217	42.429	37.0521	94.0121	97.2142	88.4706	41.0009	93.2323	74.7074	70.8202	59.7321	171.374	171.055	158.262	68.4199	166.897	protein_coding	Tm9sf2	chr15	108526014	108579256	transmembrane 9 superfamily member 2 [Source:RGD Symbol;Acc:1359230]	Tm9sf2
ENSRNOG00000012767	2.048	1.875e-13	3.402e-12	up	50	77	58	365	264	156	61.6667	261.667	0.717759	1.07778	0.798404	5.29024	4.05176	2.81702	0.864648	4.05301	1.23207	1.79898	1.28712	9.64352	7.12935	5.03927	1.43939	7.27071	protein_coding	Micu3	chr16	55045619	55132191	mitochondrial calcium uptake family, member 3 [Source:RGD Symbol;Acc:1563411]	Micu3
ENSRNOG00000012771	-1.007	2.369e-22	1.541e-20	down	12265	12097	13372	6007	6800	5935	12578	6247.33	160.888	156.077	170.341	79.31	95.2122	97.7923	162.435	90.7715	276.173	260.515	274.608	144.573	167.533	174.937	270.432	162.348	protein_coding	Ddx41	chr17	9631925	9637316	DEAD-box helicase 41 [Source:RGD Symbol;Acc:1311758]	Ddx41
ENSRNOG00000012787	2.66	2.241e-79	4.832e-76	up	197	167	163	1248	1189	921	175.667	1119.33	0.988704	0.823474	0.796804	6.32787	6.39139	5.82731	0.869661	6.18219	1.69717	1.3745	1.28454	11.535	11.2461	10.4243	1.45207	11.0685	protein_coding	Tmem164	chrX	113948654	114110062	transmembrane protein 164 [Source:RGD Symbol;Acc:1563286]	Tmem164
ENSRNOG00000012802	1.041	4.581e-14	9.306e-13	up	672	528	567	1528	1193	962	589	1227.67	2.36436	1.82659	1.93573	5.40914	4.47807	4.2486	2.04223	4.71194	4.05856	3.04885	3.12062	9.86027	7.87948	7.60017	3.40934	8.44664	protein_coding	Tenm3	chr16	46731403	46926245	teneurin transmembrane protein 3 [Source:RGD Symbol;Acc:1306641]	Tenm3
ENSRNOG00000012880	1.207	8.665e-27	9.616e-25	up	2591	2913	2837	8044	6779	4752	2780.33	6525	18.3123	20.2471	19.469	57.2227	51.1408	42.1856	19.3428	50.183	31.4341	33.7955	31.3862	104.311	89.9857	75.4643	32.2053	89.9202	protein_coding	Tti1	chr3	154463109	154490851	TELO2 interacting protein 1 [Source:RGD Symbol;Acc:1562582]	Tti1
ENSRNOG00000012886	-1.915	1.733e-43	9.019e-41	down	6389	5601	7421	1604	1666	1833	6470.33	1701	88.4725	76.286	99.7868	22.3527	24.6115	31.8799	88.1818	26.2814	151.868	127.333	160.867	40.7466	43.3057	57.0287	146.689	47.027	protein_coding	Maff	chr7	120580743	120592095	MAF bZIP transcription factor F [Source:RGD Symbol;Acc:1309531]	Maff
ENSRNOG00000012892	2.323	8.711e-96	3.287e-92	up	479	480	452	2407	2630	2049	470.333	2362	1.79529	1.76828	1.64543	9.08909	10.5326	9.65644	1.73633	9.75938	3.08171	2.95153	2.65262	16.5684	18.5328	17.2741	2.89528	17.4584	protein_coding	Abca4	chr2	225645568	225783287	ATP binding cassette subfamily A member 4 [Source:RGD Symbol;Acc:1309445]	Abca4
ENSRNOG00000012899	1.383	1.208e-10	1.392e-09	up	192	188	171	687	503	287	183.667	492.333	1.72702	1.64981	1.48574	6.11796	4.72067	3.19491	1.62086	4.67785	2.96452	2.75378	2.39517	11.1524	8.30635	5.71525	2.70449	8.39132	protein_coding	Rbbp8	chr18	3162543	3227688	RB binding protein 8, endonuclease [Source:RGD Symbol;Acc:1308872]	Rbbp8
ENSRNOG00000012923	1.163	1.42e-24	1.211e-22	up	924	1054	885	2407	2376	1692	954.333	2158.33	6.94608	7.79642	6.46464	18.219	19.0779	15.9882	7.06904	17.7617	11.9233	13.0134	10.4217	33.2113	33.5689	28.6007	11.7861	31.7936	protein_coding	Rprd1b	chr3	154507035	154553312	regulation of nuclear pre-mRNA domain containing 1B [Source:RGD Symbol;Acc:1304782]	Rprd1b
ENSRNOG00000012932	5.83	0.0003488	0.001157	up	0	0	0	16	8	8	0	10.6667	0	0	0	0.147064	0.074024	0.081654	0	0.100914	0	0	0	0.268081	0.130251	0.146068	0	0.181467	protein_coding	Ccdc146	chr4	10295122	10421415	coiled-coil domain containing 146 [Source:RGD Symbol;Acc:1559535]	Ccdc146
ENSRNOG00000012960	-1.019	9.014e-16	2.417e-14	down	1023	1103	1132	542	556	510	1086	536	10.1795	10.7965	10.9469	5.43068	5.90742	6.37695	10.641	5.90502	17.4737	18.021	17.6476	9.89953	10.3945	11.4075	17.7141	10.5672	protein_coding	Uap1l1	chr3	2579258	2584523	UDP-N-acetylglucosamine pyrophosphorylase 1 like 1 [Source:RGD Symbol;Acc:1310630]	Uap1l1
ENSRNOG00000012965	-1.112	4.043e-07	2.458e-06	down	333	241	284	118	152	126	286	132	2.21393	1.57542	1.83664	0.787006	1.07716	1.04789	1.87533	0.970686	3.80034	2.62962	2.96087	1.43463	1.89534	1.87453	3.13028	1.73483	protein_coding	Themis2	chr5	150970909	150987081	thymocyte selection associated family member 2 [Source:RGD Symbol;Acc:1561016]	Themis2
ENSRNOG00000012982	1.075	1.449e-06	7.881e-06	up	171	175	142	481	358	214	162.667	351	0.737749	0.742757	0.595518	2.09302	1.64838	1.1579	0.692008	1.6331	1.26639	1.23977	0.96004	3.81534	2.90045	2.07132	1.1554	2.92904	protein_coding	Map9	chr2	181331464	181367244	microtubule-associated protein 9 [Source:RGD Symbol;Acc:1560368]	Map9
ENSRNOG00000013002	1.288	3.939e-18	1.45e-16	up	1181	1088	909	3559	2571	1795	1059.33	2641.67	9.97043	8.93314	7.40163	29.3441	22.5918	18.7567	8.7684	23.5642	17.1148	14.9107	11.9322	53.4911	39.7517	33.5532	14.6526	42.2653	protein_coding	Gpbp1	chr2	43002044	43068677	GC-rich promoter binding protein 1 [Source:RGD Symbol;Acc:1305492]	Gpbp1
ENSRNOG00000013024	1.091	2.298e-11	2.975e-10	up	412	377	273	920	763	603	354	762	3.39115	3.05441	2.18675	7.63554	6.71472	6.24925	2.87744	6.8665	5.8211	5.09826	3.52527	13.9187	11.815	11.1791	4.81488	12.3043	protein_coding	Csgalnact1	chr16	22979444	23074798	chondroitin sulfate N-acetylgalactosaminyltransferase 1 [Source:RGD Symbol;Acc:1307618]	Csgalnact1
ENSRNOG00000013036	2.286	1.171e-13	2.204e-12	up	32	33	27	149	179	123	30.6667	150.333	0.292259	0.29194	0.238593	1.37012	1.7434	1.40923	0.274264	1.50758	0.50168	0.487291	0.384638	2.49757	3.06764	2.52092	0.45787	2.69538	protein_coding	Epha8	chr5	155295314	155316495	Eph receptor A8 [Source:RGD Symbol;Acc:708543]	Epha8
ENSRNOG00000013053	2.662	2.049e-05	8.843e-05	up	5	9	4	45	40	30	6	38.3333	0.02159	0.037717	0.014329	0.197674	0.186306	0.163058	0.0245453	0.182346	0.03706	0.062955	0.023101	0.360338	0.327818	0.291688	0.0410387	0.326615	protein_coding	Trpm6	chr1	234479289	234596971	transient receptor potential cation channel, subfamily M, member 6 [Source:RGD Symbol;Acc:1309942]	Trpm6
ENSRNOG00000013121	1.121	1.322e-07	8.84e-07	up	293	275	192	764	589	340	253.333	564.333	1.68461	1.60152	1.07192	4.41352	3.55446	2.41254	1.45268	3.46018	2.89173	2.67317	1.72805	8.04537	6.25432	4.31571	2.43098	6.20513	protein_coding	Mier3	chr2	43266739	43294889	MIER family member 3 [Source:RGD Symbol;Acc:1311241]	Mier3
ENSRNOG00000013179	-2.503	5.76e-25	5.144e-23	down	239	311	282	51	49	47	277.333	49	3.1257	4.19552	3.64254	0.556065	0.562212	0.646001	3.65459	0.588093	5.36544	7.00294	5.87218	1.01364	0.98925	1.15561	6.08019	1.05283	protein_coding	Tinagl1	chr5	148382706	148392697	tubulointerstitial nephritis antigen-like 1 [Source:RGD Symbol;Acc:70956]	Tinagl1
ENSRNOG00000013217	1.181	3.277e-06	1.662e-05	up	109	152	76	299	290	185	112.333	258	1.62681	2.23869	1.0954	4.50515	4.63351	3.47569	1.65364	4.20478	2.79251	3.73671	1.76591	8.21239	8.15298	6.21753	2.76505	7.52763	protein_coding	Ttc33	chr2	54897424	54939514	tetratricopeptide repeat domain 33 [Source:RGD Symbol;Acc:1564042]	Ttc33
ENSRNOG00000013269	1.336	2.327e-08	1.789e-07	up	131	205	95	445	360	293	143.667	366	0.912123	1.40482	0.640429	3.12735	2.68429	2.57288	0.98579	2.79484	1.56571	2.34485	1.03244	5.70082	4.72319	4.60254	1.64767	5.00885	protein_coding	Tnfsf10	chr2	113007549	113026899	TNF superfamily member 10 [Source:RGD Symbol;Acc:628734]	Tnfsf10
ENSRNOG00000013280	2.524	2.727e-08	2.068e-07	up	10	12	14	85	72	53	12	70	0.089304	0.112677	0.126989	0.833716	0.754026	0.64721	0.109657	0.744984	0.153296	0.188075	0.20472	1.51977	1.32676	1.15777	0.18203	1.33477	protein_coding	Olfm4	chr15	62406873	62429449	olfactomedin 4 [Source:RGD Symbol;Acc:1311708]	Olfm4
ENSRNOG00000013288	1.381	4.467e-17	1.478e-15	up	1287	1037	731	3455	2661	1965	1018.33	2693.67	7.16952	5.68215	3.95436	19.3752	15.8237	13.7527	5.60201	16.3172	12.3069	9.48436	6.37487	35.3188	27.8429	24.6017	9.38871	29.2545	protein_coding	Xpo7	chr15	52357853	52443055	exportin 7 [Source:RGD Symbol;Acc:1310928]	Xpo7
ENSRNOG00000013305	1.421	7.332e-19	2.959e-17	up	1090	1031	710	3325	2665	1737	943.667	2575.67	10.6204	9.87344	6.71405	32.6103	27.7199	21.2643	9.06928	27.1981	18.2305	16.4802	10.8238	59.445	48.775	38.0389	15.1782	48.753	protein_coding	Atp2c1	chr8	113955647	114013623	ATPase secretory pathway Ca2+ transporting 1 [Source:RGD Symbol;Acc:621311]	Atp2c1
ENSRNOG00000013322	1.203	2.183e-08	1.684e-07	up	237	249	249	840	580	324	245	581.333	1.82107	1.874	2.11574	7.30047	5.68802	2.86089	1.93693	5.28313	3.12597	3.12798	3.4108	13.308	10.0085	5.11774	3.22158	9.47805	protein_coding	Pola1	chrX	62382608	62698830	DNA polymerase alpha 1, catalytic subunit [Source:RGD Symbol;Acc:621816]	-
ENSRNOG00000013353	1.271	2.661e-09	2.427e-08	up	117	106	89	275	260	221	104	252	0.610733	0.539414	0.447605	1.44478	1.44425	1.44823	0.532584	1.44575	1.04836	0.900361	0.721589	2.63368	2.54125	2.59069	0.890103	2.58854	protein_coding	Tmem260	chr15	25294425	25361623	transmembrane protein 260 [Source:RGD Symbol;Acc:1562018]	Tmem260
ENSRNOG00000013358	-1.068	1.086e-05	4.934e-05	down	265	235	221	94	112	133	240.333	113	5.515	4.79204	4.46764	1.95192	2.48018	3.4697	4.92489	2.63393	9.46682	7.99862	7.20233	3.55814	4.36404	6.20682	8.22259	4.70967	protein_coding	Aqp11	chr1	162703442	162713610	aquaporin 11 [Source:RGD Symbol;Acc:628763]	Aqp11
ENSRNOG00000013376	-1.237	2.395e-34	5.316e-32	down	8067	8460	9182	3770	3597	3530	8569.67	3632.33	127.779	131.787	141.226	60.0946	60.7998	70.2198	133.597	63.7047	219.339	219.972	227.671	109.546	106.981	125.614	222.327	114.047	protein_coding	Mvd	chr19	55258905	55268951	mevalonate diphosphate decarboxylase [Source:RGD Symbol;Acc:621292]	Mvd
ENSRNOG00000013380	-1.456	5.68e-22	3.429e-20	down	1006	780	950	333	338	325	912	332	15.7511	12.0014	14.449	5.24098	5.64891	6.38227	14.0672	5.75739	27.0376	20.0321	23.2934	9.55373	9.93964	11.417	23.4544	10.3035	protein_coding	Rhov	chr3	111078619	111087347	ras homolog family member V [Source:RGD Symbol;Acc:628824]	Rhov
ENSRNOG00000013390	1.157	0.000425	0.001385	up	95	82	136	367	265	97	104.333	243	0.509167	0.433504	0.712076	1.9938	1.52718	0.658072	0.551582	1.39302	0.874015	0.723583	1.14794	3.63448	2.68719	1.1772	0.915181	2.49962	protein_coding	Kbtbd8	chr4	127164453	127177477	kelch repeat and BTB domain containing 8 [Source:RGD Symbol;Acc:1563166]	Kbtbd8
ENSRNOG00000013411	1.266	5.326e-09	4.568e-08	up	487	409	266	1373	923	573	387.333	956.333	3.00864	2.48248	1.58457	8.46023	6.0557	4.41546	2.35856	6.31047	5.16449	4.14363	2.5545	15.4221	10.6554	7.89867	3.95421	11.3254	protein_coding	Nup155	chr2	57206613	57258295	nucleoporin 155 [Source:RGD Symbol;Acc:621199]	Nup155
ENSRNOG00000013520	1.71	2.087e-27	2.561e-25	up	2350	1931	1364	7428	7040	4298	1881.67	6255.33	19.0435	15.4801	10.7336	63.0673	63.4656	44.7996	15.0857	57.1108	32.6893	25.8386	17.3037	114.965	111.672	80.1404	25.2772	102.259	protein_coding	Mat2a	chr4	100296075	100303080	methionine adenosyltransferase 2A [Source:RGD Symbol;Acc:619985]	Mat2a
ENSRNOG00000013526	5.358	0.002435	0.006641	up	0	0	0	8	10	5	0	7.66667	0	0	0	0.079039	0.109038	0.062623	0	0.0835667	0	0	0	0.144079	0.19186	0.112023	0	0.149321	protein_coding	Rassf4	chr4	148769096	148803988	Ras association domain family member 4 [Source:RGD Symbol;Acc:1307785]	Rassf4
ENSRNOG00000013552	-1.318	1.209e-39	4.563e-37	down	56650	49870	51016	21031	21092	20795	52512	20972.7	340.278	294.612	297.566	127.14	135.228	156.904	310.819	139.758	584.107	491.75	479.71	231.762	237.944	280.681	518.522	250.129	protein_coding	Scd	chr1	264160129	264172729	stearoyl-CoA desaturase [Source:RGD Symbol;Acc:621176]	Scd
ENSRNOG00000013564	2.522	0.01107	0.02553	up	0	6	3	17	28	8	3	17.6667	0	0.099145	0.034187	0.293161	0.515949	0.176163	0.044444	0.328424	0	0.165487	0.055113	0.534399	0.907847	0.315132	0.0735333	0.585793	protein_coding	Dok3	chr17	9639330	9644090	docking protein 3 [Source:RGD Symbol;Acc:1311840]	Dok3
ENSRNOG00000013577	-1.12	5.71e-22	3.433e-20	down	8031	8126	9521	3855	3922	3982	8559.33	3919.67	195.533	195.363	225.092	95.4375	103.205	122.111	205.329	106.918	335.643	326.09	362.873	173.972	181.597	218.439	341.535	191.336	protein_coding	Kdelr3	chr7	120749752	120760160	KDEL endoplasmic reticulum protein retention receptor 3 [Source:RGD Symbol;Acc:1311536]	Kdelr3
ENSRNOG00000013593	-1.653	1.253e-15	3.278e-14	down	277	289	310	102	95	83	292	93.3333	7.23942	7.42767	7.88441	2.66947	2.64054	2.72453	7.51717	2.67818	12.4269	12.3979	12.7105	4.86615	4.64621	4.87381	12.5118	4.79539	protein_coding	Upk3a	chr7	125920357	125925430	uroplakin 3A [Source:RGD Symbol;Acc:1310633]	Upk3a
ENSRNOG00000013658	1.287	1.942e-13	3.514e-12	up	242	234	170	632	500	454	215.333	528.667	1.91099	1.81869	1.30632	5.03318	4.22402	4.51665	1.67867	4.59128	3.28032	3.03567	2.10594	9.17493	7.43245	8.07967	2.80731	8.22902	protein_coding	Nefl	chr15	44799334	44804574	neurofilament light [Source:RGD Symbol;Acc:621458]	Nefl
ENSRNOG00000013670	2.672	0.006927	0.01684	up	3	0	5	22	10	19	2.66667	17	0.033523	0	0.056314	0.269926	0.130417	0.289759	0.0299457	0.230034	0.057545	0	0.090785	0.492045	0.229478	0.518339	0.0494433	0.413287	protein_coding	Pax3	chr9	84005183	84101172	paired box 3 [Source:RGD Symbol;Acc:620431]	Pax3
ENSRNOG00000013727	1.641	6.168e-15	1.432e-13	up	232	337	222	1139	907	487	263.667	844.333	2.10833	3.07012	2.1769	10.722	8.44832	5.44627	2.45179	8.20554	3.61908	5.12449	3.50941	19.5451	14.8654	9.74264	4.08432	14.7177	protein_coding	Ndc80	chr9	119839016	119871382	NDC80 kinetochore complex component [Source:RGD Symbol;Acc:1310154]	Ndc80
ENSRNOG00000013738	1.215	1.164e-07	7.868e-07	up	93	103	113	300	260	170	103	243.333	2.36481	2.57599	2.85606	7.75855	7.00583	5.3694	2.59895	6.71126	4.05932	4.29972	4.60429	14.143	12.3272	9.60513	4.32111	12.0251	protein_coding	LOC100174910	chr18	52031842	52047816	glutaredoxin-like protein [Source:RGD Symbol;Acc:2299854]	C18h5orf63
ENSRNOG00000013767	-1.248	1.883e-22	1.236e-20	down	2313	1973	2291	887	930	938	2192.33	918.333	19.5342	16.3848	18.785	7.53772	8.38079	9.95064	18.2347	8.62305	33.5316	27.3487	30.2836	13.7404	14.7466	17.8003	30.3879	15.4291	protein_coding	Ccdc61	chr1	79795375	79816450	coiled-coil domain containing 61 [Source:RGD Symbol;Acc:1307390]	Ccdc61
ENSRNOG00000013791	1.699	0.0006881	0.002139	up	20	21	7	63	52	42	16	52.3333	0.193626	0.194219	0.064454	0.611991	0.536807	0.510348	0.150766	0.553049	0.33237	0.324179	0.103906	1.11559	0.94455	0.912944	0.253485	0.991029	protein_coding	Enpp3	chr1	21613148	21684480	ectonucleotide pyrophosphatase/phosphodiesterase 3 [Source:RGD Symbol;Acc:708511]	Enpp3
ENSRNOG00000013798	1.25	4.981e-08	3.597e-07	up	270	225	191	846	513	322	228.667	560.333	2.18563	1.79915	1.49081	7.1022	4.45307	3.26891	1.8252	4.94139	3.75176	3.00305	2.40335	12.9465	7.83549	5.84764	3.05272	8.87655	protein_coding	Fnbp1l	chr2	226688844	226779440	formin binding protein 1-like [Source:RGD Symbol;Acc:1305386]	Fnbp1l
ENSRNOG00000013804	1.08	8.759e-14	1.68e-12	up	736	616	592	1764	1440	979	648	1394.33	4.5634	3.7574	3.56303	11.0214	9.53889	7.62977	3.96128	9.39667	7.83334	6.27165	5.744	20.0907	16.7843	13.6486	6.61633	16.8412	protein_coding	Exoc5	chr15	25887070	25933268	exocyst complex component 5 [Source:RGD Symbol;Acc:708408]	Exoc5
ENSRNOG00000013813	-1.138	1.269e-16	3.901e-15	down	1577	1471	1720	716	677	760	1589.33	717.667	22.8599	20.9698	24.2068	10.4419	10.4614	13.8384	22.6788	11.5806	39.2403	35.0017	39.024	19.0344	18.4076	24.7551	37.7553	20.7324	protein_coding	Ubtd1	chr1	261229347	261280536	ubiquitin domain containing 1 [Source:RGD Symbol;Acc:1308172]	Ubtd1
ENSRNOG00000013823	-3.385	1.544e-36	3.883e-34	down	323	322	242	27	32	26	295.667	28.3333	3.13034	3.06759	2.27578	0.259257	0.356739	0.315619	2.82457	0.310538	5.3734	5.12026	3.66881	0.472597	0.627706	0.5646	4.72082	0.554968	protein_coding	Cers3	chr1	127648234	127781017	ceramide synthase 3 [Source:RGD Symbol;Acc:1564356]	Cers3
ENSRNOG00000013847	-1.185	2.112e-08	1.634e-07	down	250	246	295	116	129	104	263.667	116.333	4.54506	4.40467	5.20557	2.11949	2.48985	2.36376	4.71844	2.32437	7.80186	7.35205	8.39196	3.86359	4.38107	4.22846	7.84862	4.15771	protein_coding	Nova2	chr1	79831534	79865807	NOVA alternative splicing regulator 2 [Source:RGD Symbol;Acc:1308032]	Nova2
ENSRNOG00000013865	1.197	2.146e-07	1.383e-06	up	241	238	121	542	532	321	200	465	1.55161	1.51649	0.763019	3.51187	3.63322	2.58263	1.27704	3.24257	2.66342	2.53125	1.23007	6.40175	6.39291	4.61997	2.14158	5.80488	protein_coding	Zmym6	chr5	145138697	145186357	zinc finger MYM-type containing 6 [Source:RGD Symbol;Acc:1561833]	Zmym6
ENSRNOG00000013878	1.072	8.275e-16	2.23e-14	up	851	1152	815	2265	2125	1591	939.333	1993.67	5.60373	7.46116	5.21246	15.02	14.94	13.1642	6.09245	14.3747	9.61912	12.4538	8.40306	27.3797	26.2879	23.549	10.1587	25.7389	protein_coding	Hmgxb4	chr19	14352411	14390478	HMG-box containing 4 [Source:RGD Symbol;Acc:1305783]	Hmgxb4
ENSRNOG00000013886	1.303	0.0008345	0.002546	up	26	33	28	94	78	47	29	73	0.132807	0.166865	0.138696	0.489627	0.433364	0.303668	0.146123	0.408886	0.227972	0.278523	0.223594	0.892535	0.762534	0.543221	0.243363	0.732763	protein_coding	Fyb1	chr2	55835151	55983804	FYN binding protein 1 [Source:RGD Symbol;Acc:1563421]	Fyb1
ENSRNOG00000013914	3.217	0.01175	0.02689	up	4	0	0	10	9	17	1.33333	12	0.035213	0	0	0.101444	0.1036	0.234196	0.0117377	0.146413	0.060446	0	0	0.184921	0.182291	0.418946	0.0201487	0.262053	protein_coding	Gpr132	chr6	137652213	137664133	G protein-coupled receptor 132 [Source:RGD Symbol;Acc:1310817]	Gpr132
ENSRNOG00000013922	1.099	0.00218	0.006031	up	37	29	40	82	77	69	35.3333	76	0.349149	0.266719	0.364255	0.78668	0.784022	0.827739	0.326708	0.79948	0.599334	0.445193	0.58722	1.43403	1.37954	1.48071	0.543916	1.43143	protein_coding	Dok2	chr15	52451161	52456409	docking protein 2 [Source:RGD Symbol;Acc:1310966]	Dok2
ENSRNOG00000013937	1.494	0.02017	0.0432	up	24	4	9	50	30	26	12.3333	35.3333	0.258539	0.042569	0.0842	0.542174	0.344291	0.342016	0.128436	0.409494	0.443796	0.071053	0.135739	0.988324	0.605805	0.61182	0.216863	0.735316	protein_coding	Ankrd34c	chr8	97105071	97115027	ankyrin repeat domain 34C [Source:RGD Symbol;Acc:1305403]	Ankrd34c
ENSRNOG00000013947	1.034	9.92e-08	6.781e-07	up	218	385	275	583	696	523	292.667	600.667	3.12977	5.42998	3.8279	8.42545	10.6695	9.4349	4.12922	9.50994	5.37242	9.06345	6.171	15.3587	18.7737	16.8778	6.86896	17.0034	protein_coding	Rabl2	chr7	130556047	130564719	RAB, member of RAS oncogene family like 2 [Source:RGD Symbol;Acc:1306749]	Rabl2
ENSRNOG00000013959	-1.211	1.8e-06	9.598e-06	down	329	209	277	115	95	138	271.667	116	3.0482	1.90697	2.49667	1.0745	0.937138	1.60268	2.48395	1.20478	5.2324	3.18301	4.02491	1.9587	1.64896	2.86699	4.14677	2.15822	protein_coding	Skor1	chr8	68030621	68038533	SKI family transcriptional corepressor 1 [Source:RGD Symbol;Acc:1307687]	Skor1
ENSRNOG00000013973	-1.901	0.00944	0.02216	down	93	9	22	16	12	6	41.3333	11.3333	2.78576	0.266844	0.63126	0.46196	0.365764	0.219535	1.22795	0.349086	4.78191	0.445403	1.01766	0.842102	0.643587	0.392719	2.08166	0.626136	protein_coding	Lcn2	chr3	11414186	11417546	lipocalin 2 [Source:RGD Symbol;Acc:69408]	Lcn2
ENSRNOG00000014002	1.399	3.603e-10	3.808e-09	up	100	146	92	342	325	233	112.667	300	1.06779	1.52274	0.950882	3.68876	3.71634	3.12725	1.18047	3.51078	1.83292	2.54167	1.53293	6.72421	6.53915	5.59422	1.96917	6.28586	protein_coding	St7l	chr2	207350651	207473857	suppression of tumorigenicity 7-like [Source:RGD Symbol;Acc:1359336]	St7l
ENSRNOG00000014018	1.642	0.0138	0.03103	up	8	6	11	18	30	29	8.33333	25.6667	0.111367	0.083684	0.151575	0.257616	0.467756	0.524334	0.115542	0.416569	0.191169	0.139681	0.244355	0.469605	0.823049	0.937962	0.191735	0.743539	protein_coding	St8sia1	chr4	177065168	177196180	ST8 alpha-N-acetyl-neuraminide alpha-2,8-sialyltransferase 1 [Source:RGD Symbol;Acc:3679]	St8sia1
ENSRNOG00000014021	1.499	0.0202	0.04325	up	9	7	13	30	39	15	9.66667	28	0.101797	0.079433	0.147592	0.351077	0.48803	0.206454	0.109607	0.34852	0.17474	0.132585	0.237934	0.639975	0.858722	0.369318	0.181753	0.622672	protein_coding	Matn4	chr3	160838632	160853650	matrilin 4 [Source:RGD Symbol;Acc:1309732]	Matn4
ENSRNOG00000014027	1.323	2.929e-06	1.5e-05	up	88	53	68	235	176	122	69.6667	177.667	0.739058	0.435316	0.551221	1.98256	1.57716	1.27971	0.575198	1.61314	1.26863	0.726607	0.888629	3.61399	2.77513	2.28923	0.96129	2.89278	protein_coding	RGD1304728	chr10	58729306	58771908	similar to 4933427D14Rik protein [Source:RGD Symbol;Acc:1304728]	4933427D14Rikl
ENSRNOG00000014035	-1.249	0.009536	0.02234	down	46	66	41	19	15	29	51	21	0.84895	1.18998	0.717936	0.350805	0.276459	0.664488	0.918956	0.430584	1.45727	1.98625	1.15739	0.63948	0.486448	1.18868	1.53364	0.771536	protein_coding	Arhgef4	chr9	41295909	41302501	Rho guanine nucleotide exchange factor 4 [Source:RGD Symbol;Acc:1586179]	Arhgef4
ENSRNOG00000014049	1.082	1.488e-10	1.692e-09	up	420	385	288	968	827	556	364.333	783.667	4.85776	4.40653	3.17062	11.3091	10.2123	8.22569	4.14497	9.9157	8.33863	7.35515	5.11138	20.6153	17.9692	14.7146	6.93505	17.7664	protein_coding	Riok1	chr17	27429416	27452314	RIO kinase 1 [Source:RGD Symbol;Acc:1306086]	Riok1
ENSRNOG00000014052	-1.054	1.544e-08	1.225e-07	down	433	464	498	214	204	248	465	222	6.3189	6.6668	7.06728	3.14166	3.1714	4.546	6.68433	3.61969	10.8468	11.1279	11.3932	5.72689	5.58029	8.13218	11.1226	6.47979	protein_coding	Ccna1	chr2	144458153	144467912	cyclin A1 [Source:RGD Symbol;Acc:1310639]	Ccna1
ENSRNOG00000014055	1.541	6.535e-11	7.84e-10	up	122	134	83	452	324	229	113	335	1.88152	1.98192	1.17174	7.02709	5.33591	4.51333	1.67839	5.62545	3.22973	3.30812	1.88898	12.8096	9.38891	8.07374	2.80894	10.0908	protein_coding	Nat1	chr16	23970743	23991573	N-acetyltransferase 1 [Source:RGD Symbol;Acc:70490]	Nat1
ENSRNOG00000014059	1.44	3.383e-08	2.514e-07	up	136	165	107	538	411	193	136	380.667	1.47845	1.83594	1.15658	6.10687	4.94789	2.73902	1.49032	4.59793	2.53784	3.06446	1.86453	11.1322	8.70616	4.89973	2.48895	8.24601	protein_coding	Odf2l	chr2	250995517	251048566	outer dense fiber of sperm tails 2-like [Source:RGD Symbol;Acc:1593831]	Odf2l
ENSRNOG00000014066	1.024	8.24e-13	1.336e-11	up	1931	1488	1266	4003	3301	2366	1561.67	3223.33	9.50323	7.2004	6.0463	19.8309	17.3386	14.6253	7.58331	17.2649	16.3128	12.0185	9.7473	36.1495	30.5085	26.1627	12.6929	30.9402	protein_coding	Jade1	chr2	128461224	128514291	jade family PHD finger 1 [Source:RGD Symbol;Acc:1306920]	Jade1
ENSRNOG00000014076	1.108	3.561e-11	4.49e-10	up	397	345	268	912	743	551	336.667	735.333	8.18589	6.74388	5.31048	17.5328	15.2317	13.5713	6.74675	15.4453	14.0515	11.2565	8.56107	31.9603	26.8013	24.2772	11.2897	27.6796	protein_coding	Mbnl1	chr2	150756185	150869690	muscleblind-like splicing regulator 1 [Source:RGD Symbol;Acc:628668]	Mbnl1
ENSRNOG00000014117	-1.434	3.457e-50	2.608e-47	down	12274	12068	13707	4779	5083	4250	12683	4704	210.667	203.725	228.451	82.5572	93.1099	91.6237	214.281	89.097	361.621	340.047	368.288	150.493	163.833	163.902	356.652	159.409	protein_coding	Hmox1	chr19	14508616	14515456	heme oxygenase 1 [Source:RGD Symbol;Acc:2806]	Hmox1
ENSRNOG00000014143	1.178	1.584e-28	2.134e-26	up	1647	1634	1311	3934	3630	2901	1530.67	3488.33	10.9029	10.6407	8.43022	26.2197	25.658	24.1285	9.99129	25.3354	18.7155	17.761	13.5904	47.7956	45.147	43.1626	16.689	45.3684	protein_coding	Col24a1	chr2	251200686	251434932	collagen type XXIV alpha 1 chain [Source:RGD Symbol;Acc:1565539]	-
ENSRNOG00000014156	5.07	0.006793	0.01655	up	0	0	0	9	6	4	0	6.33333	0	0	0	0.112944	0.083243	0.05595	0	0.0840457	0	0	0	0.205884	0.146471	0.100087	0	0.150814	protein_coding	Fut7	chr3	2642531	2646648	fucosyltransferase 7 [Source:RGD Symbol;Acc:735019]	Fut7
ENSRNOG00000014204	-1.157	5.509e-25	4.979e-23	down	2223	2326	2497	1119	1018	1022	2348.67	1053	34.0226	35.0114	37.1047	17.2286	16.6267	19.6518	35.3796	17.8357	58.4017	58.4392	59.8168	31.4059	29.2558	35.1545	58.8859	31.9387	protein_coding	Pacsin3	chr3	80072489	80081047	protein kinase C and casein kinase substrate in neurons 3 [Source:RGD Symbol;Acc:1307327]	Pacsin3
ENSRNOG00000014209	1.37	6.851e-11	8.199e-10	up	199	235	142	656	525	336	192	505.667	2.98207	3.46321	2.0566	9.91356	8.40586	6.32202	2.83396	8.21381	5.11889	5.78062	3.31547	18.0713	14.7907	11.3092	4.73833	14.7238	protein_coding	Utp6	chr10	67257161	67285617	UTP6 small subunit processome component [Source:RGD Symbol;Acc:1311017]	Utp6
ENSRNOG00000014212	1.076	0.0004839	0.001556	up	51	89	47	158	128	111	62.3333	132.333	0.797133	1.36739	0.712306	2.49984	2.15491	2.19776	0.958944	2.28417	1.36832	2.28238	1.14831	4.55692	3.79172	3.93149	1.59967	4.09338	protein_coding	Mettl21a	chr9	71304427	71313940	methyltransferase like 21A [Source:RGD Symbol;Acc:7651604]	Mettl21a
ENSRNOG00000014248	4.794	0.01713	0.03746	up	0	0	0	9	5	2	0	5.33333	0	0	0	0.06183	0.030217	0.017307	0	0.0364513	0	0	0	0.112709	0.053169	0.03096	0	0.0656127	protein_coding	Erbb4	chr9	75021790	75528644	erb-b2 receptor tyrosine kinase 4 [Source:RGD Symbol;Acc:620486]	Erbb4
ENSRNOG00000014276	1.109	2.622e-07	1.655e-06	up	130	125	130	365	286	195	128.333	282	0.339617	0.318824	0.329583	0.959202	0.797684	0.637651	0.329341	0.798179	0.582971	0.532165	0.531324	1.74852	1.40358	1.14067	0.54882	1.43092	protein_coding	Plce1	chr1	257157264	257466064	phospholipase C, epsilon 1 [Source:RGD Symbol;Acc:69424]	Plce1
ENSRNOG00000014288	-2.273	0.02269	0.04793	down	837	63	181	99	54	71	360.333	74.6667	2.74818	0.196561	0.56613	0.319458	0.188405	0.28528	1.17029	0.264381	4.7174	0.328089	0.912665	0.582338	0.331511	0.510327	1.98605	0.474725	protein_coding	Fn1	chr9	78900103	78969078	fibronectin 1 [Source:RGD Symbol;Acc:2624]	Fn1
ENSRNOG00000014387	-1.137	7.409e-17	2.359e-15	down	1392	1511	1789	700	731	698	1564	709.667	23.8325	25.4481	29.7616	12.0643	13.3596	15.0139	26.3474	13.4793	40.9098	42.4766	47.979	21.9919	23.5072	26.8577	43.7885	24.1189	protein_coding	Chac1	chr3	111160205	111163425	ChaC glutathione-specific gamma-glutamylcyclotransferase 1 [Source:RGD Symbol;Acc:1307153]	Chac1
ENSRNOG00000014434	1.385	4.33e-20	2.074e-18	up	717	642	540	2248	1586	1216	633	1683.33	3.71562	3.27176	2.7124	11.7398	8.77994	7.92313	3.23326	9.48094	6.37807	5.46105	4.37269	21.4003	15.4489	14.1734	5.40394	17.0075	protein_coding	Chd1	chr1	57692836	57755485	chromodomain helicase DNA binding protein 1 [Source:RGD Symbol;Acc:1306794]	-
ENSRNOG00000014450	1.16	2.068e-08	1.602e-07	up	358	342	217	958	689	448	305.667	698.333	1.39081	1.28956	0.812768	3.73618	2.8367	2.18737	1.16438	2.92008	2.3874	2.15247	1.31027	6.81065	4.99137	3.91291	1.95005	5.23831	protein_coding	Shprh	chr1	5240180	5313054	SNF2 histone linker PHD RING helicase [Source:RGD Symbol;Acc:1310342]	Shprh
ENSRNOG00000014465	-2.564	0.01561	0.03452	down	15	15	10	3	4	0	13.3333	2.33333	0.144902	0.147169	0.095185	0.030639	0.041374	0	0.129085	0.0240043	0.248732	0.245648	0.153448	0.055851	0.0728	0	0.215943	0.0428837	protein_coding	Oca2	chr1	114679537	114987433	OCA2 melanosomal transmembrane protein [Source:RGD Symbol;Acc:2318412]	Oca2
ENSRNOG00000014478	1.488	1.851e-21	1.062e-19	up	315	236	241	881	743	617	264	747	2.40897	1.77182	1.78745	6.77956	6.06052	5.92676	1.98941	6.25561	4.13513	2.95743	2.88157	12.3584	10.6639	10.6022	3.32471	11.2082	protein_coding	Fndc3a	chr15	54381044	54528480	fibronectin type III domain containing 3a [Source:RGD Symbol;Acc:1304736]	Fndc3a
ENSRNOG00000014493	1.328	1.989e-17	6.761e-16	up	398	338	304	1120	875	656	346.667	883.667	2.37946	1.98941	1.76617	6.75032	5.59413	4.93354	2.04501	5.75933	4.08447	3.32063	2.84725	12.3051	9.84325	8.82544	3.41745	10.3246	protein_coding	Golga1	chr3	23309318	23353425	golgin A1 [Source:RGD Symbol;Acc:1311305]	Golga1
ENSRNOG00000014509	1.165	0.02221	0.04699	up	20	20	16	68	35	26	18.6667	43	0.033842	0.032647	0.025756	0.115738	0.062844	0.053689	0.0307483	0.0774237	0.058092	0.054493	0.041521	0.210978	0.110578	0.096043	0.0513687	0.1392	protein_coding	Sacs	chr15	41448064	41530398	sacsin molecular chaperone [Source:RGD Symbol;Acc:1307281]	Sacs
ENSRNOG00000014538	4.875	0.01411	0.03163	up	0	0	0	2	9	5	0	5.33333	0	0	0	0.0417	0.260612	0.15765	0	0.153321	0	0	0	0.076014	0.458565	0.282014	0	0.272198	protein_coding	Nxnl2	chr17	14053896	14058642	nucleoredoxin-like 2 [Source:RGD Symbol;Acc:1594820]	Nxnl2
ENSRNOG00000014551	1.265	2.85e-07	1.784e-06	up	109	89	82	285	252	149	93.3333	228.667	0.697547	0.561067	0.506212	1.83831	1.72703	1.19719	0.588275	1.58751	1.19738	0.936504	0.816069	3.35103	3.03884	2.14161	0.983317	2.84383	protein_coding	Ccnj	chr1	260093641	260111254	cyclin J [Source:RGD Symbol;Acc:1306399]	Ccnj
ENSRNOG00000014552	1.046	0.007136	0.01728	up	25	44	34	97	64	55	34.3333	72	1.09974	1.88604	1.46417	4.31468	2.98462	3.06345	1.48332	3.45425	1.88777	3.14809	2.36041	7.86518	5.25164	5.48009	2.46542	6.19897	protein_coding	LOC100909657	chr4	149908375	149908980	uncharacterized LOC100909657 [Source:RGD Symbol;Acc:6502210]	-
ENSRNOG00000014616	1.288	4.461e-15	1.059e-13	up	1185	960	774	3200	2507	1578	973	2428.33	7.27366	5.81392	4.61939	19.1904	16.476	11.6621	5.90232	15.7762	12.4856	9.70429	7.44696	34.9819	28.9907	20.8619	9.87897	28.2782	protein_coding	Iars1	chr17	15355529	15402649	isoleucyl-tRNA synthetase 1 [Source:RGD Symbol;Acc:621022]	Iars1
ENSRNOG00000014629	1.6	9.256e-26	8.841e-24	up	227	246	266	759	750	728	246.333	745.667	6.1178	6.73845	7.1699	21.0921	22.0559	24.9527	6.67538	22.7002	10.5015	11.2475	11.5587	38.4485	38.8089	44.6371	11.1026	40.6315	protein_coding	Lmo1	chr1	173728184	173764250	LIM domain only 1 [Source:RGD Symbol;Acc:621166]	Lmo1
ENSRNOG00000014654	-1.034	3.316e-28	4.39e-26	down	14891	15899	16176	7612	8194	7125	15655.3	7643.67	370.6	389.166	390.941	190.664	217.671	222.736	383.569	210.357	636.156	649.576	630.24	347.559	383.007	398.444	638.657	376.337	protein_coding	LOC691807	chr2	227095487	227097246	RIKEN cDNA 1810037I17 gene [Source:MGI Symbol;Acc:MGI:1914954]	C2h4orf3
ENSRNOG00000014664	1.146	2.384e-11	3.078e-10	up	485	465	348	1292	979	659	432.667	976.667	2.26981	2.14069	1.57953	6.08988	4.89531	3.87844	1.99668	4.95454	3.89626	3.57313	2.54637	11.1012	8.61363	6.938	3.33859	8.88427	protein_coding	Virma	chr5	25042710	25120264	vir like m6A methyltransferase associated [Source:RGD Symbol;Acc:1559904]	Virma
ENSRNOG00000014672	-1.384	8.885e-24	6.806e-22	down	1196	1231	1412	473	508	486	1279.67	489	26.0953	26.4222	29.9297	10.3799	11.835	13.3037	27.4824	11.8396	44.794	44.1026	48.25	18.9215	20.8245	23.7986	45.7155	21.1815	protein_coding	Hs3st6	chr10	14122878	14128983	heparan sulfate-glucosamine 3-sulfotransferase 6 [Source:RGD Symbol;Acc:1584381]	Hs3st6
ENSRNOG00000014678	-1.248	2.603e-12	3.901e-11	down	510	427	506	187	220	199	481	202	6.36375	5.24498	6.13062	2.34503	2.92322	3.11027	5.91312	2.79284	10.9237	8.75465	9.88324	4.27473	5.14361	5.56385	9.85387	4.99406	protein_coding	Fzd5	chr9	71443588	71445739	frizzled class receptor 5 [Source:RGD Symbol;Acc:631406]	Fzd5
ENSRNOG00000014686	1.387	2.847e-09	2.579e-08	up	120	113	134	448	338	199	122.333	328.333	0.471076	0.437276	0.508997	1.77473	1.41962	0.982371	0.47245	1.39224	0.808628	0.729878	0.82056	3.23515	2.49792	1.75733	0.786355	2.4968	protein_coding	Kcnd3	chr2	207923775	208140727	potassium voltage-gated channel subfamily D member 3 [Source:RGD Symbol;Acc:68394]	Kcnd3
ENSRNOG00000014723	1.833	9.138e-19	3.668e-17	up	109	113	156	588	444	339	126	457	1.13894	1.10804	1.69944	6.10771	4.96411	4.48325	1.31547	5.18502	1.95505	1.84948	2.73969	11.1337	8.7347	8.01993	2.18141	9.2961	protein_coding	Cbfa2t3	chr19	55441572	55510460	CBFA2/RUNX1 partner transcriptional co-repressor 3 [Source:RGD Symbol;Acc:1310547]	Cbfa2t3
ENSRNOG00000014743	-1.096	6.997e-21	3.771e-19	down	5847	5818	6542	2635	3018	2823	6069	2825.33	132.724	129.9	144.206	60.2064	73.1252	80.48	135.61	71.2705	227.828	216.822	232.476	109.75	128.669	143.968	225.708	127.462	protein_coding	Hagh	chr10	14216155	14230515	hydroxyacyl glutathione hydrolase [Source:RGD Symbol;Acc:2779]	Hagh
ENSRNOG00000014750	1.151	0.004458	0.0114	up	29	54	45	162	84	49	42.6667	98.3333	0.158677	0.289904	0.24075	0.901638	0.491006	0.339398	0.229777	0.577347	0.272379	0.483893	0.388115	1.64359	0.863959	0.607136	0.381462	1.03823	protein_coding	Tasor	chr16	3051449	3105531	transcription activation suppressor [Source:RGD Symbol;Acc:1595469]	Tasor
ENSRNOG00000014797	-1.05	0.003091	0.008215	down	102	72	78	34	46	41	84	40.3333	1.51862	1.10796	1.05731	0.535461	0.713692	0.835662	1.22796	0.694938	2.6068	1.84935	1.7045	0.976084	1.25579	1.49489	2.05355	1.24225	protein_coding	Tmbim1	chr9	81569289	81586553	transmembrane BAX inhibitor motif containing 1 [Source:RGD Symbol;Acc:1359409]	Tmbim1
ENSRNOG00000014866	1.114	2.662e-08	2.023e-07	up	295	231	174	650	522	367	233.333	513	2.01265	1.5493	1.15104	4.47617	3.80693	3.15323	1.571	3.81211	3.45483	2.58602	1.85561	8.15957	6.69855	5.6407	2.63215	6.83294	protein_coding	Pign	chr13	25513892	25652473	phosphatidylinositol glycan anchor biosynthesis, class N [Source:RGD Symbol;Acc:1311346]	Pign
ENSRNOG00000014887	1.581	1.936e-16	5.703e-15	up	130	125	107	366	374	342	120.667	360.667	1.9767	1.86895	1.58293	5.61529	6.09377	6.56301	1.80952	6.09069	3.39311	3.11955	2.55186	10.2361	10.7224	11.7403	3.02151	10.8996	protein_coding	Homez	chr15	33510458	33527031	homeobox and leucine zipper encoding [Source:RGD Symbol;Acc:628904]	Homez
ENSRNOG00000014902	-1.119	4.807e-07	2.879e-06	down	277	268	298	117	120	147	281	128	3.81499	3.62886	3.97455	1.61206	1.75352	2.54274	3.80613	1.96944	6.54865	6.0571	6.40741	2.93861	3.08543	4.54862	6.33772	3.52422	protein_coding	Stx11	chr1	7039162	7064870	syntaxin 11 [Source:RGD Symbol;Acc:1304744]	Stx11
ENSRNOG00000014909	-1.078	7.492e-11	8.903e-10	down	933	637	849	383	386	375	806.333	381.333	7.9222	5.29148	7.05221	2.92583	3.48552	4.05849	6.7553	3.48995	13.5989	8.83226	11.3689	5.33347	6.13302	7.26009	11.2667	6.2422	protein_coding	Sh2d5	chr5	156613741	156626529	SH2 domain containing 5 [Source:RGD Symbol;Acc:1305952]	Sh2d5
ENSRNOG00000014948	-1.088	0.0009402	0.002839	down	97	97	88	55	35	43	94	44.3333	1.27365	1.26012	1.12949	0.725356	0.484923	0.712262	1.22109	0.640847	2.18629	2.10332	1.82087	1.32224	0.853255	1.27414	2.03683	1.14988	protein_coding	Osgin1	chr19	52077109	52085496	oxidative stress induced growth inhibitor 1 [Source:RGD Symbol;Acc:620679]	Osgin1
ENSRNOG00000014973	2.697	1.097e-06	6.117e-06	up	8	6	8	58	46	40	7.33333	48	0.149792	0.105106	0.1378	1.08796	0.917496	0.93988	0.130899	0.981779	0.257126	0.175438	0.222149	1.98323	1.6144	1.68132	0.218238	1.75965	protein_coding	Tekt1	chr10	58895674	58924137	tektin 1 [Source:RGD Symbol;Acc:619913]	Tekt1
ENSRNOG00000015051	1.346	0.02249	0.04753	up	11	17	8	29	39	24	12	30.6667	0.081905	0.129973	0.059014	0.223791	0.324282	0.228085	0.0902973	0.258719	0.140595	0.216944	0.095137	0.407946	0.570596	0.408013	0.150892	0.462185	protein_coding	Golga7b	chr1	261497059	261516892	golgin A7 family, member B [Source:RGD Symbol;Acc:1583839]	Golga7b
ENSRNOG00000015054	1.647	2.324e-14	4.954e-13	up	130	208	133	613	558	332	157	501	1.74765	2.67693	1.77129	8.32053	8.06603	5.60552	2.06529	7.33069	2.99994	4.46819	2.85551	15.1674	14.1927	10.0275	3.44122	13.1292	protein_coding	Rcbtb2	chr15	55034033	55073437	RCC1 and BTB domain containing protein 2 [Source:RGD Symbol;Acc:735048]	Rcbtb2
ENSRNOG00000015055	1.105	9.729e-27	1.072e-24	up	1808	1835	1583	4354	4059	2950	1742	3787.67	20.1643	20.133	17.1515	48.8943	48.3329	41.3422	19.1496	46.1898	34.6132	33.605	27.6502	89.1288	85.0451	73.9556	31.9561	82.7099	protein_coding	Scg2	chr9	85237458	85243001	secretogranin II [Source:RGD Symbol;Acc:3626]	Scg2
ENSRNOG00000015061	5.102	0.01371	0.03087	up	0	0	0	7	13	0	0	6.66667	0	0	0	0.073483	0.161775	0	0	0.0784193	0	0	0	0.133952	0.284654	0	0	0.139535	protein_coding	Igfals	chr10	14240219	14243597	insulin-like growth factor binding protein, acid labile subunit [Source:RGD Symbol;Acc:68429]	Igfals
ENSRNOG00000015068	-1.249	1.072e-21	6.269e-20	down	1911	1978	2193	843	814	888	2027.33	848.333	29.9863	30.5161	33.4122	13.3062	13.6297	17.4891	31.3049	14.8083	51.4732	50.936	53.8641	24.2557	23.9824	31.2857	52.0911	26.5079	protein_coding	Il11ra1	chr5	58151985	58159072	interleukin 11 receptor subunit alpha 1 [Source:RGD Symbol;Acc:621332]	Il11ra1
ENSRNOG00000015078	-3.529	0.01622	0.0357	down	46	2	0	0	2	2	16	1.33333	1.74451	0.075533	0	0	0.080881	0.087148	0.60668	0.0560097	2.99455	0.126076	0	0	0.142316	0.155896	1.04021	0.099404	protein_coding	Ifitm3	chr1	213810696	213811901	interferon induced transmembrane protein 3 [Source:RGD Symbol;Acc:1595844]	Ifitm3
ENSRNOG00000015082	1.965	0.0001414	0.0005114	up	11	10	13	50	48	36	11.3333	44.6667	0.08246	0.071571	0.090621	0.382895	0.38886	0.341438	0.0815507	0.371064	0.141548	0.119463	0.146091	0.697976	0.684226	0.610787	0.135701	0.66433	protein_coding	Nlrp10	chr1	173520413	173528943	NLR family, pyrin domain containing 10 [Source:RGD Symbol;Acc:1307387]	Nlrp10
ENSRNOG00000015109	1.47	2.403e-15	6.005e-14	up	159	198	165	543	575	348	174	488.667	1.21068	1.48444	1.2202	4.17696	4.68564	3.33695	1.3051	4.06652	2.0782	2.47774	1.96709	7.61414	8.24471	5.96935	2.17435	7.27607	protein_coding	Ubxn8	chr16	62251243	62272838	UBX domain protein 8 [Source:RGD Symbol;Acc:1306023]	Ubxn8
ENSRNOG00000015113	-1.03	2.127e-14	4.559e-13	down	832	843	795	407	410	391	823.333	402.667	8.46858	8.43094	7.61289	3.88808	4.1576	4.76124	8.1708	4.26897	14.5368	14.0725	12.2728	7.08754	7.31558	8.51721	13.6274	7.64011	protein_coding	Mocos	chr18	16590197	16636084	molybdenum cofactor sulfurase [Source:RGD Symbol;Acc:1308496]	Mocos
ENSRNOG00000015157	-1.281	2.605e-17	8.737e-16	down	949	933	1006	383	371	426	962.667	393.333	10.4482	10.0941	10.7533	4.23874	4.35344	5.8902	10.4319	4.82746	17.9349	16.8486	17.3355	7.72676	7.66018	10.5368	17.373	8.64123	protein_coding	Smtnl2	chr10	58951842	58973020	smoothelin-like 2 [Source:RGD Symbol;Acc:1585960]	Smtnl2
ENSRNOG00000015188	1.522	0.0008995	0.002724	up	27	31	10	79	74	45	22.6667	66	0.187071	0.213088	0.064927	0.561702	0.560153	0.399699	0.155029	0.507185	0.321118	0.355675	0.104669	1.02392	0.985628	0.715006	0.260487	0.908185	protein_coding	AABR07053681.1	chr3	120153618	120157866	-	-
ENSRNOG00000015201	-1.493	1.075e-13	2.03e-12	down	341	373	347	129	111	135	353.667	125	3.81406	4.10035	3.76988	1.4498	1.31462	1.88519	3.89476	1.54987	6.54705	6.8441	6.07747	2.64282	2.31317	3.37235	6.48954	2.77611	protein_coding	Tmem266	chr8	59900651	60014363	transmembrane protein 266 [Source:RGD Symbol;Acc:1562084]	Tmem266
ENSRNOG00000015211	1.386	3.825e-06	1.904e-05	up	55	50	41	153	142	92	48.6667	129	0.680706	0.605432	0.48511	1.90266	1.87556	1.43477	0.590416	1.73766	1.16847	1.01056	0.782051	3.46835	3.30017	2.56661	0.987026	3.11171	protein_coding	Sass6	chr2	219628695	219652968	SAS-6 centriolar assembly protein [Source:RGD Symbol;Acc:1306255]	Sass6
ENSRNOG00000015222	-1.252	2.285e-07	1.462e-06	down	219	238	279	91	98	117	245.333	102	2.8982	3.10357	3.59568	1.21233	1.38543	1.94005	3.19915	1.5126	4.97492	5.18032	5.79664	2.20995	2.43776	3.47049	5.31729	2.70607	protein_coding	Tent5c	chr2	202798198	202816562	terminal nucleotidyltransferase 5C [Source:RGD Symbol;Acc:1359446]	Tent5c
ENSRNOG00000015231	-1.27	1.739e-33	3.596e-31	down	4355	4378	4601	1788	1972	1761	4444.67	1840.33	75.9015	75.0537	77.8753	31.3658	36.6827	38.5549	76.2768	35.5345	130.289	125.276	125.544	57.1764	64.5458	68.9696	127.036	63.5639	protein_coding	Mrpl44	chr9	85542702	85548144	mitochondrial ribosomal protein L44 [Source:RGD Symbol;Acc:1309556]	Mrpl44
ENSRNOG00000015274	1.013	3.523e-14	7.283e-13	up	985	1046	722	2130	1988	1488	917.667	1868.67	9.44988	9.87004	6.72495	20.5723	20.3552	17.9358	8.68162	19.6211	16.2213	16.4746	10.8414	37.501	35.8164	32.0848	14.5124	35.1341	protein_coding	Ddx20	chr2	208144139	208152179	DEAD-box helicase 20 [Source:RGD Symbol;Acc:621744]	Ddx20
ENSRNOG00000015279	2.242	1.223e-06	6.76e-06	up	11	19	15	62	103	50	15	71.6667	0.061019	0.108837	0.08691	0.371132	0.652918	0.369713	0.0855887	0.464588	0.104743	0.181665	0.140108	0.676532	1.14885	0.661367	0.142172	0.828918	protein_coding	Vtcn1	chr2	203200427	203276142	V-set domain containing T cell activation inhibitor 1 [Source:RGD Symbol;Acc:1311204]	Vtcn1
ENSRNOG00000015332	1.298	1.19e-07	8.031e-07	up	133	148	116	415	407	180	132.333	334	2.37738	2.60048	2.01605	7.48006	7.77735	4.04223	2.3313	6.43321	4.08091	4.34059	3.25009	13.6353	13.6848	7.231	3.89053	11.517	protein_coding	Thoc1	chr18	1142782	1176974	THO complex 1 [Source:RGD Symbol;Acc:1308657]	Thoc1
ENSRNOG00000015353	-3.031	9.698e-06	4.453e-05	down	34	47	25	5	4	4	35.3333	4.33333	0.364853	0.491142	0.256318	0.04648	0.039724	0.053236	0.370771	0.04648	0.62629	0.819789	0.413213	0.084727	0.069897	0.095233	0.619764	0.0832857	protein_coding	Prss12	chr2	227657983	227717884	serine protease 12 [Source:RGD Symbol;Acc:69238]	Prss12
ENSRNOG00000015389	1.065	1.781e-07	1.162e-06	up	263	231	176	627	491	312	223.333	476.667	1.15131	0.994524	0.74808	2.76987	2.29911	1.71705	0.964637	2.26201	1.97628	1.66001	1.20599	5.04917	4.04544	3.07158	1.61409	4.05539	protein_coding	Stag1	chr8	108958046	109342738	stromal antigen 1 [Source:RGD Symbol;Acc:1310744]	Stag1
ENSRNOG00000015437	-1.032	1.55e-25	1.462e-23	down	10019	10942	11883	5497	5892	4733	10948	5374	311.755	334.805	359.114	171.913	194.936	184.942	335.225	183.93	535.145	558.84	578.931	313.378	343.003	330.836	557.639	329.072	protein_coding	Tmem14c	chr17	21571518	21577631	transmembrane protein 14C [Source:RGD Symbol;Acc:621692]	Tmem14c
ENSRNOG00000015455	-1.41	1.222e-36	3.179e-34	down	1834	1993	2118	822	804	628	1981.67	751.333	36.3279	38.8134	40.7252	16.3798	16.9912	15.6201	38.6222	16.3304	62.3589	64.7854	65.6535	29.8585	29.8971	27.9423	64.2659	29.2327	protein_coding	Spr	chr4	116912351	116916236	sepiapterin reductase [Source:RGD Symbol;Acc:3753]	Spr
ENSRNOG00000015461	-2.042	2.84e-108	1.429e-104	down	13069	11677	12183	3214	2931	2829	12309.7	2991.33	171.723	150.769	155.288	42.3926	41.1838	46.7727	159.26	43.4497	294.772	251.656	250.342	77.2771	72.4657	83.67	265.59	77.8042	protein_coding	Serpine2	chr9	85560863	85626094	serpin family E member 2 [Source:RGD Symbol;Acc:3748]	Serpine2
ENSRNOG00000015501	1.303	9.793e-15	2.203e-13	up	857	849	498	2198	1952	1356	734.667	1835.33	9.74194	9.49856	5.4997	25.1696	23.7056	19.3786	8.24673	22.7513	16.7226	15.8545	8.86612	45.8814	41.7117	34.6656	13.8144	40.7529	protein_coding	Ddhd2	chr16	71090045	71118552	DDHD domain containing 2 [Source:RGD Symbol;Acc:1585818]	Ddhd2
ENSRNOG00000015508	1.019	3.77e-10	3.971e-09	up	946	785	605	2024	1702	1093	778.667	1606.33	4.65343	3.7996	2.89224	10.0306	8.94487	6.75877	3.78175	8.57809	7.98787	6.34209	4.66261	18.2847	15.7391	12.0905	6.33086	15.3714	protein_coding	Relch	chr13	25656983	25752792	RAB11 binding and LisH domain, coiled-coil and HEAT repeat containing [Source:RGD Symbol;Acc:1307235]	Relch
ENSRNOG00000015523	1.507	1.764e-08	1.388e-07	up	62	107	80	309	261	153	83	241	0.8382	1.42664	1.04857	4.22748	3.78866	2.60063	1.10447	3.53892	1.43882	2.38127	1.69041	7.70623	6.66641	4.65217	1.83683	6.3416	protein_coding	RGD1308147	chr17	53080638	53087274	similar to expressed sequence AW209491 [Source:RGD Symbol;Acc:1308147]	C17h7orf25
ENSRNOG00000015602	1.269	3.747e-23	2.642e-21	up	664	593	519	1742	1407	1174	592	1441	4.11211	3.61097	3.11732	10.8576	9.30339	9.13067	3.61347	9.76389	7.05867	6.02725	5.02547	19.7922	16.37	16.3335	6.03713	17.4986	protein_coding	Cdh2	chr18	8146971	8360684	cadherin 2 [Source:RGD Symbol;Acc:69280]	Cdh2
ENSRNOG00000015671	5.567	0.00113	0.00335	up	0	0	0	14	8	5	0	9	0	0	0	0.137256	0.082799	0.060023	0	0.0933593	0	0	0	0.250202	0.145691	0.107372	0	0.167755	protein_coding	Tectb	chr1	275957698	275976572	tectorin beta [Source:RGD Symbol;Acc:1305835]	Tectb
ENSRNOG00000015675	2.05	0.0002307	0.0007973	up	7	29	6	67	61	47	14	58.3333	0.060291	0.259516	0.049029	0.623803	0.602553	0.53826	0.122945	0.588205	0.103494	0.433171	0.079041	1.13712	1.06023	0.962873	0.205235	1.05341	protein_coding	Nell1	chr1	105349069	106218958	neural EGFL like 1 [Source:RGD Symbol;Acc:620998]	Nell1
ENSRNOG00000015679	-1.011	4.235e-10	4.433e-09	down	867	785	927	377	437	455	859.667	423	15.3042	13.621	15.8942	6.6957	8.23454	10.0744	14.9398	8.33487	26.2705	22.7355	25.6232	12.2055	14.4892	18.0217	24.8764	14.9055	protein_coding	Dok4	chr19	10563423	10574093	docking protein 4 [Source:RGD Symbol;Acc:1310084]	Dok4
ENSRNOG00000015695	2.026	8.942e-06	4.135e-05	up	14	17	25	67	118	47	18.6667	77.3333	0.29726	0.376925	0.52657	1.51162	2.83076	1.325	0.400252	1.88913	0.510264	0.629144	0.848889	2.75552	4.98092	2.37025	0.662766	3.3689	protein_coding	Sult5a1	chr19	55952853	55967836	sulfotransferase family 5A, member 1 [Source:RGD Symbol;Acc:1310002]	-
ENSRNOG00000015696	1.166	9.009e-13	1.45e-11	up	291	359	244	735	747	539	298	673.667	3.00725	3.64716	2.44921	7.65015	8.24907	7.01016	3.03454	7.63646	5.16212	6.08766	3.9484	13.9454	14.5148	12.5402	5.06606	13.6668	protein_coding	Cdk5rap1	chr3	149703848	149870413	CDK5 regulatory subunit associated protein 1 [Source:RGD Symbol;Acc:708387]	Cdk5rap1
ENSRNOG00000015734	1.595	2.758e-19	1.182e-17	up	320	271	216	1024	896	561	269	827	1.51284	1.28107	1.01737	5.03027	4.50265	3.52382	1.27043	4.35225	2.59688	2.13829	1.64012	9.16962	7.92273	6.30364	2.1251	7.79866	protein_coding	Ube3a	chr1	116587815	116679973	ubiquitin protein ligase E3A [Source:RGD Symbol;Acc:1306361]	Ube3a
ENSRNOG00000015741	-2.69	9.984e-58	1.37e-54	down	663	634	673	122	103	83	656.667	102.667	2.86415	2.69212	2.82413	0.530469	0.472139	0.448963	2.79347	0.483857	4.91648	4.49354	4.5528	0.966986	0.830761	0.803134	4.65428	0.86696	protein_coding	Slc2a13	chr7	132430853	132757558	solute carrier family 2 member 13 [Source:RGD Symbol;Acc:621814]	Slc2a13
ENSRNOG00000015750	3.145	1.314e-08	1.052e-07	up	6	9	4	65	56	48	6.33333	56.3333	0.040727	0.059254	0.02682	0.453777	0.415524	0.418222	0.042267	0.429174	0.069911	0.098905	0.043237	0.827185	0.731143	0.748142	0.0706843	0.768823	protein_coding	Wnt7b	chr7	126420656	126465723	Wnt family member 7B [Source:RGD Symbol;Acc:1311441]	Wnt7b
ENSRNOG00000015829	1.043	1.112e-05	5.04e-05	up	96	113	109	294	220	154	106	222.667	0.512179	0.59294	0.562358	1.5775	1.25466	1.0328	0.555826	1.28832	0.879185	0.989705	0.906582	2.8756	2.20766	1.84754	0.925157	2.31027	protein_coding	Trpm1	chr1	124983452	125099573	transient receptor potential cation channel, subfamily M, member 1 [Source:RGD Symbol;Acc:1597140]	Trpm1
ENSRNOG00000015835	-1.291	1.075e-26	1.167e-24	down	2603	2656	2759	1098	1029	1131	2672.67	1086	15.4508	15.5444	15.8916	6.57119	6.5302	8.45818	15.6289	7.18652	26.5221	25.946	25.619	11.9786	11.4903	15.1305	26.029	12.8665	protein_coding	Cacna2d2	chr8	116154736	116284985	calcium voltage-gated channel auxiliary subunit alpha2delta 2 [Source:RGD Symbol;Acc:631360]	Cacna2d2
ENSRNOG00000015880	3.698	5.801e-06	2.782e-05	up	0	6	2	42	43	21	2.66667	35.3333	0	0.06957	0.024508	0.551895	0.600198	0.33711	0.0313593	0.496401	0	0.116123	0.039509	1.00604	1.05609	0.603045	0.0518773	0.888393	protein_coding	Dpep1	chr19	55982740	55998208	dipeptidase 1 [Source:RGD Symbol;Acc:620324]	Dpep1
ENSRNOG00000015896	-9.31	3.151e-14	6.578e-13	down	105	124	121	0	0	0	116.667	0	1.26444	1.47959	1.4264	0	0	0	1.39014	0	2.17049	2.46965	2.29951	0	0	0	2.31322	0	protein_coding	Rbpms2	chr8	71167305	71200536	RNA binding protein, mRNA processing factor 2 [Source:RGD Symbol;Acc:1561222]	Rbpms2
ENSRNOG00000015956	1.026	0.0002151	0.0007485	up	79	106	66	200	208	112	83.6667	173.333	0.331669	0.440359	0.272083	0.855674	0.941359	0.595381	0.348037	0.797471	0.569329	0.735025	0.438629	1.5598	1.65638	1.06506	0.580994	1.42708	protein_coding	Usp29	chr1	69988673	70003582	ubiquitin specific peptidase 29 [Source:RGD Symbol;Acc:1306648]	Usp29
ENSRNOG00000015971	1.393	5.99e-18	2.158e-16	up	1884	1732	1303	5986	4469	2771	1639.67	4408.67	7.90751	7.15023	5.31305	25.2997	20.0273	14.6161	6.79026	19.981	13.5737	11.9348	8.56522	46.1185	35.2395	26.1462	11.3579	35.8347	protein_coding	Slc12a2	chr18	52917124	52985261	solute carrier family 12 member 2 [Source:RGD Symbol;Acc:620809]	Slc12a2
ENSRNOG00000016011	1.718	0.01427	0.03195	up	4	5	14	26	26	24	7.66667	25.3333	0.017051	0.017896	0.058479	0.111566	0.121135	0.128737	0.031142	0.120479	0.029269	0.02987	0.094275	0.203373	0.213146	0.230293	0.051138	0.215604	protein_coding	Plekhg1	chr1	40389638	40520447	pleckstrin homology and RhoGEF domain containing G1 [Source:RGD Symbol;Acc:1583676]	Plekhg1
ENSRNOG00000016029	1.098	1.637e-12	2.539e-11	up	424	371	309	984	725	674	368	794.333	3.63652	3.1338	2.57239	8.50965	6.64227	7.27057	3.11424	7.47416	6.2423	5.23077	4.14697	15.5121	11.6875	13.0061	5.20668	13.4019	protein_coding	Rb1	chr15	55083140	55209342	RB transcriptional corepressor 1 [Source:RGD Symbol;Acc:3540]	Rb1
ENSRNOG00000016038	-1.489	3.789e-34	8.287e-32	down	3535	3730	4362	1314	1563	1267	3875.67	1381.33	115.156	119.504	137.99	43.0648	54.3274	51.827	124.217	49.7398	197.672	199.47	222.455	78.5025	95.5929	92.7115	206.532	88.9356	protein_coding	Mgmt	chr1	209237233	209464190	O-6-methylguanine-DNA methyltransferase [Source:RGD Symbol;Acc:3087]	Mgmt
ENSRNOG00000016055	1.636	1.035e-17	3.632e-16	up	106	119	125	403	396	298	116.667	365.667	0.997579	1.10268	1.15033	3.84747	4.0068	3.54689	1.08353	3.80039	1.7124	1.84054	1.85446	7.01351	7.05024	6.3449	1.80247	6.80289	protein_coding	Fkrp	chr1	78733508	78739107	fukutin related protein [Source:RGD Symbol;Acc:1305852]	Fkrp
ENSRNOG00000016066	-1.029	2.546e-12	3.823e-11	down	621	644	607	306	314	296	624	305.333	11.372	11.6105	10.8031	5.63721	6.142	6.80754	11.2619	6.19558	19.5206	19.3796	17.4158	10.276	10.8073	12.1778	18.772	11.087	protein_coding	Bambi	chr17	56905112	56909992	BMP and activin membrane-bound inhibitor [Source:RGD Symbol;Acc:621831]	Bambi
ENSRNOG00000016085	1.099	0.007809	0.01871	up	21	31	30	65	70	43	27.3333	59.3333	0.170501	0.249232	0.232925	0.532495	0.613543	0.440599	0.217553	0.528879	0.292675	0.416006	0.375501	0.970679	1.07957	0.788172	0.361394	0.946141	protein_coding	Mpzl2	chr8	49342067	49353080	myelin protein zero-like 2 [Source:RGD Symbol;Acc:1307196]	Mpzl2
ENSRNOG00000016117	1.864	0.002101	0.005832	up	10	12	6	32	48	23	9.33333	34.3333	0.034531	0.043299	0.018607	0.117363	0.188971	0.106434	0.0321457	0.137589	0.059274	0.072273	0.029997	0.21394	0.332508	0.190396	0.053848	0.245615	protein_coding	Myof	chr1	256585410	256734730	myoferlin [Source:RGD Symbol;Acc:1564216]	Myof
ENSRNOG00000016119	-1.367	1.011e-14	2.264e-13	down	577	431	539	201	209	190	515.667	200	5.49526	4.03661	4.98558	1.92507	2.12577	2.26383	4.83915	2.10489	9.43293	6.73771	8.0373	3.50918	3.74045	4.04969	8.06931	3.76644	protein_coding	Fzd7	chr9	66305731	66308550	frizzled class receptor 7 [Source:RGD Symbol;Acc:2321905]	Fzd7
ENSRNOG00000016147	1.946	0.0003851	0.001268	up	8	10	15	53	50	27	11	43.3333	0.050164	0.058821	0.093127	0.351239	0.35398	0.22305	0.0673707	0.309423	0.086108	0.09818	0.150132	0.64027	0.622853	0.399006	0.111473	0.554043	protein_coding	Slc17a6	chr1	106998623	107038704	solute carrier family 17 member 6 [Source:RGD Symbol;Acc:620531]	Slc17a6
ENSRNOG00000016152	1.169	1.047e-14	2.338e-13	up	989	929	839	2823	2159	1362	919	2114.67	10.4132	9.62171	8.57975	29.9341	24.2733	18.0216	9.53822	24.0763	17.8749	16.0601	13.8315	54.5665	42.7105	32.2381	15.9221	43.1717	protein_coding	Dek	chr17	17965881	17987834	DEK proto-oncogene [Source:RGD Symbol;Acc:1303246]	Dek
ENSRNOG00000016186	1.454	3.853e-09	3.397e-08	up	128	87	78	351	277	189	97.6667	272.333	1.36981	0.882524	0.83161	3.78955	3.14051	2.52851	1.02798	3.15286	2.35136	1.47306	1.34065	6.90794	5.52594	4.52316	1.72169	5.65235	protein_coding	Zfp709	chr16	19634134	19643236	zinc finger protein 709 [Source:RGD Symbol;Acc:628698]	Zfp709
ENSRNOG00000016187	1.443	1.213e-07	8.161e-07	up	110	80	55	275	248	154	81.6667	225.667	0.729623	0.51838	0.350516	1.83047	1.75304	1.27503	0.53284	1.61951	1.25244	0.865254	0.56507	3.33675	3.08459	2.28085	0.894255	2.90073	protein_coding	Tmem67	chr5	25666137	25721072	transmembrane protein 67 [Source:RGD Symbol;Acc:1586167]	Tmem67
ENSRNOG00000016210	1.668	3.484e-17	1.163e-15	up	204	284	256	1064	879	483	248	808.667	1.68276	2.30168	2.051	8.83985	7.74977	5.01343	2.01181	7.20102	2.88855	3.84184	3.30644	16.1141	13.6363	8.96835	3.34561	12.9062	protein_coding	Micalcl	chr1	177183209	177232691	MICAL C-terminal like [Source:RGD Symbol;Acc:735042]	Mical2
ENSRNOG00000016217	1.158	2.493e-14	5.262e-13	up	414	375	335	963	969	610	374.667	847.333	3.70588	3.30807	2.91177	8.68768	9.27573	6.86459	3.30857	8.276	6.36135	5.52165	4.6941	15.8367	16.3213	12.2798	5.5257	14.8126	protein_coding	Gtpbp4	chr17	63110254	63145577	GTP binding protein 4 [Source:RGD Symbol;Acc:620783]	Gtpbp4
ENSRNOG00000016222	-1.404	3.672e-05	0.0001505	down	94	97	113	53	29	34	101.333	38.6667	2.40649	2.45391	2.82087	1.3515	0.792391	1.07012	2.56042	1.07134	4.13088	4.09594	4.54755	2.46363	1.39427	1.91429	4.25812	1.92406	protein_coding	Ppp1r3g	chr17	29567404	29568447	protein phosphatase 1, regulatory subunit 3G [Source:RGD Symbol;Acc:1308930]	Ppp1r3g
ENSRNOG00000016245	1.087	2.19e-09	2.032e-08	up	246	293	209	686	544	385	249.333	538.333	4.18445	4.89954	3.4486	11.7483	9.8825	8.23401	4.17753	9.95495	7.18284	8.17806	5.55952	21.4159	17.3889	14.7295	6.97347	17.8448	protein_coding	Neto2	chr19	22450030	22486531	neuropilin and tolloid like 2 [Source:RGD Symbol;Acc:1305310]	Neto2
ENSRNOG00000016255	-1.138	6.229e-17	2.009e-15	down	1847	1808	2148	909	794	920	1934.33	874.333	23.925	23.0341	27.0096	11.8484	10.9782	14.9565	24.6562	12.5944	41.0687	38.4473	43.5425	21.5984	19.3169	26.7551	41.0195	22.5568	protein_coding	Podxl2	chr4	120785495	120817377	podocalyxin-like 2 [Source:RGD Symbol;Acc:1305815]	Podxl2
ENSRNOG00000016266	1.829	1.01e-21	5.955e-20	up	459	447	350	2222	1479	892	418.667	1531	5.59366	5.3548	4.13538	27.284	19.255	13.6602	5.02795	20.0664	9.60183	8.93796	6.66669	49.7358	33.8805	24.4362	8.40216	36.0175	protein_coding	Mphosph10	chr1	125212849	125229052	M-phase phosphoprotein 10 [Source:RGD Symbol;Acc:1307633]	Mphosph10
ENSRNOG00000016361	1.528	0.006064	0.01496	up	16	13	9	48	42	22	12.6667	37.3333	0.155712	0.120375	0.083538	0.47856	0.463107	0.263458	0.119875	0.401708	0.267289	0.200924	0.134672	0.872363	0.814868	0.47129	0.200962	0.719507	protein_coding	Plcd4	chr9	81816872	81844364	phospholipase C, delta 4 [Source:RGD Symbol;Acc:621025]	Plcd4
ENSRNOG00000016362	-1.379	2.577e-10	2.81e-09	down	325	273	333	102	131	123	310.333	118.667	5.86079	4.83074	5.82007	1.8415	2.52018	2.77908	5.50387	2.38025	10.0604	8.06323	9.3826	3.35685	4.43443	4.97139	9.16873	4.25422	protein_coding	Gpr4	chr1	80135391	80136880	G protein-coupled receptor 4 [Source:RGD Symbol;Acc:1311604]	Gpr4
ENSRNOG00000016388	-2.427	8.511e-12	1.185e-10	down	102	127	139	31	17	21	122.667	23	0.504637	0.476731	0.523883	0.119058	0.065721	0.098271	0.50175	0.09435	0.866238	0.795734	0.844558	0.217029	0.115641	0.175794	0.83551	0.169488	protein_coding	Sphkap	chr9	89050381	89195273	SPHK1 interactor, AKAP domain containing [Source:RGD Symbol;Acc:1311951]	Sphkap
ENSRNOG00000016405	-1.205	3.63e-22	2.264e-20	down	1289	1203	1318	573	541	537	1270	550.333	14.1783	13.0096	14.0782	6.33676	6.34728	7.42126	13.7554	6.70177	24.3379	21.715	22.6955	11.5512	11.1685	13.2756	22.9162	11.9984	protein_coding	Pcsk4	chr7	12247498	12255719	proprotein convertase subtilisin/kexin type 4 [Source:RGD Symbol;Acc:620325]	Pcsk4
ENSRNOG00000016433	-1.001	2.171e-16	6.349e-15	down	4065	3498	4192	2026	1815	2006	3918.33	1949	66.6111	56.3795	66.71	33.4083	31.7391	41.283	63.2335	35.4768	114.342	94.1057	107.544	60.8997	55.8472	73.8497	105.33	63.5322	protein_coding	Prrc1	chr18	52423883	52457575	proline-rich coiled-coil 1 [Source:RGD Symbol;Acc:1565632]	Prrc1
ENSRNOG00000016472	1.004	0.001137	0.003367	up	83	67	40	132	134	115	63.3333	127	1.16519	0.922335	0.53789	1.88007	2.01265	2.03307	0.875138	1.97526	2.00012	1.53951	0.867138	3.42716	3.54139	3.63688	1.46892	3.53514	protein_coding	Marchf4	chr9	79782845	79898912	membrane associated ring-CH-type finger 4 [Source:RGD Symbol;Acc:1590797]	Marchf4
ENSRNOG00000016505	1.322	1.119e-15	2.969e-14	up	535	508	331	1404	1196	877	458	1159	7.20975	6.72921	4.33328	19.0568	17.2248	14.8528	6.09075	17.0448	12.3759	11.2321	6.98572	34.7385	30.3083	26.5696	10.1979	30.5388	protein_coding	Fam169a	chr2	27905535	27938525	family with sequence similarity 169, member A [Source:RGD Symbol;Acc:1590893]	Fam169a
ENSRNOG00000016511	1.095	3.204e-20	1.56e-18	up	2887	2533	1993	6126	5431	4397	2471	5318	22.4807	19.4012	15.0706	48.0225	45.1517	43.0127	18.9842	45.3956	38.5894	32.3835	24.2954	87.5397	79.4476	76.9438	31.7561	81.3104	protein_coding	Pitrm1	chr17	68477446	68509120	pitrilysin metallopeptidase 1 [Source:RGD Symbol;Acc:1310998]	Pitrm1
ENSRNOG00000016538	5.014	0.009403	0.02208	up	0	0	0	10	2	6	0	6	0	0	0	0.044313	0.008589	0.03459	0	0.029164	0	0	0	0.080777	0.015113	0.061877	0	0.052589	protein_coding	Itga8	chr17	79321900	79676499	integrin subunit alpha 8 [Source:RGD Symbol;Acc:621634]	Itga8
ENSRNOG00000016560	-1.098	2.961e-18	1.109e-16	down	3436	3687	4214	1694	1764	1808	3779	1755.33	113.728	120.015	135.421	56.3868	62.2722	75.1589	123.055	64.606	195.221	200.322	218.314	102.787	109.572	134.449	204.619	115.603	protein_coding	Card19	chr17	15845931	15858771	caspase recruitment domain family, member 19 [Source:RGD Symbol;Acc:1306058]	Card19
ENSRNOG00000016584	1.811	0.0001938	0.0006806	up	16	19	9	54	58	43	14.6667	51.6667	0.107391	0.123366	0.055418	0.372599	0.420673	0.363699	0.0953917	0.385657	0.184343	0.205917	0.08934	0.679206	0.740204	0.650608	0.159867	0.690006	protein_coding	Mamdc4	chr3	2786523	2795109	MAM domain containing 4 [Source:RGD Symbol;Acc:708583]	Mamdc4
ENSRNOG00000016585	1.228	1.397e-19	6.221e-18	up	503	482	402	1332	1078	874	462.333	1094.67	12.0144	11.3082	9.31121	32.0082	27.478	26.206	10.8779	28.5641	20.6234	18.8751	15.0107	58.3474	48.3494	46.879	18.1697	51.1919	protein_coding	Bmi1	chr17	85364483	85368208	BMI1 proto-oncogene, polycomb ring finger [Source:RGD Symbol;Acc:1307403]	Bmi1
ENSRNOG00000016606	3.12	0.004518	0.01152	up	0	6	0	24	17	12	2	17.6667	0	0.157058	0	0.683717	0.492982	0.422344	0.0523527	0.533014	0	0.262154	0	1.24634	0.867436	0.755516	0.0873847	0.956431	protein_coding	Snorc	chr9	94562839	94568312	secondary ossification center associated regulator of chondrocyte maturation [Source:RGD Symbol;Acc:1311447]	Snorc
ENSRNOG00000016620	-1.424	1.743e-16	5.21e-15	down	592	492	507	186	209	196	530.333	197	5.05765	4.12204	4.33897	1.59067	1.95616	2.14803	4.50622	1.89829	8.68174	6.8803	6.9949	2.89962	3.442	3.84253	7.51898	3.39472	protein_coding	Csnk1g1	chr8	71547468	71679666	casein kinase 1, gamma 1 [Source:RGD Symbol;Acc:621404]	Csnk1g1
ENSRNOG00000016621	3.725	3.963e-06	1.966e-05	up	2	3	2	31	29	32	2.33333	30.6667	0.021706	0.0399	0.036132	0.586076	0.58361	0.755979	0.0325793	0.641888	0.037259	0.066598	0.058249	1.06835	1.0269	1.35234	0.0540353	1.1492	protein_coding	Actl7b	chr5	73492644	73494030	actin-like 7b [Source:RGD Symbol;Acc:1305655]	Actl7b
ENSRNOG00000016640	-1.159	6.927e-15	1.594e-13	down	1296	987	1124	496	498	523	1135.67	505.667	9.51201	7.11855	8.00447	3.6614	3.89447	4.81414	8.21168	4.12334	16.3279	11.8819	12.9041	6.67433	6.85259	8.61185	13.7046	7.37959	protein_coding	Dner	chr9	91965866	92291220	delta/notch-like EGF repeat containing [Source:RGD Symbol;Acc:1359385]	Dner
ENSRNOG00000016641	4.798	6.539e-06	3.109e-05	up	0	1	2	32	34	19	1	28.3333	0	0.016589	0.032868	0.542109	0.61478	0.398024	0.0164857	0.518304	0	0.027689	0.052987	0.988204	1.08175	0.712011	0.026892	0.927321	protein_coding	Actl7a	chr5	73496027	73497609	actin-like 7a [Source:RGD Symbol;Acc:1304697]	Actl7a
ENSRNOG00000016647	1.647	7.749e-05	0.000297	up	17	40	24	101	107	51	27	86.3333	0.104606	0.246982	0.142694	0.63553	0.716859	0.403821	0.164761	0.585403	0.179563	0.412249	0.230038	1.1585	1.26136	0.72238	0.27395	1.04741	protein_coding	Pla2g2c	chr5	157165341	157187643	phospholipase A2, group IIC [Source:RGD Symbol;Acc:3340]	Pla2g2c
ENSRNOG00000016689	1.302	2.84e-15	7.026e-14	up	798	863	559	2239	2112	1224	740	1858.33	5.35443	5.69583	3.64202	15.1328	15.1375	10.319	4.89743	13.5297	9.19119	9.50718	5.87134	27.5854	26.6354	18.4592	8.1899	24.2267	protein_coding	Fanci	chr1	141120166	141172483	FA complementation group I [Source:RGD Symbol;Acc:2321863]	Fanci
ENSRNOG00000016696	2.021	3.704e-16	1.041e-14	up	54	65	49	260	253	176	56	229.667	0.587845	0.692784	0.51324	2.86872	2.9661	2.42982	0.597956	2.75488	1.00907	1.15636	0.8274	5.22937	5.21906	4.34661	0.99761	4.93168	protein_coding	Angpt2	chr16	75966352	76016195	angiopoietin 2 [Source:RGD Symbol;Acc:621861]	Angpt2
ENSRNOG00000016701	-1.235	6.891e-10	6.949e-09	down	333	387	373	133	173	156	364.333	154	10.5745	12.0525	11.4047	4.22765	5.87726	6.10283	11.3439	5.40258	18.1516	20.1175	18.3857	7.70654	10.3415	10.9171	18.8849	9.65504	protein_coding	Gng8	chr1	78818404	78822224	G protein subunit gamma 8 [Source:RGD Symbol;Acc:620808]	Gng8
ENSRNOG00000016706	1.101	6.025e-18	2.165e-16	up	469	424	424	1028	1036	782	439	948.667	2.7913	2.47945	2.44967	6.15919	6.58254	5.84526	2.57347	6.19566	4.79142	4.13858	3.94915	11.2275	11.5824	10.4564	4.29305	11.0888	protein_coding	Fanca	chr19	56067548	56126063	FA complementation group A [Source:RGD Symbol;Acc:1311380]	Fanca
ENSRNOG00000016717	1.325	4.548e-06	2.226e-05	up	47	70	49	163	147	110	55.3333	140	0.551633	0.818209	0.562691	1.95714	2.04793	1.63291	0.644178	1.87933	0.94691	1.36571	0.90712	3.56765	3.60347	2.92106	1.07325	3.36406	protein_coding	Gas2	chr1	107262659	107363788	growth arrest-specific 2 [Source:RGD Symbol;Acc:1563167]	Gas2
ENSRNOG00000016728	1.031	0.001123	0.00333	up	67	49	43	140	97	91	53	109.333	0.305067	0.220835	0.188137	0.64821	0.475329	0.522155	0.238013	0.548565	0.523665	0.368607	0.303298	1.18162	0.836375	0.934064	0.398523	0.984018	protein_coding	Tiam2	chr1	44311513	44433193	TIAM Rac1 associated GEF 2 [Source:RGD Symbol;Acc:2324148]	Tiam2
ENSRNOG00000016731	-1.192	3.738e-05	0.0001528	down	164	142	127	51	80	58	144.333	63	3.63184	3.09023	2.6621	1.1269	1.90618	1.63082	3.12806	1.55463	6.23426	5.15806	4.29159	2.05422	3.35406	2.91731	5.22797	2.7752	protein_coding	Tpm2	chr5	59016622	59025631	tropomyosin 2 [Source:RGD Symbol;Acc:1559479]	Tpm2
ENSRNOG00000016749	3.621	0.0219	0.04646	up	0	2	0	9	11	5	0.666667	8.33333	0	0.024197	0	0.115654	0.143717	0.071323	0.00806567	0.110231	0	0.040388	0	0.210824	0.252881	0.127586	0.0134627	0.197097	protein_coding	Klhl10	chr10	88356615	88372899	kelch-like family member 10 [Source:RGD Symbol;Acc:1303290]	Klhl10
ENSRNOG00000016777	1.544	7.961e-38	2.31e-35	up	776	1004	991	3053	2894	2212	923.667	2719.67	11.6989	14.8946	14.5075	46.3377	46.5835	41.8976	13.7003	44.9396	20.0818	24.8614	23.3877	84.4685	81.9669	74.9492	22.777	80.4615	protein_coding	R3hcc1	chr15	51369106	51386190	R3H domain and coiled-coil containing 1 [Source:RGD Symbol;Acc:1311790]	-
ENSRNOG00000016790	1.37	2.637e-16	7.594e-15	up	238	227	198	720	589	430	221	579.667	1.0496	0.982282	0.844438	3.19537	2.77051	2.37972	0.958774	2.78186	1.8017	1.63958	1.36133	5.82481	4.8749	4.25699	1.60087	4.98557	protein_coding	Kmt5b	chr1	219000844	219050211	lysine methyltransferase 5B [Source:RGD Symbol;Acc:1311637]	Kmt5b
ENSRNOG00000016825	1.246	1.168e-16	3.619e-15	up	284	384	365	932	874	667	344.333	824.333	3.73134	4.96781	4.66467	12.3524	12.2796	11.0372	4.4546	11.8897	6.40505	8.29201	7.51996	22.517	21.6067	19.744	7.40567	21.2892	protein_coding	Cd3eap	chr1	80267725	80271001	CD3e molecule associated protein [Source:RGD Symbol;Acc:1591707]	Polr1g
ENSRNOG00000016827	-1.103	5.827e-18	2.104e-16	down	1300	1199	1348	578	659	555	1282.33	597.333	14.4316	13.0903	14.5309	6.46069	7.81018	7.7376	14.0176	7.33616	24.7727	21.8496	23.4254	11.7771	13.7426	13.8415	23.3492	13.1204	protein_coding	Slc38a3	chr8	116406241	116422366	solute carrier family 38, member 3 [Source:RGD Symbol;Acc:628620]	Slc38a3
ENSRNOG00000016831	-3.737	0.002605	0.007051	down	35	10	6	4	0	0	17	1.33333	0.448523	0.128404	0.075558	0.041838	0	0	0.217495	0.013946	0.769915	0.214325	0.121808	0.076266	0	0	0.368683	0.025422	protein_coding	Serpinh1	chr1	164301010	164308317	serpin family H member 1 [Source:RGD Symbol;Acc:69302]	Serpinh1
ENSRNOG00000016833	1.046	9.866e-14	1.878e-12	up	3066	2774	2084	6859	5936	3845	2641.33	5546.67	16.8696	14.8516	10.9259	37.2686	34.358	26.302	14.2157	32.6429	28.9577	24.7895	17.6138	67.9366	60.4553	47.0507	23.787	58.4809	protein_coding	Ide	chr1	255914447	256013495	insulin degrading enzyme [Source:RGD Symbol;Acc:2861]	Ide
ENSRNOG00000016838	1.465	3.746e-06	1.869e-05	up	34	43	42	125	120	87	39.6667	110.667	0.543276	0.674005	0.651532	2.01502	2.05759	1.75459	0.622938	1.9424	0.932563	1.12501	1.05034	3.67316	3.62048	3.13872	1.03597	3.47745	protein_coding	Pla2g5	chr5	157247781	157268903	phospholipase A2, group V [Source:RGD Symbol;Acc:62051]	Pla2g5
ENSRNOG00000016846	-1.658	8.572e-09	7.088e-08	down	171	141	130	45	51	44	147.333	46.6667	0.95512	0.778175	0.703698	0.254102	0.300509	0.303839	0.812331	0.28615	1.63952	1.29889	1.13444	0.463201	0.528766	0.543527	1.35762	0.511831	protein_coding	Pik3cd	chr5	166602053	166628028	phosphatidylinositol-4,5-bisphosphate 3-kinase, catalytic subunit delta [Source:RGD Symbol;Acc:1310990]	Pik3cd
ENSRNOG00000016872	1.117	7.675e-11	9.106e-10	up	415	487	294	966	783	839	398.667	862.667	2.00822	2.31914	1.37906	4.70369	4.04344	5.10302	1.90214	4.61672	3.44723	3.871	2.22319	8.5743	7.11471	9.12862	3.18047	8.27254	protein_coding	Plppr4	chr2	220298245	220341866	phospholipid phosphatase related 4 [Source:RGD Symbol;Acc:727806]	Plppr4
ENSRNOG00000016889	-1.068	7.114e-16	1.938e-14	down	981	1139	1147	539	514	504	1089	519	10.7223	12.249	12.1772	5.92829	5.99218	6.92338	11.7162	6.28128	18.4055	20.4455	19.631	10.8066	10.5437	12.385	19.494	11.2451	protein_coding	Fancc	chr17	833509	955615	FA complementation group C [Source:RGD Symbol;Acc:2593]	Fancc
ENSRNOG00000016919	1.137	3.234e-16	9.209e-15	up	1595	1370	1026	3571	3025	2282	1330.33	2959.33	9.17003	7.88362	6.60311	20.7412	18.594	16.8731	7.88559	18.7361	15.7409	13.1589	10.6449	37.8089	32.7175	30.1837	13.1816	33.57	protein_coding	Scaf8	chr1	44019059	44120615	SR-related CTD-associated factor 8 [Source:RGD Symbol;Acc:708362]	Scaf8
ENSRNOG00000016926	1.592	0.002126	0.005896	up	8	32	14	55	67	42	18	54.6667	0.081242	0.33145	0.143543	0.581861	0.759649	0.554668	0.185412	0.632059	0.139456	0.55324	0.231407	1.06067	1.33665	0.992226	0.308034	1.12985	protein_coding	Plekhs1	chr1	277261681	277291370	pleckstrin homology domain containing S1 [Source:RGD Symbol;Acc:1559884]	Plekhs1
ENSRNOG00000016939	1.093	2.855e-26	2.912e-24	up	925	1047	1008	2347	2223	1827	993.333	2132.33	9.00343	10.0166	9.52752	22.9919	23.0902	22.3316	9.51585	22.8046	15.4549	16.7192	15.3594	41.9118	40.6288	39.9481	15.8445	40.8296	protein_coding	Chmp7	chr15	51385386	51400606	charged multivesicular body protein 7 [Source:RGD Symbol;Acc:1308779]	Chmp7
ENSRNOG00000016971	2.694	1.178e-08	9.5e-08	up	14	18	8	139	81	47	13.3333	89	0.173544	0.231255	0.098847	1.84781	1.13538	0.779879	0.167882	1.25436	0.297899	0.385999	0.159353	3.36836	1.99777	1.3951	0.281084	2.25374	protein_coding	Zfp612	chr19	41559487	41567013	zinc finger protein 612 [Source:RGD Symbol;Acc:1307197]	Zfp612
ENSRNOG00000016989	1.009	3.433e-11	4.34e-10	up	253	315	288	646	607	483	285.333	578.667	3.32244	4.07315	3.68652	8.55915	8.53909	7.98524	3.69404	8.36116	5.70316	6.79869	5.94308	15.6024	15.0251	14.2845	6.14831	14.9707	protein_coding	Dolk	chr3	8850154	8852192	dolichol kinase [Source:RGD Symbol;Acc:1310821]	Dolk
ENSRNOG00000017024	2.141	0.002155	0.005966	up	3	9	6	30	28	22	6	26.6667	0.069302	0.22185	0.135746	0.74914	0.741523	0.688973	0.142299	0.726545	0.118961	0.370301	0.218838	1.3656	1.30476	1.23248	0.236033	1.30095	protein_coding	Pla2g2e	chr5	157327657	157333039	phospholipase A2, group IIE [Source:RGD Symbol;Acc:1309611]	Pla2g2e
ENSRNOG00000017064	1.214	3.451e-07	2.128e-06	up	88	121	99	288	276	163	102.667	242.333	0.456697	0.621527	0.50138	1.51468	1.53861	1.06925	0.526535	1.37418	0.783946	1.03742	0.808279	2.7611	2.70729	1.91275	0.876548	2.46038	protein_coding	Tdrd1	chr1	277641512	277685257	tudor domain containing 1 [Source:RGD Symbol;Acc:1306140]	Tdrd1
ENSRNOG00000017109	-1.952	4.833e-52	4.558e-49	down	3039	2918	3416	753	831	826	3124.33	803.333	57.7978	54.5843	63.0994	14.4095	16.8628	19.7261	58.4939	16.9995	99.2133	91.1094	101.723	26.267	29.6713	35.2873	97.3486	30.4085	protein_coding	Rassf7	chr1	214203861	214205782	Ras association domain family member 7 [Source:RGD Symbol;Acc:1306244]	Rassf7
ENSRNOG00000017130	1.049	0.0002404	0.0008282	up	55	83	85	154	137	167	74.3333	152.667	0.680584	1.01123	1.01594	1.9224	1.81547	2.60518	0.902586	2.11435	1.16826	1.6879	1.63781	3.50432	3.19445	4.66031	1.49799	3.78636	protein_coding	Rhd	chr5	153197459	153232687	Rh blood group, D antigen [Source:RGD Symbol;Acc:620451]	Rhd
ENSRNOG00000017157	1.133	0.004466	0.01141	up	40	38	23	89	93	44	33.6667	75.3333	0.213557	0.198005	0.117243	0.480559	0.535303	0.297053	0.176268	0.437638	0.366583	0.330499	0.189008	0.876005	0.941903	0.531388	0.295363	0.783099	protein_coding	Trim69	chr3	114102875	114126523	tripartite motif-containing 69 [Source:RGD Symbol;Acc:1305074]	Trim69
ENSRNOG00000017178	5.58	0.001232	0.003619	up	0	0	0	7	16	4	0	9	0	0	0	0.016372	0.028738	0.0088	0	0.01797	0	0	0	0.029845	0.050567	0.015742	0	0.0320513	protein_coding	Hydin	chr19	41036510	41379588	Hydin, axonemal central pair apparatus protein [Source:RGD Symbol;Acc:1562254]	-
ENSRNOG00000017233	1.115	3.36e-11	4.261e-10	up	311	329	237	796	649	480	292.333	641.667	4.35719	4.53047	3.22211	11.2361	9.7123	8.44688	4.03659	9.79844	7.47936	7.56202	5.1944	20.4822	17.0895	15.1103	6.74526	17.5607	protein_coding	Mmachc	chr5	135555565	135561914	metabolism of cobalamin associated C [Source:RGD Symbol;Acc:1310806]	Mmachc
ENSRNOG00000017250	-1.01	4.592e-14	9.316e-13	down	2926	3204	3401	1448	1553	1687	3177	1562.67	54.9137	59.1435	61.9753	27.3455	31.1152	39.7629	58.6775	32.7412	94.2624	98.7193	99.9111	49.8478	54.7493	71.1303	97.6309	58.5758	protein_coding	Gmpr	chr17	19543275	19580929	guanosine monophosphate reductase [Source:RGD Symbol;Acc:70980]	Gmpr
ENSRNOG00000017258	1.846	0.007746	0.01859	up	10	4	7	20	30	25	7	25	0.155891	0.060886	0.098012	0.311973	0.510366	0.484864	0.10493	0.435734	0.267595	0.101628	0.158006	0.568693	0.898024	0.867356	0.175743	0.778024	protein_coding	Ica1l	chr9	66790047	66845403	islet cell autoantigen 1-like [Source:RGD Symbol;Acc:735110]	Ica1l
ENSRNOG00000017307	1.237	1.215e-28	1.667e-26	up	696	743	637	1751	1662	1488	692	1633.67	10.1054	10.6129	7.47159	21.0453	25.7719	23.2211	9.39663	23.3461	17.3466	17.7144	12.045	38.3633	45.3475	41.5395	15.702	41.7501	protein_coding	Prss23	chr1	153732532	153752541	serine protease 23 [Source:RGD Symbol;Acc:1359545]	Prss23
ENSRNOG00000017359	-1.132	1.113e-38	3.734e-36	down	34429	35033	38437	17383	17106	14892	35966.3	16460.3	481.749	482.109	522.255	244.803	255.484	261.745	495.371	254.011	826.949	804.711	841.932	446.25	449.542	468.226	824.531	454.672	protein_coding	Itm2c	chr9	92916469	92930279	integral membrane protein 2C [Source:RGD Symbol;Acc:1309503]	Itm2c
ENSRNOG00000017374	3.845	3.742e-07	2.289e-06	up	2	0	7	40	58	33	3	43.6667	0.039402	0	0.160909	1.07746	1.66615	1.09276	0.0667703	1.27879	0.067636	0	0.259403	1.96409	2.93171	1.9548	0.109013	2.28353	protein_coding	Prl	chr17	39814244	39824299	prolactin [Source:RGD Symbol;Acc:3403]	Prl
ENSRNOG00000017443	1.084	1.507e-10	1.71e-09	up	876	623	485	1656	1506	1089	661.333	1417	5.09671	3.56676	2.73937	9.70206	9.35411	7.95767	3.80094	9.00461	8.74879	5.95345	4.41616	17.6858	16.4592	14.2352	6.3728	16.1267	protein_coding	Tmem87b	chr3	121358003	121393443	transmembrane protein 87B [Source:RGD Symbol;Acc:1307907]	Tmem87b
ENSRNOG00000017466	1.515	4.581e-15	1.084e-13	up	375	345	340	1510	1004	606	353.333	1040	3.01898	2.72772	2.65368	12.2367	8.62978	6.12859	2.80012	8.99837	5.18225	4.55296	4.27802	22.3062	15.1847	10.9632	4.67108	16.1514	protein_coding	Kif5b	chr17	54181419	54212096	kinesin family member 5B [Source:RGD Symbol;Acc:621559]	Kif5b
ENSRNOG00000017473	1.068	1.551e-05	6.855e-05	up	141	120	79	219	275	217	113.333	237	1.76068	1.50818	0.96402	2.81645	3.72163	3.50192	1.41096	3.34667	3.02231	2.51737	1.55411	5.13408	6.54847	6.26447	2.3646	5.98234	protein_coding	Ttc25	chr10	88459490	88488237	tetratricopeptide repeat domain 25 [Source:RGD Symbol;Acc:1311859]	Odad4
ENSRNOG00000017481	1.055	9.022e-10	8.905e-09	up	363	357	392	983	883	496	370.667	787.333	4.66193	4.51099	4.88823	12.7081	12.0973	8.0039	4.68705	10.9364	8.00247	7.52951	7.88037	23.1654	21.2861	14.3179	7.80412	19.5898	protein_coding	Sucla2	chr15	55461695	55516952	succinate-CoA ligase ADP-forming beta subunit [Source:RGD Symbol;Acc:1309397]	Sucla2
ENSRNOG00000017491	1.646	5.939e-07	3.478e-06	up	53	33	38	159	155	82	41.3333	132	0.407436	0.24965	0.282676	1.23365	1.27203	0.787386	0.313254	1.09769	0.699386	0.416702	0.455705	2.24881	2.23822	1.40853	0.523931	1.96519	protein_coding	Carf	chr9	66888393	66926377	calcium responsive transcription factor [Source:RGD Symbol;Acc:1306822]	Carf
ENSRNOG00000017503	-1.334	1.156e-05	5.221e-05	down	157	127	177	94	51	42	153.667	62.3333	1.28105	1.02183	1.41218	0.776664	0.444447	0.426929	1.23835	0.549347	2.19899	1.70558	2.27659	1.41577	0.782036	0.763718	2.06039	0.987175	protein_coding	Ppargc1b	chr18	56626712	56728968	PPARG coactivator 1 beta [Source:RGD Symbol;Acc:727948]	Ppargc1b
ENSRNOG00000017659	2.663	2.441e-06	1.27e-05	up	6	10	6	60	44	37	7.33333	47	0.066836	0.115228	0.06536	0.703242	0.542262	0.545035	0.0824747	0.596846	0.114728	0.192332	0.105367	1.28193	0.954147	0.974993	0.137476	1.07036	protein_coding	Hs3st2	chr1	191344979	191474142	heparan sulfate-glucosamine 3-sulfotransferase 2 [Source:RGD Symbol;Acc:727787]	Hs3st2
ENSRNOG00000017672	4.915	4.078e-24	3.291e-22	up	10	6	0	150	195	138	5.33333	161	0.108964	0.065525	0	1.74008	2.39522	1.99651	0.058163	2.04393	0.187044	0.10937	0	3.17196	4.21455	3.57149	0.0988047	3.65267	protein_coding	Akr1c14	chr17	69806065	69827112	aldo-keto reductase family 1, member C14 [Source:RGD Symbol;Acc:708361]	Akr1c14
ENSRNOG00000017724	1.049	7.692e-20	3.539e-18	up	3308	3756	2794	7848	7554	5231	3286	6877.67	19.7302	22.036	16.1802	47.1167	48.0939	39.1953	19.3155	44.802	33.868	36.7814	26.0843	85.8886	84.6246	70.1151	32.2446	80.2095	protein_coding	Sf3b3	chr19	43392085	43429580	splicing factor 3b, subunit 3 [Source:RGD Symbol;Acc:1311636]	Sf3b3
ENSRNOG00000017775	2.544	0.0003287	0.001097	up	6	8	2	48	24	23	5.33333	31.6667	0.054568	0.064306	0.016699	0.433258	0.226038	0.262128	0.045191	0.307141	0.093669	0.107336	0.026921	0.789782	0.39773	0.468911	0.0759753	0.552141	protein_coding	Slc5a1	chr14	82909981	82975263	solute carrier family 5 member 1 [Source:RGD Symbol;Acc:3713]	Slc5a1
ENSRNOG00000017784	2.151	6.421e-15	1.486e-13	up	48	48	37	262	184	153	44.3333	199.667	0.430904	0.39888	0.303042	2.79723	2.13183	1.63451	0.377609	2.18786	0.739671	0.665789	0.488538	5.09903	3.7511	2.92392	0.631333	3.92469	protein_coding	Lrif1	chr2	209358760	209448123	ligand dependent nuclear receptor interacting factor 1 [Source:RGD Symbol;Acc:1306520]	Lrif1
ENSRNOG00000017787	1.097	9.054e-12	1.254e-10	up	443	460	297	960	928	698	400	862	2.62858	2.68583	1.71156	5.73557	5.88224	5.20153	2.34199	5.60645	4.51211	4.48305	2.75922	10.4553	10.3502	9.30484	3.91813	10.0368	protein_coding	Ripk1	chr17	31537591	31569904	receptor interacting serine/threonine kinase 1 [Source:RGD Symbol;Acc:1310158]	Ripk1
ENSRNOG00000017805	-2.386	4.835e-15	1.138e-13	down	165	136	198	36	31	29	166.333	32	4.60262	3.72949	5.34487	1.00744	0.911079	1.00328	4.55899	0.973931	7.90065	6.22508	8.61652	1.83645	1.60311	1.79472	7.58075	1.74476	protein_coding	Duoxa2	chr3	114236718	114240086	dual oxidase maturation factor 2 [Source:RGD Symbol;Acc:1560628]	Duoxa2
ENSRNOG00000017810	1.531	2.674e-10	2.899e-09	up	64	86	79	211	236	213	76.3333	220	1.07871	1.44192	1.30593	3.6137	4.28632	4.55406	1.27552	4.15136	1.85166	2.40677	2.1053	6.58738	7.54208	8.14659	2.12124	7.42535	protein_coding	Uros	chr1	205756640	205777167	uroporphyrinogen III synthase [Source:RGD Symbol;Acc:1310396]	Uros
ENSRNOG00000017824	1.446	2.858e-31	4.847e-29	up	537	644	653	1958	1768	1330	611.333	1685.33	4.50274	5.31493	5.32214	16.5431	15.8419	14.0195	5.04661	15.4682	7.72922	8.87141	8.57987	30.1563	27.8749	25.079	8.3935	27.7034	protein_coding	Ncoa5	chr3	161465743	161498951	nuclear receptor coactivator 5 [Source:RGD Symbol;Acc:1307702]	Ncoa5
ENSRNOG00000017867	-2.572	0.01474	0.03283	down	12	10	21	0	3	4	14.3333	2.33333	0.239211	0.19988	0.422756	0	0.052637	0.094754	0.287282	0.0491303	0.410619	0.333629	0.681529	0	0.092619	0.169502	0.475259	0.0873737	protein_coding	RGD1561415	chr19	37675113	37677073	RGD1561415 [Source:RGD Symbol;Acc:1561415]	C19h16orf86
ENSRNOG00000017912	-1.103	3.548e-07	2.184e-06	down	242	234	264	107	125	112	246.667	114.667	1.44906	1.37799	1.57615	0.646408	0.800549	0.843115	1.46773	0.763357	2.4874	2.30007	2.54092	1.17833	1.40862	1.50822	2.4428	1.36506	protein_coding	Atp2a3	chr10	59529785	59560433	ATPase sarcoplasmic/endoplasmic reticulum Ca2+ transporting 3 [Source:RGD Symbol;Acc:2175]	Atp2a3
ENSRNOG00000017914	-4.514	0.00107	0.003194	down	11	12	22	0	2	0	15	0.666667	0.224349	0.231647	0.436931	0	0.04476	0	0.297642	0.01492	0.385108	0.386653	0.704382	0	0.078758	0	0.492048	0.0262527	protein_coding	Cavin3	chr1	170317113	170318935	caveolae associated protein 3 [Source:RGD Symbol;Acc:628755]	Cavin3
ENSRNOG00000017938	1.07	4.525e-11	5.615e-10	up	797	630	572	1892	1432	960	666.333	1428	2.57037	2.06835	1.85473	6.27069	5.0612	3.95003	2.16448	5.09398	4.41218	3.45239	2.99003	11.4308	8.90553	7.06607	3.6182	9.13413	protein_coding	Btaf1	chr1	255564409	255654932	B-TFIID TATA-box binding protein associated factor 1 [Source:RGD Symbol;Acc:1564130]	Btaf1
ENSRNOG00000017981	1.373	8.296e-17	2.608e-15	up	433	384	308	1192	1098	673	375	987.667	2.30564	2.00956	1.59047	6.39433	6.24653	4.50089	1.96856	5.71391	3.95777	3.35425	2.56402	11.6562	10.9912	8.05148	3.29201	10.2329	protein_coding	Mcm10	chr17	77224112	77246478	minichromosome maintenance 10 replication initiation factor [Source:RGD Symbol;Acc:1311330]	Mcm10
ENSRNOG00000018023	1.209	4.583e-20	2.182e-18	up	434	552	516	1283	1269	951	500.667	1167.67	7.89463	9.92016	9.08863	23.1186	24.1029	21.2605	8.96781	22.8273	13.5516	16.5582	14.6519	42.1427	42.4106	38.0321	14.9206	40.8618	protein_coding	Bin3	chr15	51779839	51818699	bridging integrator 3 [Source:RGD Symbol;Acc:1308253]	-
ENSRNOG00000018061	1.009	0.0006911	0.002147	up	54	78	49	124	134	107	60.3333	121.667	0.805145	1.18929	0.720373	1.9522	2.15317	2.09147	0.904937	2.06561	1.38208	1.9851	1.16132	3.55864	3.78865	3.74135	1.5095	3.69621	protein_coding	Tmem80	chr1	214317682	214326294	transmembrane protein 80 [Source:RGD Symbol;Acc:1308399]	-
ENSRNOG00000018076	2.66	2.567e-05	0.0001084	up	10	18	0	55	75	47	9.33333	59	0.11808	0.212437	0	0.653809	0.953718	0.701446	0.110172	0.769658	0.202691	0.354589	0	1.19182	1.67813	1.25479	0.18576	1.37492	protein_coding	Fmo5	chr2	199796881	199823927	flavin containing dimethylaniline monoxygenase 5 [Source:RGD Symbol;Acc:628602]	Fmo5
ENSRNOG00000018111	1.029	0.001216	0.003579	up	67	48	44	106	102	114	53	107.333	0.530165	0.36398	0.328894	0.83156	0.866808	1.14511	0.40768	0.947826	0.910059	0.607537	0.530213	1.51584	1.52521	2.04845	0.682603	1.6965	protein_coding	Slc12a5	chr3	161425988	161462879	solute carrier family 12 member 5 [Source:RGD Symbol;Acc:620811]	Slc12a5
ENSRNOG00000018153	1.024	5.335e-13	8.936e-12	up	1245	1514	978	2697	2977	1989	1245.67	2554.33	10.7911	12.8993	8.2272	23.5439	27.5367	21.6476	10.6392	24.2427	18.5236	21.5308	13.2631	42.918	48.4527	38.7246	17.7725	43.3651	protein_coding	Rbm5	chr8	116502937	116532169	RNA binding motif protein 5 [Source:RGD Symbol;Acc:1305059]	Rbm5
ENSRNOG00000018207	-1.064	5.636e-22	3.429e-20	down	3533	3572	4026	1767	1827	1720	3710.33	1771.33	130.237	129.522	144.135	65.5662	71.9034	79.6274	134.632	72.3657	223.56	216.192	232.361	119.52	126.519	142.443	224.038	129.494	protein_coding	Dynlt1	chr1	47206895	47213749	dynein light chain Tctex-type 1 [Source:RGD Symbol;Acc:620261]	Dynlt1
ENSRNOG00000018239	1.428	1.273e-10	1.463e-09	up	130	133	151	472	442	227	138	380.333	2.53872	2.55522	2.85946	9.30537	9.23579	5.5715	2.65114	8.03755	4.35787	4.26504	4.60977	16.9627	16.251	9.96665	4.41089	14.3934	protein_coding	Dhrs4	chr15	34155504	34167072	dehydrogenase/reductase 4 [Source:RGD Symbol;Acc:708482]	Dhrs4
ENSRNOG00000018247	-1.149	6.961e-20	3.223e-18	down	3774	3654	4123	1613	1742	1813	3850.33	1722.67	38.5491	36.7132	40.8976	16.5839	18.9882	23.2677	38.72	19.6133	66.1718	61.2798	65.9314	30.2307	33.411	41.6228	64.461	35.0882	protein_coding	Dhx58	chr10	88599680	88611105	DEXH-box helicase 58 [Source:RGD Symbol;Acc:1310093]	Dhx58
ENSRNOG00000018254	1.461	4.494e-05	0.0001806	up	34	59	27	149	102	84	40	111.667	0.234302	0.408239	0.180576	1.054	0.763784	0.735284	0.274372	0.851021	0.402193	0.681412	0.291109	1.92132	1.34393	1.31532	0.458238	1.52686	protein_coding	Sncaip	chr18	47739140	47877676	synuclein, alpha interacting protein [Source:RGD Symbol;Acc:1309283]	Sncaip
ENSRNOG00000018266	1.709	1.621e-08	1.281e-07	up	46	42	33	136	132	127	40.3333	131.667	0.582504	0.515757	0.398405	1.7279	1.77823	2.00779	0.498889	1.83797	0.999901	0.860875	0.642273	3.14977	3.12893	3.59166	0.83435	3.29012	protein_coding	Slc23a3	chr9	82328173	82336806	solute carrier family 23, member 3 [Source:RGD Symbol;Acc:1307402]	Slc23a3
ENSRNOG00000018273	1.552	2.63e-08	2e-07	up	4175	3596	3721	16548	11556	6635	3830.67	11579.7	43.4607	36.818	37.6109	173.381	128.408	86.7634	39.2965	129.517	74.6028	61.4547	60.633	316.054	225.943	155.208	65.5635	232.402	protein_coding	Ncl	chr9	93368932	93377643	nucleolin [Source:RGD Symbol;Acc:3153]	Ncl
ENSRNOG00000018295	1.009	1.875e-27	2.339e-25	up	2387	2689	2690	5688	5325	4681	2588.67	5231.33	17.8704	19.7982	19.5556	42.8637	42.5568	44.0265	19.0747	43.149	30.6755	33.0461	31.5257	78.1358	74.8817	78.7575	31.7491	77.2583	protein_coding	Ccar2	chr15	51818897	51834030	cell cycle and apoptosis regulator 2 [Source:RGD Symbol;Acc:1309922]	Ccar2
ENSRNOG00000018305	1.786	1.74e-05	7.629e-05	up	18	20	31	101	95	48	23	81.3333	0.275965	0.298267	0.462611	1.58408	1.57831	0.943789	0.345614	1.36873	0.47371	0.497852	0.74578	2.88761	2.77714	1.68831	0.572447	2.45102	protein_coding	St8sia3	chr18	59748444	59755226	ST8 alpha-N-acetyl-neuraminide alpha-2,8-sialyltransferase 3 [Source:RGD Symbol;Acc:3680]	St8sia3
ENSRNOG00000018333	1.386	9.058e-21	4.796e-19	up	636	612	529	2065	1594	1079	592.333	1579.33	4.58824	4.34642	3.70489	15.013	12.2872	9.78803	4.21319	12.3627	7.87598	7.25482	5.97269	27.367	21.6201	17.5094	7.0345	22.1655	protein_coding	Rbm6	chr8	116535403	116635851	RNA binding motif protein 6 [Source:RGD Symbol;Acc:1560367]	Rbm6
ENSRNOG00000018337	-1.667	0.00257	0.006966	down	49	31	54	7	22	13	44.6667	14	0.978229	0.575664	1.05077	0.127096	0.444452	0.30689	0.868221	0.292813	1.67918	0.960869	1.69396	0.231682	0.782044	0.548985	1.44467	0.520904	protein_coding	Caly	chr1	212537848	212549477	calcyon neuron-specific vesicular protein [Source:RGD Symbol;Acc:621719]	Caly
ENSRNOG00000018338	-1.727	2.968e-39	1.067e-36	down	2742	2632	3123	846	806	900	2832.33	850.667	25.8656	24.4153	28.6043	8.02502	8.11665	10.6625	26.2951	8.93474	44.3997	40.7528	46.1133	14.6287	14.2818	19.0739	43.7553	15.9948	protein_coding	Vwa1	chr5	173216741	173222440	von Willebrand factor A domain containing 1 [Source:RGD Symbol;Acc:1311476]	Vwa1
ENSRNOG00000018343	-1.05	1.772e-23	1.298e-21	down	12064	11782	13618	5935	6299	5827	12488	6020.33	175.085	168.179	191.928	86.6947	97.582	106.224	178.398	96.8337	300.543	280.716	309.41	158.035	171.702	190.021	296.89	173.253	protein_coding	Isca1	chr17	5281727	5294384	iron-sulfur cluster assembly 1 [Source:RGD Symbol;Acc:727792]	Isca1
ENSRNOG00000018349	1.138	4.699e-12	6.755e-11	up	515	566	410	1382	1232	732	497	1115.33	3.67288	3.96882	2.84092	9.93148	9.38536	6.56159	3.49421	8.62614	6.3047	6.62454	4.57988	18.104	16.5142	11.7378	5.83637	15.452	protein_coding	Polr1b	chr3	121632043	121656506	RNA polymerase I subunit B [Source:RGD Symbol;Acc:620822]	Polr1b
ENSRNOG00000018366	5.28	0.008231	0.01959	up	0	0	0	14	9	0	0	7.66667	0	0	0	0.087995	0.058112	0	0	0.0487023	0	0	0	0.160405	0.102252	0	0	0.0875523	protein_coding	RGD1310819	chr9	44194325	44237117	similar to putative protein (5S487) [Source:RGD Symbol;Acc:1310819]	Cracdl
ENSRNOG00000018395	1.086	3.238e-10	3.461e-09	up	363	352	251	867	710	504	322	693.667	1.87573	1.77703	1.27084	4.58407	3.89608	3.30574	1.6412	3.92863	3.2198	2.96612	2.04874	8.35625	6.85542	5.91351	2.74489	7.04173	protein_coding	Usp40	chr9	95072112	95143142	ubiquitin specific peptidase 40 [Source:RGD Symbol;Acc:1309613]	Usp40
ENSRNOG00000018450	-1.102	2.041e-09	1.902e-08	down	1697	1679	1855	1171	532	757	1743.67	820	25.0203	22.2307	24.8041	16.0365	11.1204	13.3205	24.0184	13.4925	42.9487	37.1064	39.987	29.2328	19.567	23.8286	40.014	24.2095	protein_coding	Slc25a22	chr1	213973489	213981330	solute carrier family 25 member 22 [Source:RGD Symbol;Acc:1307826]	Slc25a22
ENSRNOG00000018505	-1.06	0.002014	0.005619	down	76	101	117	67	45	32	98	48	3.70858	4.84671	5.55104	3.26954	2.30714	1.95434	4.70211	2.51034	6.36598	8.08988	8.94888	5.96001	4.05958	3.49605	7.80158	4.50521	protein_coding	Cidea	chr18	63098144	63108051	cell death-inducing DFFA-like effector a [Source:RGD Symbol;Acc:1305106]	-
ENSRNOG00000018522	-1.02	2.809e-14	5.888e-13	down	4459	5084	5745	2308	2547	2626	5096	2493.67	80.053	89.7756	100.154	41.7017	48.8088	59.2265	89.9943	49.9123	137.416	149.849	161.46	76.0176	85.8825	105.948	149.575	89.2828	protein_coding	LOC100911186	chr1	212570195	212579057	enoyl-CoA hydratase, mitochondrial-like [Source:RGD Symbol;Acc:6494098]	Echs1
ENSRNOG00000018656	3.816	0.01296	0.02934	up	0	2	0	6	14	8	0.666667	9.33333	0	0.017166	0	0.063123	0.155987	0.097828	0.005722	0.105646	0	0.028653	0	0.115066	0.274469	0.175	0.009551	0.188178	protein_coding	Ampd1	chr2	205568935	205590021	adenosine monophosphate deaminase 1 [Source:RGD Symbol;Acc:2109]	Ampd1
ENSRNOG00000018704	1.069	2.647e-19	1.141e-17	up	3784	3747	3214	9547	8019	5384	3581.67	7650	28.1695	27.4359	23.2355	71.5411	63.7287	50.3549	26.2803	61.8749	48.3545	45.7946	37.4583	130.411	112.135	90.078	43.8691	110.875	protein_coding	Nolc1	chr1	265829108	265839818	nucleolar and coiled-body phosphoprotein 1 [Source:RGD Symbol;Acc:621578]	Nolc1
ENSRNOG00000018755	-1.637	1.039e-42	4.614e-40	down	28538	30231	29751	8882	9124	10158	29506.7	9388	267.558	278.758	270.853	83.8101	91.3012	119.629	272.39	98.2468	459.279	465.288	436.646	152.777	160.651	214	453.738	175.809	protein_coding	Acss2	chr3	151032952	151075856	acyl-CoA synthetase short-chain family member 2 [Source:RGD Symbol;Acc:1305489]	Acss2
ENSRNOG00000018762	1.248	0.0003162	0.00106	up	30	53	37	105	110	73	40	96	0.431239	0.761726	0.516501	1.54875	1.72072	1.34841	0.569822	1.5393	0.740246	1.27143	0.832656	2.8232	3.02773	2.41213	0.948112	2.75435	protein_coding	Rsph3	chr1	47426258	47477524	radial spoke head 3 [Source:RGD Symbol;Acc:1311306]	Rsph3
ENSRNOG00000018780	3.456	9.548e-09	7.853e-08	up	3	5	7	42	63	58	5	54.3333	0.02947	0.054674	0.06894	0.468729	0.745234	0.809746	0.051028	0.67457	0.050586	0.091259	0.111139	0.854442	1.31129	1.44853	0.084328	1.20475	protein_coding	Sh3rf2	chr18	36371041	36471015	SH3 domain containing ring finger 2 [Source:RGD Symbol;Acc:1308415]	Sh3rf2
ENSRNOG00000018832	-1.014	0.01134	0.02609	down	63	72	52	25	36	31	62.3333	30.6667	1.47738	1.65556	1.17101	0.578855	0.893442	0.885495	1.43465	0.785931	2.53601	2.76337	1.88781	1.05519	1.57207	1.58403	2.39573	1.40376	protein_coding	RGD1564854	chr3	13936783	13955651	similar to divalent cation tolerant protein CUTA [Source:RGD Symbol;Acc:1564854]	Cutal
ENSRNOG00000018848	-1.26	3.919e-29	5.634e-27	down	4799	4151	5276	2028	2173	1760	4742	1987	139.882	119.002	149.34	59.484	67.5893	64.4496	136.074	63.841	240.115	198.631	240.752	108.433	118.928	115.292	226.499	114.217	protein_coding	Eif1b	chr8	129158103	129160757	eukaryotic translation initiation factor 1B [Source:RGD Symbol;Acc:1309241]	Eif1b
ENSRNOG00000018863	-1.02	2.859e-19	1.219e-17	down	2901	2724	3206	1510	1420	1420	2943.67	1450	10.624	9.81191	11.4015	5.56431	5.55155	6.53193	10.6125	5.88259	18.2366	16.3775	18.3805	10.1431	9.76833	11.6847	17.6649	10.5321	protein_coding	Abcc10	chr9	17041389	17063780	ATP binding cassette subfamily C member 10 [Source:RGD Symbol;Acc:1306696]	Abcc10
ENSRNOG00000018885	1.172	2.279e-05	9.747e-05	up	91	126	97	365	227	137	104.667	243	0.403534	0.554058	0.418199	1.64105	1.08044	0.767998	0.458597	1.16316	0.692688	0.924806	0.674182	2.99145	1.90111	1.37384	0.763892	2.0888	protein_coding	LOC100910046	chr1	84584596	84598186	zinc finger protein 60-like [Source:RGD Symbol;Acc:6500398]	-
ENSRNOG00000018906	-1.479	6.498e-27	7.264e-25	down	2486	2218	2366	750	866	897	2356.67	837.667	31.0636	27.2494	28.7036	9.42368	11.5418	14.0699	29.0056	11.6785	53.3224	45.4834	46.2734	17.1783	20.3086	25.1691	48.3597	20.8853	protein_coding	Ghdc	chr10	88672843	88677055	GH3 domain containing [Source:RGD Symbol;Acc:1308881]	Ghdc
ENSRNOG00000018927	1.062	0.002535	0.006888	up	31	42	42	79	92	70	38.3333	80.3333	1.83235	2.49719	2.42128	4.79826	5.90405	5.32092	2.25027	5.34107	3.14534	4.16818	3.90337	8.74669	10.3886	9.5184	3.73896	9.55122	protein_coding	Sprn	chr1	212622094	212622537	shadow of prion protein [Source:RGD Symbol;Acc:1561845]	Sprn
ENSRNOG00000018928	1.57	8.546e-07	4.854e-06	up	48	49	41	183	157	80	46	140	0.545075	0.552004	0.451684	2.12912	1.92861	1.15012	0.516254	1.73595	0.935652	0.921376	0.728164	3.88114	3.39352	2.05741	0.861731	3.11069	protein_coding	AABR07002774.1	chr1	84721410	84732242	-	-
ENSRNOG00000018937	-1.044	5.697e-17	1.845e-15	down	1519	1649	1712	751	855	756	1626.67	787.333	34.0077	36.1252	37.2629	16.8678	20.5286	21.1972	35.7986	19.5312	58.3762	60.2982	60.072	30.7482	36.1216	37.9188	59.5821	34.9295	protein_coding	Gstm7	chr2	210720704	210782856	glutathione S-transferase, mu 7 [Source:RGD Symbol;Acc:621287]	Gstm7
ENSRNOG00000018950	1.513	0.0002131	0.0007424	up	15	44	29	91	79	81	29.3333	83.6667	0.160457	0.458235	0.293563	0.976326	0.902304	1.09075	0.304085	0.989794	0.275433	0.764861	0.473257	1.77974	1.58767	1.95121	0.504517	1.77287	protein_coding	Fa2h	chr19	43545378	43596801	fatty acid 2-hydroxylase [Source:RGD Symbol;Acc:1310347]	Fa2h
ENSRNOG00000018958	-1.455	1.597e-40	6.18e-38	down	2999	3016	3515	1212	1216	1058	3176.67	1162	195.157	193.046	222.143	79.3427	84.41	86.4262	203.448	83.393	334.998	322.222	358.119	144.633	148.525	154.605	338.446	149.254	protein_coding	Mt3	chr19	11324698	11326139	metallothionein 3 [Source:RGD Symbol;Acc:621252]	Mt3
ENSRNOG00000018969	1.468	5.529e-17	1.794e-15	up	208	228	172	636	653	414	202.667	567.667	2.97454	3.21163	2.39144	9.1831	9.99608	7.45908	2.8592	8.87942	5.10597	5.36069	3.85526	16.7398	17.5888	13.3433	4.77397	15.8906	protein_coding	Gpatch4	chr2	187415262	187424045	G patch domain containing 4 [Source:RGD Symbol;Acc:1311086]	Gpatch4
ENSRNOG00000019018	-1.026	3.246e-12	4.789e-11	down	2777	2284	2404	1113	1143	1362	2488.33	1206	29.3588	23.7448	24.6797	11.8411	12.8978	18.087	25.9278	14.2753	50.3961	39.6336	39.7864	21.5849	22.6946	32.3552	43.272	25.5449	protein_coding	Plat	chr16	74098260	74122889	plasminogen activator, tissue type [Source:RGD Symbol;Acc:3342]	Plat
ENSRNOG00000019035	2.215	0.005076	0.01278	up	6	7	2	35	27	10	5	24	0.034012	0.043584	0.012558	0.225658	0.185337	0.074891	0.0300513	0.161962	0.058384	0.072748	0.020245	0.411349	0.326114	0.13397	0.050459	0.290478	protein_coding	Trpm8	chr9	95398237	95482890	transient receptor potential cation channel, subfamily M, member 8 [Source:RGD Symbol;Acc:620762]	Trpm8
ENSRNOG00000019068	1.052	0.0125	0.02845	up	18	39	30	65	69	48	29	60.6667	0.528242	1.15029	0.888826	1.98663	2.241	1.82972	0.855785	2.01912	0.906757	1.92	1.43289	3.62141	3.94319	3.27312	1.41988	3.61258	protein_coding	Ctrb1	chr19	43906292	43911057	chymotrypsinogen B1 [Source:RGD Symbol;Acc:2444]	Ctrb1
ENSRNOG00000019085	1.478	1.835e-41	7.693e-39	up	2584	2817	2175	8360	7488	5498	2525.33	7115.33	14.0949	15.1136	11.5176	45.9003	43.6002	37.6788	13.5754	42.3931	24.1947	25.2268	18.5676	83.6712	76.7176	67.4023	22.663	75.9304	protein_coding	Xpo5	chr9	17125201	17163170	exportin 5 [Source:RGD Symbol;Acc:1311522]	Xpo5
ENSRNOG00000019140	-1.061	5.316e-15	1.24e-13	down	1182	1113	1294	575	558	581	1196.33	571.333	15.1183	14.0042	16.0732	7.39949	7.62086	9.33786	15.0652	8.1194	25.9515	23.3751	25.9118	13.4884	13.4094	16.7042	25.0794	14.534	protein_coding	Banp	chr19	54766589	54840569	Btg3 associated nuclear protein [Source:RGD Symbol;Acc:1307464]	Banp
ENSRNOG00000019196	1.212	1.423e-17	4.925e-16	up	1001	932	653	2366	2106	1581	862	2017.67	4.14309	3.79206	2.62424	9.85876	9.30363	8.22223	3.5198	9.1282	7.11185	6.32951	4.23056	17.9714	16.3704	14.7085	5.89064	16.3501	protein_coding	Xpnpep3	chr7	122636171	122688819	X-prolyl aminopeptidase 3 [Source:RGD Symbol;Acc:1589063]	Xpnpep3
ENSRNOG00000019206	-1.21	2.39e-24	1.993e-22	down	1948	2151	2345	945	1056	799	2148	933.333	81.8025	88.8445	95.6318	39.905	47.3025	42.1105	88.7596	43.106	140.419	148.295	154.169	72.7425	83.2321	75.33	147.627	77.1015	protein_coding	Nupr1	chr1	194767474	194769524	nuclear protein 1, transcriptional regulator [Source:RGD Symbol;Acc:69363]	Nupr1
ENSRNOG00000019211	-1.04	8.306e-23	5.646e-21	down	5999	5096	5965	2764	3000	2543	5686.67	2769	91.7246	76.6304	88.5643	42.5243	48.9532	48.8339	85.6398	46.7705	157.451	127.907	142.775	77.5172	86.1365	87.3572	142.711	83.6703	protein_coding	Olfml3	chr2	206219419	206222248	olfactomedin-like 3 [Source:RGD Symbol;Acc:1311106]	Olfml3
ENSRNOG00000019306	1.082	3.594e-06	1.8e-05	up	93	119	84	211	225	191	98.6667	209	0.699009	0.881916	0.612577	1.60285	1.82028	1.81307	0.731167	1.7454	1.19989	1.47205	0.987541	2.92183	3.2029	3.24333	1.21983	3.12269	protein_coding	Syt12	chr1	219688451	219719272	synaptotagmin 12 [Source:RGD Symbol;Acc:621876]	Syt12
ENSRNOG00000019311	-1.028	1.164e-14	2.588e-13	down	2713	2531	3131	1388	1258	1437	2791.67	1361	23.749	21.7949	26.6205	12.2263	11.7539	15.802	24.0548	13.2607	40.7666	36.379	42.9152	22.2872	20.6818	28.2677	40.0202	23.7456	protein_coding	Nfkb2	chr1	266053002	266059256	nuclear factor kappa B subunit 2 [Source:RGD Symbol;Acc:1307189]	Nfkb2
ENSRNOG00000019351	-1.804	3.237e-57	4.071e-54	down	2557	2951	3071	871	910	692	2859.67	824.333	44.7648	50.8111	52.2252	15.316	16.9604	15.1431	49.267	15.8065	76.8413	84.8112	84.1928	27.9193	29.843	27.089	81.9484	28.2838	protein_coding	Chid1	chr1	214039481	214074663	chitinase domain containing 1 [Source:RGD Symbol;Acc:1308955]	Chid1
ENSRNOG00000019363	-1.455	0.004772	0.01209	down	51	37	64	10	18	26	50.6667	18	1.17886	0.84795	1.43637	0.220141	0.42551	0.751589	1.1544	0.465747	2.02359	1.41535	2.31559	0.401293	0.748714	1.34449	1.91818	0.831499	protein_coding	Inka1	chr8	116763001	116764780	inka box actin regulator 1 [Source:RGD Symbol;Acc:1560778]	Inka1
ENSRNOG00000019367	1.574	1.52e-37	4.33e-35	up	552	582	478	1909	1674	1270	537.333	1617.67	3.89285	3.88567	3.15876	13.1667	12.2974	10.8325	3.64576	12.0989	6.68229	6.48576	5.09227	24.0015	21.6382	19.3778	6.08677	21.6725	protein_coding	Dclre1b	chr2	206285089	206293599	DNA cross-link repair 1B [Source:RGD Symbol;Acc:1310343]	-
ENSRNOG00000019388	-1.37	1.926e-09	1.804e-08	down	234	213	222	108	88	66	223	87.3333	4.30633	3.85225	3.97091	2.00026	1.73289	1.52689	4.04316	1.75334	7.39205	6.42998	6.40155	3.64626	3.04913	2.73139	6.74119	3.14226	protein_coding	Egfl7	chr3	4034921	4043936	EGF-like-domain, multiple 7 [Source:RGD Symbol;Acc:708507]	Egfl7
ENSRNOG00000019403	4.723	0.02059	0.04398	up	0	0	0	5	8	2	0	5	0	0	0	0.034907	0.058506	0.018933	0	0.0374487	0	0	0	0.063631	0.102946	0.033869	0	0.0668153	protein_coding	Afap1l1	chr18	57053947	57114545	actin filament associated protein 1-like 1 [Source:RGD Symbol;Acc:1311580]	Afap1l1
ENSRNOG00000019422	-1.476	2.571e-31	4.408e-29	down	2128	1871	1568	706	679	617	1855.67	667.333	18.2742	15.7982	13.0717	6.09684	6.219	6.65012	15.7147	6.32199	31.3687	26.3696	21.073	11.1139	10.9428	11.8962	26.2704	11.3176	protein_coding	Egr1	chr18	27657628	27661429	early growth response 1 [Source:RGD Symbol;Acc:2544]	Egr1
ENSRNOG00000019440	1.235	0.0002924	0.0009873	up	38	53	30	109	94	83	40.3333	95.3333	0.466738	0.637618	0.36693	1.37548	1.25476	1.2942	0.490429	1.30815	0.801182	1.06428	0.591532	2.50734	2.20784	2.31515	0.818997	2.34344	protein_coding	Kcnn4	chr1	81230612	81245996	potassium calcium-activated channel subfamily N member 4 [Source:RGD Symbol;Acc:621476]	Kcnn4
ENSRNOG00000019473	1.004	0.0001424	0.0005146	up	106	71	76	193	197	124	84.3333	171.333	1.04238	0.695585	0.732981	1.93101	2.10976	1.54229	0.823648	1.86102	1.7893	1.16104	1.18165	3.52001	3.71227	2.75895	1.37733	3.33041	protein_coding	NEWGENE_1582994	chr16	81587446	81614553	DCN1, defective in cullin neddylation 1, domain containing 2 [Source:RGD Symbol;Acc:9432541]	Dcun1d2
ENSRNOG00000019486	4.931	0.02071	0.04421	up	0	0	0	10	8	0	0	6	0	0	0	0.09212	0.080225	0	0	0.0574483	0	0	0	0.167924	0.14116	0	0	0.103028	protein_coding	Trpv1	chr10	59799123	59824679	transient receptor potential cation channel, subfamily V, member 1 [Source:RGD Symbol;Acc:628841]	Trpv1
ENSRNOG00000019504	1.252	1.513e-13	2.798e-12	up	211	204	182	589	474	376	199	479.667	0.743297	0.708356	0.623408	2.09731	1.78841	1.66939	0.691687	1.8517	1.27591	1.18235	1.005	3.82316	3.14683	2.98632	1.15442	3.31877	protein_coding	AABR07026536.1	chr16	81616642	81687655	-	Grtp1
ENSRNOG00000019544	1.109	2.085e-06	1.101e-05	up	81	98	95	240	193	164	91.3333	199	0.692813	0.817474	0.790154	2.06611	1.76339	1.75659	0.766814	1.86203	1.18925	1.36448	1.27381	3.76628	3.10281	3.14229	1.27585	3.33713	protein_coding	Zbtb2	chr1	40914171	40921508	zinc finger and BTB domain containing 2 [Source:RGD Symbol;Acc:1306621]	Zbtb2
ENSRNOG00000019566	-1.064	1.646e-06	8.843e-06	down	262	212	305	128	125	120	259.667	124.333	5.26482	4.1959	5.96041	2.57818	2.6671	3.0251	5.14037	2.7568	9.03735	7.00357	9.60884	4.69975	4.69295	5.4115	8.54992	4.93473	protein_coding	LOC100911109	chr3	152143811	152148029	sperm-associated antigen 4 protein-like [Source:RGD Symbol;Acc:6495088]	Spag4
ENSRNOG00000019592	1.228	5.489e-07	3.236e-06	up	148	179	83	399	324	248	136.667	323.667	1.56904	1.88089	0.858689	4.30276	3.70372	3.32287	1.43621	3.77645	2.69335	3.13949	1.3843	7.84346	6.51695	5.94416	2.40571	6.76819	protein_coding	Iqca	chr9	97183214	97290639	IQ motif containing with AAA domain [Source:MGI Symbol;Acc:MGI:1922168]	Iqca1
ENSRNOG00000019622	1.013	2.612e-09	2.389e-08	up	233	220	242	546	531	346	231.667	474.333	3.22328	2.99952	3.26093	7.62575	7.85583	6.02333	3.16124	7.1683	5.53294	5.00664	5.25699	13.9009	13.8229	10.7749	5.26552	12.8329	protein_coding	Ackr3	chr9	97355924	97367445	atypical chemokine receptor 3 [Source:RGD Symbol;Acc:620601]	Ackr3
ENSRNOG00000019624	1.186	1.531e-18	5.957e-17	up	845	745	668	2161	1798	1259	752.667	1739.33	4.73614	4.10548	3.63434	12.2016	10.7645	8.87014	4.15866	10.6121	8.12986	6.85266	5.85895	22.2422	18.9409	15.8675	6.94716	19.0169	protein_coding	Morc2	chr14	83889089	83930522	MORC family CW-type zinc finger 2 [Source:RGD Symbol;Acc:1310842]	Morc2
ENSRNOG00000019627	2.633	0.01196	0.02733	up	0	3	4	12	22	10	2.33333	14.6667	0	0.016333	0.027713	0.085391	0.165285	0.088868	0.014682	0.113181	0	0.027263	0.044677	0.155658	0.290831	0.158972	0.02398	0.20182	protein_coding	Mybpc2	chr1	100506704	100530183	myosin binding protein C, fast-type [Source:RGD Symbol;Acc:1311596]	Mybpc2
ENSRNOG00000019643	1.071	1.112e-19	4.981e-18	up	565	589	575	1442	1217	1007	576.333	1222	7.88618	8.08025	7.79144	20.2714	18.1469	17.6643	7.91929	18.6942	13.5371	13.4871	12.5607	36.9525	31.9307	31.599	13.195	33.4941	protein_coding	Pcyox1l	chr18	57021083	57031459	prenylcysteine oxidase 1 like [Source:RGD Symbol;Acc:1563290]	Pcyox1l
ENSRNOG00000019660	2.76	0.01105	0.0255	up	0	2	4	12	18	11	2	13.6667	0	0.019997	0.032578	0.119718	0.187584	0.132901	0.017525	0.146734	0	0.033379	0.052519	0.218232	0.330066	0.237742	0.0286327	0.262013	protein_coding	Spib	chr1	100531457	100537377	Spi-B transcription factor [Source:RGD Symbol;Acc:1565899]	Spib
ENSRNOG00000019670	1.662	8.043e-22	4.76e-20	up	858	764	522	2971	2471	1484	714.667	2308.67	6.73724	5.8973	3.97884	23.4885	20.7138	14.6357	5.53779	19.6127	11.5648	9.84347	6.41433	42.817	36.4473	26.1813	9.27422	35.1485	protein_coding	Wdr3	chr2	202447745	202470399	WD repeat domain 3 [Source:RGD Symbol;Acc:1307480]	Wdr3
ENSRNOG00000019675	-1.215	3.031e-06	1.548e-05	down	197	161	166	71	96	60	174.667	75.6667	5.69514	4.57778	4.65516	2.05051	2.96855	2.14931	4.97603	2.38946	9.77604	7.641	7.50463	3.73786	5.22337	3.84483	8.30722	4.26868	protein_coding	Pycard	chr1	199437832	199439210	PYD and CARD domain containing [Source:RGD Symbol;Acc:628637]	Pycard
ENSRNOG00000019685	2.733	0.01287	0.02919	up	4	2	0	11	12	16	2	13	0.107773	0.035035	0	0.273181	0.330916	0.537438	0.0476027	0.380512	0.184998	0.058479	0	0.497978	0.582269	0.961403	0.081159	0.68055	protein_coding	Gdpd3	chr1	198199622	198209150	glycerophosphodiester phosphodiesterase domain containing 3 [Source:RGD Symbol;Acc:1308386]	Gdpd3
ENSRNOG00000019740	1.776	9.086e-25	7.881e-23	up	339	349	267	1462	1163	718	318.333	1114.33	3.30608	3.37416	2.5287	14.4658	12.1604	8.85541	3.06964	11.8272	5.67507	5.63197	4.07654	26.3696	21.397	15.8411	5.12786	21.2026	protein_coding	Hdgfl3	chr1	143702853	143751789	HDGF like 3 [Source:RGD Symbol;Acc:628773]	Hdgfl3
ENSRNOG00000019780	1.612	0.007243	0.01751	up	6	10	15	33	32	30	10.3333	31.6667	0.04376	0.073491	0.108457	0.258007	0.269176	0.295489	0.075236	0.274224	0.075116	0.122668	0.174845	0.470319	0.473634	0.528589	0.12421	0.490847	protein_coding	Sypl2	chr2	211003046	211017778	synaptophysin-like 2 [Source:RGD Symbol;Acc:1309907]	Sypl2
ENSRNOG00000019842	-1.354	1.896e-05	8.246e-05	down	149	105	106	58	53	32	120	47.6667	3.00291	2.06766	2.06305	1.17472	1.13356	0.809773	2.37787	1.03935	5.15466	3.45123	3.32586	2.14138	1.99457	1.44857	3.97725	1.86151	protein_coding	Artn	chr5	136759717	136762986	artemin [Source:RGD Symbol;Acc:621427]	Artn
ENSRNOG00000019884	2.419	1.553e-05	6.86e-05	up	9	7	8	43	50	36	8	43	0.230803	0.173637	0.182078	1.12841	1.39286	1.19257	0.195506	1.23795	0.396187	0.289826	0.29353	2.05697	2.45083	2.13335	0.326514	2.21372	protein_coding	LOC103691238	chr1	199654134	199655147	zinc finger protein 239-like [Source:RGD Symbol;Acc:9074604]	9130023H24Rik
ENSRNOG00000019921	-1.238	1.013e-13	1.925e-12	down	529	685	654	265	261	264	622.667	263.333	9.39903	11.9638	11.2784	4.74009	4.944	5.87553	10.8804	5.18654	16.134	19.9693	18.182	8.64065	8.69931	10.5105	18.0951	9.2835	protein_coding	Rhbdl1	chr10	15201503	15204143	rhomboid like 1 [Source:RGD Symbol;Acc:620699]	Rhbdl1
ENSRNOG00000019963	2.624	0.001345	0.003916	up	3	5	3	20	15	31	3.66667	22	0.06656	0.11093	0.061562	0.452115	0.349787	0.86051	0.079684	0.554137	0.114254	0.185159	0.099245	0.824156	0.615474	1.53934	0.132886	0.992989	protein_coding	Spats1	chr9	17911944	17946797	spermatogenesis associated, serine-rich 1 [Source:RGD Symbol;Acc:631367]	Spats1
ENSRNOG00000019986	1.073	9.796e-10	9.6e-09	up	325	411	268	806	824	510	334.667	713.333	3.60389	4.1736	2.77905	8.63242	9.42413	6.72849	3.51884	8.26168	6.18627	6.96636	4.48013	15.736	16.5824	12.0364	5.87759	14.7849	protein_coding	Pot1	chr4	51888634	51946715	protection of telomeres 1 [Source:RGD Symbol;Acc:1562696]	Pot1
ENSRNOG00000020004	1.377	5.512e-22	3.368e-20	up	635	665	449	1741	1637	1207	583	1528.33	5.94521	6.12376	4.08067	16.4275	16.3772	14.2055	5.38321	15.6701	10.2053	10.2215	6.57849	29.9456	28.8167	25.4117	9.00175	28.058	protein_coding	Rbm34	chr19	59874752	59894937	RNA binding motif protein 34 [Source:RGD Symbol;Acc:1310161]	Rbm34
ENSRNOG00000020010	-1.276	8.525e-20	3.887e-18	down	1344	1187	1328	504	528	552	1286.33	528	21.2693	18.4672	20.4043	8.02421	8.90951	10.9589	20.0469	9.29753	36.51	30.8244	32.8939	14.6273	15.6769	19.6039	33.4094	16.636	protein_coding	Kctd13	chr1	198360627	198378934	potassium channel tetramerization domain containing 13 [Source:RGD Symbol;Acc:735189]	Kctd13
ENSRNOG00000020028	2.379	0.002238	0.006176	up	4	5	4	15	30	22	4.33333	22.3333	0.045025	0.054763	0.038767	0.161328	0.356274	0.304854	0.046185	0.274152	0.077288	0.091407	0.062496	0.294083	0.626889	0.545343	0.0770637	0.488772	protein_coding	Pcdhb22	chr18	30592794	30595181	protocadherin beta 22 [Source:RGD Symbol;Acc:1310328]	Pcdhb22
ENSRNOG00000020066	2.93	8.987e-05	0.0003396	up	4	3	4	39	23	23	3.66667	28.3333	0.046365	0.024092	0.045023	0.446742	0.273176	0.331301	0.0384933	0.350406	0.079588	0.040213	0.072581	0.814361	0.480673	0.592652	0.0641273	0.629229	protein_coding	Pcdhb11	chr18	30496318	30498636	protocadherin beta 11 [Source:RGD Symbol;Acc:1309608]	Pcdhb11
ENSRNOG00000020080	5.539	0.001397	0.004051	up	0	0	0	9	4	12	0	8.33333	0	0	0	0.145172	0.067553	0.266643	0	0.159789	0	0	0	0.264632	0.118864	0.476989	0	0.286828	protein_coding	Lrrc18	chr16	9235888	9258538	leucine rich repeat containing 18 [Source:RGD Symbol;Acc:1311738]	Lrrc18
ENSRNOG00000020105	2.921	0.01876	0.04057	up	5	0	0	18	15	6	1.66667	13	0.048002	0	0	0.177304	0.156387	0.071828	0.0160007	0.135173	0.082398	0	0	0.323206	0.275174	0.128491	0.027466	0.24229	protein_coding	Klhl30	chr9	98490608	98500867	kelch-like family member 30 [Source:RGD Symbol;Acc:1309644]	Klhl30
ENSRNOG00000020119	1.291	0.0002744	0.0009326	up	38	29	33	99	80	68	33.3333	82.3333	0.192906	0.138258	0.156528	0.501559	0.43214	0.426632	0.162564	0.453444	0.331134	0.230775	0.252339	0.914286	0.76038	0.763187	0.271416	0.812618	protein_coding	Pcdha13	chr18	29987206	30215897	protocadherin alpha 13 [Source:RGD Symbol;Acc:620751]	Pcdhac2
ENSRNOG00000020150	-1.31	7.836e-09	6.53e-08	down	204	223	236	99	84	85	221	89.3333	5.85986	6.31177	6.58098	2.846	2.5785	3.06159	6.25087	2.82869	10.0588	10.5353	10.6093	5.18794	4.53705	5.47676	10.4011	5.06725	protein_coding	Il18bp	chr1	167091522	167093560	interleukin 18 binding protein [Source:RGD Symbol;Acc:620042]	Il18bp
ENSRNOG00000020232	-1.296	2.793e-24	2.291e-22	down	1142	1194	1188	488	471	473	1174.67	477.333	28.6562	29.462	28.9388	12.3245	12.6152	14.8967	29.019	13.2788	49.1899	49.1765	46.6525	22.4662	22.1973	26.6482	48.3396	23.7706	protein_coding	Rit1	chr2	188087486	188099444	Ras-like without CAAX 1 [Source:RGD Symbol;Acc:1559874]	Rit1
ENSRNOG00000020238	-1.017	2.72e-23	1.954e-21	down	6487	5825	6828	3382	3072	3011	6380	3155	58.3899	51.5647	59.6836	30.6408	29.5141	34.0411	56.5461	31.3987	100.23	86.0692	96.2165	55.8548	51.9322	60.8949	94.1718	56.2273	protein_coding	Plekhh3	chr10	89076472	89084885	pleckstrin homology, MyTH4 and FERM domain containing H3 [Source:RGD Symbol;Acc:1304854]	Plekhh3
ENSRNOG00000020244	1.258	0.004865	0.0123	up	28	21	16	60	57	40	21.6667	52.3333	0.194469	0.141187	0.103659	0.41463	0.421534	0.341886	0.146438	0.392683	0.333818	0.235662	0.16711	0.755824	0.741718	0.611587	0.24553	0.703043	protein_coding	Perm1	chr5	173640780	173646073	PPARGC1 and ESRR induced regulator, muscle 1 [Source:RGD Symbol;Acc:1304931]	Perm1
ENSRNOG00000020309	-1.143	3.539e-29	5.185e-27	down	3712	3616	3877	1795	1642	1634	3735	1690.33	44.8986	43.0135	45.5362	21.8436	21.2018	24.8214	44.4828	22.6223	77.0711	71.7959	73.4094	39.8184	37.3061	44.4022	74.0921	40.5089	protein_coding	Gfra3	chr18	27491845	27520295	GDNF family receptor alpha 3 [Source:RGD Symbol;Acc:620502]	Gfra3
ENSRNOG00000020338	1.869	0.01163	0.02666	up	7	4	6	20	22	20	5.66667	20.6667	0.173589	0.07625	0.131913	0.500014	0.575634	0.630895	0.127251	0.568848	0.297975	0.127272	0.212658	0.911471	1.01287	1.12858	0.212635	1.01764	protein_coding	Lgals4	chr1	87019975	87027691	galectin 4 [Source:RGD Symbol;Acc:3003]	Lgals4
ENSRNOG00000020339	-1.189	6.377e-09	5.385e-08	down	339	365	331	151	130	169	345	150	2.21913	2.3682	2.09861	1.02715	0.921423	1.39929	2.22865	1.11595	3.80925	3.95288	3.38319	1.87239	1.62131	2.50314	3.71511	1.99894	protein_coding	Neurl1	chr1	266952561	267038883	neuralized E3 ubiquitin protein ligase 1 [Source:RGD Symbol;Acc:1307021]	Neurl1
ENSRNOG00000020344	-1.037	0.002671	0.00721	down	146	97	100	51	41	72	114.333	54.6667	2.3107	1.51001	1.5283	0.80812	0.685226	1.41281	1.783	0.968719	3.96645	2.52043	2.46378	1.47311	1.2057	2.52733	2.98356	1.73538	protein_coding	Sntb2	chr19	39126589	39209152	syntrophin, beta 2 [Source:RGD Symbol;Acc:1592340]	Sntb2
ENSRNOG00000020345	-1.059	6.564e-16	1.795e-14	down	1616	1688	1693	801	739	842	1665.67	794	15.4765	15.9002	15.7494	7.72447	7.55358	10.1266	15.7087	8.4682	26.5663	26.5398	25.3898	14.0809	13.291	18.115	26.1653	15.1623	protein_coding	Slc25a42	chr16	20962227	20985225	solute carrier family 25, member 42 [Source:RGD Symbol;Acc:1592346]	Slc25a42
ENSRNOG00000020356	1.124	0.001133	0.003357	up	43	35	45	105	108	60	41	91	0.697178	0.555748	0.708857	1.72769	1.88399	1.22727	0.653928	1.61298	1.19674	0.927625	1.14276	3.14939	3.31501	2.19541	1.08904	2.88661	protein_coding	Zfp846	chr8	21611319	21617736	zinc finger protein 846 [Source:RGD Symbol;Acc:1564241]	Zfp846
ENSRNOG00000020407	1.074	2.097e-08	1.623e-07	up	152	181	149	356	320	336	160.667	337.333	1.08329	1.26866	1.03547	2.56311	2.44498	3.02291	1.12914	2.677	1.85953	2.11758	1.66929	4.67227	4.3021	5.40758	1.88213	4.79398	protein_coding	Atcay	chr7	11356118	11380913	ATCAY kinesin light chain interacting caytaxin [Source:RGD Symbol;Acc:1309312]	Atcay
ENSRNOG00000020421	1.096	6.515e-10	6.613e-09	up	357	390	274	997	668	552	340.333	739	2.68231	2.88081	1.99494	7.53871	5.3503	5.20906	2.51935	6.03269	4.60433	4.80849	3.21606	13.7422	9.41422	9.3183	4.20963	10.8249	protein_coding	Fndc7	chr2	211655482	211690716	fibronectin type III domain containing 7 [Source:RGD Symbol;Acc:1309189]	Fndc7
ENSRNOG00000020444	1.053	0.002918	0.007811	up	35	64	33	100	96	79	44	91.6667	0.144095	0.261082	0.130679	0.42074	0.425674	0.413636	0.178619	0.420017	0.247348	0.435784	0.210669	0.766963	0.749003	0.739939	0.297934	0.751968	protein_coding	Hcn3	chr2	188454853	188471988	hyperpolarization-activated cyclic nucleotide-gated potassium channel 3 [Source:RGD Symbol;Acc:620691]	Hcn3
ENSRNOG00000020478	-2.152	0.01622	0.0357	down	17	24	9	2	4	5	16.6667	3.66667	0.246603	0.358496	0.132289	0.026234	0.053252	0.079682	0.245796	0.053056	0.423308	0.598384	0.213264	0.047822	0.093701	0.142541	0.411652	0.094688	protein_coding	Camk4	chr18	25749098	25965957	calcium/calmodulin-dependent protein kinase IV [Source:RGD Symbol;Acc:2264]	Camk4
ENSRNOG00000020485	1.181	8.565e-15	1.935e-13	up	932	1017	631	2248	2187	1480	860	1971.67	5.39148	5.79008	3.5447	13.0995	13.5147	10.7542	4.90876	12.4561	9.25479	9.66451	5.71445	23.879	23.7801	19.2377	8.21125	22.299	protein_coding	Vav3	chr2	212247451	212585818	vav guanine nucleotide exchange factor 3 [Source:RGD Symbol;Acc:1565941]	Vav3
ENSRNOG00000020583	-1.733	8.49e-07	4.83e-06	down	108	118	121	22	41	40	115.667	34.3333	1.87107	2.00263	2.02674	0.378178	0.746088	0.868909	1.96681	0.664392	3.21181	3.34268	3.26733	0.689377	1.31279	1.55436	3.27394	1.18551	protein_coding	Fcgrt	chr1	101086877	101095594	Fc fragment of IgG receptor and transporter [Source:RGD Symbol;Acc:61811]	Fcgrt
ENSRNOG00000020585	1.915	2.587e-07	1.635e-06	up	20	24	26	88	93	83	23.3333	88	0.272633	0.325488	0.350966	1.25072	1.40297	1.46848	0.316362	1.37406	0.46799	0.543288	0.565796	2.27993	2.46863	2.62691	0.525691	2.45849	protein_coding	Tbxa2r	chr7	11253180	11257977	thromboxane A2 receptor [Source:RGD Symbol;Acc:3825]	Tbxa2r
ENSRNOG00000020606	-1.1	0.0001498	0.0005393	down	116	214	164	74	74	81	164.667	76.3333	1.71743	3.11296	2.35138	1.09232	1.15809	1.49387	2.39392	1.24809	2.94806	5.196	3.79068	1.99118	2.03774	2.67234	3.97825	2.23375	protein_coding	B3gnt8	chr1	82419947	82422846	UDP-GlcNAc:betaGal beta-1,3-N-acetylglucosaminyltransferase 8 [Source:RGD Symbol;Acc:1305374]	B3gnt8
ENSRNOG00000020620	1.674	5.169e-13	8.706e-12	up	67	81	69	243	257	196	72.3333	232	1.1879	1.42031	1.20007	4.39053	4.91075	4.40551	1.26943	4.56893	2.0391	2.37071	1.93464	8.00346	8.6408	7.88085	2.11482	8.17504	protein_coding	Ppp1r32	chr1	226518406	226526959	protein phosphatase 1, regulatory subunit 32 [Source:RGD Symbol;Acc:708532]	Saxo4
ENSRNOG00000020624	1.512	1.312e-11	1.763e-10	up	147	103	98	437	322	249	116	336	1.92878	1.32736	1.24743	5.79127	4.51475	4.119	1.50119	4.80834	3.31086	2.21556	2.01099	10.5568	7.94401	7.36833	2.51247	8.62306	protein_coding	Acadsb	chr1	201981357	202021008	acyl-CoA dehydrogenase, short/branched chain [Source:RGD Symbol;Acc:2013]	Acadsb
ENSRNOG00000020684	-1.159	3.212e-19	1.358e-17	down	1100	1139	1076	518	469	494	1105	493.667	11.3163	11.5314	10.7566	5.35823	5.14807	6.38772	11.2014	5.63134	19.425	19.2476	17.3409	9.76746	9.05839	11.4268	18.6712	10.0842	protein_coding	Vat1	chr10	89366899	89374516	vesicle amine transport 1 [Source:RGD Symbol;Acc:1308943]	Vat1
ENSRNOG00000020694	-1.253	3.005e-24	2.451e-22	down	2095	2060	2232	912	837	918	2129	889	18.0614	17.4656	18.6903	7.90985	7.70019	9.94416	18.0724	8.51807	31.0034	29.1526	30.1308	14.4188	13.549	17.7888	30.0956	15.2522	protein_coding	Icam5	chr8	22050222	22057209	intercellular adhesion molecule 5 [Source:RGD Symbol;Acc:1305039]	Icam5
ENSRNOG00000020702	-1.072	1.034e-15	2.747e-14	down	1016	1011	1119	499	501	493	1048.67	497.667	10.1594	9.94145	10.8653	5.01674	5.34838	6.19741	10.3221	5.52084	17.4392	16.5938	17.5161	9.14496	9.41085	11.0863	17.183	9.88071	protein_coding	Cyb561a3	chr1	226634009	226642243	cytochrome b561 family, member A3 [Source:RGD Symbol;Acc:1304670]	Cyb561a3
ENSRNOG00000020746	-1.54	3.916e-19	1.637e-17	down	795	725	847	248	255	303	789	268.667	34.2102	30.7009	35.3948	10.7373	11.7087	16.3532	33.4353	12.933	58.7237	51.2444	57.0603	19.5729	20.6022	29.2536	55.6761	23.1429	protein_coding	Lin7b	chr1	101358396	101360971	lin-7 homolog B, crumbs cell polarity complex component [Source:RGD Symbol;Acc:620730]	Lin7b
ENSRNOG00000020770	-1.326	6.237e-37	1.651e-34	down	3305	3078	3649	1448	1373	1197	3344	1339.33	64.2792	58.8714	68.9089	28.3303	28.4998	29.2264	64.0198	28.6855	110.339	98.2651	111.089	51.6431	50.1474	52.282	106.564	51.3575	protein_coding	Arl4d	chr10	89578212	89580368	ADP-ribosylation factor like GTPase 4D [Source:RGD Symbol;Acc:1306875]	Arl4d
ENSRNOG00000020776	-1.201	1.409e-23	1.042e-21	down	7618	7679	8634	3260	3476	3595	7977	3443.67	84.4026	84.3042	93.5484	36.6516	41.496	50.1606	87.4184	42.7694	144.882	140.716	150.81	66.8118	73.0151	89.7305	145.47	76.5191	protein_coding	Dhcr7	chr1	217018916	217034904	7-dehydrocholesterol reductase [Source:RGD Symbol;Acc:621769]	Dhcr7
ENSRNOG00000020778	1.756	6.237e-07	3.634e-06	up	40	25	27	131	90	92	30.6667	104.333	0.477675	0.290987	0.316595	1.6052	1.17187	1.3999	0.361752	1.39232	0.819956	0.485701	0.510386	2.9261	2.06199	2.50422	0.605348	2.49744	protein_coding	Chrnb2	chr2	189088570	189096785	cholinergic receptor nicotinic beta 2 subunit [Source:RGD Symbol;Acc:2350]	Chrnb2
ENSRNOG00000020782	1.545	1.955e-37	5.465e-35	up	757	903	879	2887	2742	1879	846.333	2502.67	12.0631	13.5813	13.6026	44.0522	43.8296	35.3855	13.0824	41.0891	20.707	22.6693	21.929	80.3022	77.1211	63.2999	21.7684	73.5744	protein_coding	Pspc1	chr15	36950257	37030281	paraspeckle component 1 [Source:RGD Symbol;Acc:1310122]	Pspc1
ENSRNOG00000020792	1.518	1.046e-18	4.187e-17	up	204	302	217	845	676	570	241	697	2.34711	3.55125	2.42797	9.95843	8.34557	8.33425	2.77544	8.87942	4.02895	5.92756	3.91415	18.1531	14.6846	14.9088	4.62355	15.9155	protein_coding	Etv4	chr10	89685058	89700283	ETS variant transcription factor 4 [Source:RGD Symbol;Acc:1306524]	Etv4
ENSRNOG00000020804	1.099	5.941e-19	2.417e-17	up	2572	2224	1921	6074	4886	3638	2239	4866	19.8125	16.853	13.6603	47.1132	40.2079	35.2281	16.7753	40.8497	34.0093	28.1301	22.0219	85.8822	70.7485	63.0182	28.0538	73.2163	protein_coding	Smarcc1	chr8	118206698	118325537	SWI/SNF related, matrix associated, actin dependent regulator of chromatin, subfamily c, member 1 [Source:RGD Symbol;Acc:1304850]	Smarcc1
ENSRNOG00000020843	-1.037	5.667e-25	5.09e-23	down	104483	96774	114121	51172	53252	49057	105126	51160.3	5087.82	4634.7	5396.31	2507.95	2767.83	3000.79	5039.61	2758.86	8733.53	7736	8699.45	4571.72	4870.2	5368.01	8389.66	4936.64	protein_coding	LOC100360087	chr1	101448346	101449829	ferritin light chain 1-like [Source:RGD Symbol;Acc:2322860]	Ftl1
ENSRNOG00000020877	-1.409	0.0086	0.02036	down	44	32	54	15	27	8	43.3333	16.6667	2.23273	1.59708	2.67956	0.766709	1.44673	0.478024	2.16979	0.897155	3.83261	2.66577	4.31974	1.39763	2.54563	0.85512	3.60604	1.59946	protein_coding	Pyy	chr10	90047993	90049112	peptide YY (mapped) [Source:RGD Symbol;Acc:1593289]	Pyy
ENSRNOG00000020883	1.499	9.273e-05	0.0003499	up	20	38	32	113	85	61	30	86.3333	0.527226	0.989042	0.811363	3.04724	2.42801	2.02618	0.775877	2.50048	0.905013	1.65086	1.30801	5.55478	4.27225	3.62456	1.28796	4.48386	protein_coding	Dhdh	chr1	101466677	101476867	dihydrodiol dehydrogenase [Source:RGD Symbol;Acc:1588686]	Dhdh
ENSRNOG00000020905	-1.086	3.004e-20	1.467e-18	down	9054	8317	9888	4555	3849	4389	9086.33	4264.33	83.0276	75.0078	88.0558	42.0378	37.668	50.5553	82.0304	43.4204	142.522	125.199	141.956	76.6303	66.2794	90.4365	136.559	77.7821	protein_coding	Hdac5	chr10	90140183	90151042	histone deacetylase 5 [Source:RGD Symbol;Acc:619980]	-
ENSRNOG00000020990	-2.068	5.038e-88	1.267e-84	down	8173	8896	10069	2256	2268	1966	9046	2163.33	350.362	375.072	419.153	97.3031	103.779	105.852	381.529	102.311	601.415	626.05	675.722	177.373	182.607	189.355	634.396	183.112	protein_coding	Fgf21	chr1	101595579	101596822	fibroblast growth factor 21 [Source:RGD Symbol;Acc:620175]	Fgf21
ENSRNOG00000021020	-1.118	2.011e-27	2.488e-25	down	3197	3317	3592	1632	1560	1467	3368.67	1553	112.179	114.468	122.391	57.6201	58.4066	64.638	116.346	60.2216	192.562	191.064	197.307	105.035	102.77	115.629	193.645	107.811	protein_coding	Gpha2	chr1	221596148	221597296	glycoprotein hormone subunit alpha 2 [Source:RGD Symbol;Acc:621748]	Gpha2
ENSRNOG00000021056	1.143	3.81e-07	2.325e-06	up	108	117	92	271	266	172	105.667	236.333	1.05767	1.13173	0.874143	2.67713	2.79347	2.12164	1.02118	2.53075	1.81554	1.88903	1.40922	4.88011	4.9153	3.79532	1.7046	4.53025	protein_coding	Kcnj14	chr1	101805531	101809544	potassium inwardly-rectifying channel, subfamily J, member 14 [Source:RGD Symbol;Acc:628872]	Kcnj14
ENSRNOG00000021069	2.708	0.008422	0.01998	up	6	1	1	17	32	5	2.66667	18	0.159671	0.015064	0.017383	0.465162	0.959941	0.165703	0.0640393	0.530269	0.274085	0.025143	0.028023	0.847939	1.68908	0.29642	0.109084	0.944481	protein_coding	Olr323	chr1	228523504	228524439	olfactory receptor 323 [Source:RGD Symbol;Acc:1333126]	Or4d10c
ENSRNOG00000021070	2.604	0.002272	0.006261	up	4	4	2	21	30	11	3.33333	20.6667	0.090366	0.1126	0.052985	0.606406	0.913247	0.389366	0.085317	0.63634	0.155118	0.187947	0.085417	1.10541	1.60692	0.696523	0.142827	1.13629	protein_coding	Olr324	chr1	228537139	228538074	olfactory receptor 324 [Source:RGD Symbol;Acc:1333150]	Or4z4
ENSRNOG00000021090	1.031	0.01322	0.02985	up	22	31	39	81	47	61	30.6667	63	0.200472	0.277243	0.34881	0.752621	0.458365	0.705829	0.275508	0.638938	0.344122	0.46276	0.56232	1.37194	0.806524	1.26263	0.456401	1.14703	protein_coding	Pygm	chr1	221756286	221771143	glycogen phosphorylase, muscle associated [Source:RGD Symbol;Acc:3461]	Pygm
ENSRNOG00000021091	1.279	1.843e-08	1.442e-07	up	85	87	84	229	204	190	85.3333	207.667	0.252306	0.254472	0.241134	0.686188	0.64864	0.710925	0.249304	0.681918	0.433097	0.424752	0.388734	1.25084	1.14133	1.27175	0.415528	1.22131	protein_coding	Trank1	chr8	119566509	119644249	tetratricopeptide repeat and ankyrin repeat containing 1 [Source:RGD Symbol;Acc:1563130]	Trank1
ENSRNOG00000021099	-1.097	8.653e-20	3.933e-18	down	1724	1601	1641	799	739	776	1655.33	771.333	22.6651	20.7067	20.95	10.5704	10.372	12.8174	21.4406	11.2533	38.906	34.5625	33.7737	19.2688	18.2502	22.9285	35.7474	20.1492	protein_coding	Lysmd1	chr2	196304492	196309791	LysM domain containing 1 [Source:RGD Symbol;Acc:1561865]	Lysmd1
ENSRNOG00000021105	1.035	2.574e-05	0.0001087	up	115	111	78	244	241	147	101.333	210.667	2.08961	1.9947	1.38394	4.48291	4.68803	3.37261	1.82275	4.18118	3.58693	3.32945	2.23106	8.17185	8.24892	6.03314	3.04914	7.48464	protein_coding	Gabpb2	chr2	196359243	196377883	GA binding protein transcription factor subunit beta 2 [Source:RGD Symbol;Acc:1565234]	Gabpb2
ENSRNOG00000021158	-1.537	5.242e-39	1.84e-36	down	2014	2203	2398	775	786	719	2205	760	50.5915	54.4266	58.4759	19.5932	21.0674	22.6855	54.498	21.1154	86.8431	90.8461	94.2697	35.7162	37.0695	40.5813	90.653	37.789	protein_coding	Nudt22	chr1	222247502	222250980	nudix hydrolase 22 [Source:RGD Symbol;Acc:735224]	Nudt22
ENSRNOG00000021166	1.205	4.648e-06	2.27e-05	up	73	63	96	171	195	169	77.3333	178.333	0.991309	0.845585	1.26609	2.34847	2.85095	2.90526	1.03433	2.70156	1.70164	1.41141	2.04108	4.28099	5.01645	5.19711	1.71804	4.83152	protein_coding	Ecm1	chr2	197855460	197860699	extracellular matrix protein 1 [Source:RGD Symbol;Acc:620357]	Ecm1
ENSRNOG00000021200	1.684	0.01557	0.03443	up	6	4	14	29	20	28	8	25.6667	0.069886	0.040108	0.172533	0.366683	0.263429	0.435439	0.0941757	0.355184	0.119964	0.066947	0.278143	0.668423	0.463522	0.778941	0.155018	0.636962	protein_coding	Hjv	chr2	198655437	198659317	hemojuvelin BMP co-receptor [Source:RGD Symbol;Acc:1310195]	Hjv
ENSRNOG00000021213	-1.053	1.595e-20	8.103e-19	down	7967	7173	7171	3623	3350	3710	7437	3561	60.355	53.4417	52.7502	27.6198	27.0831	35.3033	55.5156	30.002	103.603	89.2022	85.0392	50.3478	47.6545	63.1528	92.6147	53.7184	protein_coding	Lix1l	chr2	198726118	198751985	limb and CNS expressed 1 like [Source:RGD Symbol;Acc:1593161]	Lix1l
ENSRNOG00000021231	-1.018	2.908e-10	3.129e-09	down	478	496	464	237	240	232	479.333	236.333	5.13813	5.24488	4.8439	2.55974	2.74932	3.13525	5.07564	2.81477	8.81989	8.75449	7.80891	4.66612	4.83762	5.60854	8.4611	5.03743	protein_coding	Lzts3	chr3	123175860	123179644	leucine zipper tumor suppressor family member 3 [Source:RGD Symbol;Acc:631327]	Lzts3
ENSRNOG00000021232	1.058	6.668e-10	6.741e-09	up	189	262	219	507	488	407	223.333	467.333	3.2228	4.38745	3.62732	8.70677	8.88434	8.72418	3.74586	8.77177	5.53212	7.3233	5.84764	15.8715	15.6326	15.6064	6.23435	15.7035	protein_coding	Ddrgk1	chr3	123195580	123206828	DDRGK domain containing 1 [Source:RGD Symbol;Acc:1309979]	Ddrgk1
ENSRNOG00000021245	-1.027	3.179e-10	3.403e-09	down	641	649	762	337	311	354	684	334	13.6898	13.8056	16.0099	7.19741	7.06644	9.49114	14.5018	7.91833	23.4993	23.0436	25.8097	13.1201	12.4339	16.9784	24.1175	14.1774	protein_coding	RGD1311739	chr3	123688634	123702732	similar to RIKEN cDNA 1700037H04 [Source:RGD Symbol;Acc:1311739]	Adissp
ENSRNOG00000021262	1.318	5.841e-32	1.037e-29	up	1581	1468	1193	3973	3789	2896	1414	3552.67	6.74599	6.15938	4.94117	17.0673	17.2619	15.5255	5.94885	16.6182	11.5799	10.2809	7.96571	31.1118	30.3734	27.773	9.94217	29.7527	protein_coding	Slc23a2	chr3	124632492	124724252	solute carrier family 23 member 2 [Source:RGD Symbol;Acc:619876]	Slc23a2
ENSRNOG00000021266	1.277	1.175e-06	6.517e-06	up	92	79	67	262	194	132	79.3333	196	1.94352	1.64008	1.36769	5.58039	4.36687	3.48692	1.65043	4.47806	3.33616	2.73754	2.20487	10.1724	7.68382	6.23764	2.75952	8.0313	protein_coding	Prokr2	chr3	125009260	125017377	prokineticin receptor 2 [Source:RGD Symbol;Acc:708445]	Prokr2
ENSRNOG00000021269	1.354	1.1e-53	1.107e-50	up	7366	6645	6494	20315	18282	14327	6835	17641.3	78.1582	69.3529	66.9181	216.971	207.076	190.976	71.4764	205.008	134.163	115.76	107.879	395.515	364.364	341.63	119.268	367.17	protein_coding	Chgb	chr3	125428260	125441594	chromogranin B [Source:RGD Symbol;Acc:2339]	Chgb
ENSRNOG00000021270	1.692	2.901e-21	1.64e-19	up	539	714	469	2399	2154	1142	574	1898.33	4.96791	6.47532	4.19874	22.2586	21.1944	13.2244	5.21399	18.8925	8.52771	10.8083	6.76884	40.575	37.293	23.6566	8.7016	33.8415	protein_coding	Trmt6	chr3	125458692	125470413	tRNA methyltransferase 6 [Source:RGD Symbol;Acc:1308877]	Trmt6
ENSRNOG00000021272	1.452	6.956e-15	1.598e-13	up	365	387	254	1114	1098	593	335.333	935	3.0352	3.17064	2.05034	9.33643	9.76173	6.20465	2.75206	8.43427	5.21009	5.29228	3.30537	17.0193	17.1764	11.0993	4.60258	15.0983	protein_coding	Mcm8	chr3	125470551	125500795	minichromosome maintenance 8 homologous recombination repair factor [Source:RGD Symbol;Acc:1305218]	Mcm8
ENSRNOG00000021285	2.045	0.001405	0.004075	up	13	4	7	33	28	37	8	32.6667	0.03893	0.009518	0.020357	0.099485	0.088196	0.136676	0.022935	0.108119	0.066826	0.015886	0.032818	0.181351	0.155186	0.244495	0.03851	0.193677	protein_coding	Celsr1	chr7	126775516	126913585	cadherin, EGF LAG seven-pass G-type receptor 1 [Source:RGD Symbol;Acc:1560078]	Celsr1
ENSRNOG00000021412	1.386	1.376e-15	3.549e-14	up	396	348	284	1210	909	621	342.667	913.333	3.31548	2.85279	2.28134	10.6611	8.10101	6.47198	2.81653	8.41138	5.69121	4.76172	3.67777	19.4341	14.2543	11.5775	4.71023	15.0886	protein_coding	Slfn13	chr10	70326157	70342492	schlafen family member 13 [Source:RGD Symbol;Acc:1359139]	Slfn9
ENSRNOG00000021424	4.802	0.01691	0.03704	up	0	0	0	2	7	6	0	5	0	0	0	0.028885	0.099888	0.098265	0	0.0756793	0	0	0	0.052654	0.17576	0.175783	0	0.134732	protein_coding	Cd300lf	chr10	103670028	103687425	Cd300 molecule-like family member F [Source:RGD Symbol;Acc:1309733]	Cd300lf
ENSRNOG00000021469	1.412	1.718e-17	5.908e-16	up	324	436	292	1057	1087	691	350.667	945	1.76409	2.33257	1.54008	5.78811	6.31435	4.72301	1.87892	5.60849	3.02817	3.89341	2.48277	10.5511	11.1105	8.44882	3.13478	10.0368	protein_coding	Ccdc14	chr11	69281554	69316848	coiled-coil domain containing 14 [Source:RGD Symbol;Acc:1562189]	Ccdc14
ENSRNOG00000021637	1.083	1.731e-11	2.286e-10	up	875	787	692	2326	1683	1095	784.667	1701.33	6.50382	5.75023	4.99486	17.407	13.3581	10.2261	5.74964	13.6638	11.1642	9.59799	8.05227	31.731	23.5046	18.2932	9.60481	24.5096	protein_coding	Ddx46	chr17	9475538	9519595	DEAD-box helicase 46 [Source:RGD Symbol;Acc:708480]	Ddx46
ENSRNOG00000021663	3.457	0.01166	0.02671	up	0	3	0	8	17	8	1	11	0	0.023478	0	0.060011	0.146713	0.080307	0.007826	0.095677	0	0.039188	0	0.109393	0.258151	0.143658	0.0130627	0.170401	protein_coding	Vxn	chr5	9355507	9381214	vexin [Source:RGD Symbol;Acc:1561849]	Vxn
ENSRNOG00000021735	-1.446	0.009516	0.02231	down	35	30	33	11	14	11	32.6667	12	0.69931	0.591819	0.634024	0.220864	0.28136	0.266327	0.641718	0.256184	1.20041	0.987833	1.02212	0.402611	0.495073	0.476423	1.07012	0.458036	protein_coding	Akr1c15	chr17	69835330	69862110	aldo-keto reductase family 1, member C15 [Source:RGD Symbol;Acc:1307514]	Akr1c15
ENSRNOG00000021795	4.334	0.0001855	0.0006545	up	0	0	3	18	19	23	1	20	0	0	0.04134	0.254915	0.277456	0.421964	0.01378	0.318112	0	0	0.066645	0.464682	0.488203	0.754837	0.022215	0.569241	protein_coding	Fam227a	chr7	120846330	120882392	family with sequence similarity 227, member A [Source:RGD Symbol;Acc:1305939]	Fam227a
ENSRNOG00000021802	-1.199	4.452e-12	6.435e-11	down	399	418	480	213	201	156	432.333	190	8.1469	8.40888	9.53426	4.38096	4.37249	3.99897	8.69668	4.25081	13.9846	14.0357	15.3703	7.98601	7.69371	7.15362	14.4635	7.61111	protein_coding	Isg15	chr5	173624310	173626248	ISG15 ubiquitin-like modifier [Source:RGD Symbol;Acc:1310312]	Isg15
ENSRNOG00000021839	1.557	5.007e-11	6.143e-10	up	90	99	97	397	271	192	95.3333	286.667	0.580809	0.631637	0.611038	2.5897	1.87141	1.56466	0.607828	2.00859	0.996992	1.0543	0.985061	4.72074	3.29287	2.79896	1.01212	3.60419	protein_coding	Cep126	chr8	6255850	6305033	centrosomal protein 126 [Source:RGD Symbol;Acc:1563556]	Cep126
ENSRNOG00000021881	1.143	3.053e-16	8.711e-15	up	1953	2131	1756	5784	4526	2875	1946.67	4395	28.065	30.1187	24.51	83.6614	69.4257	51.8972	27.5646	68.3281	48.1752	50.2725	39.5129	152.505	122.159	92.8371	45.9868	122.501	protein_coding	Metap2	chr7	34762231	34789479	methionyl aminopeptidase 2 [Source:RGD Symbol;Acc:70995]	-
ENSRNOG00000022101	-1.23	0.001362	0.003961	down	54	84	91	42	32	25	76.3333	33	1.80478	2.76972	2.94329	1.40948	1.13423	1.03002	2.50593	1.19124	3.09801	4.62308	4.74491	2.56933	1.99576	1.84257	4.15533	2.13589	protein_coding	Crabp2	chr2	187322416	187326789	cellular retinoic acid binding protein 2 [Source:RGD Symbol;Acc:62070]	-
ENSRNOG00000022110	3.737	0.005143	0.01293	up	3	0	0	9	7	22	1	12.6667	0.03379	0	0	0.144538	0.115293	0.449929	0.0112633	0.236587	0.058003	0	0	0.263477	0.202866	0.804862	0.0193343	0.423735	protein_coding	Gcsam	chr11	60170985	60180118	germinal center-associated, signaling and motility [Source:RGD Symbol;Acc:1591321]	Gcsam
ENSRNOG00000022136	2.953	0.0004152	0.001357	up	0	9	2	31	27	27	3.66667	28.3333	0	0.174691	0.038201	0.614049	0.559354	0.6497	0.070964	0.607701	0	0.291585	0.061584	1.11934	0.984222	1.16223	0.117723	1.0886	protein_coding	LOC685680	chr11	60140130	60164655	similar to TPA-induced transmembrane protein [Source:RGD Symbol;Acc:1591333]	C11h3orf52
ENSRNOG00000022144	-1.264	0.0126	0.02865	down	39	41	36	17	13	18	38.6667	16	1.35784	1.40017	1.22613	0.57444	0.477046	0.776125	1.32805	0.609204	2.33082	2.3371	1.97666	1.04714	0.839395	1.38838	2.21486	1.09164	protein_coding	AABR07072356.1	chr13	107580629	107581385	-	-
ENSRNOG00000022166	2.024	5.833e-29	8.151e-27	up	154	165	133	795	629	445	150.667	623	4.11686	4.315	3.45402	21.3977	17.9345	14.9181	3.96196	18.0834	7.06683	7.20237	5.56825	39.0057	31.5569	26.6865	6.61249	32.4164	protein_coding	Ammecr1	chrX	114131898	114232939	AMMECR nuclear protein 1 [Source:RGD Symbol;Acc:1561004]	Ammecr1
ENSRNOG00000022229	1.408	2.055e-14	4.425e-13	up	248	232	170	753	555	441	216.667	583	2.43986	2.249	1.62498	7.46802	5.83211	5.46041	2.10461	6.25351	4.18816	3.75392	2.61964	13.6134	10.262	9.76793	3.52057	11.2144	protein_coding	Sdad1	chr14	17247362	17274623	SDA1 domain containing 1 [Source:RGD Symbol;Acc:1359112]	Sdad1
ENSRNOG00000022242	-1.08	8.024e-06	3.741e-05	down	207	182	284	116	114	91	224.333	107	3.70461	3.20696	4.93027	2.08997	2.18158	2.04322	3.94728	2.10493	6.35918	5.35289	7.94814	3.80979	3.83865	3.65505	6.5534	3.76783	protein_coding	Cxcl9	chr14	17228856	17234712	C-X-C motif chemokine ligand 9 [Source:RGD Symbol;Acc:628798]	Cxcl9
ENSRNOG00000022252	1.08	0.0001341	0.000488	up	101	96	86	273	239	104	94.3333	205.333	0.556357	0.519833	0.457033	1.51323	1.40239	0.715423	0.511074	1.21035	0.955019	0.867679	0.736787	2.75845	2.46761	1.27979	0.853162	2.16862	protein_coding	Kbtbd3	chr8	1459526	1476837	kelch repeat and BTB domain containing 3 [Source:RGD Symbol;Acc:1310895]	Kbtbd3
ENSRNOG00000022283	1.743	0.007803	0.0187	up	7	10	7	24	23	32	8	26.3333	0.131979	0.180419	0.117468	0.474866	0.471599	0.784622	0.143289	0.577029	0.226549	0.301145	0.189372	0.865629	0.829811	1.40358	0.239022	1.03301	protein_coding	Lhfpl5	chr20	5815837	5826137	LHFPL tetraspan subfamily member 5 [Source:RGD Symbol;Acc:1359370]	Lhfpl5
ENSRNOG00000022320	1.716	2.419e-13	4.3e-12	up	82	92	73	354	282	190	82.3333	275.333	1.12054	1.23478	0.96114	4.86108	4.11427	3.25247	1.10549	4.07594	1.92348	2.06104	1.54946	8.86122	7.23935	5.81823	1.84466	7.30626	protein_coding	Primpol	chr16	48863418	48897795	primase and DNA directed polymerase [Source:RGD Symbol;Acc:1562119]	Primpol
ENSRNOG00000022325	1.341	0.0001831	0.0006473	up	612	598	585	2451	1468	799	598.333	1572.67	3.05671	2.93804	2.84032	12.3392	7.83497	5.01924	2.94503	8.39779	5.24702	4.90403	4.57892	22.4929	13.7862	8.97874	4.90999	15.0859	protein_coding	Smc2	chr5	68717519	68763850	structural maintenance of chromosomes 2 [Source:RGD Symbol;Acc:1305227]	Smc2
ENSRNOG00000022402	3.208	0.000142	0.0005133	up	6	3	0	39	29	17	3	28.3333	0.021556	0.00661	0	0.132673	0.103392	0.068103	0.00938867	0.101389	0.037001	0.011033	0	0.241847	0.181925	0.121827	0.0160113	0.181866	protein_coding	Luzp1	chr5	154868534	154907634	leucine zipper protein 1 [Source:RGD Symbol;Acc:61839]	Luzp1
ENSRNOG00000022622	1.141	1.802e-08	1.414e-07	up	120	120	130	322	256	243	123.333	273.667	1.38143	1.36294	1.45498	3.75233	3.16193	3.53327	1.39978	3.48251	2.3713	2.27494	2.34559	6.84008	5.56363	6.32053	2.33061	6.24141	protein_coding	Slc38a6	chr6	96171756	96241096	solute carrier family 38, member 6 [Source:RGD Symbol;Acc:1310330]	Slc38a6
ENSRNOG00000022635	-1.657	4.923e-06	2.394e-05	down	123	71	99	30	34	29	97.6667	31	1.29421	0.734675	1.0129	0.319867	0.37379	0.373637	1.01393	0.355765	2.22159	1.22628	1.6329	0.583082	0.65771	0.668385	1.69359	0.636392	protein_coding	Dlg2	chr1	156552328	157269747	discs large MAGUK scaffold protein 2 [Source:RGD Symbol;Acc:619895]	Dlg2
ENSRNOG00000022636	1.386	3.242e-07	2.009e-06	up	56	56	55	158	163	119	55.6667	146.667	0.175748	0.173353	0.168944	0.507807	0.553969	0.475928	0.172682	0.512568	0.301682	0.289351	0.272357	0.925676	0.974746	0.851371	0.287797	0.917264	protein_coding	Alpk1	chr2	231996088	232117134	alpha-kinase 1 [Source:RGD Symbol;Acc:1304613]	Alpk1
ENSRNOG00000022660	4.887	0.01355	0.03054	up	0	0	0	11	3	3	0	5.66667	0	0	0	0.081384	0.024277	0.019262	0	0.041641	0	0	0	0.148353	0.042718	0.034457	0	0.075176	protein_coding	Ccdc73	chr3	94848823	94986263	coiled-coil domain containing 73 [Source:RGD Symbol;Acc:1563448]	Ccdc73
ENSRNOG00000022681	-1.034	4.636e-07	2.786e-06	down	246	286	327	145	149	127	286.333	140.333	26.1961	29.9231	33.7882	15.5075	16.8958	17.0105	29.9691	16.4713	44.9671	49.9462	54.4702	28.2684	29.7294	30.4295	49.7945	29.4757	protein_coding	RGD1561113	chr3	11408348	11410732	similar to Hypothetical UPF0184 protein C9orf16 homolog [Source:RGD Symbol;Acc:1561113]	Bbln
ENSRNOG00000022710	1.484	2.709e-06	1.396e-05	up	110	58	48	293	187	137	72	205.667	1.57488	0.81606	0.665325	4.23395	2.85707	2.46605	1.01875	3.18569	2.70336	1.36213	1.07258	7.71803	5.02721	4.41143	1.71269	5.71889	protein_coding	Prrg4	chr3	94784008	94808861	proline rich and Gla domain 4 [Source:RGD Symbol;Acc:1560542]	Prrg4
ENSRNOG00000022723	1.787	0.005419	0.01353	up	7	10	7	30	35	19	8	28	0.054793	0.077079	0.054134	0.248901	0.311238	0.19323	0.062002	0.251123	0.094055	0.128656	0.087269	0.453719	0.547645	0.345662	0.103327	0.449009	protein_coding	RGD1562029	chr9	66335492	66447837	similar to KIAA2012 protein [Source:RGD Symbol;Acc:1562029]	-
ENSRNOG00000022766	1.192	7.937e-13	1.289e-11	up	257	318	215	704	620	496	263.333	606.667	6.18786	7.53471	5.02424	17.1059	15.9735	15.0474	6.24893	16.0423	10.6218	12.5765	8.09962	31.1821	28.1065	26.9178	10.4327	28.7355	protein_coding	LOC100911776	chr1	154606490	154607602	coiled-coil domain-containing protein 89-like [Source:RGD Symbol;Acc:6490972]	Ccdc89
ENSRNOG00000022771	-1.05	8.972e-09	7.399e-08	down	518	446	534	231	224	263	499.333	239.333	3.1816	2.69163	3.18452	1.42716	1.46669	2.02361	3.01925	1.63915	5.46141	4.49273	5.13379	2.60155	2.58074	3.61997	5.02931	2.93409	protein_coding	Arhgap23	chr10	85384881	85444556	Rho GTPase activating protein 23 [Source:RGD Symbol;Acc:1309742]	Arhgap23
ENSRNOG00000022800	-1.195	3.518e-13	6.069e-12	down	996	850	693	343	393	367	846.333	367.667	10.6021	8.9056	7.16935	3.67559	4.47011	4.91016	8.89236	4.35195	18.1991	14.8648	11.5578	6.7002	7.86548	8.7836	14.8739	7.78309	protein_coding	Sp140	chr9	92618352	92665430	SP140 nuclear body protein [Source:RGD Symbol;Acc:1306355]	-
ENSRNOG00000022812	1.225	7.979e-06	3.722e-05	up	80	71	64	233	166	114	71.6667	171	0.850562	0.883262	0.535725	2.72819	1.66667	1.92338	0.756516	2.10608	1.46004	1.4743	0.86365	4.97318	2.93263	3.44066	1.26599	3.78216	protein_coding	Ercc5	chr9	50925619	50970955	ERCC excision repair 5, endonuclease [Source:RGD Symbol;Acc:1586176]	Ercc5
ENSRNOG00000022844	1.776	6.685e-12	9.465e-11	up	106	90	61	424	260	213	85.6667	299	0.842951	0.70236	0.466444	3.39856	2.21208	2.13433	0.670585	2.58166	1.44697	1.17234	0.75196	6.1952	3.8923	3.81803	1.12376	4.63518	protein_coding	Pdzrn4	chr7	133856101	134004250	PDZ domain containing RING finger 4 [Source:RGD Symbol;Acc:1308860]	Pdzrn4
ENSRNOG00000022852	-1.362	0.00168	0.004766	down	123	79	67	35	17	50	89.6667	34	3.89881	2.45368	2.05275	1.09565	0.550054	1.97741	2.80174	1.20771	6.69252	4.09555	3.30926	1.99725	0.967859	3.53732	4.69911	2.16748	protein_coding	Snx22	chr8	71725771	71728685	sorting nexin 22 [Source:RGD Symbol;Acc:1305042]	Snx22
ENSRNOG00000022857	1.115	5.298e-08	3.809e-07	up	134	216	201	430	463	313	183.667	402	1.74099	2.76765	2.53826	5.64958	6.44857	5.13179	2.34897	5.74331	2.98852	4.61961	4.09196	10.2986	11.3467	9.18008	3.90003	10.2751	protein_coding	Wdr92	chr14	100373129	100394145	WD repeat domain 92 [Source:RGD Symbol;Acc:1563863]	Dnaaf10
ENSRNOG00000022894	1.126	2.286e-07	1.462e-06	up	126	143	129	400	270	214	132.667	294.667	2.22853	2.49416	2.23022	7.15648	5.11487	4.7673	2.31764	5.67955	3.8254	4.16313	3.59536	13.0455	8.99997	8.52806	3.8613	10.1912	protein_coding	Bivm	chr9	50892605	50919791	basic, immunoglobulin-like variable motif containing [Source:RGD Symbol;Acc:1311888]	Bivm
ENSRNOG00000022937	1.621	3.756e-36	9.143e-34	up	422	454	384	1462	1445	1009	420	1305.33	5.08386	5.3762	4.49788	17.7507	18.5964	15.282	4.98598	17.2097	8.72674	8.97367	7.25108	32.3576	32.7217	27.3375	8.31716	30.8056	protein_coding	Bpifc	chr7	23854846	23911953	BPI fold containing family C [Source:RGD Symbol;Acc:1311686]	Bpifc
ENSRNOG00000022953	-1.248	1.027e-13	1.949e-12	down	414	426	412	203	179	149	417.333	177	6.99042	7.07433	6.75353	3.44638	3.22747	3.1507	6.93943	3.27485	11.9994	11.8081	10.8874	6.28238	5.67896	5.63618	11.565	5.86584	protein_coding	Ccdc163	chr5	135562034	135568062	coiled-coil domain containing 163 [Source:RGD Symbol;Acc:1564486]	Ccdc163
ENSRNOG00000023008	-1.049	4.656e-09	4.036e-08	down	548	495	602	241	263	285	548.333	263	10.7343	9.53679	11.4473	4.7515	5.49882	6.99092	10.5728	5.74708	18.426	15.9183	18.4543	8.66147	9.67555	12.5058	17.5995	10.2809	protein_coding	Fam131c	chr5	159914931	159931090	family with sequence similarity 131, member C [Source:RGD Symbol;Acc:1590955]	Fam131c
ENSRNOG00000023064	1.359	0.0001331	0.0004852	up	28	47	30	106	94	72	35	90.6667	0.333788	0.556615	0.351732	1.29237	1.21349	1.08971	0.414045	1.19852	0.572965	0.929073	0.567031	2.35585	2.13522	1.94935	0.68969	2.14681	protein_coding	Catsper2	chr3	113357365	113376751	cation channel, sperm associated 2 [Source:RGD Symbol;Acc:1307620]	Catsper2
ENSRNOG00000023140	1.509	7.086e-05	0.0002742	up	27	46	21	102	99	69	31.3333	90	0.40449	0.666034	0.308225	1.63891	1.49977	1.32989	0.459583	1.48952	0.69433	1.11171	0.496892	2.98755	2.63895	2.37899	0.767644	2.6685	protein_coding	Pnldc1	chr1	48039909	48058400	PARN like, ribonuclease domain containing 1 [Source:RGD Symbol;Acc:1308678]	Pnldc1
ENSRNOG00000023143	6.144	6.933e-05	0.000269	up	0	0	0	12	15	12	0	13	0	0	0	0.044546	0.057839	0.055507	0	0.0526307	0	0	0	0.081203	0.101772	0.099295	0	0.09409	protein_coding	Nlrp1a	chr10	57692474	57822498	NLR family, pyrin domain containing 1A [Source:RGD Symbol;Acc:1310963]	Nlrp1a
ENSRNOG00000023176	1.066	1.283e-14	2.838e-13	up	577	511	536	1426	1196	834	541.333	1152	2.2226	1.89227	1.95888	5.43812	4.84715	3.94554	2.02458	4.7436	3.81522	3.15848	3.15793	9.91309	8.52889	7.05804	3.37721	8.50001	protein_coding	Kidins220	chr6	44225233	44322938	kinase D-interacting substrate 220 [Source:RGD Symbol;Acc:619949]	Kidins220
ENSRNOG00000023209	1.072	0.01031	0.02397	up	29	22	26	59	51	52	25.6667	54	0.628753	0.461775	0.47718	1.19425	1.05872	1.30155	0.522569	1.18484	1.07929	0.77077	0.769268	2.17698	1.86289	2.3283	0.873109	2.12272	protein_coding	Slamf7	chr13	90058127	90075144	SLAM family member 7 [Source:RGD Symbol;Acc:1560190]	Slamf7
ENSRNOG00000023233	1.022	0.0003316	0.001106	up	83	87	48	175	149	122	72.6667	148.667	0.833832	0.860818	0.471973	1.78239	1.60671	1.55265	0.722208	1.64725	1.43132	1.43683	0.760872	3.2491	2.82711	2.77749	1.20968	2.95123	protein_coding	LOC102546648	chr1	99486253	99496209	uncharacterized LOC102546648 [Source:RGD Symbol;Acc:7541917]	Zfp658
ENSRNOG00000023303	1.79	5.2e-06	2.513e-05	up	23	17	27	87	77	69	22.3333	77.6667	0.370807	0.265338	0.424475	1.4314	1.347	1.40788	0.35354	1.39542	0.636511	0.442889	0.684301	2.60928	2.37014	2.5185	0.5879	2.49931	protein_coding	Dpep2	chr19	37964105	37970537	dipeptidase 2 [Source:RGD Symbol;Acc:1305746]	Dpep2
ENSRNOG00000023304	1.116	2.778e-10	2.999e-09	up	417	406	277	1002	864	558	366.667	808	6.66819	6.3911	4.3017	16.1644	14.7769	11.223	5.787	14.0548	11.4463	10.6677	6.93481	29.466	26.001	20.0764	9.68294	25.1811	protein_coding	Lin9	chr13	98924962	98967735	lin-9 DREAM MuvB core complex component [Source:RGD Symbol;Acc:1591104]	Lin9
ENSRNOG00000023320	4.931	0.01058	0.02454	up	0	0	0	5	8	4	0	5.66667	0	0	0	0.097317	0.15467	0.081297	0	0.111095	0	0	0	0.177398	0.272152	0.14543	0	0.198327	protein_coding	Tspan1	chr5	135019778	135025084	tetraspanin 1 [Source:RGD Symbol;Acc:1303308]	Tspan1
ENSRNOG00000023334	1.124	3.678e-11	4.62e-10	up	668	613	543	1794	1463	818	608	1358.33	2.49866	2.25176	1.97044	6.75318	5.83727	3.84345	2.24029	5.47797	4.2891	3.75852	3.17657	12.3103	10.2711	6.8754	3.7414	9.81893	protein_coding	Parp14	chr11	68105369	68137535	poly (ADP-ribose) polymerase family, member 14 [Source:RGD Symbol;Acc:1310490]	Parp14
ENSRNOG00000023337	5.407	0.002315	0.006354	up	0	0	0	14	4	6	0	8	0	0	0	0.107088	0.033319	0.058686	0	0.0663643	0	0	0	0.195209	0.058627	0.104981	0	0.119606	protein_coding	Sema3a	chr4	18178656	18396035	semaphorin 3A [Source:RGD Symbol;Acc:3657]	Sema3a
ENSRNOG00000023360	1.377	9.461e-29	1.31e-26	up	3540	4491	4188	13001	11767	7550	4073	10772.7	52.4439	65.4388	60.2497	193.885	186.097	140.534	59.3775	173.505	90.0229	109.227	97.1292	353.431	327.45	251.397	98.7931	310.759	protein_coding	Fus	chr1	199412834	199426702	FUS RNA binding protein [Source:RGD Symbol;Acc:1308864]	Fus
ENSRNOG00000023383	1.269	0.0001018	0.000382	up	1988	2015	1892	7326	4866	2528	1965	4906.67	13.5218	13.0767	12.7264	48.7871	34.2633	20.9574	13.1083	34.6693	23.211	21.8269	20.5163	88.9334	60.2886	37.49	21.8514	62.2374	protein_coding	Ddx3x	chrX	10400366	10413995	DEAD-box helicase 3, X-linked [Source:RGD Symbol;Acc:1564771]	Ddx3x
ENSRNOG00000023404	-1.156	0.001125	0.003336	down	97	120	102	31	48	61	106.333	46.6667	1.31961	1.59709	1.34147	0.413194	0.693837	1.04064	1.41939	0.715892	2.26518	2.66579	2.1626	0.753207	1.22086	1.86157	2.36453	1.27854	protein_coding	Slc9b2	chr2	240495371	240519141	solute carrier family 9 member B2 [Source:RGD Symbol;Acc:1598112]	Slc9b2
ENSRNOG00000023449	1.18	3.694e-08	2.722e-07	up	114	133	167	371	350	232	138	317.667	1.09928	1.25755	1.56264	3.61145	3.61153	2.8184	1.30649	3.34713	1.88697	2.09904	2.51914	6.58328	6.35474	5.04173	2.16839	5.99325	protein_coding	Atg9b	chr4	7314369	7321029	autophagy related 9B [Source:RGD Symbol;Acc:1560887]	Atg9b
ENSRNOG00000023476	1.178	2.197e-10	2.428e-09	up	209	158	172	502	416	317	179.667	411.667	2.02149	1.49754	1.61276	4.8839	4.29452	3.84446	1.7106	4.34096	3.47001	2.49961	2.59995	8.90281	7.55651	6.87722	2.85652	7.77884	protein_coding	Slc16a5	chr10	104019888	104034595	solute carrier family 16 member 5 [Source:RGD Symbol;Acc:1582896]	Slc16a5
ENSRNOG00000023492	5.412	0.002703	0.007289	up	0	0	0	10	2	11	0	7.66667	0	0	0	0.059254	0.011684	0.081679	0	0.0508723	0	0	0	0.108013	0.020558	0.146112	0	0.091561	protein_coding	Greb1l	chr18	1723565	1784233	GREB1 like retinoic acid receptor coactivator [Source:RGD Symbol;Acc:1562371]	-
ENSRNOG00000023533	1.214	8.248e-18	2.922e-16	up	350	354	347	1017	806	646	350.333	823	4.2099	4.19259	4.05553	12.3248	10.3497	9.76669	4.15267	10.8137	7.22654	6.99805	6.53797	22.4667	18.211	17.4713	6.92085	19.383	protein_coding	Dipk1a	chr14	2789650	2860333	divergent protein kinase domain 1A [Source:RGD Symbol;Acc:1308581]	Dipk1a
ENSRNOG00000023548	-1.146	0.0212	0.04513	down	53	62	30	18	17	29	48.3333	21.3333	0.251942	0.289321	0.137792	0.084171	0.083829	0.170408	0.226352	0.112803	0.432473	0.48292	0.222136	0.153434	0.147504	0.304837	0.379176	0.201925	protein_coding	Sned1	chr9	100380515	100437056	sushi, nidogen and EGF-like domains 1 [Source:RGD Symbol;Acc:1566079]	Sned1
ENSRNOG00000023601	1.046	5.539e-10	5.702e-09	up	281	341	237	644	682	463	286.333	596.333	1.90752	2.27753	1.56114	4.40421	4.94793	3.94892	1.9154	4.43368	3.27436	3.80154	2.51673	8.02838	8.70622	7.06408	3.19754	7.93289	protein_coding	Elavl4	chr5	130001372	130085838	ELAV like RNA binding protein 4 [Source:RGD Symbol;Acc:1560027]	Elavl4
ENSRNOG00000023969	1.718	1.036e-08	8.458e-08	up	44	39	35	139	131	119	39.3333	129.667	0.326544	0.285605	0.249697	1.044	1.04145	1.11813	0.287282	1.06786	0.560531	0.476717	0.40254	1.90309	1.8325	2.00018	0.479929	1.91193	protein_coding	Herc6	chr4	88607518	88649216	HECT and RLD domain containing E3 ubiquitin protein ligase family member 6 [Source:RGD Symbol;Acc:1561739]	Herc6
ENSRNOG00000023991	-1.682	1.792e-11	2.358e-10	down	227	195	278	77	66	75	233.333	72.6667	4.11262	3.48517	4.90861	1.40652	1.27796	1.69713	4.1688	1.46054	7.05954	5.81727	7.91322	2.56394	2.24865	3.03593	6.93001	2.61617	protein_coding	Rab20	chr16	83358116	83382326	RAB20, member RAS oncogene family [Source:RGD Symbol;Acc:1593487]	Rab20
ENSRNOG00000023993	-1.575	3.164e-50	2.513e-47	down	6583	5680	5798	2359	1842	1880	6020.33	2027	30.8714	26.1978	26.4058	11.1355	9.21677	11.0765	27.825	10.4763	52.9926	43.7281	42.569	20.2988	16.2175	19.8144	46.4299	18.7769	protein_coding	Kif1a	chr9	100171772	100253609	kinesin family member 1A [Source:RGD Symbol;Acc:1304996]	Kif1a
ENSRNOG00000024056	1.067	0.001333	0.003886	up	67	66	59	208	141	67	64	138.667	0.693813	0.672201	0.596391	2.19373	1.56956	0.87392	0.654135	1.54573	1.19097	1.122	0.961448	3.99892	2.76174	1.56332	1.09147	2.77466	protein_coding	Zfp17	chr1	98627372	98629936	zinc finger protein 585B [Source:RGD Symbol;Acc:1624201]	-
ENSRNOG00000024201	1.224	0.004199	0.01083	up	31	43	19	51	94	70	31	71.6667	0.125554	0.17326	0.074774	0.21376	0.418709	0.363485	0.124529	0.331985	0.21552	0.289196	0.120543	0.389661	0.736747	0.650225	0.20842	0.592211	protein_coding	Fer1l5	chr9	42945358	42998109	fer-1-like family member 5 [Source:RGD Symbol;Acc:1583681]	Fer1l5
ENSRNOG00000024213	1.257	1.522e-06	8.241e-06	up	76	105	68	260	168	172	83	200	0.82712	1.2982	0.720125	3.06154	1.99865	2.61117	0.948482	2.55712	1.4198	2.16689	1.16092	5.58086	3.51675	4.67104	1.58254	4.58955	protein_coding	Golim4	chr2	174322673	174413236	golgi integral membrane protein 4 [Source:RGD Symbol;Acc:1310948]	Golim4
ENSRNOG00000024237	2.19	3.134e-06	1.596e-05	up	11	13	14	62	67	46	12.6667	58.3333	0.094936	0.11253	0.115512	0.548488	0.642822	0.530607	0.107659	0.573972	0.162964	0.187828	0.186218	0.999833	1.13109	0.949182	0.179003	1.0267	protein_coding	Scel	chr15	87704340	87820779	sciellin [Source:RGD Symbol;Acc:1305102]	Scel
ENSRNOG00000024245	1.01	0.0001035	0.000388	up	80	92	74	211	178	115	82	168	0.326962	0.370802	0.292981	0.870661	0.779414	0.589218	0.330248	0.746431	0.56125	0.618923	0.472318	1.58712	1.37143	1.05403	0.55083	1.33753	protein_coding	Zkscan2	chr1	193437614	193459396	zinc finger with KRAB and SCAN domains 2 [Source:RGD Symbol;Acc:1359568]	Zkscan2
ENSRNOG00000024312	-1.243	9.318e-07	5.261e-06	down	176	216	197	93	66	89	196.333	82.6667	1.78425	2.15372	1.93704	0.94512	0.711034	1.12402	1.95834	0.926724	3.06278	3.59487	3.12272	1.72285	1.25111	2.01071	3.26012	1.66156	protein_coding	Xkr8	chr5	150918603	150925727	XK related 8 [Source:RGD Symbol;Acc:1305649]	Xkr8
ENSRNOG00000024336	1.006	1.352e-11	1.814e-10	up	718	716	622	1853	1405	956	685.333	1404.67	4.27167	4.18806	3.59605	11.1042	8.92539	7.14961	4.01859	9.05973	7.33256	6.9905	5.79723	20.2417	15.7048	12.7897	6.70676	16.2454	protein_coding	Senp6	chr8	87486427	87563652	SUMO specific peptidase 6 [Source:RGD Symbol;Acc:1304565]	Senp6
ENSRNOG00000024365	1.065	9.636e-11	1.129e-09	up	2295	1869	1430	5353	4010	2596	1864.67	3986.33	15.6181	12.4778	9.4422	37.991	29.8655	22.6209	12.5127	30.1591	26.8094	20.8272	15.2219	69.2533	52.5504	40.4657	20.9528	54.0898	protein_coding	Ect2	chr2	112769385	112831476	epithelial cell transforming 2 [Source:RGD Symbol;Acc:1308524]	Ect2
ENSRNOG00000024384	6.049	0.0001132	0.00042	up	0	0	0	16	11	10	0	12.3333	0	0	0	0.186252	0.133249	0.140704	0	0.153402	0	0	0	0.339517	0.234461	0.2517	0	0.275226	protein_coding	Cpn2	chr11	74057361	74067413	carboxypeptidase N subunit 2 [Source:RGD Symbol;Acc:1305170]	Cpn2
ENSRNOG00000024420	1.706	2.465e-27	2.929e-25	up	187	222	191	707	739	528	200	658	1.79614	2.09514	1.77792	6.84197	7.59076	6.38105	1.88973	6.93793	3.08317	3.4971	2.86621	12.4721	13.3565	11.4148	3.14883	12.4145	protein_coding	Eme1	chr10	82367084	82374171	essential meiotic structure-specific endonuclease 1 [Source:RGD Symbol;Acc:1309067]	Eme1
ENSRNOG00000024425	1.424	2.492e-12	3.761e-11	up	226	170	144	556	578	337	180	490.333	1.903	1.40249	1.17185	4.71585	5.19559	3.56391	1.49245	4.49179	3.26661	2.34096	1.88915	8.59648	9.142	6.37536	2.49891	8.03795	protein_coding	LOC100910636	chr12	21689095	21720094	zinc finger CW-type PWWP domain protein 1-like [Source:RGD Symbol;Acc:6497217]	Zcwpw1l1
ENSRNOG00000024438	1.13	0.001074	0.003206	up	35	40	39	97	95	61	38	84.3333	1.08035	1.19051	1.15801	3.01477	3.10769	2.3425	1.14296	2.82165	1.85449	1.98714	1.86685	5.49559	5.4682	4.19041	1.90282	5.0514	protein_coding	Bsx	chr8	45061670	45065430	brain specific homeobox [Source:RGD Symbol;Acc:1565120]	Bsx
ENSRNOG00000024454	1.944	1.111e-08	9.017e-08	up	28	38	36	143	176	81	34	133.333	0.395146	0.524087	0.485804	2.03341	2.65675	1.43566	0.468346	2.04194	0.67829	0.874779	0.783169	3.70669	4.67473	2.5682	0.778746	3.64987	protein_coding	Ccdc149	chr14	60857989	60952088	coiled-coil domain containing 149 [Source:RGD Symbol;Acc:1582968]	Ccdc149
ENSRNOG00000024505	-1.169	7.124e-11	8.486e-10	down	533	386	470	242	216	166	463	208	15.2295	10.8437	13.0372	6.9602	6.59276	5.9543	13.0368	6.50242	26.1423	18.0997	21.0173	12.6877	11.6004	10.6514	21.7531	11.6465	protein_coding	Ppp1r35	chr12	21727485	21728678	protein phosphatase 1, regulatory subunit 35 [Source:RGD Symbol;Acc:1584367]	Ppp1r35
ENSRNOG00000024525	1.259	9.004e-06	4.162e-05	up	75	70	53	211	166	106	66	161	0.824611	0.800264	0.590453	2.35011	1.94129	1.44321	0.738443	1.91154	1.41549	1.33576	0.951875	4.284	3.41584	2.5817	1.23438	3.42718	protein_coding	Alkbh8	chr6	18877907	18949393	alkB homolog 8, tRNA methyltransferase [Source:RGD Symbol;Acc:1304687]	Alkbh8
ENSRNOG00000024630	1.586	1.577e-07	1.037e-06	up	46	49	45	116	158	143	46.6667	139	1.71645	1.7891	1.63484	4.3663	6.32085	6.75728	1.71346	5.81481	2.94638	2.98627	2.63554	7.95929	11.122	12.0879	2.85607	10.3897	protein_coding	Igsf23	chr1	80852528	80864846	immunoglobulin superfamily, member 23 [Source:RGD Symbol;Acc:1564357]	-
ENSRNOG00000024728	3.681	0.004852	0.01228	up	0	3	0	13	18	8	1	13	0	0.026242	0	0.128507	0.186913	0.090787	0.00874733	0.135402	0	0.043802	0	0.234255	0.328887	0.162406	0.0146007	0.241849	protein_coding	Arhgap22	chr16	9486832	9613528	Rho GTPase activating protein 22 [Source:RGD Symbol;Acc:1307237]	Arhgap22
ENSRNOG00000024779	1.656	2.27e-26	2.331e-24	up	1676	1496	1225	6138	5144	2907	1465.67	4729.67	11.7313	10.3017	8.32692	43.2542	38.4373	25.5673	10.12	35.7529	20.1375	17.1951	13.4239	78.8477	67.633	45.7364	16.9188	64.0724	protein_coding	Polr2b	chr14	33070078	33107776	RNA polymerase II subunit B [Source:RGD Symbol;Acc:1309477]	Polr2b
ENSRNOG00000024849	1.264	2.328e-22	1.521e-20	up	351	378	339	926	893	756	356	858.333	1.85296	1.96541	1.73731	4.93193	5.04062	5.02246	1.85189	4.99834	3.18071	3.28056	2.80073	8.99037	8.86932	8.9845	3.08733	8.94806	protein_coding	Tor1aip2	chr13	73708815	73735339	torsin 1A interacting protein 2 [Source:RGD Symbol;Acc:735059]	Tor1aip2
ENSRNOG00000024904	6.304	3.17e-05	0.0001316	up	0	0	0	14	12	17	0	14.3333	0	0	0	0.079766	0.070242	0.122696	0	0.0909013	0	0	0	0.145405	0.123596	0.219486	0	0.162829	protein_coding	Pla2g4e	chr3	111952348	111994337	phospholipase A2, group IVE [Source:RGD Symbol;Acc:1310595]	Pla2g4e
ENSRNOG00000024961	-1.066	3.583e-08	2.652e-07	down	565	442	423	229	198	250	476.667	225.667	5.0209	3.86238	3.64554	2.04451	1.87023	2.78777	4.17628	2.23417	8.61867	6.44689	5.87702	3.72692	3.29079	4.98694	6.98086	4.00155	protein_coding	Usp35	chr1	162284777	162300515	ubiquitin specific peptidase 35 [Source:RGD Symbol;Acc:1565984]	Usp35
ENSRNOG00000025067	1.488	2.951e-10	3.172e-09	up	71	120	98	329	282	210	96.3333	273.667	0.966703	1.62734	1.2996	4.56233	4.15089	3.62422	1.29788	4.11248	1.6594	2.71627	2.0951	8.31663	7.30378	6.48323	2.15693	7.36788	protein_coding	Mocs3	chr3	164986421	164988369	molybdenum cofactor synthesis 3 [Source:RGD Symbol;Acc:1307044]	Mocs3
ENSRNOG00000025075	-1.031	3.829e-13	6.567e-12	down	833	804	966	442	421	411	867.667	424.667	9.06195	8.46038	9.60336	4.79388	4.67798	5.68138	9.0419	5.05108	15.5553	14.1216	15.4817	8.7387	8.23122	10.1632	15.0529	9.04438	protein_coding	Relt	chr1	165884407	165901923	RELT, TNF receptor [Source:RGD Symbol;Acc:1305381]	Relt
ENSRNOG00000025076	1.7	4.272e-23	2.999e-21	up	525	549	462	2337	1766	1021	512	1708	2.42454	2.4947	2.07349	10.8733	8.71148	5.9288	2.33091	8.50452	4.16186	4.16403	3.3427	19.8208	15.3284	10.6058	3.88953	15.2517	protein_coding	Ecpas	chr5	75931293	76039760	Ecm29 proteasome adaptor and scaffold [Source:RGD Symbol;Acc:1306148]	-
ENSRNOG00000025239	1.479	5.38e-07	3.179e-06	up	46	59	40	160	125	121	48.3333	135.333	1.34992	1.70473	1.12331	4.75263	3.93069	4.48152	1.39265	4.38828	2.31722	2.84544	1.8109	8.66351	6.91632	8.01683	2.32452	7.86555	protein_coding	Nudt15	chr15	55419502	55456698	nudix hydrolase 15 [Source:RGD Symbol;Acc:1308292]	Nudt15
ENSRNOG00000025332	2.255	1.76e-06	9.399e-06	up	16	22	6	82	69	60	14.6667	70.3333	0.080924	0.107045	0.025307	0.419193	0.373104	0.378923	0.071092	0.390407	0.13891	0.178674	0.040798	0.764143	0.656502	0.677842	0.119461	0.699496	protein_coding	Cd109	chr8	85951191	86065409	CD109 molecule [Source:RGD Symbol;Acc:1311287]	Cd109
ENSRNOG00000025350	-1.299	1.403e-20	7.175e-19	down	2116	1662	2087	808	740	824	1955	790.667	22.9484	17.7285	21.9749	8.82128	8.56398	11.2247	20.8839	9.53666	39.3922	29.5914	35.4259	16.0802	15.0689	20.0795	34.8032	17.0762	protein_coding	Ppp1r13l	chr1	80279706	80290408	protein phosphatase 1, regulatory subunit 13 like [Source:RGD Symbol;Acc:1593681]	Ppp1r13l
ENSRNOG00000025594	1.101	0.0003116	0.001045	up	74	67	46	183	107	115	62.3333	135	1.14127	1.02081	0.693023	2.85473	1.77601	2.24728	0.951699	2.29267	1.95905	1.70388	1.11723	5.20385	3.12501	4.02007	1.59339	4.11631	protein_coding	Scrt1	chr7	117583453	117587103	scratch family transcriptional repressor 1 [Source:RGD Symbol;Acc:1306236]	Scrt1
ENSRNOG00000025603	5.32	0.002718	0.007323	up	0	0	0	7	8	7	0	7.33333	0	0	0	0.028536	0.034541	0.038226	0	0.0337677	0	0	0	0.052018	0.060777	0.068381	0	0.060392	protein_coding	Adgrf2	chr9	20917673	20950386	adhesion G protein-coupled receptor F2 [Source:RGD Symbol;Acc:1306718]	Adgrf2
ENSRNOG00000025604	1.055	0.001801	0.005074	up	940	843	929	2956	1869	1016	904	1947	6.12509	5.40638	5.88081	19.3952	13.0021	8.31912	5.80409	13.5721	10.5141	9.02405	9.48052	35.3553	22.8782	14.8818	9.67287	24.3717	protein_coding	Atad2	chr7	97984862	98026052	ATPase family, AAA domain containing 2 [Source:RGD Symbol;Acc:1304849]	Atad2
ENSRNOG00000025625	-1.297	1.34e-07	8.948e-07	down	280	251	224	106	78	120	251.667	101.333	5.6319	5.25828	4.59187	2.13259	1.66319	3.03053	5.16069	2.27544	9.66748	8.77686	7.40261	3.88747	2.92649	5.42122	8.61565	4.07839	protein_coding	Rnase4	chr15	28018040	28035389	ribonuclease A family member 4 [Source:RGD Symbol;Acc:61823]	Rnase4
ENSRNOG00000025643	4.335	0.002373	0.006489	up	0	0	2	16	21	5	0.666667	14	0	0	0.013399	0.205466	0.294745	0.07722	0.00446633	0.192477	0	0	0.0216	0.374541	0.518625	0.138137	0.0072	0.343768	protein_coding	Ccdc13	chr8	130437157	130475320	coiled-coil domain containing 13 [Source:RGD Symbol;Acc:1586605]	Ccdc13
ENSRNOG00000025764	-1.84	1.014e-51	9.005e-49	down	3905	3836	4580	1174	1094	1163	4107	1143.67	298.147	288.048	339.553	90.2299	89.1033	111.555	308.583	96.9628	511.786	480.795	547.396	164.479	156.783	199.557	513.326	173.607	protein_coding	AC128848.1	chr19	11302125	11302938	-	Mt1
ENSRNOG00000025796	1.561	6.345e-24	5.014e-22	up	218	221	233	698	768	534	224	666.667	2.17015	2.16743	2.25734	7.01453	8.18693	6.69793	2.19831	7.2998	3.72519	3.61776	3.63908	12.7867	14.4055	11.9817	3.66068	13.058	protein_coding	RGD1306072	chr19	25262076	25283972	hypothetical LOC304654 [Source:RGD Symbol;Acc:1306072]	Brme1
ENSRNOG00000025898	2.447	0.006684	0.01632	up	2	3	4	22	16	12	3	16.6667	0.011266	0.026665	0.035223	0.19955	0.15282	0.134286	0.0243847	0.162219	0.019338	0.044508	0.056784	0.363757	0.268898	0.24022	0.04021	0.290958	protein_coding	LOC690142	chr7	132378273	132417712	hypothetical protein LOC690142 [Source:RGD Symbol;Acc:1584027]	Redic1
ENSRNOG00000025946	2.262	0.0001295	0.0004735	up	7	5	15	35	58	37	9	43.3333	0.047448	0.030034	0.106164	0.256867	0.457655	0.343459	0.0612153	0.35266	0.081448	0.050132	0.171148	0.468241	0.805276	0.614401	0.100909	0.629306	protein_coding	Igf2bp2	chr11	82466071	82621079	insulin-like growth factor 2 mRNA binding protein 2 [Source:RGD Symbol;Acc:1305614]	Igf2bp2
ENSRNOG00000025979	-1.5	1.716e-21	9.92e-20	down	681	800	814	275	257	277	765	269.667	13.0401	15.0561	15.1383	5.29694	5.25435	6.6448	14.4115	5.73203	22.384	25.1309	24.4046	9.65573	9.24539	11.8866	23.9732	10.2626	protein_coding	Gramd2a	chr8	64531594	64539367	GRAM domain containing 2A [Source:RGD Symbol;Acc:1564007]	Gramd2a
ENSRNOG00000025981	1.65	1.043e-12	1.659e-11	up	80	145	157	490	410	316	127.333	405.333	1.78793	3.21647	3.43268	11.1383	9.87402	8.96287	2.81236	9.99173	3.06908	5.36876	5.53386	20.3039	17.374	16.0334	4.65723	17.9038	protein_coding	Ska2	chr10	74413989	74431922	spindle and kinetochore associated complex subunit 2 [Source:RGD Symbol;Acc:1307084]	Ska2
ENSRNOG00000026128	4.936	0.02042	0.04368	up	0	0	0	9	9	0	0	6	0	0	0	0.067822	0.073963	0	0	0.0472617	0	0	0	0.123633	0.130142	0	0	0.0845917	protein_coding	Cpne8	chr7	131623181	131798236	copine 8 [Source:RGD Symbol;Acc:1307939]	Cpne8
ENSRNOG00000026238	1.38	1.409e-18	5.526e-17	up	265	334	260	921	690	643	286.333	751.333	1.11052	1.37375	1.05726	3.88532	3.08569	3.38185	1.18051	3.45095	1.90627	2.293	1.70443	7.0825	5.42949	6.04968	1.9679	6.18722	protein_coding	Insyn1	chr8	63286773	63301914	inhibitory synaptic factor 1 [Source:RGD Symbol;Acc:1562618]	Insyn1
ENSRNOG00000026280	1.058	0.0132	0.02981	up	27	29	29	90	57	35	28.3333	60.6667	0.200509	0.210763	0.20751	0.674764	0.455866	0.321598	0.206261	0.484076	0.344185	0.351795	0.334529	1.23002	0.802127	0.575295	0.343503	0.869148	protein_coding	Mettl4	chr9	119873170	119897268	methyltransferase like 4 [Source:RGD Symbol;Acc:1306451]	Mettl4
ENSRNOG00000026296	4.855	0.01289	0.02923	up	0	0	0	6	5	5	0	5.33333	0	0	0	0.054898	0.0414	0.037509	0	0.0446023	0	0	0	0.100073	0.072847	0.067098	0	0.080006	protein_coding	Saxo2	chr1	144586260	144601335	stabilizer of axonemal microtubules 2 [Source:RGD Symbol;Acc:1562653]	Saxo2
ENSRNOG00000026447	1.897	5.021e-06	2.435e-05	up	20	29	16	107	59	77	21.6667	81	0.126668	0.184022	0.102215	0.708727	0.411949	0.633638	0.137635	0.584771	0.217433	0.30716	0.164782	1.29193	0.724853	1.13349	0.229792	1.05009	protein_coding	Disp3	chr5	165052871	165083487	dispatched RND transporter family member 3 [Source:RGD Symbol;Acc:1305820]	Disp3
ENSRNOG00000026572	1.905	4.389e-08	3.197e-07	up	33	52	29	152	198	85	38	145	0.270585	0.421021	0.232847	1.27376	1.76028	0.887108	0.308151	1.30705	0.464474	0.702747	0.375375	2.32192	3.09734	1.58692	0.514199	2.33539	protein_coding	Zfp473	chr1	100736243	100746021	zinc finger protein 473 [Source:RGD Symbol;Acc:1305084]	Zfp473
ENSRNOG00000026585	3.026	0.0007144	0.002209	up	4	2	2	39	13	15	2.66667	22.3333	0.030244	0.015152	0.01476	0.299997	0.102676	0.136565	0.020052	0.179746	0.051916	0.02529	0.023794	0.546861	0.180665	0.244296	0.0336667	0.323941	protein_coding	Lrrc66	chr14	37130743	37153898	leucine rich repeat containing 66 [Source:RGD Symbol;Acc:1306094]	Lrrc66
ENSRNOG00000026605	-1.563	1.056e-55	1.226e-52	down	10887	12043	13106	4288	4494	3486	12012	4089.33	648.853	705.931	758.478	257.19	285.884	260.989	704.42	268.021	1113.79	1178.3	1222.75	468.828	503.032	466.874	1171.62	479.578	protein_coding	Ifi27l2b	chr6	127336305	127337791	interferon, alpha-inducible protein 27 like 2B [Source:RGD Symbol;Acc:1559721]	Ifi27l2a
ENSRNOG00000026653	-2.503	1.436e-06	7.814e-06	down	60	38	65	11	10	8	54.3333	9.66667	1.4786	0.925159	1.55486	0.253471	0.24673	0.237993	1.31954	0.246065	2.53811	1.54423	2.50661	0.46205	0.434138	0.425737	2.19632	0.440642	protein_coding	Hcar2	chr12	38160464	38161546	hydroxycarboxylic acid receptor 2 [Source:RGD Symbol;Acc:727952]	Hcar2
ENSRNOG00000026669	-2.006	1.861e-05	8.109e-05	down	38	83	81	22	16	13	67.3333	17	1.45766	1.93065	1.86105	0.43345	0.297264	0.388564	1.74979	0.373093	2.50216	3.22254	3.00022	0.790132	0.523057	0.695088	2.9083	0.669426	protein_coding	RT1-Ha	chr20	3875706	3881461	RT1 class II, locus Ha [Source:RGD Symbol;Acc:1595921]	-
ENSRNOG00000026745	1.102	2.364e-17	7.965e-16	up	441	410	375	1007	876	764	408.667	882.333	2.6187	2.53638	2.21279	7.36161	5.567	5.68407	2.45595	6.20423	4.49515	4.23359	3.56726	13.4194	9.79552	10.168	4.09866	11.1277	protein_coding	Acsl6	chr10	39655455	39719312	acyl-CoA synthetase long-chain family member 6 [Source:RGD Symbol;Acc:69403]	Acsl6
ENSRNOG00000026762	-1.558	8.273e-05	0.0003152	down	76	75	75	26	19	31	75.3333	25.3333	1.63583	1.6839	1.6557	0.514891	0.534437	0.930877	1.65848	0.660068	2.808	2.81068	2.66917	0.93859	0.940379	1.66521	2.76262	1.18139	protein_coding	RT1-DOa	chr20	3889370	3892449	RT1 class II, locus DOa [Source:RGD Symbol;Acc:3477]	RT1-DOa
ENSRNOG00000026787	1.079	1.614e-12	2.505e-11	up	244	248	260	577	581	442	250.667	533.333	1.00053	0.997649	1.03451	2.38431	2.54475	2.27582	1.01089	2.40162	1.71746	1.66522	1.66774	4.34633	4.47766	4.07113	1.68348	4.29837	protein_coding	Disp2	chr3	110574417	110589921	dispatched RND transporter family member 2 [Source:RGD Symbol;Acc:1309569]	Disp2
ENSRNOG00000026791	1.004	4.05e-10	4.25e-09	up	227	263	257	571	470	462	249	501	3.03406	3.46484	3.33738	7.69452	6.71339	7.77603	3.27876	7.39465	5.20814	5.78334	5.38022	14.0263	11.8127	13.9103	5.45723	13.2497	protein_coding	Pgbd5	chr19	57127054	57192095	piggyBac transposable element derived 5 [Source:RGD Symbol;Acc:1310825]	Pgbd5
ENSRNOG00000026855	4.065	0.0009532	0.002874	up	3	0	0	11	25	14	1	16.6667	0.095629	0	0	0.462899	1.07909	0.736262	0.0318763	0.759417	0.164153	0	0	0.843813	1.89874	1.31707	0.0547177	1.35321	protein_coding	Abhd12b	chr6	92568975	92596327	abhydrolase domain containing 12B [Source:RGD Symbol;Acc:1303145]	Abhd12b
ENSRNOG00000026866	1.271	0.009115	0.02147	up	31	16	17	37	72	45	21.3333	51.3333	0.365104	0.180216	0.189161	0.431363	0.911652	0.657164	0.244827	0.666726	0.626721	0.300807	0.304948	0.786328	1.60411	1.17558	0.410825	1.18867	protein_coding	Syn3	chr7	23403891	23808602	synapsin III [Source:RGD Symbol;Acc:3799]	Syn3
ENSRNOG00000026919	2.36	0.0007768	0.002385	up	13	12	0	67	29	34	8.33333	43.3333	0.174154	0.158965	0	0.900627	0.416011	0.560558	0.11104	0.625732	0.298945	0.265337	0	1.64174	0.732001	1.00276	0.188094	1.1255	protein_coding	RGD1565367	chr4	62480600	62526724	similar to Solute carrier family 23, member 2 (Sodium-dependent vitamin C transporter 2) [Source:RGD Symbol;Acc:1565367]	Slc23a4
ENSRNOG00000026979	-1.302	1.745e-18	6.702e-17	down	1363	1219	1156	460	503	539	1246	500.667	16.9349	14.8944	13.9403	5.74471	6.67134	8.41213	15.2565	6.94272	29.0697	24.8609	22.4732	10.472	11.7387	15.0481	25.4679	12.4196	protein_coding	AABR07069466.1	chr8	23398030	23446606	-	-
ENSRNOG00000027014	-1.358	9.335e-09	7.686e-08	down	229	201	230	94	74	89	220	85.6667	1.59201	1.37577	1.54868	0.655737	0.54653	0.770151	1.50549	0.657473	2.73277	2.29637	2.49665	1.19534	0.961657	1.3777	2.5086	1.17823	protein_coding	Spata31d1	chr17	5320987	5326873	SPATA31 subfamily D member 1 [Source:RGD Symbol;Acc:1565972]	Spata31d1
ENSRNOG00000027028	-1.012	5.015e-08	3.618e-07	down	841	1013	1551	589	601	508	1135	566	37.3492	44.236	66.9069	26.3327	28.4974	28.3009	49.4974	27.7103	64.112	73.8364	107.861	48.0017	50.1431	50.6265	81.9366	49.5904	protein_coding	Lamtor4	chr12	19573909	19577624	late endosomal/lysosomal adaptor, MAPK and MTOR activator 4 [Source:RGD Symbol;Acc:1309735]	Lamtor4
ENSRNOG00000027030	-1.191	7.741e-30	1.192e-27	down	3040	2797	3251	1559	1331	1126	3029.33	1338.67	58.9036	53.301	61.1674	30.3946	27.518	27.3998	57.7907	28.4375	101.111	88.9673	98.6086	55.4059	48.4198	49.0145	96.2291	50.9468	protein_coding	Adm	chr1	175445088	175447259	adrenomedullin [Source:RGD Symbol;Acc:2047]	Adm
ENSRNOG00000027040	1.078	1.462e-11	1.947e-10	up	264	346	301	733	723	491	303.667	649	7.01868	9.0314	7.7725	19.6162	20.5225	16.3911	7.94086	18.8433	12.048	15.0748	12.5301	35.7582	36.1107	29.3214	13.2176	33.7301	protein_coding	Ggact	chr15	109307904	109316953	gamma-glutamylamine cyclotransferase [Source:RGD Symbol;Acc:1304748]	Ggact
ENSRNOG00000027151	1.136	8.453e-11	9.959e-10	up	864	703	472	1946	1404	1186	679.667	1512	16.8542	13.4863	8.93826	38.2267	29.2438	29.0783	13.0929	32.1829	28.9312	22.5107	14.4095	69.683	51.4565	52.0172	21.9504	57.7189	protein_coding	Lrrc58	chr11	65747036	65759581	leucine rich repeat containing 58 [Source:RGD Symbol;Acc:1307440]	Lrrc58
ENSRNOG00000027152	1.746	0.0007017	0.002175	up	30	11	11	78	69	32	17.3333	59.6667	0.151247	0.055523	0.052157	0.399016	0.376564	0.204202	0.086309	0.326594	0.259624	0.092676	0.084083	0.727362	0.662591	0.365289	0.145461	0.585081	protein_coding	N4bp2	chr14	44038614	44078897	NEDD4 binding protein 2 [Source:RGD Symbol;Acc:1565738]	N4bp2
ENSRNOG00000027230	1.927	0.0001811	0.0006407	up	17	14	7	49	56	40	12.6667	48.3333	0.079652	0.067384	0.033634	0.241552	0.291742	0.245242	0.0602233	0.259512	0.136726	0.112473	0.054222	0.440323	0.513341	0.438704	0.10114	0.464123	protein_coding	Fhod3	chr18	16650806	17332210	formin homology 2 domain containing 3 [Source:RGD Symbol;Acc:2322319]	Fhod3
ENSRNOG00000027238	1.135	9.956e-13	1.588e-11	up	250	355	292	760	657	566	299	661	2.81484	3.92383	3.18758	8.61561	7.88973	8.00796	3.30875	8.1711	4.83184	6.54946	5.13873	15.7053	13.8825	14.3252	5.50667	14.6377	protein_coding	Jrk	chr7	115942743	115946425	Jrk helix-turn-helix protein [Source:RGD Symbol;Acc:1306316]	Jrk
ENSRNOG00000027240	6.745	2.504e-06	1.299e-05	up	0	0	0	21	25	14	0	20	0	0	0	0.108575	0.132513	0.085292	0	0.108793	0	0	0	0.197921	0.233165	0.152575	0	0.194554	protein_coding	Kndc1	chr1	212230259	212277694	kinase non-catalytic C-lobe domain containing 1 [Source:RGD Symbol;Acc:1565261]	-
ENSRNOG00000027290	1.145	5.946e-05	0.0002337	up	61	54	51	136	133	101	55.3333	123.333	0.670781	0.585304	0.538579	1.51073	1.56104	1.39121	0.598221	1.48766	1.15143	0.97696	0.868249	2.75389	2.74676	2.48869	0.998881	2.66311	protein_coding	Pcdhga7	chr18	30864216	30866645	protocadherin gamma subfamily A, 7 [Source:RGD Symbol;Acc:1305108]	-
ENSRNOG00000027295	-1.614	2.377e-34	5.316e-32	down	4997	4334	5455	1431	1803	1574	4928.67	1602.67	128.866	111.418	136.922	37.6927	51.8751	53.517	125.735	47.6949	221.206	185.974	220.733	68.7096	91.2778	95.7347	209.304	85.2407	protein_coding	Aph1b	chr8	72476425	72629265	aph-1 homolog B, gamma secretase subunit [Source:RGD Symbol;Acc:1562468]	Aph1b
ENSRNOG00000027359	1.757	0.005324	0.01332	up	18	11	5	56	48	15	11.3333	39.6667	0.391934	0.226894	0.103361	1.26208	1.14396	0.417114	0.24073	0.941051	0.672776	0.37872	0.166629	2.30063	2.01288	0.74616	0.406042	1.68656	protein_coding	Slc25a2	chr18	30774205	30775401	solute carrier family 25 member 2 [Source:RGD Symbol;Acc:1310667]	Slc25a2
ENSRNOG00000027405	1.15	5.578e-07	3.283e-06	up	249	253	220	839	519	297	240.667	551.667	1.37001	1.36737	1.17547	4.64469	3.04355	2.0519	1.30428	3.24671	2.3517	2.28234	1.89499	8.46675	5.35533	3.67057	2.17635	5.83089	protein_coding	Ccp110	chr1	188420461	188444991	centriolar coiled-coil protein 110 [Source:RGD Symbol;Acc:1310509]	Ccp110
ENSRNOG00000027506	-1.109	2.447e-13	4.34e-12	down	747	621	738	322	364	293	702	326.333	11.7477	9.60198	11.2715	5.08871	6.10663	5.77473	10.8737	5.65669	20.1657	16.0271	18.1709	9.27616	10.745	10.3302	18.1212	10.1171	protein_coding	Zp4	chr17	65497359	65503912	zona pellucida glycoprotein 4 [Source:RGD Symbol;Acc:628708]	Zp4
ENSRNOG00000027622	1.047	2.837e-23	2.023e-21	up	1391	1684	1479	3559	3379	2560	1518	3166	13.286	15.8131	13.7155	34.2086	34.4507	30.7073	14.2716	33.1222	22.8063	26.3945	22.111	62.3584	60.6184	54.9312	23.7706	59.3027	protein_coding	Slc35e3	chr7	60765079	60778136	solute carrier family 35, member E3 [Source:RGD Symbol;Acc:1564876]	Slc35e3
ENSRNOG00000027630	1.357	0.002115	0.005867	up	27	20	16	62	52	48	21	54	0.272344	0.198189	0.153088	0.643927	0.568106	0.622054	0.207874	0.611362	0.467495	0.330807	0.246794	1.17381	0.999622	1.11277	0.348365	1.0954	protein_coding	Casc1	chr4	179440953	179477070	cancer susceptibility 1 [Source:RGD Symbol;Acc:1311213]	Dnai7
ENSRNOG00000027690	1.077	5.981e-13	9.929e-12	up	2221	2448	2091	6927	4415	3258	2253.33	4866.67	44.6005	48.362	40.7873	140.047	94.6522	82.2033	44.5833	105.634	76.5593	80.7234	65.7536	255.291	166.547	147.05	74.3454	189.629	protein_coding	Eif3el1	chr13	100129761	100162461	eukaryotic translation initiation factor 3, subunit E-like 1 [Source:RGD Symbol;Acc:1311521]	Eif3e
ENSRNOG00000027728	1.113	1.637e-11	2.167e-10	up	403	361	289	933	836	544	351	771	2.66726	2.34872	1.85863	6.21888	5.91486	4.52785	2.29154	5.55386	4.5785	3.92036	2.99631	11.3363	10.4076	8.09971	3.83173	9.94788	protein_coding	Ibtk	chr8	93324476	93390305	inhibitor of Bruton tyrosine kinase [Source:RGD Symbol;Acc:1311697]	Ibtk
ENSRNOG00000027784	-1.034	5.312e-13	8.918e-12	down	792	740	895	403	408	375	809	395.333	8.26985	7.59363	9.07029	4.22836	4.5432	4.91585	8.31126	4.56247	14.1957	12.6749	14.6223	7.70783	7.99407	8.79378	13.831	8.16523	protein_coding	Tsku	chr1	163317282	163328591	tsukushi, small leucine rich proteoglycan [Source:RGD Symbol;Acc:1359311]	Tsku
ENSRNOG00000027787	1.211	9.221e-15	2.077e-13	up	332	404	353	1049	917	599	363	855	3.09609	3.70937	3.19609	9.87189	9.16959	7.02926	3.33385	8.69025	5.31461	6.19148	5.15246	17.9954	16.1345	12.5744	5.55285	15.5681	protein_coding	Cdc6	chr10	86819472	86833402	cell division cycle 6 [Source:RGD Symbol;Acc:1309157]	Cdc6
ENSRNOG00000027831	1.702	0.01166	0.02672	up	7	15	4	25	39	21	8.66667	28.3333	0.048743	0.112788	0.026678	0.198759	0.332202	0.207065	0.0627363	0.246009	0.083671	0.188259	0.043007	0.362315	0.584532	0.37041	0.104979	0.439086	protein_coding	Map7d3	chrX	159176680	159244879	MAP7 domain containing 3 [Source:RGD Symbol;Acc:1565514]	Map7d3
ENSRNOG00000027839	8.906	7.521e-13	1.227e-11	up	0	0	0	85	87	91	0	87.6667	0	0	0	0.593814	0.643061	0.794306	0	0.67706	0	0	0	1.08246	1.13151	1.42091	0	1.21162	protein_coding	Ptk2b	chr15	42827310	42947656	protein tyrosine kinase 2 beta [Source:RGD Symbol;Acc:628758]	Ptk2b
ENSRNOG00000027852	5.106	0.01384	0.03111	up	0	0	0	6	14	0	0	6.66667	0	0	0	0.073584	0.201288	0	0	0.091624	0	0	0	0.134136	0.35418	0	0	0.162772	protein_coding	RGD1311343	chr10	15947253	15960673	similar to RIKEN cDNA 4930524B15 [Source:RGD Symbol;Acc:1311343]	C10h5orf47
ENSRNOG00000027906	1.08	2.886e-33	5.887e-31	up	3306	3156	2905	7637	6477	5799	3122.33	6637.67	9.96177	9.35173	8.4991	23.1607	20.8323	21.9482	9.27087	21.9804	17.0999	15.6094	13.7015	42.2195	36.6559	39.2623	15.4703	39.3792	protein_coding	Ankrd11	chr19	55703824	55737500	ankyrin repeat domain 11 [Source:RGD Symbol;Acc:1306679]	Ankrd11
ENSRNOG00000027908	-1.473	6.204e-11	7.492e-10	down	242	269	253	94	82	98	254.667	91.3333	5.27772	5.76065	5.36442	2.06324	1.89393	2.67805	5.4676	2.21174	9.05951	9.61537	8.64803	3.76105	3.3325	4.79066	9.10764	3.96141	protein_coding	Actrt3	chr2	116416507	116418582	actin-related protein T3 [Source:RGD Symbol;Acc:1561457]	Actrt3
ENSRNOG00000027929	1.261	0.01436	0.0321	up	13	17	16	38	43	30	15.3333	37	0.13061	0.169028	0.155798	0.394649	0.46662	0.385349	0.151812	0.415539	0.2242	0.282133	0.251163	0.719401	0.821051	0.689338	0.252499	0.743263	protein_coding	Poln	chr14	81858737	82037747	DNA polymerase nu [Source:RGD Symbol;Acc:7675413]	Poln
ENSRNOG00000028077	1.155	5.238e-08	3.77e-07	up	118	124	115	337	273	197	119	269	0.573301	0.593765	0.543757	1.6581	1.42458	1.20654	0.570274	1.42974	0.984105	0.991083	0.876596	3.02254	2.50664	2.15835	0.950595	2.56251	protein_coding	Cfap44	chr11	61162628	61234944	cilia and flagella associated protein 44 [Source:RGD Symbol;Acc:1559942]	Cfap44
ENSRNOG00000028196	1.33	4.052e-19	1.685e-17	up	627	770	547	2001	1808	1157	648	1655.33	8.24384	9.95352	6.98613	26.494	25.3885	19.1084	8.3945	23.6636	14.151	16.6139	11.2624	48.2957	44.6728	34.1824	14.0091	42.3836	protein_coding	Mgme1	chr3	138398011	138406666	mitochondrial genome maintenance exonuclease 1 [Source:RGD Symbol;Acc:1307465]	Mgme1
ENSRNOG00000028219	2.095	1.15e-32	2.197e-30	up	347	440	251	1879	1581	1049	346	1503	4.50722	5.62619	3.18591	24.5824	21.9723	17.1885	4.43977	21.2477	7.7369	9.39094	5.13603	44.811	38.6618	30.748	7.42129	38.0736	protein_coding	Tmem209	chr4	57796338	57823295	transmembrane protein 209 [Source:RGD Symbol;Acc:1309682]	Tmem209
ENSRNOG00000028227	1.251	2.579e-10	2.811e-09	up	481	409	379	1554	925	628	423	1035.67	2.25445	1.88563	1.72182	7.32898	4.62791	3.69285	1.95397	5.21658	3.86989	3.1474	2.77576	13.3599	8.14313	6.60601	3.26435	9.36969	protein_coding	Pbrm1	chr16	7103998	7200362	polybromo 1 [Source:RGD Symbol;Acc:1565549]	Pbrm1
ENSRNOG00000028235	-1.385	1.008e-11	1.382e-10	down	292	271	305	120	107	106	289.333	111	14.8477	13.5316	15.0665	6.1457	5.80195	6.76533	14.4819	6.23766	25.4869	22.5862	24.2889	11.2029	10.2089	12.1023	24.1207	11.1714	protein_coding	RGD1560795	chr4	116933341	116936066	similar to Sepiapterin reductase (SPR) [Source:RGD Symbol;Acc:1560795]	Spr-ps1
ENSRNOG00000028319	-1.239	1.485e-23	1.093e-21	down	1041	1134	1078	475	478	427	1084.33	460	14.7093	15.7625	14.7938	6.75834	7.20692	7.57953	15.0886	7.1816	25.2493	26.31	23.8493	12.3197	12.6811	13.5588	25.1362	12.8532	protein_coding	Cryz	chr2	260884337	260911792	crystallin zeta [Source:RGD Symbol;Acc:1311639]	Cryz
ENSRNOG00000028329	1.069	0.008777	0.02073	up	19	40	34	64	69	62	31	65	0.156836	0.333886	0.27718	0.567007	0.631993	0.665454	0.255967	0.621485	0.269217	0.557305	0.446846	1.03359	1.11204	1.19041	0.424456	1.11201	protein_coding	Zfp438	chr17	55008265	55129555	zinc finger protein 438 [Source:RGD Symbol;Acc:1307214]	Zfp438
ENSRNOG00000028341	-1.081	1.16e-26	1.251e-24	down	5232	4446	5083	2411	2444	2133	4920.33	2329.33	29.4554	24.6158	27.7889	13.661	14.6859	15.0835	27.2867	14.4768	50.5619	41.0874	44.7988	24.9025	25.8409	26.9823	45.4827	25.9086	protein_coding	Alkbh5	chr10	46906115	46930579	alkB homolog 5, RNA demethylase [Source:RGD Symbol;Acc:1309496]	Alkbh5
ENSRNOG00000028344	-1.217	5.213e-06	2.518e-05	down	267	205	216	73	140	83	229.333	98.6667	4.86146	3.66078	3.81598	1.33475	2.71433	1.88267	4.11274	1.97725	8.34496	6.11038	6.15179	2.43309	4.77606	3.36784	6.86904	3.52566	protein_coding	LOC103694874	chr20	13670066	13678089	stromelysin-3 [Source:RGD Symbol;Acc:9106139]	Mmp11
ENSRNOG00000028357	2.811	4.275e-06	2.101e-05	up	4	7	8	55	58	24	6.33333	45.6667	0.039041	0.065296	0.077917	0.572883	0.641637	0.307106	0.0607513	0.507209	0.067016	0.108988	0.125611	1.0443	1.12901	0.54937	0.100538	0.907559	protein_coding	Lrrc14b	chr1	31531143	31535314	leucine rich repeat containing 14B [Source:RGD Symbol;Acc:1564978]	Lrrc14b
ENSRNOG00000028368	-1.096	1.896e-16	5.633e-15	down	1469	1422	1756	714	749	708	1549	723.667	17.9673	17.102	20.8596	8.79642	9.78515	10.8903	18.643	9.82395	30.8419	28.5458	33.628	16.0349	17.2176	19.4812	31.0052	17.5779	protein_coding	Etnk2	chr13	50481163	50499140	ethanolamine kinase 2 [Source:RGD Symbol;Acc:1305304]	-
ENSRNOG00000028461	1.01	2.774e-10	2.997e-09	up	911	992	815	2447	2020	1140	906	1869	12.6043	13.5011	10.9441	34.0775	29.8359	19.8159	12.3498	27.9098	21.636	22.5353	17.6431	62.1196	52.4983	35.448	20.6048	50.0219	protein_coding	Gnl3	chr16	7097507	7103604	G protein nucleolar 3 [Source:RGD Symbol;Acc:631354]	Gnl3
ENSRNOG00000028501	1.137	1.306e-29	1.99e-27	up	1293	1351	1379	3420	3152	2372	1341	2981.33	8.45556	8.87863	9.17314	22.7835	22.5041	19.3926	8.83578	21.5601	14.5144	14.8198	14.7881	41.5318	39.5975	34.6907	14.7074	38.6067	protein_coding	Zc3h18	chr19	55197704	55241851	zinc finger CCCH-type containing 18 [Source:RGD Symbol;Acc:1303257]	Zc3h18
ENSRNOG00000028580	1.655	5.679e-22	3.429e-20	up	152	138	142	524	449	396	144	456.333	0.636756	0.569441	0.581379	2.22148	2.01989	2.09622	0.595859	2.11253	1.09303	0.950482	0.937247	4.04952	3.55413	3.74986	0.993585	3.7845	protein_coding	Pcnx2	chr19	58583632	58735173	pecanex 2 [Source:RGD Symbol;Acc:1305883]	Pcnx2
ENSRNOG00000028627	1.028	2.144e-07	1.382e-06	up	180	146	145	371	364	238	157	324.333	0.263285	0.210538	0.206917	0.887079	0.7845	0.437316	0.226913	0.702965	0.451943	0.351419	0.333572	1.61705	1.38038	0.782299	0.378978	1.25991	protein_coding	Hmcn1	chr13	67799791	68360664	hemicentin 1 [Source:RGD Symbol;Acc:1564772]	Hmcn1
ENSRNOG00000028632	1.135	1.545e-06	8.339e-06	up	90	164	133	281	284	282	129	282.333	1.58295	2.84972	2.28056	5.02084	5.371	6.28437	2.23775	5.55874	2.71722	4.75662	3.67652	9.15245	9.45065	11.2419	3.71678	9.94833	protein_coding	Bcl2l14	chr4	168142271	168183096	BCL2 like 14 [Source:RGD Symbol;Acc:1562777]	Bcl2l14
ENSRNOG00000028636	1.324	4.617e-11	5.712e-10	up	113	135	143	372	369	250	130.333	330.333	1.3868	1.62607	1.70195	4.60844	4.85161	3.8736	1.57161	4.44455	2.38052	2.71415	2.74373	8.40067	8.53674	6.92934	2.6128	7.95559	protein_coding	Xkr5	chr16	75744786	75762693	XK related 5 [Source:RGD Symbol;Acc:1359335]	Xkr5
ENSRNOG00000028650	1.476	0.0006917	0.002148	up	45	17	18	80	84	60	26.6667	74.6667	0.315853	0.114744	0.121211	0.573512	0.634861	0.534754	0.183936	0.581042	0.54218	0.191525	0.195406	1.04545	1.11708	0.956602	0.309704	1.03971	protein_coding	Inf2	chr6	137164535	137177622	inverted formin, FH2 and WH2 domain containing [Source:NCBI gene;Acc:362790]	-
ENSRNOG00000028651	1.775	5.981e-06	2.865e-05	up	22	22	30	121	79	59	24.6667	86.3333	0.195588	0.187263	0.257517	1.08733	0.751416	0.660271	0.213456	0.833004	0.335738	0.31257	0.415147	1.98207	1.32217	1.18114	0.354485	1.49513	protein_coding	RGD1566386	chr12	18105753	18139444	similar to Hypothetical protein A430033K04 [Source:RGD Symbol;Acc:1566386]	Znf846
ENSRNOG00000028751	3.69	0.01696	0.03712	up	0	0	2	9	9	8	0.666667	8.66667	0	0	0.014792	0.117732	0.128698	0.125832	0.00493067	0.124087	0	0	0.023847	0.214612	0.226453	0.225096	0.007949	0.222054	protein_coding	Nxf3	chrX	106563984	106576314	nuclear RNA export factor 3 [Source:RGD Symbol;Acc:1564923]	Nxf3
ENSRNOG00000028783	1.281	4.156e-13	7.095e-12	up	575	656	379	1585	1479	910	536.667	1324.67	3.68266	4.13213	2.3574	10.2239	10.1123	7.32606	3.39073	9.22075	6.3215	6.89714	3.80039	18.6371	17.7932	13.1053	5.67301	16.5119	protein_coding	Wdr35	chr6	34094306	34151622	WD repeat domain 35 [Source:RGD Symbol;Acc:1564116]	Wdr35
ENSRNOG00000028899	1.497	0.0003009	0.001013	up	34	29	26	133	86	41	29.6667	86.6667	0.347928	0.28961	0.260577	1.39995	0.958234	0.532839	0.299372	0.963675	0.597238	0.483402	0.420079	2.55196	1.68608	0.953177	0.50024	1.7304	protein_coding	LOC100910807	chrX	124393332	124398001	transcriptional regulator Kaiso-like [Source:RGD Symbol;Acc:6496755]	Zbtb33
ENSRNOG00000028992	-4.423	0.01962	0.04214	down	14	0	9	1	0	0	7.66667	0.333333	0.054054	0	0.03379	0.002832	0	0	0.0292813	0.000944	0.092787	0	0.054473	0.005162	0	0	0.0490867	0.00172067	protein_coding	Acan	chr1	140762758	140824441	aggrecan [Source:RGD Symbol;Acc:68358]	Acan
ENSRNOG00000029127	-1.42	1.821e-09	1.715e-08	down	278	285	357	109	96	135	306.667	113.333	5.68766	5.75092	7.1067	2.22664	2.09163	3.4606	6.18176	2.59296	9.76318	9.59914	11.4568	4.05892	3.68036	6.19055	10.273	4.64328	protein_coding	Parp16	chr8	70708873	70729985	poly (ADP-ribose) polymerase family, member 16 [Source:RGD Symbol;Acc:1306243]	-
ENSRNOG00000029220	1.129	2.376e-09	2.187e-08	up	218	240	175	592	489	327	211	469.333	3.10119	3.36022	2.40842	8.48328	7.42234	5.8487	2.95661	7.25144	5.32336	5.6087	3.88263	15.4641	13.0601	10.4625	4.93823	12.9956	protein_coding	Zmym5	chr15	37042396	37056892	zinc finger MYM-type containing 5 [Source:RGD Symbol;Acc:1306353]	Zmym5
ENSRNOG00000029244	3.451	0.01167	0.02673	up	0	0	3	15	6	12	1	11	0	0	0.011506	0.086941	0.034696	0.086678	0.00383533	0.0694383	0	0	0.018549	0.158483	0.061051	0.155056	0.006183	0.124863	protein_coding	Pcdhb10	chr18	30487264	30493447	protocadherin beta 10 [Source:RGD Symbol;Acc:1308364]	Pcdhb10
ENSRNOG00000029304	1.055	6.131e-13	1.016e-11	up	488	553	402	1173	1104	757	481	1011.33	6.19312	6.90281	4.96083	14.998	14.9729	12.0731	6.01892	14.0146	10.6308	11.5218	7.99741	27.3397	26.3458	21.5971	10.05	25.0942	protein_coding	Aggf1	chr2	25069620	25095106	angiogenic factor with G patch and FHA domains 1 [Source:RGD Symbol;Acc:1310888]	Aggf1
ENSRNOG00000029366	-1.211	7.658e-10	7.654e-09	down	436	329	338	188	141	149	367.667	159.333	4.85126	3.60406	3.65253	2.10663	1.66954	2.07894	4.03595	1.9517	8.32746	6.0157	5.88828	3.84015	2.93766	3.71895	6.74381	3.49892	protein_coding	Prrt2	chr1	198451324	198454914	proline-rich transmembrane protein 2 [Source:RGD Symbol;Acc:1564195]	Prrt2
ENSRNOG00000029386	-1.794	2.403e-38	7.716e-36	down	3336	3038	3389	900	848	1038	3254.33	928.667	76.8058	69.3996	74.9621	21.3978	19.9539	29.4391	73.7225	23.597	131.841	115.838	120.847	39.0059	35.1103	52.6626	122.842	42.2596	protein_coding	RT1-N2	chr20	3146856	3150852	RT1 class Ib, locus N2 [Source:RGD Symbol;Acc:1595850]	RT1-N2
ENSRNOG00000029543	-1.094	8.522e-06	3.956e-05	down	268	174	302	118	127	105	248	116.667	2.26931	1.44588	2.48609	0.999755	1.1445	1.11516	2.06709	1.08647	3.89541	2.41339	4.00785	1.82244	2.01383	1.99487	3.43888	1.94371	protein_coding	Cish	chr8	116054465	116060723	cytokine inducible SH2-containing protein [Source:RGD Symbol;Acc:69261]	Cish
ENSRNOG00000029805	1.463	0.0003466	0.001151	up	52	29	27	157	102	49	36	102.667	0.517669	0.281224	0.254622	1.58458	1.08927	0.614229	0.351172	1.09603	0.888607	0.469404	0.410479	2.88851	1.91665	1.09877	0.589497	1.96798	protein_coding	AABR07002774.2	chr1	84685931	84698793	zinc finger protein 780B [Source:NCBI gene;Acc:499110]	-
ENSRNOG00000029830	-1.096	5.215e-15	1.22e-13	down	735	690	758	348	376	301	727.667	341.667	19.2283	17.7462	19.2457	9.14441	10.4941	9.87715	18.7401	9.83856	33.0064	29.621	31.0262	16.6693	18.4651	17.6689	31.2179	17.6011	protein_coding	Adm2	chr7	130296897	130298644	adrenomedullin 2 [Source:RGD Symbol;Acc:1302971]	Adm2
ENSRNOG00000029865	2.463	0.001964	0.005488	up	5	4	3	31	25	12	4	22.6667	0.071326	0.055946	0.037874	0.445563	0.384855	0.214986	0.0550487	0.348468	0.122435	0.093382	0.061058	0.812213	0.677178	0.384581	0.0922917	0.624657	protein_coding	Prss56	chr9	94279155	94283919	serine protease 56 [Source:RGD Symbol;Acc:1563955]	Prss56
ENSRNOG00000030017	1.123	8.383e-15	1.9e-13	up	494	403	408	1187	966	729	435	960.667	2.1637	1.7376	1.73118	5.23194	4.52056	4.01008	1.87749	4.58753	3.71411	2.90031	2.79085	9.53726	7.95425	7.17349	3.13509	8.22166	protein_coding	Ercc6	chr16	8734035	8804610	ERCC excision repair 6, chromatin remodeling factor [Source:RGD Symbol;Acc:1311509]	Ercc6
ENSRNOG00000030109	1.074	0.002441	0.006652	up	44	68	38	159	94	70	50	107.667	0.61763	0.939907	0.510503	2.26158	1.41629	1.2372	0.689347	1.63835	1.0602	1.56884	0.822988	4.12261	2.49205	2.21317	1.15068	2.94261	protein_coding	Kpna5	chr20	32509598	32572250	karyopherin subunit alpha 5 [Source:RGD Symbol;Acc:1561324]	Kpna5
ENSRNOG00000030131	1.865	3.832e-07	2.338e-06	up	21	32	37	155	110	71	30	112	0.412435	0.606316	0.702433	3.07249	2.30187	1.74238	0.573728	2.37225	0.707968	1.01203	1.1324	5.60081	4.0503	3.11689	0.950799	4.256	protein_coding	AABR07031494.1	chr18	15868068	15873793	-	-
ENSRNOG00000030246	10.14	4.678e-17	1.538e-15	up	0	0	0	229	190	202	0	207	0	0	0	3.22486	3.05298	3.55094	0	3.27626	0	0	0	5.87857	5.37192	6.35216	0	5.86755	protein_coding	Btla	chr11	60524917	60547201	B and T lymphocyte associated [Source:RGD Symbol;Acc:1303280]	Btla
ENSRNOG00000030314	1.09	1.171e-20	6.072e-19	up	535	586	556	1308	1284	1003	559	1198.33	1.32479	1.44297	1.33396	3.25788	3.39005	3.11282	1.36724	3.25358	2.27407	2.40854	2.15049	5.93876	5.96503	5.56841	2.2777	5.82406	protein_coding	Golgb1	chr11	66761584	66819079	golgin B1 [Source:RGD Symbol;Acc:708429]	Golgb1
ENSRNOG00000030410	1.153	3.45e-05	0.0001424	up	67	74	50	164	155	110	63.6667	143	1.27756	1.40114	0.925062	3.16928	3.18884	2.64904	1.20125	3.00239	2.193	2.33872	1.4913	5.77724	5.61099	4.73877	2.00767	5.37567	protein_coding	Zfp958	chr12	5485903	5490935	zinc finger protein 958 [Source:RGD Symbol;Acc:2311392]	Zfp958
ENSRNOG00000030579	-1.667	0.009971	0.02326	down	31	31	30	4	9	15	30.6667	9.33333	0.329498	0.3267	0.308918	0.036962	0.097724	0.198992	0.321705	0.111226	0.565602	0.54531	0.498009	0.067377	0.171952	0.35597	0.536307	0.198433	protein_coding	AC126572.2	chr12	13323547	13328510	zinc finger protein 853 [Source:NCBI gene;Acc:102555274]	Zfp853
ENSRNOG00000030616	2.9	0.001863	0.005228	up	0	4	4	30	16	15	2.66667	20.3333	0	0.042882	0.039234	0.325762	0.17514	0.193887	0.027372	0.231596	0	0.071576	0.063249	0.593828	0.308171	0.346837	0.0449417	0.416279	protein_coding	Slc25a45	chr1	221236773	221244563	solute carrier family 25, member 45 [Source:RGD Symbol;Acc:1589953]	Slc25a45
ENSRNOG00000030639	1.066	1.913e-07	1.244e-06	up	271	168	201	554	494	315	213.333	454.333	0.964804	0.587574	0.693928	1.98357	1.87521	1.40953	0.748769	1.7561	1.65614	0.980747	1.11869	3.61582	3.29956	2.52146	1.25186	3.14561	protein_coding	Usp13	chr2	119197239	119317500	ubiquitin specific peptidase 13 [Source:RGD Symbol;Acc:1306044]	Usp13
ENSRNOG00000030680	1.023	1.433e-16	4.378e-15	up	9990	11163	8064	23439	22475	14359	9739	20091	112.818	123.992	88.4362	266.432	270.935	203.712	108.415	247.026	193.658	206.961	142.569	485.676	476.73	364.413	181.063	442.273	protein_coding	Ddx5	chr10	94980928	94988461	DEAD-box helicase 5 [Source:RGD Symbol;Acc:619906]	Ddx5
ENSRNOG00000030712	-1.008	4.62e-32	8.401e-30	down	19052	17248	17970	9364	9634	8057	18090	9018.33	323.775	288.308	296.689	160.589	175.321	172.682	302.924	169.531	555.778	481.229	478.295	292.735	308.49	308.905	505.101	303.377	protein_coding	RT1-A2	chr20	5374985	5378539	RT1 class Ia, locus A2 [Source:RGD Symbol;Acc:1595923]	RT1-CE1
ENSRNOG00000030714	1.013	7.555e-12	1.061e-10	up	345	302	281	730	611	544	309.333	628.333	0.580182	0.633943	0.460998	1.26275	1.10689	1.15007	0.558374	1.17324	0.995916	1.05814	0.743179	2.30185	1.94765	2.05732	0.932413	2.10227	protein_coding	Bsn	chr8	116873721	116965396	bassoon (presynaptic cytomatrix protein) [Source:RGD Symbol;Acc:2223]	Bsn
ENSRNOG00000030719	1.236	2.563e-05	0.0001083	up	59	70	41	142	146	114	56.6667	134	0.135487	0.158729	0.091618	0.328412	0.360311	0.32842	0.128611	0.339048	0.232571	0.264942	0.147698	0.598659	0.633993	0.587499	0.21507	0.606717	protein_coding	Csmd1	chr16	78539489	78850222	CUB and Sushi multiple domains 1 [Source:RGD Symbol;Acc:1305103]	-
ENSRNOG00000030750	1.1	0.0001304	0.0004762	up	69	60	74	186	167	92	67.6667	148.333	0.886166	0.754593	0.92667	2.42038	2.29298	1.48951	0.85581	2.06762	1.52116	1.25953	1.49389	4.41209	4.03465	2.66454	1.42486	3.70376	protein_coding	Zfp2	chr10	36388137	36402619	zinc finger protein 2 [Source:RGD Symbol;Acc:1562610]	Zfp2
ENSRNOG00000030759	1.276	0.005363	0.01341	up	39	23	13	80	58	46	25	61.3333	0.183986	0.10847	0.059242	0.383712	0.293253	0.274744	0.117233	0.317236	0.315823	0.181053	0.095504	0.699465	0.515999	0.491479	0.19746	0.568981	protein_coding	Nhs	chrX	34623405	34673742	NHS actin remodeling regulator [Source:RGD Symbol;Acc:1561818]	Nhs
ENSRNOG00000030920	-1.136	1.808e-09	1.705e-08	down	595	429	597	247	227	260	540.333	244.667	9.34151	6.6108	9.08686	3.90199	3.79507	5.12668	8.34639	4.27458	16.0352	11.0344	14.649	7.11291	6.67769	9.17094	13.9062	7.65384	protein_coding	Rtn4r	chr11	86992399	87017115	reticulon 4 receptor [Source:RGD Symbol;Acc:620810]	Rtn4r
ENSRNOG00000030932	1.302	1.416e-07	9.407e-07	up	97	131	72	271	289	187	100	249	0.88982	1.15465	0.66027	2.50014	2.83129	2.15537	0.901581	2.4956	1.52743	1.92729	1.06443	4.55748	4.98185	3.85567	1.50638	4.465	protein_coding	Zfp14	chr1	88350361	88361851	ZFP14 zinc finger protein [Source:RGD Symbol;Acc:1560188]	Zfp14
ENSRNOG00000031081	-1.057	1.176e-20	6.076e-19	down	9225	8904	9016	4030	4469	4449	9048.33	4316	68.5402	65.2504	64.6938	30.1737	35.5325	40.8691	66.1615	35.5251	117.653	108.913	104.294	55.0034	62.5219	73.1093	110.286	63.5449	protein_coding	Stat2	chr7	2691369	2707741	signal transducer and activator of transcription 2 [Source:RGD Symbol;Acc:1311649]	Stat2
ENSRNOG00000031090	-1.239	4.127e-28	5.369e-26	down	2894	2679	2812	1189	1166	1185	2795	1180	50.1829	44.9334	47.1132	19.1335	20.0089	23.7184	47.4098	20.9536	86.1418	75.0005	75.9516	34.8782	35.207	42.429	79.0313	37.5047	protein_coding	RT1-CE7	chr20	4694472	4896970	RT1 class I, locus CE7 [Source:RGD Symbol;Acc:1595786]	RT1-CE7
ENSRNOG00000031113	1.472	7.502e-12	1.054e-10	up	124	120	88	388	288	254	110.667	310	2.22578	2.12547	1.53553	7.04749	5.54885	5.76365	1.96226	6.11999	3.82068	3.54772	2.47544	12.8468	9.76358	10.3104	3.28128	10.9736	protein_coding	Zscan22	chr1	65677621	65681440	zinc finger and SCAN domain containing 22 [Source:RGD Symbol;Acc:7606541]	-
ENSRNOG00000031506	-1.041	1.055e-18	4.211e-17	down	3297	3027	3785	1684	1629	1594	3369.67	1635.67	97.6017	88.1298	108.78	50.168	51.4621	59.2595	98.1706	53.6299	167.539	147.102	175.366	91.4507	90.5512	106.007	163.336	96.003	protein_coding	Ftl1	chr5	152325871	152326778	ferritin light chain 1 [Source:RGD Symbol;Acc:61813]	LOC100360087
ENSRNOG00000031540	-1.043	1.055e-11	1.443e-10	down	616	550	595	280	302	272	587	284.667	29.8289	26.17	27.95	13.6474	15.5655	16.5006	27.983	15.2378	51.203	43.6817	45.0586	24.8777	27.3886	29.5173	46.6478	27.2612	protein_coding	LOC100362384	chr13	89253617	89254171	ferritin light chain 1-like [Source:RGD Symbol;Acc:2318303]	-
ENSRNOG00000031607	-1.001	4.096e-14	8.411e-13	down	849	894	829	490	398	401	857.333	429.667	19.5366	20.239	18.5228	11.3432	9.77735	11.584	19.4328	10.9015	33.5357	33.782	29.8607	20.6774	17.2039	20.7223	32.3928	19.5345	protein_coding	RT1-CE3	chr20	4931965	4935372	RT1 class I, locus CE3 [Source:RGD Symbol;Acc:1598231]	RT1-CE3
ENSRNOG00000031662	1.741	1.852e-32	3.408e-30	up	434	399	350	1612	1474	935	394.333	1340.33	1.65057	1.49382	1.29167	6.17725	5.98777	4.47147	1.47869	5.5455	2.8333	2.4934	2.08231	11.2604	10.5359	7.99886	2.46967	9.93173	protein_coding	Slc6a5	chr1	105284753	105336363	solute carrier family 6 member 5 [Source:RGD Symbol;Acc:621824]	Slc6a5
ENSRNOG00000031760	-3.224	0.004221	0.01087	down	20	13	17	0	0	5	16.6667	1.66667	0.161161	0.091921	0.114578	0	0	0.040374	0.122553	0.013458	0.276642	0.153429	0.184713	0	0	0.072224	0.204928	0.0240747	protein_coding	Fmn1	chr3	104816987	105086436	formin 1 [Source:RGD Symbol;Acc:1306349]	-
ENSRNOG00000031773	-2.405	2.025e-55	2.183e-52	down	990	984	967	200	160	194	980.333	184.667	8.22987	8.05063	7.80821	1.27421	1.41557	2.02296	8.02957	1.57091	14.127	13.4377	12.5877	2.32274	2.4908	3.6188	13.3841	2.81078	protein_coding	Cngb1	chr19	10142496	10206681	cyclic nucleotide gated channel subunit beta 1 [Source:RGD Symbol;Acc:621809]	Cngb1
ENSRNOG00000031939	1.134	0.007778	0.01865	up	23	35	21	59	73	43	26.3333	58.3333	1.10474	1.66702	0.978174	2.86249	3.74027	2.59926	1.24998	3.06734	1.89635	2.7825	1.57692	5.218	6.58127	4.64973	2.08526	5.483	protein_coding	AABR07066416.1	chr9	8629216	8632017	-	-
ENSRNOG00000032085	3.66	0.01908	0.04116	up	2	0	0	8	8	9	0.666667	8.33333	0.009545	0	0	0.037623	0.04027	0.055154	0.00318167	0.044349	0.016384	0	0	0.068583	0.070858	0.098663	0.00546133	0.079368	protein_coding	Dlec1	chr8	127789048	127834637	DLEC1 cilia and flagella associated protein [Source:RGD Symbol;Acc:1561649]	Dlec1
ENSRNOG00000032329	2.106	5.075e-06	2.459e-05	up	13	15	13	56	70	51	13.6667	59	0.186512	0.22071	0.182513	0.861587	1.15291	0.970543	0.196578	0.995015	0.320158	0.368398	0.294231	1.57058	2.02863	1.73617	0.327596	1.77846	protein_coding	AABR07029269.1	chr10	19366793	19368532	-	-
ENSRNOG00000032375	1.173	1.73e-08	1.362e-07	up	132	171	112	367	329	249	138.333	315	1.32541	1.69015	1.08906	3.72472	3.53729	3.15838	1.36821	3.47346	2.27514	2.82111	1.75569	6.78975	6.22411	5.64991	2.28398	6.22126	protein_coding	Capn13	chr6	24579622	24676524	calpain 13 [Source:RGD Symbol;Acc:1562682]	Capn13
ENSRNOG00000032439	1.241	3.845e-11	4.811e-10	up	254	230	230	648	707	365	238	573.333	4.20648	3.74614	3.69304	10.8003	12.4817	7.58906	3.88189	10.2903	7.22067	6.25287	5.95358	19.6877	21.9623	13.5758	6.47571	18.4086	protein_coding	Rsl1d1	chr10	4356915	4390030	ribosomal L1 domain containing 1 [Source:NCBI gene;Acc:302898]	Rsl1d1
ENSRNOG00000032443	1.008	4.068e-06	2.014e-05	up	316	390	233	879	690	369	313	646	3.50915	4.26086	2.50784	9.83722	8.18824	5.1479	3.42595	7.72445	6.02366	7.11201	4.04291	17.9322	14.4078	9.2089	5.72619	13.8496	protein_coding	Lmod3	chr4	129604267	129619142	leiomodin 3 [Source:RGD Symbol;Acc:1564924]	Lmod3
ENSRNOG00000032487	1.609	1.253e-07	8.409e-07	up	44	40	38	151	131	95	40.6667	125.667	0.451747	0.401498	0.383609	1.57316	1.4497	1.23372	0.412285	1.41886	0.775449	0.67016	0.61842	2.86771	2.55084	2.20696	0.68801	2.54184	protein_coding	Sts	chrX	45420596	45428750	steroid sulfatase [Source:RGD Symbol;Acc:3783]	Sts
ENSRNOG00000032508	-1.156	6.036e-05	0.0002367	down	130	152	153	58	59	76	145	64.3333	1.8675	2.15495	2.14027	0.829874	0.90462	1.36574	2.05424	1.03341	3.20568	3.59692	3.45035	1.51277	1.59174	2.44312	3.41765	1.84921	protein_coding	Acot5	chr6	107550904	107557688	acyl-CoA thioesterase 5 [Source:RGD Symbol;Acc:1565917]	Acot5
ENSRNOG00000032554	-2.319	0.01929	0.04154	down	71	2	9	6	2	8	27.3333	5.33333	1.78756	0.108757	0.209536	0.132638	0.118031	0.228219	0.701952	0.159629	3.06846	0.181531	0.337795	0.241785	0.207683	0.408252	1.19593	0.285907	protein_coding	Scd4	chr1	264094080	264105344	stearoyl-coenzyme A desaturase 4 [Source:RGD Symbol;Acc:1563648]	Scd4
ENSRNOG00000032590	1.283	3.071e-05	0.0001277	up	51	50	45	136	144	81	48.6667	120.333	0.129416	0.12402	0.110525	0.347935	0.389808	0.256513	0.12132	0.331419	0.22215	0.207008	0.178179	0.634246	0.685894	0.458867	0.202446	0.593002	protein_coding	Ttc28	chr12	51385763	51702730	tetratricopeptide repeat domain 28 [Source:RGD Symbol;Acc:1594541]	Ttc28
ENSRNOG00000032723	1.052	4.722e-11	5.823e-10	up	458	397	346	1074	858	601	400.333	844.333	3.29011	2.80217	2.41387	7.77266	6.58164	5.42844	2.83538	6.59425	5.64766	4.67724	3.89142	14.1687	11.5809	9.71075	4.73878	11.8201	protein_coding	Efl1	chr1	144601410	144740735	elongation factor like GTPase 1 [Source:RGD Symbol;Acc:1306521]	Efl1
ENSRNOG00000032813	1.224	3.284e-22	2.082e-20	up	679	618	608	1802	1596	1116	635	1504.67	8.68641	7.93916	7.73936	24.409	23.7639	19.5787	8.12164	22.5838	14.9107	13.2516	12.4767	44.4949	41.8142	35.0236	13.5464	40.4442	protein_coding	Mdc1	chr20	3404711	3419831	mediator of DNA damage checkpoint 1 [Source:RGD Symbol;Acc:1559468]	Mdc1
ENSRNOG00000032919	1.433	1.577e-16	4.751e-15	up	295	332	230	944	869	539	285.667	784	3.94158	4.36558	2.98216	12.7358	12.4311	9.06879	3.76311	11.4119	6.76595	7.2868	4.80758	23.2159	21.8734	16.2228	6.28678	20.4374	protein_coding	Zfp105	chr8	131998778	132009981	zinc finger protein 105 [Source:RGD Symbol;Acc:1309905]	Zfp105
ENSRNOG00000033015	-1.101	1.889e-05	8.218e-05	down	192	136	176	84	82	70	168	78.6667	12.5453	8.73759	11.1241	5.4907	5.70701	5.70761	10.8023	5.63511	21.5347	14.5843	17.9333	10.0089	10.0419	10.2101	18.0174	10.087	protein_coding	AC105604.1	chr18	52459108	52487680	-	-
ENSRNOG00000033022	1.317	0.01037	0.02411	up	12	15	20	49	41	29	15.6667	39.6667	0.342406	0.424881	0.534012	1.41244	1.23978	1.03476	0.433766	1.22899	0.587759	0.709189	0.860887	2.57472	2.18147	1.85105	0.719278	2.20242	protein_coding	Olr1106	chr7	139977992	139978921	olfactory receptor 1106 [Source:RGD Symbol;Acc:1333319]	Or8s2
ENSRNOG00000033059	1.237	0.001325	0.003863	up	27	54	29	87	113	62	36.6667	87.3333	0.208246	0.418053	0.218659	0.687577	0.956873	0.613974	0.281653	0.752808	0.357466	0.697792	0.352502	1.25338	1.68369	1.09832	0.469253	1.34513	protein_coding	Galnt6	chr7	142322172	142352382	polypeptide N-acetylgalactosaminyltransferase 6 [Source:RGD Symbol;Acc:2319726]	Galnt6
ENSRNOG00000033176	1.288	9.424e-14	1.8e-12	up	297	267	254	867	718	453	272.667	679.333	2.72934	2.40763	2.26008	8.0186	7.04576	5.22865	2.46569	6.76434	4.68507	4.0187	3.64349	14.617	12.3975	9.35334	4.11576	12.1226	protein_coding	Zrsr2	chrX	32304757	32328364	zinc finger (CCCH type), RNA binding motif and serine/arginine rich 2 [Source:RGD Symbol;Acc:1559763]	Zrsr2
ENSRNOG00000033192	1.389	0.00563	0.01399	up	21	11	17	55	41	34	16.3333	43.3333	0.190361	0.094586	0.151493	0.507008	0.397107	0.382097	0.14548	0.428737	0.326765	0.157879	0.244224	0.92422	0.698737	0.683521	0.242956	0.768826	protein_coding	Osmr	chr2	56110777	56151531	oncostatin M receptor [Source:RGD Symbol;Acc:1302983]	Osmr
ENSRNOG00000033202	-1.485	6.813e-18	2.431e-16	down	606	523	586	211	184	215	571.667	203.333	6.21807	5.27583	5.83738	2.16368	2.00574	2.75932	5.77709	2.30958	10.6737	8.80614	9.41049	3.94416	3.52924	4.93606	9.6301	4.13648	protein_coding	Fbxo41	chr4	117256770	117268178	F-box protein 41 [Source:RGD Symbol;Acc:1566130]	Fbxo41
ENSRNOG00000033220	-1.534	2.279e-05	9.747e-05	down	94	84	83	41	24	26	87	30.3333	1.35427	1.19841	1.15601	0.585774	0.298157	0.406666	1.23623	0.430199	2.32468	2.00033	1.86362	1.0678	0.524627	0.727471	2.06287	0.7733	protein_coding	Oas1f	chr12	41227825	41307352	2 ' -5 ' oligoadenylate synthetase 1F [Source:RGD Symbol;Acc:1359647]	Oas1k
ENSRNOG00000033231	1.65	0.01443	0.03224	up	14	7	5	22	40	20	8.66667	27.3333	0.24557	0.116564	0.083208	0.393526	0.754972	0.441428	0.148447	0.529975	0.421534	0.194562	0.134141	0.717354	1.32842	0.789655	0.250079	0.945145	protein_coding	AABR07049728.1	chr5	134442084	134444984	-	-
ENSRNOG00000033341	5.121	1.973e-15	4.964e-14	up	2	0	6	108	107	68	2.66667	94.3333	0.041049	0	0.122606	2.29961	2.40917	1.8001	0.0545517	2.16963	0.070463	0	0.197654	4.19193	4.2391	3.22014	0.0893723	3.88372	protein_coding	MGC116197	chr9	9128419	9143189	similar to RIKEN cDNA 1700001E04 [Source:RGD Symbol;Acc:1560404]	MGC116197
ENSRNOG00000033351	1.284	6.848e-09	5.754e-08	up	212	181	150	622	465	269	181	452	3.56329	2.99814	2.44584	10.5589	8.36462	5.70042	3.00242	8.20797	6.11659	5.00434	3.94297	19.2477	14.7181	10.1973	5.0213	14.721	protein_coding	Zfp869	chr16	21444638	21448847	zinc finger protein 869 [Source:RGD Symbol;Acc:2320746]	-
ENSRNOG00000033389	-1.853	7.17e-21	3.851e-19	down	526	562	597	126	159	176	561.667	153.667	4.81318	5.03299	5.25123	1.27599	1.50212	1.90747	5.03247	1.56186	8.2621	8.4008	8.46557	2.32598	2.64308	3.41221	8.37616	2.79375	protein_coding	Susd2	chr20	13965121	13972547	sushi domain containing 2 [Source:RGD Symbol;Acc:1308595]	Susd2
ENSRNOG00000033564	-5.943	0.0001984	0.0006954	down	14	12	8	0	0	0	11.3333	0	0.43668	0.458204	0.20677	0	0	0	0.367218	0	0.749587	0.76481	0.333336	0	0	0	0.615911	0	protein_coding	Cfd	chr7	12634216	12635943	complement factor D [Source:RGD Symbol;Acc:2498]	Cfd
ENSRNOG00000033588	1.265	0.001677	0.004758	up	23	30	24	62	65	58	25.6667	61.6667	0.595585	0.760632	0.609552	1.61639	1.79342	1.9044	0.655256	1.77141	1.02236	1.26961	0.982665	2.94651	3.15564	3.40672	1.09154	3.16962	protein_coding	Siglec15	chr18	74403384	74417333	sialic acid binding Ig-like lectin 15 [Source:RGD Symbol;Acc:1565948]	Siglec15
ENSRNOG00000033624	1.269	0.000293	0.0009889	up	51	59	39	101	183	79	49.6667	121	0.591143	0.680452	0.46592	1.18034	2.31705	1.29016	0.579172	1.59585	1.01473	1.13578	0.751115	2.15164	4.07701	2.30792	0.967207	2.84552	protein_coding	Zfp426	chr8	21477329	21492801	zinc finger protein 426 [Source:RGD Symbol;Acc:1590942]	Zfp426
ENSRNOG00000033729	2.225	1.456e-11	1.941e-10	up	27	50	33	228	197	102	36.6667	175.667	0.325735	0.598728	0.388931	2.82764	2.58895	1.57378	0.437798	2.33012	0.559143	0.999366	0.627	5.15449	4.55543	2.81528	0.728503	4.17506	protein_coding	LOC102556967	chr1	99505677	99512489	zinc finger protein 484-like [Source:RGD Symbol;Acc:7510716]	Zfp719
ENSRNOG00000033906	-1.271	2.565e-05	0.0001083	down	118	109	141	49	50	53	122.667	50.6667	0.93658	0.847307	1.08559	0.392224	0.418672	0.524781	0.956494	0.445226	1.60769	1.41428	1.7501	0.714981	0.736682	0.938761	1.59069	0.796808	protein_coding	Zfp667	chr1	71270107	71290337	zinc finger protein 667 [Source:RGD Symbol;Acc:1359114]	Zfp667
ENSRNOG00000033915	-1.207	7.448e-28	9.446e-26	down	21876	24022	26293	10133	10655	10353	24063.7	10380.3	337.945	364.972	394.421	157.547	175.687	200.907	365.779	178.047	580.102	609.192	635.85	287.191	309.133	359.395	608.381	318.573	protein_coding	Gpt	chr7	117759083	117761931	glutamic--pyruvic transaminase [Source:RGD Symbol;Acc:621720]	Gpt
ENSRNOG00000033921	-1.925	7.732e-12	1.083e-10	down	176	157	153	40	48	40	162	42.6667	1.65147	1.45107	1.39572	0.376935	0.476477	0.46218	1.49942	0.438531	2.83484	2.42205	2.25006	0.687111	0.838393	0.826777	2.50232	0.784094	protein_coding	Als2cl	chr8	119160731	119174830	ALS2 C-terminal like [Source:RGD Symbol;Acc:1305208]	Als2cl
ENSRNOG00000033923	5.876	0.0002863	0.000968	up	0	0	0	12	7	13	0	10.6667	0	0	0	0.071516	0.043445	0.094418	0	0.069793	0	0	0	0.130366	0.076445	0.1689	0	0.125237	protein_coding	Aox2	chr9	65177511	65265149	aldehyde oxidase 2 [Source:RGD Symbol;Acc:1359668]	Aox2
ENSRNOG00000034022	1.249	9.84e-15	2.207e-13	up	1311	1010	774	3014	2722	1739	1031.67	2491.67	6.98449	5.29164	4.00458	16.1681	15.4872	11.6396	5.4269	14.4316	11.9893	8.83254	6.45582	29.4727	27.2507	20.8216	9.09254	25.8483	protein_coding	Taf2	chr7	94698987	94755924	TATA-box binding protein associated factor 2 [Source:RGD Symbol;Acc:621487]	Taf2
ENSRNOG00000034037	1.22	2.333e-16	6.797e-15	up	1381	1102	921	3384	2804	1882	1134.67	2690	6.90134	5.42468	4.39073	17.3554	14.8808	11.8149	5.57225	14.6837	11.8465	9.0546	7.07834	31.6369	26.1839	21.1353	9.32649	26.3187	protein_coding	Zfp266	chr8	21511839	21523540	zinc finger protein 266 [Source:RGD Symbol;Acc:1308643]	Zfp266
ENSRNOG00000034116	1.133	3.628e-10	3.832e-09	up	441	369	252	895	871	589	354	785	2.78383	2.33432	1.59021	5.72679	6.05349	4.69431	2.23612	5.49153	4.77861	3.89632	2.56359	10.4393	10.6515	8.39749	3.74617	9.82945	protein_coding	Gk	chrX	54227397	54303864	glycerol kinase [Source:RGD Symbol;Acc:70893]	Gk
ENSRNOG00000034236	1.761	3.199e-36	7.915e-34	up	257	288	271	1110	873	803	272	928.667	6.7403	7.43593	6.90317	29.3543	24.4596	26.4865	7.02647	26.7668	11.5701	12.4117	11.1287	53.5096	43.0383	47.3807	11.7035	47.9762	protein_coding	C2cd4a	chr8	73672295	73673317	C2 calcium-dependent domain containing 4A [Source:RGD Symbol;Acc:1596010]	C2cd4a
ENSRNOG00000036601	1.026	3.664e-13	6.306e-12	up	442	428	403	1001	984	642	424.333	875.667	3.9213	3.72864	3.4687	8.93222	9.31333	7.15088	3.70621	8.46548	6.73113	6.22365	5.59193	16.2825	16.3875	12.792	6.18224	15.154	protein_coding	Exoc6	chr1	256226179	256368813	exocyst complex component 6 [Source:RGD Symbol;Acc:3653]	Exoc6
ENSRNOG00000036604	2.581	4.156e-10	4.356e-09	up	24	19	15	194	96	68	19.3333	119.333	0.188872	0.145224	0.110563	1.53548	0.802516	0.672478	0.14822	1.00349	0.324209	0.242401	0.178241	2.79901	1.41208	1.20297	0.248284	1.80469	protein_coding	Ifit2	chr1	252894663	252900726	interferon-induced protein with tetratricopeptide repeats 2 [Source:RGD Symbol;Acc:1307804]	Ifit2
ENSRNOG00000036692	2.064	0.01485	0.03304	up	4	6	3	32	13	11	4.33333	18.6667	0.056039	0.076501	0.031216	0.44864	0.193724	0.193137	0.0545853	0.2785	0.096194	0.127692	0.050324	0.817821	0.340871	0.345496	0.0914033	0.501396	protein_coding	Gcgr	chr10	109707962	109716128	glucagon receptor [Source:RGD Symbol;Acc:2669]	Gcgr
ENSRNOG00000036866	1.16	5.467e-11	6.67e-10	up	249	363	292	876	684	495	301.333	685	1.593	2.28642	1.82029	5.65717	4.68199	3.9865	1.8999	4.77522	2.73448	3.81637	2.93451	10.3124	8.23828	7.13131	3.16179	8.56066	protein_coding	Acer3	chr1	163160979	163263606	alkaline ceramidase 3 [Source:RGD Symbol;Acc:1561254]	Acer3
ENSRNOG00000036911	1.169	0.002644	0.007144	up	44	27	42	133	73	55	37.6667	87	0.284862	0.17122	0.263814	0.865311	0.500272	0.446269	0.239965	0.603951	0.488981	0.285791	0.425298	1.57737	0.880263	0.798315	0.400023	1.08531	protein_coding	Bicd1	chr4	184019087	184165540	BICD cargo adaptor 1 [Source:RGD Symbol;Acc:1309444]	Bicd1
ENSRNOG00000036960	1.237	2.384e-18	9.061e-17	up	399	358	352	1059	927	664	369.667	883.333	1.62939	1.43521	1.39554	4.35154	4.03776	3.40477	1.48671	3.93136	2.79694	2.39557	2.24976	7.93237	7.10472	6.09068	2.48076	7.04259	protein_coding	Abcc9	chr4	176805431	176922424	ATP binding cassette subfamily C member 9 [Source:RGD Symbol;Acc:3787]	Abcc9
ENSRNOG00000037076	-1.201	7.094e-05	0.0002744	down	141	125	125	54	79	39	130.333	57.3333	2.18539	1.82928	2.07917	0.797744	1.2969	0.709358	2.03128	0.934668	3.75135	3.05333	3.35185	1.4542	2.28199	1.26894	3.38551	1.66838	protein_coding	LOC689757	chr4	162181158	162230859	similar to osteoclast inhibitory lectin [Source:RGD Symbol;Acc:1588731]	Clec2d2l1
ENSRNOG00000037203	-5.054	9.544e-05	0.0003598	down	30	25	11	0	2	0	22	0.666667	0.374889	0.308427	0.129325	0	0.016703	0	0.27088	0.00556767	0.643518	0.514811	0.208486	0	0.02939	0	0.455605	0.00979667	protein_coding	Tgm7	chr3	113041777	113057791	transglutaminase 7 [Source:RGD Symbol;Acc:7615199]	Tgm7
ENSRNOG00000037207	1.228	1.316e-06	7.23e-06	up	136	92	75	301	244	175	101	240	0.914902	0.608845	0.484089	2.03609	1.74931	1.4728	0.669279	1.75273	1.57048	1.01625	0.780405	3.71156	3.07804	2.63464	1.12238	3.14141	protein_coding	Ubr1	chr3	112800557	112876773	ubiquitin protein ligase E3 component n-recognin 1 [Source:RGD Symbol;Acc:1562326]	-
ENSRNOG00000037230	1.012	0.008415	0.01996	up	70	75	69	150	61	208	71.3333	139.667	1.40393	1.487	1.34444	3.04979	1.30869	5.26189	1.41179	3.20679	2.40993	2.48203	2.16738	5.55942	2.30273	9.4128	2.35311	5.75832	protein_coding	Ppidl1	chr9	121456623	121457951	peptidylprolyl isomerase D-like 1 [Source:RGD Symbol;Acc:1560149]	Ppidl1
ENSRNOG00000037251	1.754	0.0003463	0.00115	up	30	20	7	78	73	44	19	65	0.341736	0.177788	0.051652	0.702444	0.648955	0.463823	0.190392	0.605074	0.58661	0.296755	0.083269	1.28048	1.14188	0.829716	0.322211	1.08403	protein_coding	Zfp248	chr4	150482667	150506557	zinc finger protein 248 [Source:RGD Symbol;Acc:1561270]	Zfp9
ENSRNOG00000037275	-1.69	9.167e-08	6.317e-07	down	134	110	111	35	40	35	118.333	36.6667	1.696	1.3647	1.36297	0.444635	0.530952	0.556113	1.47456	0.510567	2.91128	2.27789	2.19726	0.81052	0.934247	0.99481	2.46215	0.913192	protein_coding	Tlcd2	chr10	62303662	62306888	TLC domain containing 2 [Source:RGD Symbol;Acc:1562631]	Tlcd2
ENSRNOG00000037331	2.567	0.01079	0.02496	up	0	2	6	16	19	13	2.66667	16	0	0.050978	0.150249	0.436551	0.568266	0.456989	0.0670757	0.487269	0	0.08509	0.242219	0.795785	0.999903	0.817492	0.109103	0.87106	protein_coding	Cd33	chr1	98398660	98402968	CD33 molecule [Source:RGD Symbol;Acc:1596020]	Cd33
ENSRNOG00000037356	1.243	0.02094	0.04464	up	14	14	18	31	31	45	15.3333	35.6667	0.436341	0.431547	0.564085	1.033	1.07369	1.85385	0.477324	1.32018	0.749004	0.720316	0.909367	1.88304	1.88923	3.31628	0.792896	2.36285	protein_coding	Dph6	chr3	106009356	106136615	diphthamine biosynthesis 6 [Source:RGD Symbol;Acc:1310006]	Dph6
ENSRNOG00000037449	1.396	6.309e-16	1.737e-14	up	681	593	423	1961	1583	1011	565.667	1518.33	2.57357	2.20357	1.55163	7.46845	6.39263	4.80566	2.10959	6.22225	4.41768	3.67809	2.5014	13.6142	11.2483	8.59668	3.53239	11.153	protein_coding	Pole	chr12	52403529	52452040	DNA polymerase epsilon, catalytic subunit [Source:RGD Symbol;Acc:1594540]	Pole
ENSRNOG00000037518	-1.321	5.327e-09	4.568e-08	down	229	260	311	99	118	103	266.667	106.667	5.91652	6.59713	7.80549	2.55393	3.25511	3.32346	6.77305	3.04417	10.156	11.0116	12.5833	4.65553	5.72759	5.94521	11.2503	5.44278	protein_coding	Hyi	chr5	137189473	137192240	hydroxypyruvate isomerase [Source:RGD Symbol;Acc:1561416]	Hyi
ENSRNOG00000037540	-1.143	4.478e-22	2.77e-20	down	1958	2170	2378	1084	1106	786	2168.67	992	62.2553	68.356	73.4861	35.0445	37.4141	31.5583	68.0325	34.6723	106.865	114.096	118.468	63.8822	65.8326	56.4535	113.143	62.0561	protein_coding	Tmem256	chr10	56445647	56447138	transmembrane protein 256 [Source:RGD Symbol;Acc:1563438]	Tmem256
ENSRNOG00000037563	1.195	0.006519	0.01597	up	29	33	15	63	50	62	25.6667	58.3333	0.616152	0.686372	0.312129	1.35278	1.1464	1.67587	0.538218	1.39169	1.05766	1.14566	0.503186	2.46597	2.01718	2.9979	0.902167	2.49368	protein_coding	Cd68	chr10	56268720	56270640	Cd68 molecule [Source:RGD Symbol;Acc:1305970]	Cd68
ENSRNOG00000037661	-1.396	8.128e-44	4.543e-41	down	3985	4170	4562	1683	1693	1469	4239	1615	259.309	266.864	288.294	110.235	117.565	120.065	271.489	115.955	445.119	445.436	464.761	200.946	206.864	214.779	451.772	207.53	protein_coding	Tmsb15b2	chrX	107612518	107614632	thymosin beta 15B2 [Source:RGD Symbol;Acc:708373]	Tmsb15b2
ENSRNOG00000037710	1.579	0.001239	0.003637	up	14	20	18	71	62	27	17.3333	53.3333	0.268663	0.392009	0.353523	1.51156	1.40267	0.681628	0.338065	1.19862	0.461176	0.654322	0.569918	2.7554	2.46809	1.21934	0.561805	2.14761	protein_coding	Calr4	chr5	128865389	128899792	calreticulin 4 [Source:RGD Symbol;Acc:1591090]	Calr4
ENSRNOG00000037715	1.155	0.000969	0.002914	up	30	49	37	105	86	70	38.6667	87	0.771954	1.20329	0.895551	2.70807	2.33961	2.21601	0.95693	2.42123	1.3251	2.00846	1.44373	4.93651	4.11671	3.96414	1.59243	4.33912	protein_coding	RGD1560854	chr1	84009268	84015983	similar to FLJ41131 protein [Source:RGD Symbol;Acc:1560854]	-
ENSRNOG00000037720	-1.057	1.51e-18	5.888e-17	down	2317	2449	2813	1198	1273	1168	2526.33	1213	48.7522	50.6875	57.4842	25.3732	28.5951	30.8631	52.3079	28.2771	83.6859	84.6049	92.6708	46.2525	50.315	55.21	86.9872	50.5925	protein_coding	Rita1	chr12	41486076	41488885	RBPJ interacting and tubulin associated 1 [Source:RGD Symbol;Acc:1306772]	Rita1
ENSRNOG00000037765	1.243	6.565e-10	6.654e-09	up	129	120	113	348	281	236	120.667	288.333	2.33855	2.12856	1.98174	6.34481	5.62904	5.37539	2.14962	5.78308	4.01426	3.55289	3.19479	11.5659	9.90468	9.61585	3.58731	10.3621	protein_coding	Lims1	chr20	27954433	28002082	LIM zinc finger domain containing 1 [Source:RGD Symbol;Acc:1560732]	Lims1
ENSRNOG00000037768	-1.021	5.474e-09	4.683e-08	down	464	489	517	239	223	258	490	240	12.9858	13.4443	14.0553	6.73245	6.64375	9.06825	13.4951	7.48148	22.2909	22.4405	22.6587	12.2725	11.6901	16.2219	22.4634	13.3948	protein_coding	Rab43	chr4	119695013	119714302	RAB43, member RAS oncogene family [Source:RGD Symbol;Acc:1565300]	Rab43
ENSRNOG00000037871	1.233	2.413e-19	1.052e-17	up	508	510	443	1397	1242	846	487	1161.67	5.43053	5.36489	4.59685	15.0424	14.1752	11.369	5.13076	13.5289	9.32182	8.95479	7.41063	27.4207	24.9422	20.3376	8.56241	24.2335	protein_coding	Sfxn5	chr4	116993914	117111653	sideroflexin 5 [Source:RGD Symbol;Acc:628706]	Sfxn5
ENSRNOG00000037931	-1.226	2.863e-13	5e-12	down	585	536	647	268	227	259	589.333	251.333	15.9547	14.3034	17.1489	7.3674	6.57438	8.88196	15.8023	7.60792	27.3872	23.8745	27.6459	13.43	11.5681	15.8886	26.3025	13.6289	protein_coding	Plaur	chr1	81328183	81344708	plasminogen activator, urokinase receptor [Source:RGD Symbol;Acc:620597]	Plaur
ENSRNOG00000037997	3.177	3.49e-05	0.0001437	up	5	6	0	46	31	24	3.66667	33.6667	0.071307	0.081403	0	0.670854	0.482825	0.440184	0.0509033	0.531288	0.122403	0.135873	0	1.22289	0.849565	0.78743	0.086092	0.953296	protein_coding	Tssk2	chr11	87221613	87236445	testis-specific serine kinase 2 [Source:RGD Symbol;Acc:1304951]	-
ENSRNOG00000038001	-1.206	6.375e-26	6.168e-24	down	19802	20302	23134	9286	8572	9414	21079.3	9090.67	310.35	312.94	352.084	146.481	143.391	185.331	325.125	158.401	532.733	522.344	567.597	267.019	252.307	331.531	540.891	283.619	protein_coding	Slc25a1	chr11	87204175	87207264	solute carrier family 25 member 1 [Source:RGD Symbol;Acc:3703]	Slc25a1
ENSRNOG00000038002	1.207	3.768e-07	2.302e-06	up	96	116	83	270	260	161	98.3333	230.333	0.89475	1.0625	0.751347	2.54207	2.59078	1.88479	0.902865	2.33921	1.53589	1.77346	1.21125	4.63392	4.55865	3.37164	1.50687	4.18807	protein_coding	Ccdc62	chr12	38057556	38093050	coiled-coil domain containing 62 [Source:RGD Symbol;Acc:1586391]	Ccdc62
ENSRNOG00000038047	-1.65	3.006e-17	1.006e-15	down	593	506	643	162	177	210	580.667	183	40.9538	34.3205	43.0924	11.261	13.0442	18.2023	39.4556	14.1692	70.2995	57.286	69.4698	20.5275	22.9521	32.5615	65.6851	25.3471	protein_coding	Mt1	chr17	78793336	78793724	metallothionein 1 [Source:RGD Symbol;Acc:3117]	Mt1
ENSRNOG00000038068	4.646	1.824e-06	9.715e-06	up	0	0	4	47	34	22	1.33333	34.3333	0	0	0.028612	0.362737	0.278225	0.2115	0.00953733	0.284154	0	0	0.046125	0.66123	0.489557	0.378345	0.015375	0.509711	protein_coding	Pcdh9	chr15	77733402	77736892	protocadherin 9 [Source:RGD Symbol;Acc:1306348]	Pcdh9
ENSRNOG00000038150	-1.008	2.615e-11	3.361e-10	down	774	940	1103	539	478	396	939	471	31.2665	37.3497	43.2904	21.9155	20.5962	20.0822	37.3022	20.8646	53.6708	62.3422	69.7888	39.9495	36.2405	35.9243	61.9339	37.3714	protein_coding	RGD1560394	chr14	82053685	82055290	RGD1560394 [Source:RGD Symbol;Acc:1560394]	Nicol1
ENSRNOG00000038275	2.782	0.005753	0.01426	up	2	2	3	10	31	8	2.33333	16.3333	0.016784	0.021265	0.026689	0.103938	0.352193	0.108732	0.0215793	0.188288	0.028811	0.035494	0.043026	0.189468	0.619707	0.194507	0.035777	0.334561	protein_coding	Adam4	chr6	105158026	105160470	a disintegrin and metalloprotease domain 4 [Source:RGD Symbol;Acc:621470]	Adam4
ENSRNOG00000038291	1.879	0.002794	0.007509	up	4	11	12	34	45	22	9	33.6667	0.042203	0.110876	0.120264	0.36467	0.537008	0.295822	0.0911143	0.399167	0.072444	0.185068	0.193879	0.664753	0.944902	0.529186	0.150464	0.712947	protein_coding	Lrrc63	chr15	57133192	57170443	leucine rich repeat containing 63 [Source:RGD Symbol;Acc:1559507]	Lrrc63
ENSRNOG00000038607	1.438	0.001189	0.003506	up	19	19	19	55	54	46	19	51.6667	0.324688	0.311012	0.302968	0.939994	1.03786	0.984264	0.312889	0.987374	0.557346	0.519126	0.488418	1.71351	1.82619	1.76072	0.52163	1.7668	protein_coding	Tmem86b	chr1	72784966	72787367	transmembrane protein 86B [Source:RGD Symbol;Acc:1593455]	Tmem86b
ENSRNOG00000039241	1.026	0.002029	0.005656	up	77	42	58	175	115	79	59	123	0.53362	0.284603	0.389201	1.23088	0.858848	0.686751	0.402475	0.925494	0.915989	0.475044	0.627434	2.24377	1.5112	1.2285	0.672822	1.66116	protein_coding	Ythdc2	chr1	182085899	182140570	YTH domain containing 2 [Source:RGD Symbol;Acc:1563192]	-
ENSRNOG00000039325	1.312	1.875e-14	4.065e-13	up	271	357	335	923	959	550	321	810.667	6.23756	8.08501	7.48164	21.4096	23.5897	15.908	7.26807	20.3024	10.7071	13.4951	12.0612	39.0274	41.5078	28.4573	12.0878	36.3308	protein_coding	Grxcr2	chr18	36308925	36322320	glutaredoxin and cysteine rich domain containing 2 [Source:RGD Symbol;Acc:1584696]	Grxcr2
ENSRNOG00000039567	1.254	1.098e-17	3.845e-16	up	959	972	675	2629	2146	1533	868.667	2102.67	9.8302	9.79496	6.71584	27.133	23.4842	19.7482	8.78033	23.4551	16.8741	16.3492	10.8267	49.4604	41.322	35.3268	14.6833	42.0364	protein_coding	Trmt10c	chr11	47047342	47052418	tRNA methyltransferase 10C, mitochondrial RNase P subunit [Source:RGD Symbol;Acc:1306333]	Trmt10c
ENSRNOG00000039568	1.088	0.005308	0.01329	up	35	26	28	65	63	61	29.6667	63	0.388683	0.285529	0.298939	0.735653	0.758206	0.869564	0.324384	0.787808	0.667197	0.47659	0.481922	1.34102	1.33412	1.55553	0.541903	1.41022	protein_coding	Mgat4e	chr13	51364014	51373399	MGAT4 family, member E [Source:RGD Symbol;Acc:1308112]	Mgat4e
ENSRNOG00000039717	1.04	2.357e-06	1.229e-05	up	197	189	159	541	372	236	181.667	383	1.8063	1.69822	1.41418	4.99162	3.63262	2.71149	1.63957	3.77858	3.10062	2.83458	2.27982	9.09918	6.39185	4.85048	2.73834	6.7805	protein_coding	Ipo11	chr2	37954161	38110567	importin 11 [Source:RGD Symbol;Acc:1311133]	Ipo11
ENSRNOG00000039743	3.695	0.01724	0.03765	up	0	2	0	9	10	7	0.666667	8.66667	0	0.03022	0	0.154509	0.181665	0.143236	0.0100733	0.159803	0	0.050442	0	0.281653	0.319651	0.256229	0.016814	0.285844	protein_coding	Zdhhc11	chr1	31906064	31936537	zinc finger, DHHC-type containing 11 [Source:RGD Symbol;Acc:1564281]	-
ENSRNOG00000039754	1.079	7.059e-15	1.614e-13	up	375	366	327	814	733	710	356	752.333	3.89417	3.73845	3.29876	8.51981	8.1401	9.27898	3.64379	8.6463	6.68457	6.24003	5.31796	15.5307	14.3231	16.5988	6.08085	15.4842	protein_coding	Rab7b	chr13	48455923	48482138	Rab7b, member RAS oncogene family [Source:RGD Symbol;Acc:1562617]	Rab7b
ENSRNOG00000040040	-1.144	5.584e-18	2.021e-16	down	1675	1706	1894	730	852	794	1758.33	792	41.2061	41.2916	45.2625	18.0829	22.3723	24.5233	42.5867	21.6595	70.7325	68.9219	72.9682	32.9632	39.3656	43.8688	70.8742	38.7326	protein_coding	Ndufaf6	chr5	24297094	24320786	NADH:ubiquinone oxidoreductase complex assembly factor 6 [Source:RGD Symbol;Acc:1309085]	Ndufaf6
ENSRNOG00000040166	1.02	0.003782	0.009852	up	76	37	51	166	96	78	54.6667	113.333	0.614515	0.292527	0.397977	1.35827	0.830689	0.791563	0.435006	0.993507	1.05485	0.48827	0.641582	2.47598	1.46165	1.416	0.728234	1.78454	protein_coding	Ankrd34b	chr2	22000106	22016030	ankyrin repeat domain 34B [Source:RGD Symbol;Acc:1594383]	Ankrd34b
ENSRNOG00000040287	1.145	1.349e-06	7.385e-06	up	88	119	79	239	223	175	95.3333	212.333	0.795969	0.915688	0.608218	2.0333	1.97922	1.87335	0.773292	1.96196	1.36633	1.52842	0.980516	3.70648	3.48257	3.35116	1.29175	3.51341	protein_coding	Cyp1b1	chr6	2307808	2316722	cytochrome P450, family 1, subfamily b, polypeptide 1 [Source:RGD Symbol;Acc:2460]	Cyp1b1
ENSRNOG00000042086	-1.267	4.974e-30	7.902e-28	down	5067	4964	5129	2152	1961	2153	5053.33	2088.67	58.672	56.5366	57.6777	25.0828	24.2361	31.3113	57.6288	26.8767	100.714	94.368	92.9828	45.7232	42.6451	56.0116	96.0215	48.1266	protein_coding	Rab26	chr10	13893290	13898855	RAB26, member RAS oncogene family [Source:RGD Symbol;Acc:620890]	-
ENSRNOG00000042163	1.638	1.345e-06	7.371e-06	up	36	35	27	104	121	82	32.6667	102.333	0.313187	0.299395	0.2308	0.916618	1.13972	0.899684	0.281127	0.985341	0.537603	0.499735	0.372075	1.67089	2.00542	1.60941	0.469804	1.76191	protein_coding	Btbd19	chr5	135987573	135994848	BTB domain containing 19 [Source:RGD Symbol;Acc:2320529]	Btbd19
ENSRNOG00000042201	1.538	0.0002069	0.0007228	up	20	29	24	79	93	44	24.3333	72	0.540592	0.828328	0.68184	1.9278	2.82743	1.49441	0.683587	2.08321	0.927957	1.3826	1.0992	3.51417	4.97506	2.6733	1.13659	3.72084	protein_coding	Efcab2	chr13	96303703	96414404	EF-hand calcium binding domain 2 [Source:RGD Symbol;Acc:1308593]	Efcab2
ENSRNOG00000042320	-1.833	3.321e-44	1.928e-41	down	14692	11467	15126	3998	3473	4046	13761.7	3839	84.9257	65.1881	84.9044	23.2552	21.4277	29.378	78.3394	24.687	145.78	108.809	136.875	42.3917	37.7034	52.5533	130.488	44.2161	protein_coding	Slc41a1	chr13	48607308	48627999	solute carrier family 41 member 1 [Source:RGD Symbol;Acc:1311397]	Slc41a1
ENSRNOG00000042344	2.976	0.01854	0.04014	up	0	1	3	9	16	7	1.33333	10.6667	0	0.033662	0.087006	0.35204	0.68683	0.349194	0.0402227	0.462688	0	0.056186	0.140264	0.64173	1.20853	0.62466	0.0654833	0.824972	protein_coding	Smim22	chr10	10766208	10767389	small integral membrane protein 22 [Source:RGD Symbol;Acc:1563547]	Smim22
ENSRNOG00000042347	1.155	0.01229	0.02798	up	39	21	18	87	55	36	26	59.3333	0.516365	0.280085	0.236882	1.18816	0.795827	0.607752	0.344444	0.863913	0.886369	0.467503	0.38188	2.16588	1.40031	1.08719	0.578584	1.55113	protein_coding	AABR07001896.1	chr1	61374379	61377590	-	-
ENSRNOG00000042528	1.746	0.002438	0.006647	up	8	10	13	47	34	25	10.3333	35.3333	0.202477	0.250921	0.342643	1.29116	0.991662	0.85958	0.265347	1.04747	0.347563	0.418824	0.552378	2.35365	1.7449	1.53767	0.439588	1.87874	protein_coding	Tmem190	chr1	72630238	72632185	transmembrane protein 190 [Source:RGD Symbol;Acc:1583927]	Tmem190
ENSRNOG00000042668	1.364	2.732e-29	4.083e-27	up	1953	1813	1431	5546	4376	3599	1732.33	4507	13.9883	12.7763	9.95777	39.9967	33.4698	32.396	12.2408	35.2875	24.0116	21.3255	16.053	72.9096	58.8925	57.9521	20.4634	63.2514	protein_coding	Msrb3	chr7	62850515	62972084	methionine sulfoxide reductase B3 [Source:RGD Symbol;Acc:1596851]	Msrb3
ENSRNOG00000042717	-1.473	4.806e-37	1.295e-34	down	5804	5111	5877	1981	1986	2052	5597.33	2006.33	110.065	95.2492	108.234	37.7565	40.2101	48.8753	104.516	42.2807	188.934	158.985	174.485	68.826	70.7525	87.4313	174.134	75.6699	protein_coding	Ciart	chr2	197987705	197991574	circadian associated repressor of transcription [Source:RGD Symbol;Acc:1566380]	Ciart
ENSRNOG00000042781	-1.176	1.985e-16	5.829e-15	down	851	927	969	381	454	380	915.667	405	28.8813	30.8181	31.7182	12.8743	16.393	16.1112	30.4725	15.1262	49.5763	51.44	51.1333	23.4685	28.8445	28.8207	50.7165	27.0446	protein_coding	Ropn1l	chr2	84520421	84531342	rhophilin associated tail protein 1-like [Source:RGD Symbol;Acc:1591367]	Ropn1l
ENSRNOG00000042838	-1.556	1.384e-39	5.095e-37	down	5117	4453	5191	1662	1624	1709	4920.33	1665	77.1351	66.0157	75.9923	25.2074	26.1274	32.3625	73.0477	27.8991	132.407	110.19	122.508	45.9502	45.9729	57.8921	121.702	49.9384	protein_coding	Junb	chr19	26092974	26094756	JunB proto-oncogene, AP-1 transcription factor subunit [Source:RGD Symbol;Acc:2944]	Junb
ENSRNOG00000042905	-1.456	1.225e-14	2.718e-13	down	1441	1327	1155	502	676	280	1307.67	486	23.6395	21.4118	18.3893	8.28534	11.8322	5.75663	21.1469	8.62473	40.5785	35.7394	29.6456	15.1033	20.8196	10.2978	35.3212	15.4069	protein_coding	RT1-T24-4	chr20	3189473	3197457	RT1 class I, locus T24, gene 4 [Source:RGD Symbol;Acc:1598233]	RT1-T24-4
ENSRNOG00000042960	-1.062	9.623e-14	1.836e-12	down	1192	1096	1380	572	588	591	1222.67	583.667	35.9709	32.5332	40.4526	17.372	18.9481	22.4135	36.3189	19.5779	61.7461	54.3027	65.2141	31.6673	33.3404	40.0947	60.4209	35.0341	protein_coding	Rgcc	chr15	61551861	61564695	regulator of cell cycle [Source:RGD Symbol;Acc:619721]	Rgcc
ENSRNOG00000042961	1.073	0.006924	0.01683	up	46	28	24	69	66	70	32.6667	68.3333	3.28654	2.00221	1.68589	4.99586	5.10658	6.37129	2.32488	5.49124	5.64153	3.34198	2.71784	9.10689	8.98537	11.3974	3.90045	9.82988	protein_coding	Ormdl1	chr9	53111371	53118613	ORMDL sphingolipid biosynthesis regulator 1 [Source:RGD Symbol;Acc:2300146]	Ormdl1
ENSRNOG00000043044	-1.013	1.08e-09	1.049e-08	down	1643	1526	1807	726	736	964	1658.67	808.667	61.0828	55.7622	65.2278	27.1476	29.1748	44.9935	60.6909	33.772	104.852	93.0754	105.154	49.4871	51.3351	80.4872	101.027	60.4365	protein_coding	Cnn2	chr7	12782491	12787750	calponin 2 [Source:RGD Symbol;Acc:1589807]	-
ENSRNOG00000043059	1.208	6.395e-07	3.718e-06	up	102	142	129	334	369	177	124.333	293.333	1.06351	1.44962	1.30445	3.50378	4.09931	2.31867	1.27253	3.30725	1.82558	2.41963	2.10292	6.387	7.21301	4.14779	2.11604	5.91593	protein_coding	Aplf	chr4	119514840	119568736	aprataxin and PNKP like factor [Source:RGD Symbol;Acc:1565557]	Aplf
ENSRNOG00000043098	-1.366	1.188e-32	2.242e-30	down	6179	6678	7804	2879	2534	2600	6887	2671	434.734	462.123	533.237	203.855	190.279	229.739	476.698	207.958	746.246	771.352	859.638	371.604	334.809	410.972	792.412	372.462	protein_coding	Mt2A	chr19	11307967	11308740	metallothionein 2A [Source:RGD Symbol;Acc:1592345]	Mt2-ps1
ENSRNOG00000043099	1.79	1.407e-34	3.217e-32	up	1622	1664	1188	6841	5384	3558	1491.33	5261	9.9484	10.042	7.07524	42.255	35.2625	27.4232	9.02188	34.9803	17.077	16.7616	11.4061	77.0261	62.0469	49.0564	15.0815	62.7098	protein_coding	Ddx21	chr20	32213148	32232632	DExD-box helicase 21 [Source:RGD Symbol;Acc:1307306]	Ddx21
ENSRNOG00000043124	3.308	0.009381	0.02203	up	0	4	0	11	7	20	1.33333	12.6667	0	0.064302	0	0.192129	0.123652	0.427881	0.021434	0.247887	0	0.10733	0	0.35023	0.217575	0.765421	0.0357767	0.444409	protein_coding	Cckar	chr14	59611434	59619783	cholecystokinin A receptor [Source:RGD Symbol;Acc:2289]	Cckar
ENSRNOG00000043151	2.463	0.008856	0.0209	up	6	4	0	12	22	20	3.33333	18	0.061973	0.039509	0	0.123166	0.251547	0.260035	0.0338273	0.211583	0.10638	0.065946	0	0.224519	0.442614	0.465167	0.057442	0.377433	protein_coding	Cntln	chr5	103251986	103366264	centlein [Source:RGD Symbol;Acc:1308101]	Cntln
[truncated: 251 more rows]
