# Supplementary material for: The PKA/MBD2 Axis Transcriptionally Represses INPP5A to Modulate PI3K/Akt Signaling and Accelerate Pituitary Tumorigenesis
Source: CNS Neurosci Ther. 2026 Mar 19;32(3):e70817. doi: 10.1002/cns.70817 (PMC13093853; doi:10.1002/cns.70817)
Supplement: Supplementary file 11 — Table S5: DNA pull down MS of INPP5A [file CNS-32-e70817-s009.xlsx]

## Sheet: DNA pull down MS of INPP5A raw 
TableS5 DNA pull down MS of INPP5A
Accession	Name	Protein description	Gene Name	Gene ID	Ensembl Gene ID	SUBCELLULAR LOCATION	ORGANISM	STRING ID	eggNOG	Reactome_ID	Reactome_Description	KEGG GENE ID	Gene Ontology (biological process)	Gene Ontology (cellular component)	Gene Ontology (molecular function)	Pfam ID	Domain description	KEGG KO No.	KEGG KO Definition	KEGG pathway	KEGG pathway Description	Taxonomy	KEGG_Pathway_Level1	KEGG_Pathway_Level1_Name	KEGG_Pathway_Level2	KEGG_Pathway_Level2_Name	GO IDs	TF_Family	inpp5a	probe	p_value	FC	log2FoldChange	Regulation
A0A8I6A2W1	Histone H2B	RecName: Full=Histone H2B {ECO:0000256|RuleBase:RU000451};	ENSRNOG00000066901		ENSRNOG00000066901.1	Nucleus {ECO:0000256|RuleBase:RU000451}.	Rattus norvegicus (Rat).							GO:0000786, C:nucleosome;GO:0005634, C:nucleus	GO:0003677, F:DNA binding;GO:0046982, F:protein heterodimerization activity;GO:0030527, F:structural constituent of chromatin	PF00125	Histone					10116					GO:0000786;GO:0005634;GO:0003677;GO:0046982;GO:0030527	NotFound	0.000798568	4.40269e-07		0.000551323	-10.8248	Down	10.8248	1813.82	10.8248
G3V6Z7	Golgin subfamily A member 5	RecName: Full=Golgin subfamily A member 5 {ECO:0000256|ARBA:ARBA00020370}; AltName: Full=Golgin-84 {ECO:0000256|ARBA:ARBA00032404};	Golga5		ENSRNOG00000007699.6	Golgi apparatus membrane {ECO:0000256|ARBA:ARBA00004409}; Single-pass type IV membrane protein {ECO:0000256|ARBA:ARBA00004409}.	Rattus norvegicus (Rat).						GO:0007030, P:Golgi organization;GO:0048193, P:Golgi vesicle transport	GO:0005801, C:cis-Golgi network;GO:0031985, C:Golgi cisterna;GO:0000139, C:Golgi membrane	GO:0042803, F:protein homodimerization activity;GO:0031267, F:small GTPase binding	PF09787	Golgin_A5					10116					GO:0007030;GO:0048193;GO:0005801;GO:0031985;GO:0000139;GO:0042803;GO:0031267	NotFound	0.000466478	4.40269e-07		0.000943815	-10.0492	Down	10.0492	1059.53	10.0492
A0A8I5ZU83	Titin	SubName: Full=Titin {ECO:0000313|Ensembl:ENSRNOP00000081880.1};	Ttn		ENSRNOG00000069271.1		Rattus norvegicus (Rat).						GO:0007512, P:adult heart development;GO:0055013, P:cardiac muscle cell development;GO:0060048, P:cardiac muscle contraction;GO:0003300, P:cardiac muscle hypertrophy;GO:0055008, P:cardiac muscle tissue morphogenesis;GO:0055003, P:cardiac myofibril assembly;GO:0035995, P:detection of muscle stretch;GO:0043056, P:forward locomotion;GO:0007507, P:heart development;GO:0060419, P:heart growth;GO:00030…	GO:0031672, C:A band;GO:0000794, C:condensed nuclear chromosome;GO:0031674, C:I band;GO:0031430, C:M band;GO:0030016, C:myofibril;GO:0030017, C:sarcomere;GO:1990733, C:titin-telethonin complex;GO:0030018, C:Z disc	GO:0051015, F:actin filament binding;GO:0042805, F:actinin binding;GO:0030506, F:ankyrin binding;GO:0005524, F:ATP binding;GO:0005509, F:calcium ion binding;GO:0005516, F:calmodulin binding;GO:0019899, F:enzyme binding;GO:0042802, F:identical protein binding;GO:0051371, F:muscle alpha-actinin binding;GO:0002020, F:protease binding;GO:0019901, F:protein kinase binding;GO:0043621, F:protein self-as…	PF00041;PF07679;PF00069;PF09042	fn3;I-set;Pkinase;Titin_Z					10116					GO:0007512;GO:0055013;GO:0060048;GO:0003300;GO:0055008;GO:0055003;GO:0035995;GO:0043056;GO:0007507;GO:0060419;GO:0003007;GO:0001701;GO:0007076;GO:0006936;GO:0010628;GO:0050714;GO:0010737;GO:0006468;GO:0050790;GO:0045859;GO:1901897;GO:0051592;GO:0045214;GO:0048769;GO:0030241;GO:0030240;GO:0001756;GO:0055002;GO:0021591;GO:0031672;GO:0000794;GO:0031674;GO:0031430;GO:0030016;GO:0030017;GO:1990733;GO:…	NotFound	0.000212514	4.40269e-07		0.00207172	-8.91495	Down	8.91495	482.69	8.91495
A6IZR2	RCG51633	SubName: Full=RCG51633 {ECO:0000313|EMBL:EDL92740.1};	Zfpm1	691504		Nucleus {ECO:0000256|ARBA:ARBA00004123}.	Rattus norvegicus (Rat).					rno:691504	GO:0060413, P:atrial septum morphogenesis;GO:0003181, P:atrioventricular valve morphogenesis;GO:0055008, P:cardiac muscle tissue morphogenesis;GO:0060318, P:definitive erythrocyte differentiation;GO:0035162, P:embryonic hemopoiesis;GO:0030218, P:erythrocyte differentiation;GO:0030851, P:granulocyte differentiation;GO:0007507, P:heart development;GO:0048872, P:homeostasis of number of cells;GO:003…	GO:0005634, C:nucleus;GO:0005667, C:transcription regulator complex;GO:0017053, C:transcription repressor complex	GO:0003677, F:DNA binding;GO:0046872, F:metal ion binding;GO:0061629, F:RNA polymerase II-specific DNA-binding transcription factor binding;GO:0003714, F:transcription corepressor activity	PF21182;PF00096;PF12874	FOG1-like_PR;zf-C2H2;zf-met	K17441	zinc finger protein ZFPM1			10116					GO:0060413;GO:0003181;GO:0055008;GO:0060318;GO:0035162;GO:0030218;GO:0030851;GO:0007507;GO:0048872;GO:0035855;GO:0030219;GO:0003192;GO:0032713;GO:0060377;GO:0000122;GO:0003151;GO:0030220;GO:0045944;GO:0032729;GO:0060319;GO:0032642;GO:0010724;GO:0003195;GO:0060412;GO:0005634;GO:0005667;GO:0017053;GO:0003677;GO:0046872;GO:0061629;GO:0003714	zf-C2H2	0.000100051	4.40269e-07		0.00440044	-7.82814	Down	7.82814	227.25	7.82814
A6KUP8	RCG65863	SubName: Full=RCG65863 {ECO:0000313|EMBL:EDL83009.1};					Rattus norvegicus (Rat).						GO:0007165, P:signal transduction									10116					GO:0007165	NotFound	8.85474e-05	4.40269e-07		0.00497213	-7.65192	Down	7.65192	201.121	7.65192
A6H9N0	Echinoderm microtubule associated protein like 4 (Predicted), isoform CRA_b	SubName: Full=Echinoderm microtubule associated protein like 4 (Predicted), isoform CRA_b {ECO:0000313|EMBL:EDM02736.1};	Eml4			Cytoplasm, cytoskeleton {ECO:0000256|ARBA:ARBA00004245}.	Rattus norvegicus (Rat).						GO:0008608, P:attachment of spindle microtubules to kinetochore;GO:0000226, P:microtubule cytoskeleton organization;GO:0007080, P:mitotic metaphase chromosome alignment;GO:0007026, P:negative regulation of microtubule depolymerization	GO:0005737, C:cytoplasm;GO:0005874, C:microtubule;GO:0015630, C:microtubule cytoskeleton;GO:0005815, C:microtubule organizing center;GO:0030496, C:midbody;GO:0072686, C:mitotic spindle	GO:0043014, F:alpha-tubulin binding;GO:0048487, F:beta-tubulin binding;GO:0008017, F:microtubule binding	PF23409;PF23414;PF03451	Beta-prop_EML;Beta-prop_EML_2;HELP					10116					GO:0008608;GO:0000226;GO:0007080;GO:0007026;GO:0005737;GO:0005874;GO:0015630;GO:0005815;GO:0030496;GO:0072686;GO:0043014;GO:0048487;GO:0008017	NotFound	7.78033e-05	4.40269e-07		0.00565875	-7.4653	Down	7.4653	176.717	7.4653
A0A8I6AUT2	UV excision repair protein RAD23	RecName: Full=UV excision repair protein RAD23 {ECO:0000256|RuleBase:RU367049};	Rad23b		ENSRNOG00000016137.7	Nucleus {ECO:0000256|RuleBase:RU367049}. Cytoplasm {ECO:0000256|RuleBase:RU367049}.	Rattus norvegicus (Rat).						GO:0006289, P:nucleotide-excision repair;GO:0043161, P:proteasome-mediated ubiquitin-dependent protein catabolic process	GO:0005829, C:cytosol;GO:0005654, C:nucleoplasm;GO:0000502, C:proteasome complex	GO:0003684, F:damaged DNA binding;GO:0031593, F:polyubiquitin modification-dependent protein binding;GO:0043130, F:ubiquitin binding	PF00627;PF00240;PF09280	UBA;ubiquitin;XPC-binding					10116					GO:0006289;GO:0043161;GO:0005829;GO:0005654;GO:0000502;GO:0003684;GO:0031593;GO:0043130	NotFound	7.61488e-05	4.40269e-07		0.00578169	-7.43429	Down	7.43429	172.96	7.43429
A0A0G2K9N6	Inositol 1,4,5-trisphosphate receptor	RecName: Full=Inositol 1,4,5-trisphosphate receptor {ECO:0000256|RuleBase:RU368044};	Itpr3		ENSRNOG00000052795.3	Endoplasmic reticulum membrane {ECO:0000256|ARBA:ARBA00004477, ECO:0000256|RuleBase:RU368044}; Multi- pass membrane protein {ECO:0000256|ARBA:ARBA00004477, ECO:0000256|RuleBase:RU368044}. Membrane {ECO:0000256|ARBA:ARBA00004141}; Multi-pass membrane protein {ECO:0000256|ARBA:ARBA00004141}.	Rattus norvegicus (Rat).							GO:0005789, C:endoplasmic reticulum membrane	GO:0070679, F:inositol 1,4,5 trisphosphate binding;GO:0005220, F:inositol 1,4,5-trisphosphate-sensitive calcium-release channel activity	PF08709;PF00520;PF02815;PF08454;PF01365	Ins145_P3_rec;Ion_trans;MIR;RIH_assoc;RYDR_ITPR					10116					GO:0005789;GO:0070679;GO:0005220	NotFound	7.01749e-05	4.40269e-07		0.00627389	-7.31642	Down	7.31642	159.391	7.31642
A0A8L2QFS8	Eukaryotic translation initiation factor 3 subunit E	RecName: Full=Eukaryotic translation initiation factor 3 subunit E {ECO:0000256|HAMAP-Rule:MF_03004, ECO:0000256|PIRNR:PIRNR016255}; Short=eIF3e {ECO:0000256|HAMAP-Rule:MF_03004}; AltName: Full=Eukaryotic translation initiation factor 3 subunit 6 {ECO:0000256|HAMAP-Rule:MF_03004}; AltName: Full=eIF-3 p48 {ECO:0000256|HAMAP-Rule:MF_03004};	Eif3e		ENSRNOG00000027690.6	Cytoplasm {ECO:0000256|HAMAP-Rule:MF_03004}. Nucleus {ECO:0000256|HAMAP-Rule:MF_03004}. Nucleus, PML body {ECO:0000256|HAMAP-Rule:MF_03004}.	Rattus norvegicus (Rat).						GO:0001732, P:formation of cytoplasmic translation initiation complex;GO:0006413, P:translational initiation	GO:0016282, C:eukaryotic 43S preinitiation complex;GO:0033290, C:eukaryotic 48S preinitiation complex;GO:0005852, C:eukaryotic translation initiation factor 3 complex;GO:0071540, C:eukaryotic translation initiation factor 3 complex, eIF3e;GO:0005634, C:nucleus;GO:0016605, C:PML body	GO:0003743, F:translation initiation factor activity	PF09440;PF21357;PF01399	eIF3_N;EIF3E_C;PCI					10116					GO:0001732;GO:0006413;GO:0016282;GO:0033290;GO:0005852;GO:0071540;GO:0005634;GO:0016605;GO:0003743	NotFound	6.96792e-05	4.40269e-07		0.00631852	-7.3062	Down	7.3062	158.265	7.3062
A0A8I6AD38	Carbonic anhydrase	RecName: Full=Carbonic anhydrase {ECO:0000256|RuleBase:RU367011}; EC=4.2.1.1 {ECO:0000256|RuleBase:RU367011};	Car7		ENSRNOG00000012371.8		Rattus norvegicus (Rat).						GO:0070050, P:neuron cellular homeostasis;GO:0006730, P:one-carbon metabolic process;GO:0032849, P:positive regulation of cellular pH reduction;GO:0032230, P:positive regulation of synaptic transmission, GABAergic;GO:2001225, P:regulation of chloride transport;GO:0051453, P:regulation of intracellular pH	GO:0005737, C:cytoplasm;GO:0005829, C:cytosol	GO:0004089, F:carbonate dehydratase activity;GO:0008270, F:zinc ion binding	PF00194	Carb_anhydrase					10116					GO:0070050;GO:0006730;GO:0032849;GO:0032230;GO:2001225;GO:0051453;GO:0005737;GO:0005829;GO:0004089;GO:0008270	NotFound	5.57408e-05	4.40269e-07		0.00789852	-6.9842	Down	6.9842	126.606	6.9842
A6I8Y5	Retinoblastoma binding protein 6, isoform CRA_d	SubName: Full=Retinoblastoma binding protein 6, isoform CRA_d {ECO:0000313|EMBL:EDM17548.1};	Rbbp6				Rattus norvegicus (Rat).						GO:0006974, P:DNA damage response;GO:0048568, P:embryonic organ development;GO:0001701, P:in utero embryonic development;GO:0006397, P:mRNA processing;GO:0035264, P:multicellular organism growth;GO:0016567, P:protein ubiquitination;GO:0006275, P:regulation of DNA replication;GO:0061053, P:somite development;GO:0006511, P:ubiquitin-dependent protein catabolic process	GO:0005813, C:centrosome;GO:0005634, C:nucleus;GO:0032991, C:protein-containing complex	GO:0003676, F:nucleic acid binding;GO:0019901, F:protein kinase binding;GO:0061630, F:ubiquitin protein ligase activity;GO:0004842, F:ubiquitin-protein transferase activity;GO:0008270, F:zinc ion binding	PF04564;PF13696	U-box;zf-CCHC_2					10116					GO:0006974;GO:0048568;GO:0001701;GO:0006397;GO:0035264;GO:0016567;GO:0006275;GO:0061053;GO:0006511;GO:0005813;GO:0005634;GO:0032991;GO:0003676;GO:0019901;GO:0061630;GO:0004842;GO:0008270	NotFound	5.52798e-05	4.40269e-07		0.00796437	-6.97222	Down	6.97222	125.559	6.97222
D3ZKT0	Phosphatidate cytidylyltransferase, mitochondrial	RecName: Full=Phosphatidate cytidylyltransferase, mitochondrial; EC=2.7.7.41 {ECO:0000269|PubMed:29253589}; AltName: Full=CDP-diacylglycerol synthase; Short=CDP-DAG synthase; AltName: Full=Mitochondrial translocator assembly and maintenance protein 41 homolog; Short=TAM41;	Tamm41	362419	ENSRNOG00000007874	Mitochondrion inner membrane {ECO:0000269|PubMed:29253589}; Peripheral membrane protein {ECO:0000269|PubMed:29253589}; Matrix side {ECO:0000250|UniProtKB:P53230}.	Rattus norvegicus (Rat).	10116.ENSRNOP00000010397	KOG2986			rno:362419	GO:0032049, P:cardiolipin biosynthetic process;GO:0016024, P:CDP-diacylglycerol biosynthetic process	GO:0019898, C:extrinsic component of membrane;GO:0005743, C:mitochondrial inner membrane;GO:0005739, C:mitochondrion	GO:0004605, F:phosphatidate cytidylyltransferase activity	PF09139	Tam41_Mmp37	K17807	mitochondrial translocator assembly and maintenance protein 41			10116					GO:0032049;GO:0016024;GO:0019898;GO:0005743;GO:0005739;GO:0004605	NotFound	5.30203e-05	4.40269e-07		0.00830379	-6.91201	Down	6.91201	120.427	6.91201
A0A8I5ZWQ2	Centromere protein A	SubName: Full=Centromere protein A {ECO:0000313|Ensembl:ENSRNOP00000083188.1};	Cenpa		ENSRNOG00000032178.6		Rattus norvegicus (Rat).						GO:0034080, P:CENP-A containing chromatin assembly;GO:0000132, P:establishment of mitotic spindle orientation;GO:0051382, P:kinetochore assembly;GO:0000281, P:mitotic cytokinesis;GO:0071459, P:protein localization to chromosome, centromeric region	GO:0061638, C:CENP-A containing chromatin;GO:0043505, C:CENP-A containing nucleosome;GO:0000775, C:chromosome, centromeric region;GO:0000779, C:condensed chromosome, centromeric region;GO:0000786, C:nucleosome;GO:0005634, C:nucleus;GO:0005721, C:pericentric heterochromatin	GO:0003677, F:DNA binding;GO:0046982, F:protein heterodimerization activity;GO:0030527, F:structural constituent of chromatin	PF00125	Histone					10116					GO:0034080;GO:0000132;GO:0051382;GO:0000281;GO:0071459;GO:0061638;GO:0043505;GO:0000775;GO:0000779;GO:0000786;GO:0005634;GO:0005721;GO:0003677;GO:0046982;GO:0030527	NotFound	4.87799e-05	4.40269e-07		0.00902562	-6.79176	Down	6.79176	110.796	6.79176
A0A8I5ZX74	B-cell receptor-associated protein	RecName: Full=B-cell receptor-associated protein {ECO:0000256|RuleBase:RU367026}; Short=BCR-associated protein {ECO:0000256|RuleBase:RU367026};	Bcap31		ENSRNOG00000055756.2	Endoplasmic reticulum membrane {ECO:0000256|RuleBase:RU367026}; Multi-pass membrane protein {ECO:0000256|RuleBase:RU367026}. Membrane {ECO:0000256|ARBA:ARBA00004141}; Multi-pass membrane protein {ECO:0000256|ARBA:ARBA00004141}.	Rattus norvegicus (Rat).						GO:0006888, P:endoplasmic reticulum to Golgi vesicle-mediated transport;GO:0006955, P:immune response;GO:0006886, P:intracellular protein transport;GO:1904294, P:positive regulation of ERAD pathway;GO:2001244, P:positive regulation of intrinsic apoptotic signaling pathway;GO:1904154, P:positive regulation of retrograde protein transport, ER to cytosol;GO:2000060, P:positive regulation of ubiquiti…	GO:0030136, C:clathrin-coated vesicle;GO:0005783, C:endoplasmic reticulum;GO:0005789, C:endoplasmic reticulum membrane;GO:0032580, C:Golgi cisterna membrane;GO:0000139, C:Golgi membrane;GO:0005811, C:lipid droplet;GO:0044233, C:mitochondria-associated endoplasmic reticulum membrane contact site;GO:0097038, C:perinuclear endoplasmic reticulum;GO:0005886, C:plasma membrane	GO:0042288, F:MHC class I protein binding;GO:0044877, F:protein-containing complex binding	PF05529	Bap31					10116					GO:0006888;GO:0006955;GO:0006886;GO:1904294;GO:2001244;GO:1904154;GO:2000060;GO:0070973;GO:0006626;GO:0034976;GO:0007283;GO:0030136;GO:0005783;GO:0005789;GO:0032580;GO:0000139;GO:0005811;GO:0044233;GO:0097038;GO:0005886;GO:0042288;GO:0044877	NotFound	4.29952e-05	4.40269e-07		0.01024	-6.60965	Down	6.60965	97.6566	6.60965
A0A8I6AMG9	GrpE protein homolog	RecName: Full=GrpE protein homolog {ECO:0000256|RuleBase:RU000640};	Grpel1		ENSRNOG00000006593.6	Mitochondrion matrix {ECO:0000256|ARBA:ARBA00004305, ECO:0000256|RuleBase:RU000640}.	Rattus norvegicus (Rat).						GO:0006457, P:protein folding	GO:0005759, C:mitochondrial matrix	GO:0000774, F:adenyl-nucleotide exchange factor activity;GO:0042803, F:protein homodimerization activity;GO:0051087, F:protein-folding chaperone binding	PF01025	GrpE					10116					GO:0006457;GO:0005759;GO:0000774;GO:0042803;GO:0051087	NotFound	4.14251e-05	4.40269e-07		0.0106281	-6.55598	Down	6.55598	94.0904	6.55598
A6I408	RCG25991, isoform CRA_a	SubName: Full=RCG25991, isoform CRA_a {ECO:0000313|EMBL:EDL76869.1}; Flags: Fragment;					Rattus norvegicus (Rat).									PF04698	Rab_eff_C					10116						NotFound	4.09397e-05	4.40269e-07		0.0107541	-6.53897	Down	6.53897	92.9879	6.53897
A0A8I5ZNV8	PEST proteolytic signal-containing nuclear protein	RecName: Full=PEST proteolytic signal-containing nuclear protein {ECO:0000256|ARBA:ARBA00022059};	Pcnp	288165	ENSRNOG00000028411.7	Nucleus {ECO:0000256|ARBA:ARBA00004123}.	Rattus norvegicus (Rat).						GO:0007049, P:cell cycle;GO:0016567, P:protein ubiquitination	GO:0005634, C:nucleus		PF15473	PCNP					10116					GO:0007049;GO:0016567;GO:0005634	NotFound	3.94327e-05	4.40269e-07		0.0111651	-6.48486	Down	6.48486	89.565	6.48486
A0A8I6AVF4	DnaJ heat shock protein family (Hsp40) member C11	SubName: Full=DnaJ heat shock protein family (Hsp40) member C11 {ECO:0000313|Ensembl:ENSRNOP00000092245.1};	Dnajc11		ENSRNOG00000008802.7		Rattus norvegicus (Rat).						GO:0042407, P:cristae formation	GO:0005739, C:mitochondrion		PF00226;PF11875	DnaJ;DnaJ-like_C11_C					10116					GO:0042407;GO:0005739	NotFound	3.75201e-05	4.40269e-07		0.0117342	-6.41314	Down	6.41314	85.2209	6.41314
A6J6J4	RCG62531, isoform CRA_c	SubName: Full=RCG62531, isoform CRA_c {ECO:0000313|EMBL:EDM00589.1};	Tpm3	117557		Cytoplasm, cytoskeleton {ECO:0000256|ARBA:ARBA00004245}.	Rattus norvegicus (Rat).							GO:0005856, C:cytoskeleton	GO:0003779, F:actin binding	PF00261	Tropomyosin					10116					GO:0005856;GO:0003779	NotFound	3.58277e-05	4.40269e-07		0.0122885	-6.34655	Down	6.34655	81.3769	6.34655
F1LME1	Fc receptor-like 6	SubName: Full=Fc receptor-like 6 {ECO:0000313|Ensembl:ENSRNOP00000000059.8};	Fcrl6		ENSRNOG00000000055.8		Rattus norvegicus (Rat).									PF13895	Ig_2					10116						NotFound	3.4902e-05	4.40269e-07		0.0126144	-6.30878	Down	6.30878	79.2743	6.30878
A6HPN7	Creatine kinase U-type, mitochondrial	RecName: Full=Creatine kinase U-type, mitochondrial {ECO:0000256|ARBA:ARBA00039465}; EC=2.7.3.2 {ECO:0000256|ARBA:ARBA00012231}; AltName: Full=Acidic-type mitochondrial creatine kinase {ECO:0000256|ARBA:ARBA00041417}; AltName: Full=Ubiquitous mitochondrial creatine kinase {ECO:0000256|ARBA:ARBA00041802};	Ckmt1			Mitochondrion inner membrane {ECO:0000256|ARBA:ARBA00004137}; Peripheral membrane protein {ECO:0000256|ARBA:ARBA00004137}; Intermembrane side {ECO:0000256|ARBA:ARBA00004137}.	Rattus norvegicus (Rat).						GO:0046314, P:phosphocreatine biosynthetic process	GO:0005743, C:mitochondrial inner membrane	GO:0005524, F:ATP binding;GO:0004111, F:creatine kinase activity	PF00217;PF02807	ATP-gua_Ptrans;ATP-gua_PtransN					10116					GO:0046314;GO:0005743;GO:0005524;GO:0004111	NotFound	3.42724e-05	4.40269e-07		0.0128462	-6.28252	Down	6.28252	77.8443	6.28252
A6HIX0	RCG34563, isoform CRA_c	SubName: Full=RCG34563, isoform CRA_c {ECO:0000313|EMBL:EDM05975.1};	Smarce1	303518			Rattus norvegicus (Rat).							GO:0005634, C:nucleus	GO:0003677, F:DNA binding	PF00505	HMG_box					10116					GO:0005634;GO:0003677	HMG	3.42087e-05	4.40269e-07		0.0128701	-6.27983	Down	6.27983	77.6995	6.27983
A6KPF7	ATP synthase subunit e, mitochondrial	RecName: Full=ATP synthase subunit e, mitochondrial {ECO:0000256|ARBA:ARBA00021462, ECO:0000256|RuleBase:RU367005};	Atp5i			Mitochondrion inner membrane {ECO:0000256|ARBA:ARBA00004273, ECO:0000256|RuleBase:RU367005}.	Rattus norvegicus (Rat).						GO:0015986, P:proton motive force-driven ATP synthesis	GO:0005743, C:mitochondrial inner membrane;GO:0045263, C:proton-transporting ATP synthase complex, coupling factor F(o)	GO:0015078, F:proton transmembrane transporter activity	PF05680	ATP-synt_E					10116					GO:0015986;GO:0005743;GO:0045263;GO:0015078	NotFound	3.39886e-05	4.40269e-07		0.0129535	-6.27052	Down	6.27052	77.1995	6.27052
A6KF12	Similar to KIAA1680 protein (Predicted)	SubName: Full=Similar to KIAA1680 protein (Predicted) {ECO:0000313|EMBL:EDL91612.1};	Ccser1	500153			Rattus norvegicus (Rat).					rno:500153		GO:0016020, C:membrane								10116					GO:0016020	NotFound	3.35862e-05	4.40269e-07		0.0131086	-6.25334	Down	6.25334	76.2856	6.25334
A0A8I6A8F9	Coiled-coil domain containing 127	SubName: Full=Coiled-coil domain containing 127 {ECO:0000313|Ensembl:ENSRNOP00000088745.1};	Ccdc127		ENSRNOG00000066093.1		Rattus norvegicus (Rat).															10116						NotFound	3.23039e-05	4.40269e-07		0.013629	-6.19718	Down	6.19718	73.373	6.19718
B2RYP0	Ras homolog family member C	SubName: Full=Ras homolog family member C {ECO:0000313|Ensembl:ENSRNOP00000073774.2}; SubName: Full=Ras homolog gene family, member C {ECO:0000313|EMBL:AAI66849.1};	Rhoc	295342	ENSRNOG00000012630.7		Rattus norvegicus (Rat).	10116.ENSRNOP00000017254	KOG0393	R-RNO-416482;R-RNO-416572;R-RNO-5625740;R-RNO-5625900;R-RNO-5627117;R-RNO-5663220;R-RNO-9013106	G alpha (12/13) signalling events;Sema4D induced cell migration and growth-cone collapse;RHO GTPases activate PKNs;RHO GTPases activate CIT;RHO GTPases Activate ROCKs;RHO GTPases Activate Formins;RHOC GTPase cycle		GO:0007015, P:actin filament organization;GO:0043297, P:apical junction assembly;GO:0000281, P:mitotic cytokinesis;GO:0030335, P:positive regulation of cell migration;GO:0060193, P:positive regulation of lipase activity;GO:0031334, P:positive regulation of protein-containing complex assembly;GO:0051496, P:positive regulation of stress fiber assembly;GO:0007165, P:signal transduction;GO:1902766, P…	GO:0032154, C:cleavage furrow;GO:0005829, C:cytosol;GO:0016020, C:membrane;GO:0043005, C:neuron projection;GO:0005634, C:nucleus;GO:0005886, C:plasma membrane;GO:0032420, C:stereocilium	GO:0005525, F:GTP binding;GO:0003924, F:GTPase activity;GO:0019901, F:protein kinase binding	PF00071	Ras					10116					GO:0007015;GO:0043297;GO:0000281;GO:0030335;GO:0060193;GO:0031334;GO:0051496;GO:0007165;GO:1902766;GO:0007264;GO:0044319;GO:0032154;GO:0005829;GO:0016020;GO:0043005;GO:0005634;GO:0005886;GO:0032420;GO:0005525;GO:0003924;GO:0019901	NotFound	3.23013e-05	4.40269e-07		0.0136301	-6.19706	Down	6.19706	73.3671	6.19706
B1WC88	UPF0729 protein C18orf32 homolog	RecName: Full=UPF0729 protein C18orf32 homolog;		498886		Endoplasmic reticulum {ECO:0000250|UniProtKB:Q8TCD1}. Lipid droplet {ECO:0000250|UniProtKB:Q8TCD1}.	Rattus norvegicus (Rat).	10116.ENSRNOP00000025198	ENOG502S738			rno:498886		GO:0005783, C:endoplasmic reticulum;GO:0005811, C:lipid droplet		PF14975	DUF4512					10116					GO:0005783;GO:0005811	NotFound	3.14676e-05	4.40269e-07		0.0139912	-6.15934	Down	6.15934	71.4736	6.15934
A6HQN8	Ubiquitin carboxyl-terminal hydrolase	RecName: Full=Ubiquitin carboxyl-terminal hydrolase {ECO:0000256|RuleBase:RU366025}; EC=3.4.19.12 {ECO:0000256|RuleBase:RU366025};	Usp15	171329		Cytoplasm {ECO:0000256|ARBA:ARBA00004496}. Nucleus {ECO:0000256|ARBA:ARBA00004123}.	Rattus norvegicus (Rat).						GO:0016579, P:protein deubiquitination;GO:0006508, P:proteolysis	GO:0005737, C:cytoplasm;GO:0005634, C:nucleus	GO:0004843, F:cysteine-type deubiquitinase activity	PF06337;PF14836;PF00443;PF14533	DUSP;Ubiquitin_3;UCH;USP7_C2					10116					GO:0016579;GO:0006508;GO:0005737;GO:0005634;GO:0004843	NotFound	3.12945e-05	4.40269e-07		0.0140686	-6.15138	Down	6.15138	71.0803	6.15138
B2GUW6	Apoptosis-enhancing nuclease	RecName: Full=Apoptosis-enhancing nuclease {ECO:0000250|UniProtKB:Q8WTP8}; EC=3.1.-.-; AltName: Full=Interferon-stimulated 20 kDa exonuclease-like 1 {ECO:0000312|RGD:1305051};	Aen	361594	ENSRNOG00000018421	Nucleus {ECO:0000250|UniProtKB:Q8WTP8}. Nucleus, nucleolus {ECO:0000250|UniProtKB:Q8WTP8}. Note=Localized predomintly in the nucleolus. Translocates from the nucleolus to the nucleoplasm upon apoptosis induction (By similarity). {ECO:0000250|UniProtKB:Q8WTP8}.	Rattus norvegicus (Rat).	10116.ENSRNOP00000062841	KOG2249			rno:361594	GO:0042771, P:intrinsic apoptotic signaling pathway in response to DNA damage by p53 class mediator;GO:0010212, P:response to ionizing radiation	GO:0031965, C:nuclear membrane;GO:0005730, C:nucleolus;GO:0005654, C:nucleoplasm;GO:0005634, C:nucleus	GO:0004529, F:DNA exonuclease activity;GO:0004527, F:exonuclease activity;GO:0003676, F:nucleic acid binding	PF00929	RNase_T	K18340	apoptosis-enhancing nuclease [EC:3.1.-.-]			10116					GO:0042771;GO:0010212;GO:0031965;GO:0005730;GO:0005654;GO:0005634;GO:0004529;GO:0004527;GO:0003676	NotFound	2.94418e-05	4.40269e-07		0.0149539	-6.06333	Down	6.06333	66.8722	6.06333
D3ZLA3	Copine 3	SubName: Full=Copine 3 {ECO:0000313|Ensembl:ENSRNOP00000008281.5}; SubName: Full=Copine 3 protein {ECO:0000313|EMBL:CAN89608.1};	Cpne3	313087	ENSRNOG00000006298.8		Rattus norvegicus (Rat).	10116.ENSRNOP00000008281	KOG1327	R-RNO-1483206;R-RNO-6798695	Glycerophospholipid biosynthesis;Neutrophil degranulation	rno:313087	GO:0071277, P:cellular response to calcium ion;GO:0071363, P:cellular response to growth factor stimulus;GO:0038128, P:ERBB2 signaling pathway;GO:0030335, P:positive regulation of cell migration	GO:0030054, C:cell junction;GO:0005737, C:cytoplasm;GO:0005829, C:cytosol;GO:0005925, C:focal adhesion;GO:0005739, C:mitochondrion;GO:0005730, C:nucleolus;GO:0005654, C:nucleoplasm;GO:0005634, C:nucleus;GO:0005886, C:plasma membrane	GO:0005544, F:calcium-dependent phospholipid binding;GO:0048306, F:calcium-dependent protein binding;GO:0004674, F:protein serine/threonine kinase activity;GO:0030971, F:receptor tyrosine kinase binding	PF00168;PF07002	C2;Copine	K24524	copine 1/2/3			10116					GO:0071277;GO:0071363;GO:0038128;GO:0030335;GO:0030054;GO:0005737;GO:0005829;GO:0005925;GO:0005739;GO:0005730;GO:0005654;GO:0005634;GO:0005886;GO:0005544;GO:0048306;GO:0004674;GO:0030971	NotFound	2.89886e-05	4.40269e-07		0.0151877	-6.04095	Down	6.04095	65.8428	6.04095
A0A0G2JZR6	GATA zinc finger domain containing 2B	SubName: Full=GATA zinc finger domain containing 2B {ECO:0000313|Ensembl:ENSRNOP00000071152.2};	Gatad2b		ENSRNOG00000015553.7	Nucleus {ECO:0000256|ARBA:ARBA00004123}.	Rattus norvegicus (Rat).	10116.ENSRNOP00000021502	KOG3740				GO:0006338, P:chromatin remodeling;GO:0016575, P:histone deacetylation;GO:0000122, P:negative regulation of transcription by RNA polymerase II	GO:0000781, C:chromosome, telomeric region;GO:0005634, C:nucleus;GO:0016581, C:NuRD complex	GO:0043565, F:sequence-specific DNA binding;GO:0008270, F:zinc ion binding	PF00320;PF16563	GATA;P66_CC					10116					GO:0006338;GO:0016575;GO:0000122;GO:0000781;GO:0005634;GO:0016581;GO:0043565;GO:0008270	zf-GATA	2.88328e-05	4.40269e-07		0.0152697	-6.03318	Down	6.03318	65.489	6.03318
A6HS29	Elongation factor 1-delta	RecName: Full=Elongation factor 1-delta {ECO:0000256|ARBA:ARBA00039378};	Eef1d	300033			Rattus norvegicus (Rat).							GO:0005853, C:eukaryotic translation elongation factor 1 complex	GO:0003746, F:translation elongation factor activity	PF10587;PF00736	EF-1_beta_acid;EF1_GNE					10116					GO:0005853;GO:0003746	NotFound	2.83036e-05	4.40269e-07		0.0155552	-6.00646	Down	6.00646	64.2871	6.00646
A0A8L2Q237	ADP-ribosylation factor 6	SubName: Full=ADP-ribosylation factor 6 {ECO:0000313|Ensembl:ENSRNOP00000006355.5};	Arf6		ENSRNOG00000070951.1		Rattus norvegicus (Rat).								GO:0005525, F:GTP binding;GO:0003924, F:GTPase activity	PF00025	Arf					10116					GO:0005525;GO:0003924	NotFound	2.79154e-05	4.40269e-07		0.0157715	-5.98653	Down	5.98653	63.4054	5.98653
G3V6R5	sulfite oxidase	RecName: Full=sulfite oxidase {ECO:0000256|ARBA:ARBA00012505}; EC=1.8.3.1 {ECO:0000256|ARBA:ARBA00012505};	Suox	81805	ENSRNOG00000005987.6		Rattus norvegicus (Rat).					rno:81805	GO:0006790, P:sulfur compound metabolic process		GO:0020037, F:heme binding;GO:0030151, F:molybdenum ion binding;GO:0043546, F:molybdopterin cofactor binding;GO:0008482, F:sulfite oxidase activity	PF00173;PF03404;PF00174	Cyt-b5;Mo-co_dimer;Oxidored_molyb	K00387	sulfite oxidase [EC:1.8.3.1]	rno00920;rno01100	Sulfur metabolism;Metabolic pathways	10116	1;1	Metabolism;Metabolism	1_3;1_0	Lipid metabolism;Global and overview maps	GO:0006790;GO:0020037;GO:0030151;GO:0043546;GO:0008482	NotFound	2.77442e-05	4.40269e-07		0.0158689	-5.97766	Down	5.97766	63.0165	5.97766
A6HZ50	Dr1 associated protein 1 (Negative cofactor 2 alpha) (Predicted), isoform CRA_f	SubName: Full=Dr1 associated protein 1 (Negative cofactor 2 alpha) (Predicted), isoform CRA_f {ECO:0000313|EMBL:EDM12486.1};	Drap1	293674		Nucleus {ECO:0000256|ARBA:ARBA00004123}.	Rattus norvegicus (Rat).					rno:293674	GO:0000122, P:negative regulation of transcription by RNA polymerase II	GO:0090575, C:RNA polymerase II transcription regulator complex	GO:0003677, F:DNA binding;GO:0042802, F:identical protein binding;GO:0046982, F:protein heterodimerization activity;GO:0016251, F:RNA polymerase II general transcription initiation factor activity;GO:0001091, F:RNA polymerase II general transcription initiation factor binding;GO:0017025, F:TBP-class protein binding	PF00808	CBFD_NFYB_HMF	K21752	Dr1-associated corepressor			10116					GO:0000122;GO:0090575;GO:0003677;GO:0042802;GO:0046982;GO:0016251;GO:0001091;GO:0017025	NotFound	2.67503e-05	4.40269e-07		0.0164585	-5.92502	Down	5.92502	60.7589	5.92502
A0A8I6GKG5	E3 ubiquitin-protein ligase	RecName: Full=E3 ubiquitin-protein ligase {ECO:0000256|RuleBase:RU369081}; EC=2.3.2.27 {ECO:0000256|RuleBase:RU369081}; AltName: Full=RING-type E3 ubiquitin transferase {ECO:0000256|RuleBase:RU369081};	Mgrn1		ENSRNOG00000003234.8	Cytoplasm {ECO:0000256|RuleBase:RU369081}.	Rattus norvegicus (Rat).						GO:0016567, P:protein ubiquitination	GO:0005737, C:cytoplasm	GO:0061630, F:ubiquitin protein ligase activity;GO:0008270, F:zinc ion binding							10116					GO:0016567;GO:0005737;GO:0061630;GO:0008270	NotFound	2.6158e-05	4.40269e-07		0.0168311	-5.89272	Down	5.89272	59.4137	5.89272
A0A0G2K222	mRNA export factor GLE1	RecName: Full=mRNA export factor GLE1 {ECO:0000256|ARBA:ARBA00026227}; AltName: Full=GLE1 RNA export mediator {ECO:0000256|ARBA:ARBA00030897}; AltName: Full=GLE1-like protein {ECO:0000256|ARBA:ARBA00031503}; AltName: Full=Nucleoporin GLE1 {ECO:0000256|ARBA:ARBA00029983};	Gle1-ps1		ENSRNOG00000053311.2	Nucleus, nuclear pore complex {ECO:0000256|ARBA:ARBA00004567}.	Rattus norvegicus (Rat).						GO:0016973, P:poly(A)+ mRNA export from nucleus;GO:0015031, P:protein transport	GO:0005737, C:cytoplasm;GO:0044614, C:nuclear pore cytoplasmic filaments	GO:0000822, F:inositol hexakisphosphate binding;GO:0005543, F:phospholipid binding;GO:0031369, F:translation initiation factor binding	PF07817	GLE1					10116					GO:0016973;GO:0015031;GO:0005737;GO:0044614;GO:0000822;GO:0005543;GO:0031369	NotFound	2.51892e-05	4.40269e-07		0.0174785	-5.83827	Down	5.83827	57.2131	5.83827
A0A0G2JXT0	Vacuolar protein sorting-associated protein 26A	SubName: Full=Vacuolar protein sorting-associated protein 26A {ECO:0000313|Ensembl:ENSRNOP00000070391};	Vps26a		ENSRNOG00000030683	Cytoplasm {ECO:0000256|ARBA:ARBA00004496}. Early endosome {ECO:0000256|ARBA:ARBA00004412}. Endosome membrane {ECO:0000256|ARBA:ARBA00004481}; Peripheral membrane protein {ECO:0000256|ARBA:ARBA00004481}. Membrane {ECO:0000256|ARBA:ARBA00004170}; Peripheral membrane protein {ECO:0000256|ARBA:ARBA00004170}.	Rattus norvegicus (Rat).						GO:0006886, P:intracellular protein transport;GO:0042147, P:retrograde transport, endosome to Golgi	GO:0005769, C:early endosome;GO:0010008, C:endosome membrane;GO:0030904, C:retromer complex		PF03643	Vps26					10116					GO:0006886;GO:0042147;GO:0005769;GO:0010008;GO:0030904	NotFound	2.46716e-05	4.40269e-07		0.0178452	-5.80832	Down	5.80832	56.0375	5.80832
A0A0G2K239	Terminal nucleotidyltransferase 4B	SubName: Full=Terminal nucleotidyltransferase 4B {ECO:0000313|Ensembl:ENSRNOP00000072094.2};	Tent4b		ENSRNOG00000024212.7		Rattus norvegicus (Rat).						GO:0033500, P:carbohydrate homeostasis;GO:0071044, P:histone mRNA catabolic process;GO:0010587, P:miRNA catabolic process;GO:0006378, P:mRNA polyadenylation;GO:0043629, P:ncRNA polyadenylation;GO:0043630, P:ncRNA polyadenylation involved in polyadenylation-dependent ncRNA catabolic process;GO:0060212, P:negative regulation of nuclear-transcribed mRNA poly(A) tail shortening;GO:0032211, P:negative…	GO:0005737, C:cytoplasm;GO:0005730, C:nucleolus;GO:0031499, C:TRAMP complex	GO:0070568, F:guanylyltransferase activity;GO:0046872, F:metal ion binding;GO:1990817, F:poly(A) RNA polymerase activity	PF01909;PF03828	NTP_transf_2;PAP_assoc					10116					GO:0033500;GO:0071044;GO:0010587;GO:0006378;GO:0043629;GO:0043630;GO:0060212;GO:0032211;GO:1905870;GO:0071076;GO:0031123;GO:0071050;GO:0005737;GO:0005730;GO:0031499;GO:0070568;GO:0046872;GO:1990817	NotFound	2.31234e-05	4.40269e-07		0.01904	-5.71482	Down	5.71482	52.521	5.71482
A0A8I6A479	Basic leucine zipper and W2 domains 1	SubName: Full=Basic leucine zipper and W2 domains 1 {ECO:0000313|Ensembl:ENSRNOP00000086662.1};	Bzw1	363232	ENSRNOG00000013977.5		Rattus norvegicus (Rat).									PF02020	W2					10116						NotFound	2.21906e-05	4.40269e-07		0.0198403	-5.65542	Down	5.65542	50.4023	5.65542
F7FF98	Protein LLP homolog	RecName: Full=Protein LLP homolog {ECO:0000256|ARBA:ARBA00034141}; AltName: Full=Protein LAPS18-like {ECO:0000256|ARBA:ARBA00034144};	Llph	299818			Rattus norvegicus (Rat).					rno:299818	GO:0097484, P:dendrite extension;GO:0060999, P:positive regulation of dendritic spine development	GO:0005694, C:chromosome;GO:0005730, C:nucleolus	GO:0001099, F:basal RNA polymerase II transcription machinery binding	PF10169	LLPH					10116					GO:0097484;GO:0060999;GO:0005694;GO:0005730;GO:0001099	NotFound	2.21752e-05	4.40269e-07		0.0198542	-5.65441	Down	5.65441	50.3672	5.65441
A6I1B7	Myosin VC (Predicted), isoform CRA_b	SubName: Full=Myosin VC (Predicted), isoform CRA_b {ECO:0000313|EMBL:EDL77808.1};	Myo5c				Rattus norvegicus (Rat).						GO:0007015, P:actin filament organization;GO:0015031, P:protein transport;GO:0030050, P:vesicle transport along actin filament	GO:0015629, C:actin cytoskeleton;GO:0005737, C:cytoplasm;GO:0016020, C:membrane;GO:0016459, C:myosin complex;GO:0120025, C:plasma membrane bounded cell projection;GO:0031982, C:vesicle	GO:0051015, F:actin filament binding;GO:0005524, F:ATP binding;GO:0000146, F:microfilament motor activity	PF01843;PF00612;PF00063	DIL;IQ;Myosin_head					10116					GO:0007015;GO:0015031;GO:0030050;GO:0015629;GO:0005737;GO:0016020;GO:0016459;GO:0120025;GO:0031982;GO:0051015;GO:0005524;GO:0000146	NotFound	2.19421e-05	4.40269e-07		0.020065	-5.63917	Down	5.63917	49.8379	5.63917
A0A8I6A269	ATPase H+ transporting V0 subunit a2	SubName: Full=ATPase H+ transporting V0 subunit a2 {ECO:0000313|Ensembl:ENSRNOP00000084529.1};	Dnah10		ENSRNOG00000052704.2	Cytoplasm, cytoskeleton, cilium axoneme {ECO:0000256|ARBA:ARBA00004430}.	Rattus norvegicus (Rat).						GO:0007018, P:microtubule-based movement	GO:0005737, C:cytoplasm;GO:0030286, C:dynein complex;GO:0005874, C:microtubule;GO:0031514, C:motile cilium	GO:0005524, F:ATP binding;GO:0016887, F:ATP hydrolysis activity;GO:0045505, F:dynein intermediate chain binding;GO:0051959, F:dynein light intermediate chain binding;GO:0008569, F:minus-end-directed microtubule motor activity	PF12774;PF12775;PF12780;PF12781;PF17857;PF18198;PF08385;PF08393;PF17852;PF18199;PF03028;PF12777	AAA_6;AAA_7;AAA_8;AAA_9;AAA_lid_1;AAA_lid_11;DHC_N1;DHC_N2;Dynein_AAA_lid;Dynein_C;Dynein_heavy;MT					10116					GO:0007018;GO:0005737;GO:0030286;GO:0005874;GO:0031514;GO:0005524;GO:0016887;GO:0045505;GO:0051959;GO:0008569	NotFound	2.18372e-05	4.40269e-07		0.0201614	-5.63226	Down	5.63226	49.5996	5.63226
A6JIA9	Similar to RIKEN cDNA 1810055E12 (Predicted), isoform CRA_b	SubName: Full=Similar to RIKEN cDNA 1810055E12 (Predicted), isoform CRA_b {ECO:0000313|EMBL:EDL94582.1};	Dennd10	308009		Late endosome {ECO:0000256|ARBA:ARBA00004603}.	Rattus norvegicus (Rat).					rno:308009	GO:0032509, P:endosome transport via multivesicular body sorting pathway;GO:0015031, P:protein transport;GO:2000641, P:regulation of early endosome to late endosome transport	GO:0005770, C:late endosome	GO:0005085, F:guanyl-nucleotide exchange factor activity;GO:0031267, F:small GTPase binding	PF08616	SPA					10116					GO:0032509;GO:0015031;GO:2000641;GO:0005770;GO:0005085;GO:0031267	NotFound	2.10975e-05	4.40269e-07		0.0208683	-5.58254	Down	5.58254	47.9196	5.58254
A0A8I5Y1I4	Adenylosuccinate lyase	RecName: Full=Adenylosuccinate lyase {ECO:0000256|ARBA:ARBA00017058}; EC=4.3.2.2 {ECO:0000256|ARBA:ARBA00012339}; AltName: Full=Adenylosuccinase {ECO:0000256|ARBA:ARBA00030717};	Adsl		ENSRNOG00000018655.6		Rattus norvegicus (Rat).						GO:0044208, P:'de novo' AMP biosynthetic process;GO:0006189, P:'de novo' IMP biosynthetic process;GO:0097294, P:'de novo' XMP biosynthetic process;GO:0009060, P:aerobic respiration;GO:0006167, P:AMP biosynthetic process;GO:0044209, P:AMP salvage;GO:0006177, P:GMP biosynthetic process;GO:0001666, P:response to hypoxia;GO:0014850, P:response to muscle activity;GO:0007584, P:response to nutrient;GO:…	GO:0005829, C:cytosol;GO:0032991, C:protein-containing complex	GO:0070626, F:(S)-2-(5-amino-1-(5-phospho-D-ribosyl)imidazole-4-carboxamido) succinate lyase (fumarate-forming) activity;GO:0042802, F:identical protein binding;GO:0004018, F:N6-(1,2-dicarboxyethyl)AMP AMP-lyase (fumarate-forming) activity	PF00206	Lyase_1					10116					GO:0044208;GO:0006189;GO:0097294;GO:0009060;GO:0006167;GO:0044209;GO:0006177;GO:0001666;GO:0014850;GO:0007584;GO:0042594;GO:0005829;GO:0032991;GO:0070626;GO:0042802;GO:0004018	NotFound	2.07293e-05	4.40269e-07		0.021239	-5.55714	Down	5.55714	47.0832	5.55714
A6HXN8	Plakophilin 3 (Predicted), isoform CRA_b	SubName: Full=Plakophilin 3 (Predicted), isoform CRA_b {ECO:0000313|EMBL:EDM11966.1};	Pkp3_predicted			Cell junction {ECO:0000256|ARBA:ARBA00004282}.	Rattus norvegicus (Rat).						GO:0098609, P:cell-cell adhesion	GO:0070161, C:anchoring junction		PF00514	Arm					10116					GO:0098609;GO:0070161	NotFound	2.06508e-05	4.40269e-07		0.0213198	-5.55166	Down	5.55166	46.9048	5.55166
A6HSC6	alanine transaminase	RecName: Full=alanine transaminase {ECO:0000256|ARBA:ARBA00026106}; EC=2.6.1.2 {ECO:0000256|ARBA:ARBA00026106};	Gpt				Rattus norvegicus (Rat).						GO:0009058, P:biosynthetic process		GO:0030170, F:pyridoxal phosphate binding;GO:0008483, F:transaminase activity	PF00155	Aminotran_1_2					10116					GO:0009058;GO:0030170;GO:0008483	NotFound	2.03849e-05	4.40269e-07		0.0215978	-5.53297	Down	5.53297	46.301	5.53297
A0A8I5ZLR4	Nipped-B protein	RecName: Full=Nipped-B protein {ECO:0000256|RuleBase:RU364107};	Nipbl		ENSRNOG00000056907.2	Nucleus {ECO:0000256|ARBA:ARBA00004123, ECO:0000256|RuleBase:RU364107}.	Rattus norvegicus (Rat).						GO:0007420, P:brain development;GO:0071481, P:cellular response to X-ray;GO:0050890, P:cognition;GO:0071921, P:cohesin loading;GO:0048589, P:developmental growth;GO:0006974, P:DNA damage response;GO:0042471, P:ear morphogenesis;GO:0048701, P:embryonic cranial skeleton morphogenesis;GO:0048557, P:embryonic digestive tract morphogenesis;GO:0035115, P:embryonic forelimb morphogenesis;GO:0048703, P:e…	GO:0000785, C:chromatin;GO:0032039, C:integrator complex;GO:0005634, C:nucleus;GO:0090694, C:Scc2-Scc4 cohesin loading complex;GO:0032116, C:SMC loading complex	GO:0003682, F:chromatin binding;GO:0070087, F:chromo shadow domain binding;GO:0061775, F:cohesin loader activity;GO:0042826, F:histone deacetylase binding;GO:0036033, F:mediator complex binding;GO:1990841, F:promoter-specific chromatin binding	PF12765;PF12830	Cohesin_HEAT;Nipped-B_C					10116					GO:0007420;GO:0071481;GO:0050890;GO:0071921;GO:0048589;GO:0006974;GO:0042471;GO:0048701;GO:0048557;GO:0035115;GO:0048703;GO:0035261;GO:0048592;GO:0060325;GO:0045444;GO:0035136;GO:0061010;GO:0007507;GO:0003007;GO:0034088;GO:0061780;GO:0007064;GO:0000070;GO:0045892;GO:0000122;GO:0003151;GO:0031065;GO:0040018;GO:2001224;GO:0045778;GO:0045944;GO:0008104;GO:0048638;GO:0045995;GO:0042634;GO:0006357;GO:…	NotFound	2.03006e-05	4.40269e-07		0.0216875	-5.52699	Down	5.52699	46.1094	5.52699
A6JEX1	Kynureninase (L-kynurenine hydrolase)	SubName: Full=Kynureninase (L-kynurenine hydrolase) {ECO:0000313|EMBL:EDM00489.1};	Kynu				Rattus norvegicus (Rat).						GO:0006569, P:L-tryptophan catabolic process;GO:0009435, P:NAD biosynthetic process	GO:0005737, C:cytoplasm	GO:0030429, F:kynureninase activity;GO:0030170, F:pyridoxal phosphate binding	PF00266	Aminotran_5					10116					GO:0006569;GO:0009435;GO:0005737;GO:0030429;GO:0030170	NotFound	1.92828e-05	4.40269e-07		0.0228322	-5.45278	Down	5.45278	43.7977	5.45278
O70511	Ankyrin-3	RecName: Full=Ankyrin-3; Short=ANK-3; AltName: Full=Ankyrin-G;	Ank3	361833	ENSRNOG00000053288. [O70511-3]	Cytoplasm, cytoskeleton {ECO:0000250|UniProtKB:Q12955}. Cell projection, axon {ECO:0000269|PubMed:9744885}. Cell membrane {ECO:0000269|PubMed:21223964}. Cell membrane, sarcolemma {ECO:0000269|PubMed:15953600, ECO:0000269|PubMed:21223964}. Postsynaptic cell membrane {ECO:0000269|PubMed:11796721}. Lysosome {ECO:0000250|UniProtKB:G5E8K5}. Cell membrane, sarcolemma, T-tubule {ECO:0000269|PubMed:15579…	Rattus norvegicus (Rat).	10116.ENSRNOP00000043687	KOG4177			rno:361833	GO:0008089, P:anterograde axonal transport;GO:0061564, P:axon development;GO:0007411, P:axon guidance;GO:0007409, P:axonogenesis;GO:0071286, P:cellular response to magnesium ion;GO:0045162, P:clustering of voltage-gated sodium channels;GO:0045184, P:establishment of protein localization;GO:0030951, P:establishment or maintenance of microtubule cytoskeleton polarity;GO:0043001, P:Golgi to plasma m…	GO:0030424, C:axon;GO:1904115, C:axon cytoplasm;GO:0043194, C:axon initial segment;GO:0009925, C:basal plasma membrane;GO:0016323, C:basolateral plasma membrane;GO:0009986, C:cell surface;GO:0043034, C:costamere;GO:0005856, C:cytoskeleton;GO:0030425, C:dendrite;GO:0014704, C:intercalated disc;GO:0016328, C:lateral plasma membrane;GO:0005764, C:lysosome;GO:0016020, C:membrane;GO:0031594, C:neuromu…	GO:0045296, F:cadherin binding;GO:0008092, F:cytoskeletal protein binding;GO:0140031, F:phosphorylation-dependent protein binding;GO:0030674, F:protein-macromolecule adaptor activity;GO:0061629, F:RNA polymerase II-specific DNA-binding transcription factor binding;GO:0030507, F:spectrin binding;GO:0005200, F:structural constituent of cytoskeleton;GO:0044325, F:transmembrane transporter binding	PF00023;PF12796;PF13637;PF00531;PF17809;PF00791	Ank;Ank_2;Ank_4;Death;UPA_2;ZU5	K10380	ankyrin	rno05205	Proteoglycans in cancer	10116	6	Human Diseases	6_1	Cancer: overview	GO:0008089;GO:0061564;GO:0007411;GO:0007409;GO:0071286;GO:0045162;GO:0045184;GO:0030951;GO:0043001;GO:0010960;GO:0032507;GO:0072660;GO:0071709;GO:0000281;GO:1902260;GO:0045806;GO:0007528;GO:0019228;GO:0007009;GO:2001259;GO:0010650;GO:0010628;GO:0034112;GO:1900827;GO:0045838;GO:1901224;GO:0090314;GO:2000651;GO:0010765;GO:0099612;GO:0072659;GO:0043266;GO:1903533;GO:0006357;GO:0035902;GO:0007165;GO:…	NotFound	1.89545e-05	4.40269e-07		0.0232277	-5.42801	Down	5.42801	43.052	5.42801
A0A8I6AD56	DnaJ heat shock protein family (Hsp40) member C8	SubName: Full=DnaJ heat shock protein family (Hsp40) member C8 {ECO:0000313|Ensembl:ENSRNOP00000090736.1};	Dnajc8		ENSRNOG00000013255.7		Rattus norvegicus (Rat).									PF00226	DnaJ					10116						NotFound	1.83648e-05	4.40269e-07		0.0239735	-5.38241	Down	5.38241	41.7127	5.38241
D3ZQJ2	Ribonuclease P protein subunit p20	RecName: Full=Ribonuclease P protein subunit p20 {ECO:0000256|PIRNR:PIRNR036572}; Short=RNaseP protein p20 {ECO:0000256|PIRNR:PIRNR036572};	Pop7	288564	ENSRNOG00000025310.5	Cytoplasmic granule {ECO:0000256|PIRNR:PIRNR036572}. Nucleus, nucleolus {ECO:0000256|PIRNR:PIRNR036572}.	Rattus norvegicus (Rat).	10116.ENSRNOP00000001913	KOG3631			rno:288564	GO:0090502, P:RNA phosphodiester bond hydrolysis, endonucleolytic;GO:0006364, P:rRNA processing;GO:0001682, P:tRNA 5'-leader removal;GO:0008033, P:tRNA processing	GO:0005737, C:cytoplasm;GO:0030681, C:multimeric ribonuclease P complex;GO:0005655, C:nucleolar ribonuclease P complex;GO:0005634, C:nucleus;GO:0000172, C:ribonuclease MRP complex	GO:0004526, F:ribonuclease P activity;GO:0033204, F:ribonuclease P RNA binding	PF12328	Rpp20	K14527	ribonuclease P/MRP protein subunit RPP20 [EC:3.1.26.5]	rno03008	Ribosome biogenesis in eukaryotes	10116	2	Genetic Information Processing	2_2	Translation	GO:0090502;GO:0006364;GO:0001682;GO:0008033;GO:0005737;GO:0030681;GO:0005655;GO:0005634;GO:0000172;GO:0004526;GO:0033204	NotFound	1.82876e-05	4.40269e-07		0.0240748	-5.37633	Down	5.37633	41.5372	5.37633
A6KI72	Similar to centrosomal Nek2-associated protein 1 (Predicted)	SubName: Full=Similar to centrosomal Nek2-associated protein 1 (Predicted) {ECO:0000313|EMBL:EDL85883.1};	RGD1562262_predicted				Rattus norvegicus (Rat).															10116						NotFound	1.75151e-05	4.40269e-07		0.0251366	-5.31407	Down	5.31407	39.7826	5.31407
A0A8I6GIE0	Armadillo-like helical domain containing 4	SubName: Full=Armadillo-like helical domain containing 4 {ECO:0000313|Ensembl:ENSRNOP00000089792.1};	Armh4		ENSRNOG00000031849.6		Rattus norvegicus (Rat).							GO:0016020, C:membrane		PF15767	ARMH4					10116					GO:0016020	NotFound	1.74803e-05	4.40269e-07		0.0251866	-5.3112	Down	5.3112	39.7037	5.3112
A6IQN1	Omega-amidase NIT2	RecName: Full=Omega-amidase NIT2 {ECO:0000256|ARBA:ARBA00039599}; EC=3.5.1.3 {ECO:0000256|ARBA:ARBA00039118}; AltName: Full=Nitrilase homolog 2 {ECO:0000256|ARBA:ARBA00041576};	Nit2	288174			Rattus norvegicus (Rat).					rno:288174			GO:0016811, F:hydrolase activity, acting on carbon-nitrogen (but not peptide) bonds, in linear amides	PF00795	CN_hydrolase	K13566	omega-amidase [EC:3.5.1.3]	rno00250;rno01100	Alanine, aspartate and glutamate metabolism;Metabolic pathways	10116	1;1	Metabolism;Metabolism	1_5;1_0	Amino acid metabolism;Global and overview maps	GO:0016811	NotFound	1.73915e-05	4.40269e-07		0.0253152	-5.30385	Down	5.30385	39.5019	5.30385
Q4R1A4	TRK-fused gene protein	SubName: Full=TRK-fused gene protein {ECO:0000313|EMBL:BAE00105.1}; SubName: Full=Trafficking from ER to golgi regulator {ECO:0000313|Ensembl:ENSRNOP00000042252.4};	Tfg	360709	ENSRNOG00000001633.8		Rattus norvegicus (Rat).						GO:0048208, P:COPII vesicle coating;GO:0006888, P:endoplasmic reticulum to Golgi vesicle-mediated transport	GO:0070971, C:endoplasmic reticulum exit site	GO:0042802, F:identical protein binding	PF00564	PB1					10116					GO:0048208;GO:0006888;GO:0070971;GO:0042802	NotFound	1.69099e-05	4.40269e-07		0.0260361	-5.26334	Down	5.26334	38.4082	5.26334
A6JUX7	Acyltransferase like 2 (Predicted), isoform CRA_a	SubName: Full=Acyltransferase like 2 (Predicted), isoform CRA_a {ECO:0000313|EMBL:EDL87651.1};	Lpcat1	361467			Rattus norvegicus (Rat).					rno:361467	GO:0006629, P:lipid metabolic process	GO:0005783, C:endoplasmic reticulum;GO:0016020, C:membrane	GO:0047184, F:1-acylglycerophosphocholine O-acyltransferase activity;GO:0005509, F:calcium ion binding;GO:0042171, F:lysophosphatidic acid acyltransferase activity	PF01553;PF13833	Acyltransferase;EF-hand_8	K13510	lysophosphatidylcholine acyltransferase / lyso-PAF acetyltransferase [EC:2.3.1.23 2.3.1.67]	rno00564;rno00565;rno01100	Glycerophospholipid metabolism;Ether lipid metabolism;Metabolic pathways	10116	1;1;1	Metabolism;Metabolism;Metabolism	1_3;1_3;1_0	Lipid metabolism;Lipid metabolism;Global and overview maps	GO:0006629;GO:0005783;GO:0016020;GO:0047184;GO:0005509;GO:0042171	NotFound	1.67902e-05	4.40269e-07		0.0262218	-5.25309	Down	5.25309	38.1362	5.25309
Q71VC8	Cyclin-dependent kinase 4	SubName: Full=Cyclin-dependent kinase 4 {ECO:0000313|EMBL:AAB68843.1}; Flags: Fragment;	Cdk4				Rattus norvegicus (Rat).								GO:0005524, F:ATP binding;GO:0004672, F:protein kinase activity							10116					GO:0005524;GO:0004672	NotFound	1.67574e-05	4.40269e-07		0.0262732	-5.25027	Down	5.25027	38.0617	5.25027
A6KIM7	RCG41127, isoform CRA_b	SubName: Full=RCG41127, isoform CRA_b {ECO:0000313|EMBL:EDL92851.1};				Nucleus outer membrane {ECO:0000256|ARBA:ARBA00046312}; Single-pass type IV membrane protein {ECO:0000256|ARBA:ARBA00046312}.	Rattus norvegicus (Rat).							GO:0005640, C:nuclear outer membrane		PF10541;PF00435	KASH;Spectrin					10116					GO:0005640	NotFound	1.66376e-05	4.40269e-07		0.0264622	-5.23992	Down	5.23992	37.7897	5.23992
D4A3V2	NADH dehydrogenase [ubiquinone] 1 alpha subcomplex subunit 6	RecName: Full=NADH dehydrogenase [ubiquinone] 1 alpha subcomplex subunit 6 {ECO:0000256|ARBA:ARBA00016386, ECO:0000256|PIRNR:PIRNR006643};	Ndufa6	315167	ENSRNOG00000008569.5	Mitochondrion inner membrane {ECO:0000256|ARBA:ARBA00004443, ECO:0000256|PIRNR:PIRNR006643}; Peripheral membrane protein {ECO:0000256|ARBA:ARBA00004443, ECO:0000256|PIRNR:PIRNR006643}; Matrix side {ECO:0000256|ARBA:ARBA00004443, ECO:0000256|PIRNR:PIRNR006643}.	Rattus norvegicus (Rat).	10116.ENSRNOP00000011484	KOG3426	R-RNO-611105;R-RNO-6799198	Respiratory electron transport;Complex I biogenesis	rno:315167	GO:0032981, P:mitochondrial respiratory chain complex I assembly;GO:0006979, P:response to oxidative stress	GO:0005743, C:mitochondrial inner membrane;GO:0031966, C:mitochondrial membrane;GO:0005747, C:mitochondrial respiratory chain complex I		PF05347	Complex1_LYR	K03950	NADH dehydrogenase (ubiquinone) 1 alpha subcomplex subunit 6	rno00190;rno01100;rno04714;rno04723;rno04932;rno05010;rno05012;rno05014;rno05016;rno05020;rno05022;rno05208;rno05415	Oxidative phosphorylation;Metabolic pathways;Thermogenesis;Retrograde endocannabinoid signaling;Non-alcoholic fatty liver disease;Alzheimer disease;Parkinson disease;Amyotrophic lateral sclerosis;Huntington disease;Prion disease;Pathways of neurodegeneration - multiple diseases;Chemical carcinogenesis - reactive oxygen species;Diabetic cardiomyopathy	10116	1;1;5;5;6;6;6;6;6;6;6;6;6	Metabolism;Metabolism;Organismal Systems;Organismal Systems;Human Diseases;Human Diseases;Human Diseases;Human Diseases;Human Diseases;Human Diseases;Human Diseases;Human Diseases;Human Diseases	1_2;1_0;5_10;5_6;6_10;6_7;6_7;6_7;6_7;6_7;6_7;6_1;6_9	Energy metabolism;Global and overview maps;Environmental adaptation;Nervous system;Endocrine and metabolic disease;Neurodegenerative disease;Neurodegenerative disease;Neurodegenerative disease;Neurodegenerative disease;Neurodegenerative disease;Neurodegenerative disease;Cancer: overview;Cardiovascular disease	GO:0032981;GO:0006979;GO:0005743;GO:0031966;GO:0005747	NotFound	1.66151e-05	4.40269e-07		0.0264981	-5.23797	Down	5.23797	37.7385	5.23797
A6IN52	Endoplasmic reticulum-Golgi intermediate compartment protein	RecName: Full=Endoplasmic reticulum-Golgi intermediate compartment protein {ECO:0000256|RuleBase:RU369013};	Ergic2	297728		Endoplasmic reticulum membrane {ECO:0000256|RuleBase:RU369013}; Multi-pass membrane protein {ECO:0000256|RuleBase:RU369013}. Endoplasmic reticulum-Golgi intermediate compartment membrane {ECO:0000256|ARBA:ARBA00004457, ECO:0000256|RuleBase:RU369013}; Multi-pass membrane protein {ECO:0000256|ARBA:ARBA00004457, ECO:0000256|RuleBase:RU369013}. Golgi apparatus membrane {ECO:0000256|RuleBase:RU369013}…	Rattus norvegicus (Rat).						GO:0006888, P:endoplasmic reticulum to Golgi vesicle-mediated transport;GO:0006890, P:retrograde vesicle-mediated transport, Golgi to endoplasmic reticulum	GO:0030134, C:COPII-coated ER to Golgi transport vesicle;GO:0005737, C:cytoplasm;GO:0005783, C:endoplasmic reticulum;GO:0005789, C:endoplasmic reticulum membrane;GO:0005793, C:endoplasmic reticulum-Golgi intermediate compartment;GO:0033116, C:endoplasmic reticulum-Golgi intermediate compartment membrane;GO:0000139, C:Golgi membrane;GO:0016020, C:membrane;GO:0005730, C:nucleolus;GO:0005634, C:nucl…		PF07970;PF13850	COPIIcoated_ERV;ERGIC_N					10116					GO:0006888;GO:0006890;GO:0030134;GO:0005737;GO:0005783;GO:0005789;GO:0005793;GO:0033116;GO:0000139;GO:0016020;GO:0005730;GO:0005634;GO:0061852;GO:1990351	NotFound	1.61323e-05	4.40269e-07		0.0272912	-5.19542	Down	5.19542	36.6419	5.19542
A0A8I5ZKP6	Acyl-CoA synthetase long-chain family member 3	SubName: Full=Acyl-CoA synthetase long-chain family member 3 {ECO:0000313|Ensembl:ENSRNOP00000078357.1};	Acsl3		ENSRNOG00000014718.3		Rattus norvegicus (Rat).						GO:0006629, P:lipid metabolic process	GO:0016020, C:membrane		PF00501	AMP-binding					10116					GO:0006629;GO:0016020	NotFound	1.6122e-05	4.40269e-07		0.0273086	-5.1945	Down	5.1945	36.6185	5.1945
Q64538	Serine/threonine-protein phosphatase	RecName: Full=Serine/threonine-protein phosphatase {ECO:0000256|RuleBase:RU004273}; EC=3.1.3.16 {ECO:0000256|RuleBase:RU004273}; Flags: Fragment;					Rattus norvegicus (Rat).							GO:0110165, C:cellular anatomical entity	GO:0017018, F:myosin phosphatase activity	PF00149;PF08321;PF00515	Metallophos;PPP5;TPR_1					10116					GO:0110165;GO:0017018	NotFound	1.60596e-05	4.40269e-07		0.0274148	-5.1889	Down	5.1889	36.4767	5.1889
D3ZEG8	Histone-arginine methyltransferase CARM1	RecName: Full=Histone-arginine methyltransferase CARM1 {ECO:0000256|ARBA:ARBA00021804}; EC=2.1.1.319 {ECO:0000256|ARBA:ARBA00011925}; AltName: Full=Coactivator-associated arginine methyltransferase 1 {ECO:0000256|ARBA:ARBA00033236}; AltName: Full=Protein arginine N-methyltransferase 4 {ECO:0000256|ARBA:ARBA00030670};	Timm29		ENSRNOG00000031129.7	Nucleus {ECO:0000256|ARBA:ARBA00004123}.	Rattus norvegicus (Rat).	10116.ENSRNOP00000012270	KOG4545			rno:315463	GO:0006325, P:chromatin organization;GO:0018216, P:peptidyl-arginine methylation;GO:0045039, P:protein insertion into mitochondrial inner membrane	GO:0005743, C:mitochondrial inner membrane;GO:0005758, C:mitochondrial intermembrane space;GO:0005634, C:nucleus;GO:0042721, C:TIM22 mitochondrial import inner membrane insertion complex	GO:0140318, F:protein transporter activity;GO:0016274, F:protein-arginine N-methyltransferase activity	PF11531;PF06325	CARM1;PrmA					10116					GO:0006325;GO:0018216;GO:0045039;GO:0005743;GO:0005758;GO:0005634;GO:0042721;GO:0140318;GO:0016274	NotFound	1.60126e-05	4.40269e-07		0.0274952	-5.18467	Down	5.18467	36.3699	5.18467
Q5XIU4	B-cell receptor-associated protein	RecName: Full=B-cell receptor-associated protein {ECO:0000256|RuleBase:RU367026}; Short=BCR-associated protein {ECO:0000256|RuleBase:RU367026};	Bcap29	298943		Endoplasmic reticulum membrane {ECO:0000256|ARBA:ARBA00004477, ECO:0000256|RuleBase:RU367026}; Multi- pass membrane protein {ECO:0000256|ARBA:ARBA00004477, ECO:0000256|RuleBase:RU367026}. Membrane {ECO:0000256|ARBA:ARBA00004141}; Multi-pass membrane protein {ECO:0000256|ARBA:ARBA00004141}.	Rattus norvegicus (Rat).	10116.ENSRNOP00000010631	KOG1962			rno:298943	GO:0006888, P:endoplasmic reticulum to Golgi vesicle-mediated transport;GO:0006886, P:intracellular protein transport;GO:0070973, P:protein localization to endoplasmic reticulum exit site	GO:0005737, C:cytoplasm;GO:0005789, C:endoplasmic reticulum membrane		PF05529;PF18035	Bap31;Bap31_Bap29_C					10116					GO:0006888;GO:0006886;GO:0070973;GO:0005737;GO:0005789	NotFound	1.58696e-05	4.40269e-07		0.0277428	-5.17174	Down	5.17174	36.0453	5.17174
A6HSF6	RNA binding protein fox-1 homolog	RecName: Full=RNA binding protein fox-1 homolog {ECO:0000256|PIRNR:PIRNR037932};	Rbm9_predicted			Cytoplasm {ECO:0000256|ARBA:ARBA00004496}. Nucleus {ECO:0000256|ARBA:ARBA00004123, ECO:0000256|PIRNR:PIRNR037932}.	Rattus norvegicus (Rat).						GO:0006397, P:mRNA processing;GO:0007399, P:nervous system development;GO:0000381, P:regulation of alternative mRNA splicing, via spliceosome;GO:0008380, P:RNA splicing	GO:0005737, C:cytoplasm;GO:0005634, C:nucleus	GO:0003723, F:RNA binding	PF12414;PF00076	Fox-1_C;RRM_1					10116					GO:0006397;GO:0007399;GO:0000381;GO:0008380;GO:0005737;GO:0005634;GO:0003723	NotFound	1.58355e-05	4.40269e-07		0.0278026	-5.16864	Down	5.16864	35.9678	5.16864
D4ABM5	Mitochondrial ribosomal protein S34	SubName: Full=Mitochondrial ribosomal protein S34 {ECO:0000313|Ensembl:ENSRNOP00000021075.4};	Mrps34	287126	ENSRNOG00000015479.6		Rattus norvegicus (Rat).	10116.ENSRNOP00000021075	ENOG502QSI0	R-RNO-5389840;R-RNO-5419276	Mitochondrial translation elongation;Mitochondrial translation termination	rno:287126	GO:0032543, P:mitochondrial translation	GO:0005763, C:mitochondrial small ribosomal subunit;GO:0005739, C:mitochondrion	GO:0003735, F:structural constituent of ribosome	PF16053	MRP-S34	K17412	small subunit ribosomal protein S34			10116					GO:0032543;GO:0005763;GO:0005739;GO:0003735	NotFound	1.57267e-05	4.40269e-07		0.027995	-5.15869	Down	5.15869	35.7207	5.15869
A0A8L2Q0A6	ATP synthase-coupling factor 6, mitochondrial	RecName: Full=ATP synthase-coupling factor 6, mitochondrial {ECO:0000256|ARBA:ARBA00021202}; AltName: Full=ATP synthase peripheral stalk subunit F6 {ECO:0000256|ARBA:ARBA00029863};	Atp5pf		ENSRNOG00000001551.5	Membrane {ECO:0000256|ARBA:ARBA00004370}. Mitochondrion {ECO:0000256|ARBA:ARBA00004173}.	Rattus norvegicus (Rat).						GO:0015986, P:proton motive force-driven ATP synthesis	GO:0000276, C:mitochondrial proton-transporting ATP synthase complex, coupling factor F(o)	GO:0015078, F:proton transmembrane transporter activity	PF05511	ATP-synt_F6					10116					GO:0015986;GO:0000276;GO:0015078	NotFound	1.51358e-05	4.40269e-07		0.029088	-5.10343	Down	5.10343	34.3785	5.10343
A6HNC4	Zinc finger protein 289, isoform CRA_c	SubName: Full=Zinc finger protein 289, isoform CRA_c {ECO:0000313|EMBL:EDL79525.1};	Zfp289			Cytoplasm {ECO:0000256|ARBA:ARBA00004496}.	Rattus norvegicus (Rat).							GO:0005737, C:cytoplasm	GO:0046872, F:metal ion binding							10116					GO:0005737;GO:0046872	NotFound	1.51055e-05	4.40269e-07		0.0291462	-5.10055	Down	5.10055	34.3097	5.10055
A0A8I5Y1L5	Acyl-protein thioesterase 1	RecName: Full=Acyl-protein thioesterase 1 {ECO:0000256|ARBA:ARBA00014923}; EC=3.1.2.22 {ECO:0000256|ARBA:ARBA00012423}; AltName: Full=Lysophospholipase 1 {ECO:0000256|ARBA:ARBA00042324}; AltName: Full=Lysophospholipase I {ECO:0000256|ARBA:ARBA00042319}; AltName: Full=Palmitoyl-protein hydrolase {ECO:0000256|ARBA:ARBA00031195};	Lypla1		ENSRNOG00000008320.4	Cell membrane {ECO:0000256|ARBA:ARBA00004236}. Cytoplasm {ECO:0000256|ARBA:ARBA00004496}. Endoplasmic reticulum {ECO:0000256|ARBA:ARBA00004240}. Nucleus membrane {ECO:0000256|ARBA:ARBA00004126}.	Rattus norvegicus (Rat).						GO:0006631, P:fatty acid metabolic process	GO:0005783, C:endoplasmic reticulum;GO:0031965, C:nuclear membrane;GO:0005886, C:plasma membrane	GO:0016787, F:hydrolase activity	PF02230	Abhydrolase_2					10116					GO:0006631;GO:0005783;GO:0031965;GO:0005886;GO:0016787	NotFound	1.46909e-05	4.40269e-07		0.0299687	-5.0604	Down	5.0604	33.3681	5.0604
A0A8I6APX7	NHL repeat containing 2	SubName: Full=NHL repeat containing 2 {ECO:0000313|Ensembl:ENSRNOP00000095839.1};	Nhlrc2		ENSRNOG00000016948.6		Rattus norvegicus (Rat).							GO:0005829, C:cytosol		PF01436;PF13905	NHL;Thioredoxin_8					10116					GO:0005829	NotFound	1.45332e-05	4.40269e-07		0.030294	-5.04483	Down	5.04483	33.0099	5.04483
A0A8I6A4A7	Polyhomeotic homolog 1	SubName: Full=Polyhomeotic homolog 1 {ECO:0000313|Ensembl:ENSRNOP00000087501.1};	Phc1		ENSRNOG00000015191.7	Nucleus {ECO:0000256|ARBA:ARBA00004123}.	Rattus norvegicus (Rat).						GO:1990830, P:cellular response to leukemia inhibitory factor;GO:0071300, P:cellular response to retinoic acid;GO:0016574, P:histone ubiquitination	GO:0016604, C:nuclear body;GO:0005634, C:nucleus;GO:0031519, C:PcG protein complex;GO:0035102, C:PRC1 complex;GO:0001739, C:sex chromatin	GO:0003682, F:chromatin binding;GO:0003677, F:DNA binding;GO:0008270, F:zinc ion binding	PF16616;PF00536	PHC2_SAM_assoc;SAM_1					10116					GO:1990830;GO:0071300;GO:0016574;GO:0016604;GO:0005634;GO:0031519;GO:0035102;GO:0001739;GO:0003682;GO:0003677;GO:0008270	NotFound	1.44077e-05	4.40269e-07		0.0305579	-5.03231	Down	5.03231	32.7247	5.03231
A0A8I6G2V2	X-prolyl aminopeptidase 1	SubName: Full=X-prolyl aminopeptidase 1 {ECO:0000313|Ensembl:ENSRNOP00000079124.1};	Xpnpep1	170751	ENSRNOG00000012084.6		Rattus norvegicus (Rat).							GO:0005737, C:cytoplasm	GO:0046872, F:metal ion binding;GO:0070006, F:metalloaminopeptidase activity	PF01321;PF16189;PF00557;PF16188	Creatinase_N;Creatinase_N_2;Peptidase_M24;Peptidase_M24_C					10116					GO:0005737;GO:0046872;GO:0070006	NotFound	1.40845e-05	4.40269e-07		0.031259	-4.99958	Down	4.99958	31.9907	4.99958
A6I639	Transmembrane protein 126A	RecName: Full=Transmembrane protein 126A {ECO:0000256|ARBA:ARBA00039469};	Tmem126a	293113		Mitochondrion inner membrane {ECO:0000256|ARBA:ARBA00004448}; Multi-pass membrane protein {ECO:0000256|ARBA:ARBA00004448}.	Rattus norvegicus (Rat).					rno:293113		GO:0005743, C:mitochondrial inner membrane		PF07114	TMEM126	K18157	transmembrane protein 126A			10116					GO:0005743	NotFound	1.38734e-05	4.40269e-07		0.0317348	-4.97779	Down	4.97779	31.5112	4.97779
A0A8I6AQN4	Thymosin beta-10	RecName: Full=Thymosin beta-10 {ECO:0000256|ARBA:ARBA00040579};	Tmsb10		ENSRNOG00000064090.1	Cytoplasm, cytoskeleton {ECO:0000256|ARBA:ARBA00004245}.	Rattus norvegicus (Rat).						GO:0007015, P:actin filament organization		GO:0003785, F:actin monomer binding	PF01290	Thymosin					10116					GO:0007015;GO:0003785	NotFound	1.38406e-05	4.40269e-07		0.0318101	-4.97437	Down	4.97437	31.4366	4.97437
A6JN94	Spliceosome-associated protein CWC15 homolog	RecName: Full=Spliceosome-associated protein CWC15 homolog {ECO:0000256|ARBA:ARBA00019756};	Cwc15	300361			Rattus norvegicus (Rat).					rno:300361	GO:0045292, P:mRNA cis splicing, via spliceosome	GO:0071013, C:catalytic step 2 spliceosome	GO:0003723, F:RNA binding	PF04889	Cwf_Cwc_15	K12863	protein CWC15	rno03040	Spliceosome	10116	2	Genetic Information Processing	2_1	Transcription	GO:0045292;GO:0071013;GO:0003723	NotFound	1.32232e-05	4.40269e-07		0.0332952	-4.90854	Down	4.90854	30.0344	4.90854
A0A0G2K3L7	Spermatid perinuclear RNA-binding protein	RecName: Full=Spermatid perinuclear RNA-binding protein {ECO:0000256|ARBA:ARBA00022368};	Strbp		ENSRNOG00000010150.8	Cytoplasm {ECO:0000256|ARBA:ARBA00004496}.	Rattus norvegicus (Rat).						GO:0030154, P:cell differentiation;GO:0007283, P:spermatogenesis	GO:0005737, C:cytoplasm	GO:0003677, F:DNA binding;GO:0003723, F:RNA binding	PF00035;PF20965;PF07528	dsrm;DZF_C;DZF_N					10116					GO:0030154;GO:0007283;GO:0005737;GO:0003677;GO:0003723	NotFound	1.3211e-05	4.40269e-07		0.033326	-4.90721	Down	4.90721	30.0066	4.90721
A6JJB0	RCG43639, isoform CRA_b	SubName: Full=RCG43639, isoform CRA_b {ECO:0000313|EMBL:EDM18622.1};	Smap1				Rattus norvegicus (Rat).						GO:0045648, P:positive regulation of erythrocyte differentiation;GO:2000369, P:regulation of clathrin-dependent endocytosis	GO:0005737, C:cytoplasm	GO:0030276, F:clathrin binding;GO:0005096, F:GTPase activator activity							10116					GO:0045648;GO:2000369;GO:0005737;GO:0030276;GO:0005096	NotFound	1.31112e-05	4.40269e-07		0.0335796	-4.89627	Down	4.89627	29.7799	4.89627
A6J6V7	RCG44155, isoform CRA_a	SubName: Full=RCG44155, isoform CRA_a {ECO:0000313|EMBL:EDL98106.1};					Rattus norvegicus (Rat).						GO:0034080, P:CENP-A containing chromatin assembly	GO:0000775, C:chromosome, centromeric region		PF13096	CENP-P					10116					GO:0034080;GO:0000775	NotFound	1.27365e-05	4.40269e-07		0.0345674	-4.85444	Down	4.85444	28.929	4.85444
A0A8I6AJC9	CCR4-NOT transcription complex subunit 10	RecName: Full=CCR4-NOT transcription complex subunit 10 {ECO:0000256|ARBA:ARBA00014869, ECO:0000256|RuleBase:RU367083};	Cnot10		ENSRNOG00000052305.2	Cytoplasm {ECO:0000256|RuleBase:RU367083}. Nucleus {ECO:0000256|RuleBase:RU367083}.	Rattus norvegicus (Rat).						GO:0006417, P:regulation of translation;GO:0031047, P:regulatory ncRNA-mediated gene silencing	GO:0030014, C:CCR4-NOT complex;GO:0005737, C:cytoplasm;GO:0005634, C:nucleus								10116					GO:0006417;GO:0031047;GO:0030014;GO:0005737;GO:0005634	NotFound	1.24262e-05	4.40269e-07		0.0354306	-4.81886	Down	4.81886	28.2242	4.81886
A6IZG5	Glycine cleavage system H protein	RecName: Full=Glycine cleavage system H protein {ECO:0000256|RuleBase:RU364055};				Mitochondrion {ECO:0000256|ARBA:ARBA00004173, ECO:0000256|RuleBase:RU364055}.	Rattus norvegicus (Rat).						GO:0019464, P:glycine decarboxylation via glycine cleavage system	GO:0005960, C:glycine cleavage complex;GO:0005739, C:mitochondrion		PF01597	GCV_H					10116					GO:0019464;GO:0005960;GO:0005739	NotFound	1.24237e-05	4.40269e-07		0.0354379	-4.81856	Down	4.81856	28.2184	4.81856
A0A8I5Y755	Host cell factor C2	SubName: Full=Host cell factor C2 {ECO:0000313|Ensembl:ENSRNOP00000078223.1};	Hcfc2		ENSRNOG00000053510.2	Nucleus {ECO:0000256|ARBA:ARBA00004123}.	Rattus norvegicus (Rat).						GO:0010468, P:regulation of gene expression	GO:0005634, C:nucleus		PF01344;PF13415	Kelch_1;Kelch_3					10116					GO:0010468;GO:0005634	NotFound	1.24217e-05	4.40269e-07		0.0354434	-4.81834	Down	4.81834	28.214	4.81834
A0A8I5Y8D9	Medium-chain specific acyl-CoA dehydrogenase, mitochondrial	RecName: Full=Medium-chain specific acyl-CoA dehydrogenase, mitochondrial {ECO:0000256|ARBA:ARBA00019125}; EC=1.3.8.7 {ECO:0000256|ARBA:ARBA00012033};	Acadm		ENSRNOG00000009845.4	Mitochondrion matrix {ECO:0000256|ARBA:ARBA00004305}.	Rattus norvegicus (Rat).						GO:0006635, P:fatty acid beta-oxidation	GO:0005759, C:mitochondrial matrix	GO:0050660, F:flavin adenine dinucleotide binding;GO:0070991, F:medium-chain-acyl-CoA dehydrogenase activity	PF00441;PF02770;PF02771	Acyl-CoA_dh_1;Acyl-CoA_dh_M;Acyl-CoA_dh_N					10116					GO:0006635;GO:0005759;GO:0050660;GO:0070991	NotFound	1.23651e-05	4.40269e-07		0.0356058	-4.81174	Down	4.81174	28.0853	4.81174
A0A8I5ZKU9	Serine hydroxymethyltransferase	RecName: Full=Serine hydroxymethyltransferase {ECO:0000256|RuleBase:RU000585}; EC=2.1.2.1 {ECO:0000256|RuleBase:RU000585};	Shmt1	287379	ENSRNOG00000005275.7		Rattus norvegicus (Rat).						GO:1990830, P:cellular response to leukemia inhibitory factor;GO:1904482, P:cellular response to tetrahydrofolate;GO:0006231, P:dTMP biosynthetic process;GO:0046655, P:folic acid metabolic process;GO:0006545, P:glycine biosynthetic process;GO:0019264, P:glycine biosynthetic process from serine;GO:0006544, P:glycine metabolic process;GO:0006565, P:L-serine catabolic process;GO:0006563, P:L-serine …	GO:0005737, C:cytoplasm;GO:0005829, C:cytosol;GO:0005634, C:nucleus	GO:0016597, F:amino acid binding;GO:0004372, F:glycine hydroxymethyltransferase activity;GO:0042802, F:identical protein binding;GO:0008732, F:L-allo-threonine aldolase activity;GO:0048027, F:mRNA 5'-UTR binding;GO:0000900, F:mRNA regulatory element binding translation repressor activity;GO:0042803, F:protein homodimerization activity;GO:0030170, F:pyridoxal phosphate binding;GO:0070905, F:serine…	PF00464	SHMT					10116					GO:1990830;GO:1904482;GO:0006231;GO:0046655;GO:0006545;GO:0019264;GO:0006544;GO:0006565;GO:0006563;GO:0017148;GO:0051289;GO:0009113;GO:0035999;GO:0046653;GO:0005737;GO:0005829;GO:0005634;GO:0016597;GO:0004372;GO:0042802;GO:0008732;GO:0048027;GO:0000900;GO:0042803;GO:0030170;GO:0070905;GO:0036094;GO:0008270	NotFound	1.19602e-05	4.40269e-07		0.0368113	-4.76371	Down	4.76371	27.1656	4.76371
A0A8I6A0V7	Ubinuclein 2	SubName: Full=Ubinuclein 2 {ECO:0000313|Ensembl:ENSRNOP00000083893.1};	Ubn2	312248	ENSRNOG00000005564.7		Rattus norvegicus (Rat).									PF08729;PF14075	HUN;UBN_AB					10116						NotFound	1.18205e-05	4.40269e-07		0.0372463	-4.74676	Down	4.74676	26.8483	4.74676
A6KHC8	RCG23431	SubName: Full=RCG23431 {ECO:0000313|EMBL:EDM14357.1};					Rattus norvegicus (Rat).															10116						NotFound	1.1702e-05	4.40269e-07		0.0376233	-4.73223	Down	4.73223	26.5793	4.73223
A0A8I6ANX1	Serine/threonine-protein phosphatase 2A 55 kDa regulatory subunit B	RecName: Full=Serine/threonine-protein phosphatase 2A 55 kDa regulatory subunit B {ECO:0000256|RuleBase:RU331113};	Ppp2r2a		ENSRNOG00000011158.7		Rattus norvegicus (Rat).							GO:0000159, C:protein phosphatase type 2A complex	GO:0019888, F:protein phosphatase regulator activity							10116					GO:0000159;GO:0019888	NotFound	1.1666e-05	4.40269e-07		0.0377396	-4.72778	Down	4.72778	26.4974	4.72778
D3ZHA6	Transcription factor CP2-like 1	SubName: Full=Transcription factor CP2-like 1 {ECO:0000313|Ensembl:ENSRNOP00000003280.4};	Tfcp2l1	304741	ENSRNOG00000002414.9	Nucleus {ECO:0000256|ARBA:ARBA00004123, ECO:0000256|PROSITE-ProRule:PRU01313}.	Rattus norvegicus (Rat).	10116.ENSRNOP00000003280	KOG4091			rno:304741	GO:0000902, P:cell morphogenesis;GO:0007028, P:cytoplasm organization;GO:0008340, P:determination of adult lifespan;GO:0002070, P:epithelial cell maturation;GO:0000122, P:negative regulation of transcription by RNA polymerase II;GO:0045927, P:positive regulation of growth;GO:0006357, P:regulation of transcription by RNA polymerase II;GO:0007431, P:salivary gland development	GO:0005737, C:cytoplasm;GO:0016020, C:membrane;GO:0005634, C:nucleus	GO:0001228, F:DNA-binding transcription activator activity, RNA polymerase II-specific;GO:0000978, F:RNA polymerase II cis-regulatory region sequence-specific DNA binding;GO:0000977, F:RNA polymerase II transcription regulatory region sequence-specific DNA binding;GO:1990837, F:sequence-specific double-stranded DNA binding	PF04516;PF18016	CP2;SAM_3	K09275	transcription factor CP2 and related proteins			10116					GO:0000902;GO:0007028;GO:0008340;GO:0002070;GO:0000122;GO:0045927;GO:0006357;GO:0007431;GO:0005737;GO:0016020;GO:0005634;GO:0001228;GO:0000978;GO:0000977;GO:1990837	CP2	1.14709e-05	4.40269e-07		0.0383813	-4.70345	Down	4.70345	26.0543	4.70345
D3ZAQ1	Actin related protein 5	SubName: Full=Actin related protein 5 {ECO:0000313|Ensembl:ENSRNOP00000036100.7};	Actr5	362258	ENSRNOG00000023989.7		Rattus norvegicus (Rat).	10116.ENSRNOP00000036100	KOG0681	R-RNO-5689603;R-RNO-5696394	UCH proteinases;DNA Damage Recognition in GG-NER		GO:0006338, P:chromatin remodeling;GO:0006302, P:double-strand break repair;GO:0045739, P:positive regulation of DNA repair;GO:0045893, P:positive regulation of DNA-templated transcription;GO:1904507, P:positive regulation of telomere maintenance in response to DNA damage;GO:0051726, P:regulation of cell cycle;GO:0033044, P:regulation of chromosome organization;GO:0006282, P:regulation of DNA rep…	GO:0005737, C:cytoplasm;GO:0031011, C:Ino80 complex;GO:0005634, C:nucleus		PF00022	Actin					10116					GO:0006338;GO:0006302;GO:0045739;GO:0045893;GO:1904507;GO:0051726;GO:0033044;GO:0006282;GO:0006275;GO:0060382;GO:0006355;GO:0045995;GO:0000723;GO:0070914;GO:0005737;GO:0031011;GO:0005634	NotFound	1.14143e-05	4.40269e-07		0.0385718	-4.69631	Down	4.69631	25.9257	4.69631
A6JNN9	RAVER1 homolog (Human), isoform CRA_d	SubName: Full=RAVER1 homolog (Human), isoform CRA_d {ECO:0000313|EMBL:EDL78328.1};	Raver1h				Rattus norvegicus (Rat).								GO:0003723, F:RNA binding	PF00076	RRM_1					10116					GO:0003723	NotFound	1.1404e-05	4.40269e-07		0.0386066	-4.69501	Down	4.69501	25.9023	4.69501
D3Z955	Phosphoglucomutase 2-like 1	SubName: Full=Phosphoglucomutase 2-like 1 {ECO:0000313|Ensembl:ENSRNOP00000022963.5};	Pgm2l1	685076	ENSRNOG00000017079.6		Rattus norvegicus (Rat).	10116.ENSRNOP00000022963	KOG1220	R-RNO-70171	Glycolysis	rno:685076	GO:0005975, P:carbohydrate metabolic process		GO:0047933, F:glucose-1,6-bisphosphate synthase activity;GO:0046872, F:metal ion binding;GO:0004614, F:phosphoglucomutase activity;GO:0008973, F:phosphopentomutase activity	PF02878;PF02879;PF02880;PF00408	PGM_PMM_I;PGM_PMM_II;PGM_PMM_III;PGM_PMM_IV	K11809	glucose-1,6-bisphosphate synthase [EC:2.7.1.106]	rno00500;rno01100	Starch and sucrose metabolism;Metabolic pathways	10116	1;1	Metabolism;Metabolism	1_1;1_0	Carbohydrate metabolism;Global and overview maps	GO:0005975;GO:0047933;GO:0046872;GO:0004614;GO:0008973	NotFound	1.12984e-05	4.40269e-07		0.0389674	-4.68159	Down	4.68159	25.6625	4.68159
A0A8I6GJU0	Arginyl aminopeptidase	SubName: Full=Arginyl aminopeptidase {ECO:0000313|Ensembl:ENSRNOP00000091649.1};	Rnpep		ENSRNOG00000006720.8		Rattus norvegicus (Rat).						GO:0006508, P:proteolysis		GO:0008237, F:metallopeptidase activity;GO:0008270, F:zinc ion binding	PF09127;PF01433;PF17900	Leuk-A4-hydro_C;Peptidase_M1;Peptidase_M1_N					10116					GO:0006508;GO:0008237;GO:0008270	NotFound	1.11252e-05	4.40269e-07		0.0395739	-4.65931	Down	4.65931	25.2692	4.65931
A6K5T8	Estradiol 17-beta-dehydrogenase 11	RecName: Full=Estradiol 17-beta-dehydrogenase 11 {ECO:0000256|ARBA:ARBA00039801}; EC=1.1.1.62 {ECO:0000256|ARBA:ARBA00024072}; AltName: Full=17-beta-hydroxysteroid dehydrogenase 11 {ECO:0000256|ARBA:ARBA00042233}; AltName: Full=Dehydrogenase/reductase SDR family member 8 {ECO:0000256|ARBA:ARBA00042911};	Dhrs8				Rattus norvegicus (Rat).								GO:0016616, F:oxidoreductase activity, acting on the CH-OH group of donors, NAD or NADP as acceptor;GO:0016229, F:steroid dehydrogenase activity	PF00106	adh_short					10116					GO:0016616;GO:0016229	NotFound	1.08806e-05	4.40269e-07		0.0404637	-4.62723	Down	4.62723	24.7135	4.62723
Q99NI1	Nucleoside diphosphate kinase	RecName: Full=Nucleoside diphosphate kinase {ECO:0000256|RuleBase:RU004013}; EC=2.7.4.6 {ECO:0000256|RuleBase:RU004013};	Nme3	85269			Rattus norvegicus (Rat).					rno:85269	GO:0006241, P:CTP biosynthetic process;GO:0006183, P:GTP biosynthetic process;GO:0016310, P:phosphorylation;GO:0006228, P:UTP biosynthetic process		GO:0005524, F:ATP binding;GO:0004550, F:nucleoside diphosphate kinase activity	PF00334	NDK	K00940	nucleoside-diphosphate kinase [EC:2.7.4.6]	rno00230;rno00240;rno00983;rno01100;rno01232;rno01240	Purine metabolism;Pyrimidine metabolism;Drug metabolism - other enzymes;Metabolic pathways;Nucleotide metabolism;Biosynthesis of cofactors	10116	1;1;1;1;;1	Metabolism;Metabolism;Metabolism;Metabolism;;Metabolism	1_4;1_4;1_11;1_0;;1_0	Nucleotide metabolism;Nucleotide metabolism;Xenobiotics biodegradation and metabolism;Global and overview maps;;Global and overview maps	GO:0006241;GO:0006183;GO:0016310;GO:0006228;GO:0005524;GO:0004550	NotFound	1.08182e-05	4.40269e-07		0.0406972	-4.61893	Down	4.61893	24.5717	4.61893
A6HRI7	TBC1 domain family member 31	RecName: Full=TBC1 domain family member 31 {ECO:0000256|ARBA:ARBA00014199};	Tbc1d31			Cytoplasm, cytoskeleton, cilium basal body {ECO:0000256|ARBA:ARBA00004120}. Cytoplasm, cytoskeleton, microtubule organizing center, centrosome, centriolar satellite {ECO:0000256|ARBA:ARBA00004607}.	Rattus norvegicus (Rat).						GO:0060271, P:cilium assembly	GO:0034451, C:centriolar satellite;GO:0005813, C:centrosome;GO:0036064, C:ciliary basal body;GO:0005737, C:cytoplasm	GO:0060090, F:molecular adaptor activity	PF00566;PF00400	RabGAP-TBC;WD40					10116					GO:0060271;GO:0034451;GO:0005813;GO:0036064;GO:0005737;GO:0060090	NotFound	1.07486e-05	4.40269e-07		0.0409605	-4.60962	Down	4.60962	24.4138	4.60962
A6K5P4	protein disulfide-isomerase	RecName: Full=protein disulfide-isomerase {ECO:0000256|ARBA:ARBA00012723}; EC=5.3.4.1 {ECO:0000256|ARBA:ARBA00012723};				Endoplasmic reticulum membrane {ECO:0000256|ARBA:ARBA00004389}; Single-pass membrane protein {ECO:0000256|ARBA:ARBA00004389}.	Rattus norvegicus (Rat).							GO:0005789, C:endoplasmic reticulum membrane		PF00085;PF13848	Thioredoxin;Thioredoxin_6					10116					GO:0005789	NotFound	1.05111e-05	4.40269e-07		0.0418861	-4.57738	Down	4.57738	23.8743	4.57738
A6KHU1	Transmembrane 9 superfamily member	RecName: Full=Transmembrane 9 superfamily member {ECO:0000256|RuleBase:RU363079};	Tm9sf4			Golgi apparatus {ECO:0000256|ARBA:ARBA00004555}. Membrane {ECO:0000256|ARBA:ARBA00004141}; Multi-pass membrane protein {ECO:0000256|ARBA:ARBA00004141}.	Rattus norvegicus (Rat).							GO:0005794, C:Golgi apparatus;GO:0016020, C:membrane		PF02990	EMP70					10116					GO:0005794;GO:0016020	NotFound	1.04853e-05	4.40269e-07		0.041989	-4.57385	Down	4.57385	23.8158	4.57385
A6KQL8	Zinc finger protein 499 (Predicted), isoform CRA_a	SubName: Full=Zinc finger protein 499 (Predicted), isoform CRA_a {ECO:0000313|EMBL:EDL75768.1};	Zbtb45	308366			Rattus norvegicus (Rat).					rno:308366	GO:0000122, P:negative regulation of transcription by RNA polymerase II;GO:0001817, P:regulation of cytokine production;GO:0002682, P:regulation of immune system process	GO:0005654, C:nucleoplasm	GO:0001227, F:DNA-binding transcription repressor activity, RNA polymerase II-specific;GO:0000978, F:RNA polymerase II cis-regulatory region sequence-specific DNA binding;GO:1990837, F:sequence-specific double-stranded DNA binding;GO:0008270, F:zinc ion binding	PF00651;PF00096	BTB;zf-C2H2	K10516	zinc finger and BTB domain-containing protein 45			10116					GO:0000122;GO:0001817;GO:0002682;GO:0005654;GO:0001227;GO:0000978;GO:1990837;GO:0008270	ZBTB	1.04178e-05	4.40269e-07		0.0422614	-4.56451	Down	4.56451	23.6622	4.56451
F7E127	Cleft lip and palate associated transmembrane protein 1 (Predicted)	SubName: Full=Cleft lip and palate associated transmembrane protein 1 (Predicted) {ECO:0000313|EMBL:EDM08175.1};	Clptm1	292696		Membrane {ECO:0000256|ARBA:ARBA00004141}; Multi- pass membrane protein {ECO:0000256|ARBA:ARBA00004141}.	Rattus norvegicus (Rat).					rno:292696	GO:0099072, P:regulation of postsynaptic membrane neurotransmitter receptor levels;GO:0033081, P:regulation of T cell differentiation in thymus	GO:0009897, C:external side of plasma membrane;GO:0098982, C:GABA-ergic synapse	GO:0050811, F:GABA receptor binding	PF05602	CLPTM1					10116					GO:0099072;GO:0033081;GO:0009897;GO:0098982;GO:0050811	NotFound	1.03862e-05	4.40269e-07		0.0423898	-4.56014	Down	4.56014	23.5906	4.56014
A0A0G2JXK7	F-box protein 7	SubName: Full=F-box protein 7 {ECO:0000313|Ensembl:ENSRNOP00000070310.1};	Fbxo7		ENSRNOG00000004637.8		Rattus norvegicus (Rat).						GO:0000422, P:autophagy of mitochondrion;GO:0019222, P:regulation of metabolic process		GO:0019901, F:protein kinase binding	PF12937;PF11566	F-box-like;PI31_Prot_N					10116					GO:0000422;GO:0019222;GO:0019901	NotFound	1.00315e-05	4.40269e-07		0.0438886	-4.51001	Down	4.51001	22.7849	4.51001
A0A8L2QDA9	5'-nucleotidase domain containing 2	SubName: Full=5'-nucleotidase domain containing 2 {ECO:0000313|Ensembl:ENSRNOP00000024840.4};	Nt5dc2		ENSRNOG00000018358.5		Rattus norvegicus (Rat).								GO:0016787, F:hydrolase activity;GO:0046872, F:metal ion binding	PF05761	5_nucleotid					10116					GO:0016787;GO:0046872	NotFound	9.89761e-06	4.40269e-07		0.0444824	-4.49062	Down	4.49062	22.4808	4.49062
Q5BJP3	Ubiquitin-fold modifier 1	RecName: Full=Ubiquitin-fold modifier 1 {ECO:0000250|UniProtKB:P61960}; Flags: Precursor;	Ufm1	365797		Nucleus {ECO:0000250|UniProtKB:P61960}. Cytoplasm {ECO:0000250|UniProtKB:P61960}.	Rattus norvegicus (Rat).	10116.ENSRNOP00000054923	KOG3483			rno:365797	GO:0007420, P:brain development;GO:0043066, P:negative regulation of apoptotic process;GO:0042308, P:negative regulation of protein import into nucleus;GO:1990592, P:protein K69-linked ufmylation;GO:0071569, P:protein ufmylation;GO:0033146, P:regulation of intracellular estrogen receptor signaling pathway;GO:0034976, P:response to endoplasmic reticulum stress;GO:0061709, P:reticulophagy	GO:0005737, C:cytoplasm;GO:0005783, C:endoplasmic reticulum;GO:0005634, C:nucleus		PF03671	Ufm1	K12162	ubiquitin-fold modifier 1			10116					GO:0007420;GO:0043066;GO:0042308;GO:1990592;GO:0071569;GO:0033146;GO:0034976;GO:0061709;GO:0005737;GO:0005783;GO:0005634	NotFound	9.89503e-06	4.40269e-07		0.044494	-4.49025	Down	4.49025	22.475	4.49025
A0A8I6AH01	Exportin 7	SubName: Full=Exportin 7 {ECO:0000313|Ensembl:ENSRNOP00000092146.1};	Xpo7		ENSRNOG00000013288.8	Cytoplasm {ECO:0000256|ARBA:ARBA00004496}. Nucleus {ECO:0000256|ARBA:ARBA00004123}.	Rattus norvegicus (Rat).						GO:0006611, P:protein export from nucleus	GO:0005737, C:cytoplasm;GO:0005643, C:nuclear pore;GO:0005634, C:nucleus	GO:0005049, F:nuclear export signal receptor activity;GO:0031267, F:small GTPase binding	PF03810	IBN_N					10116					GO:0006611;GO:0005737;GO:0005643;GO:0005634;GO:0005049;GO:0031267	NotFound	9.86607e-06	4.40269e-07		0.0446246	-4.48602	Down	4.48602	22.4092	4.48602
A0A8I5ZWK5	ERCC excision repair 4, endonuclease catalytic subunit	SubName: Full=ERCC excision repair 4, endonuclease catalytic subunit {ECO:0000313|Ensembl:ENSRNOP00000083739.1};	Ercc4		ENSRNOG00000070542.1		Rattus norvegicus (Rat).						GO:0071407, P:cellular response to organic cyclic compound;GO:0034644, P:cellular response to UV;GO:0006281, P:DNA repair;GO:0000724, P:double-strand break repair via homologous recombination;GO:0006303, P:double-strand break repair via nonhomologous end joining;GO:1905768, P:negative regulation of double-stranded telomeric DNA binding;GO:1905765, P:negative regulation of protection from non-homo…	GO:0000781, C:chromosome, telomeric region;GO:0070522, C:ERCC4-ERCC1 complex;GO:0000109, C:nucleotide-excision repair complex;GO:0000110, C:nucleotide-excision repair factor 1 complex;GO:0005634, C:nucleus	GO:0003684, F:damaged DNA binding;GO:0004520, F:DNA endonuclease activity;GO:0042802, F:identical protein binding;GO:1990841, F:promoter-specific chromatin binding;GO:0003697, F:single-stranded DNA binding;GO:0001094, F:TFIID-class transcription factor complex binding	PF02732	ERCC4					10116					GO:0071407;GO:0034644;GO:0006281;GO:0000724;GO:0006303;GO:1905768;GO:1905765;GO:0032205;GO:1904357;GO:0006289;GO:1901255;GO:0010506;GO:0009411;GO:0000723;GO:0061819;GO:0009650;GO:0000781;GO:0070522;GO:0000109;GO:0000110;GO:0005634;GO:0003684;GO:0004520;GO:0042802;GO:1990841;GO:0003697;GO:0001094	NotFound	9.86607e-06	4.40269e-07		0.0446246	-4.48602	Down	4.48602	22.4092	4.48602
A6IXW0	Tyrosine-protein phosphatase non-receptor type	RecName: Full=Tyrosine-protein phosphatase non-receptor type {ECO:0000256|PIRNR:PIRNR000926}; EC=3.1.3.48 {ECO:0000256|PIRNR:PIRNR000926};	Ptpn2	117063		Endomembrane system {ECO:0000256|ARBA:ARBA00004308}. Endoplasmic reticulum {ECO:0000256|ARBA:ARBA00004240}.	Rattus norvegicus (Rat).							GO:0005783, C:endoplasmic reticulum	GO:0004725, F:protein tyrosine phosphatase activity	PF00102	Y_phosphatase					10116					GO:0005783;GO:0004725	NotFound	9.47917e-06	4.40269e-07		0.046446	-4.4283	Down	4.4283	21.5304	4.4283
D3ZLS5	E3 ubiquitin-protein ligase	RecName: Full=E3 ubiquitin-protein ligase {ECO:0000256|RuleBase:RU369009}; EC=2.3.2.26 {ECO:0000256|RuleBase:RU369009};	Hectd1	362736	ENSRNOG00000006905.8		Rattus norvegicus (Rat).	10116.ENSRNOP00000008459	KOG4276	R-RNO-983168	Antigen processing: Ubiquitination & Proteasome degradation	rno:362736	GO:0048856, P:anatomical structure development;GO:0035904, P:aorta development;GO:0001892, P:embryonic placenta development;GO:0003170, P:heart valve development;GO:0001779, P:natural killer cell differentiation;GO:1903077, P:negative regulation of protein localization to plasma membrane;GO:0001843, P:neural tube closure;GO:0043161, P:proteasome-mediated ubiquitin-dependent protein catabolic proc…	GO:0016607, C:nuclear speck	GO:0046872, F:metal ion binding;GO:0061630, F:ubiquitin protein ligase activity	PF12796;PF18410;PF00632;PF06701;PF07738	Ank_2;BTHB;HECT;MIB_HERC2;Sad1_UNC	K12231	E3 ubiquitin-protein ligase HECTD1 [EC:2.3.2.26]			10116					GO:0048856;GO:0035904;GO:0001892;GO:0003170;GO:0001779;GO:1903077;GO:0001843;GO:0043161;GO:0051865;GO:0070534;GO:0072659;GO:0016567;GO:0060708;GO:0060707;GO:0003281;GO:0016607;GO:0046872;GO:0061630	NotFound	9.37746e-06	4.40269e-07		0.0469497	-4.41274	Down	4.41274	21.2994	4.41274
A0A8I6ATI7	Pirin	SubName: Full=Pirin {ECO:0000313|Ensembl:ENSRNOP00000096940.1};	Pir		ENSRNOG00000003674.6		Rattus norvegicus (Rat).								GO:0046872, F:metal ion binding	PF02678;PF05726	Pirin;Pirin_C					10116					GO:0046872	NotFound	9.20558e-06	4.40269e-07		0.0478263	-4.38605	Down	4.38605	20.909	4.38605
D4A986	Methyl-CpG binding domain protein 2	SubName: Full=Methyl-CpG binding domain protein 2 {ECO:0000313|Ensembl:ENSRNOP00000016112.7};	Mbd2		ENSRNOG00000011853.8		Rattus norvegicus (Rat).	10116.ENSRNOP00000016112	KOG4161	R-RNO-427413;R-RNO-73728	NoRC negatively regulates rRNA expression;RNA Polymerase I Promoter Opening		GO:0007568, P:aging;GO:0071407, P:cellular response to organic cyclic compound;GO:0006338, P:chromatin remodeling;GO:0006346, P:DNA methylation-dependent heterochromatin formation;GO:0048568, P:embryonic organ development;GO:0007507, P:heart development;GO:0016575, P:histone deacetylation;GO:0042711, P:maternal behavior;GO:0000122, P:negative regulation of transcription by RNA polymerase II;GO:00…	GO:0000785, C:chromatin;GO:0005737, C:cytoplasm;GO:0005829, C:cytosol;GO:0000792, C:heterochromatin;GO:0000118, C:histone deacetylase complex;GO:0005634, C:nucleus;GO:0016581, C:NuRD complex	GO:0070742, F:C2H2 zinc finger domain binding;GO:0003682, F:chromatin binding;GO:0003677, F:DNA binding;GO:0008327, F:methyl-CpG binding;GO:0060090, F:molecular adaptor activity;GO:0003729, F:mRNA binding;GO:0019904, F:protein domain specific binding;GO:0035197, F:siRNA binding	PF01429;PF14048;PF16564	MBD;MBD_C;MBDa					10116					GO:0007568;GO:0071407;GO:0006338;GO:0006346;GO:0048568;GO:0007507;GO:0016575;GO:0042711;GO:0000122;GO:0035563;GO:0030177;GO:0065003;GO:0042127;GO:0044030;GO:0032355;GO:0009612;GO:0031667;GO:0014070;GO:0016055;GO:0000785;GO:0005737;GO:0005829;GO:0000792;GO:0000118;GO:0005634;GO:0016581;GO:0070742;GO:0003682;GO:0003677;GO:0008327;GO:0060090;GO:0003729;GO:0019904;GO:0035197	MBD	0.000130526	6.33238e-06		0.0485142	-4.36545	Down	4.36545	20.6125	4.36545
A0A8I6AK62	PC4 and SFRS1 interacting protein 1	SubName: Full=PC4 and SFRS1 interacting protein 1 {ECO:0000313|Ensembl:ENSRNOP00000094095.1};	Psip1	313323	ENSRNOG00000011498.7		Rattus norvegicus (Rat).									PF00855	PWWP					10116						NotFound	9.04336e-06	4.40269e-07		0.0486843	-4.3604	Down	4.3604	20.5405	4.3604
A6J749	NAD-dependent protein deacylase sirtuin-5, mitochondrial	RecName: Full=NAD-dependent protein deacylase sirtuin-5, mitochondrial {ECO:0000256|HAMAP-Rule:MF_03160}; EC=2.3.1.- {ECO:0000256|HAMAP-Rule:MF_03160}; AltName: Full=Regulatory protein SIR2 homolog 5 {ECO:0000256|HAMAP-Rule:MF_03160}; AltName: Full=SIR2-like protein 5 {ECO:0000256|HAMAP-Rule:MF_03160};	Sirt5	306840		Mitochondrion {ECO:0000256|HAMAP-Rule:MF_03160}. Cytoplasm, cytosol {ECO:0000256|HAMAP-Rule:MF_03160}. Nucleus {ECO:0000256|HAMAP-Rule:MF_03160}. Note=Mainly mitochondrial. Also present extramitochondrially, with a fraction present in the cytosol and very small amounts also detected in the nucleus. {ECO:0000256|HAMAP-Rule:MF_03160}.	Rattus norvegicus (Rat).					rno:306840		GO:0005829, C:cytosol;GO:0005739, C:mitochondrion;GO:0005634, C:nucleus	GO:0070403, F:NAD+ binding;GO:0017136, F:NAD-dependent histone deacetylase activity;GO:0036054, F:protein-malonyllysine demalonylase activity;GO:0036055, F:protein-succinyllysine desuccinylase activity;GO:0016740, F:transferase activity;GO:0008270, F:zinc ion binding	PF02146	SIR2	K11415	NAD-dependent protein deacetylase sirtuin 5 [EC:2.3.1.286]	rno00760;rno01100	Nicotinate and nicotinamide metabolism;Metabolic pathways	10116	1;1	Metabolism;Metabolism	1_8;1_0	Metabolism of cofactors and vitamins;Global and overview maps	GO:0005829;GO:0005739;GO:0005634;GO:0070403;GO:0017136;GO:0036054;GO:0036055;GO:0016740;GO:0008270	NotFound	8.96804e-06	4.40269e-07		0.0490931	-4.34833	Down	4.34833	20.3694	4.34833
A0A8I6G5U7	Cell division cycle associated 7 like	SubName: Full=Cell division cycle associated 7 like {ECO:0000313|Ensembl:ENSRNOP00000079873.1};	Cdca7l		ENSRNOG00000005410.7	Cytoplasm {ECO:0000256|ARBA:ARBA00004496}. Nucleus {ECO:0000256|ARBA:ARBA00004123}.	Rattus norvegicus (Rat).						GO:0006355, P:regulation of DNA-templated transcription	GO:0005737, C:cytoplasm;GO:0005634, C:nucleus		PF10497	zf-4CXXC_R1					10116					GO:0006355;GO:0005737;GO:0005634	NotFound	8.94744e-06	4.40269e-07		0.0492062	-4.34502	Down	4.34502	20.3227	4.34502
A0A8I5Y666	Abhydrolase domain containing 5, lysophosphatidic acid acyltransferase	SubName: Full=Abhydrolase domain containing 5, lysophosphatidic acid acyltransferase {ECO:0000313|Ensembl:ENSRNOP00000077694.1};	Abhd5		ENSRNOG00000000221.6		Rattus norvegicus (Rat).									PF00561	Abhydrolase_1					10116						NotFound	8.86633e-06	4.40269e-07		0.0496563	-4.33188	Down	4.33188	20.1384	4.33188
A6IYY4	vesicle-fusing ATPase	RecName: Full=vesicle-fusing ATPase {ECO:0000256|ARBA:ARBA00012674}; EC=3.6.4.6 {ECO:0000256|ARBA:ARBA00012674};	Vps4a	246772		Endosome membrane {ECO:0000256|ARBA:ARBA00004481}; Peripheral membrane protein {ECO:0000256|ARBA:ARBA00004481}. Late endosome membrane {ECO:0000256|ARBA:ARBA00004633}; Peripheral membrane protein {ECO:0000256|ARBA:ARBA00004633}. Membrane {ECO:0000256|ARBA:ARBA00004170}; Peripheral membrane protein {ECO:0000256|ARBA:ARBA00004170}.	Rattus norvegicus (Rat).					rno:246772	GO:0016197, P:endosomal transport;GO:0007033, P:vacuole organization	GO:0031902, C:late endosome membrane	GO:0005524, F:ATP binding;GO:0016887, F:ATP hydrolysis activity	PF00004;PF17862;PF04212;PF09336	AAA;AAA_lid_3;MIT;Vps4_C	K12196	vacuolar protein-sorting-associated protein 4	rno03250;rno04144;rno04217	Viral life cycle - HIV-1;Endocytosis;Necroptosis	10116	;4;4	;Cellular Processes;Cellular Processes	;4_1;4_2	;Transport and catabolism;Cell growth and death	GO:0016197;GO:0007033;GO:0031902;GO:0005524;GO:0016887	NotFound	8.81354e-06	4.40269e-07		0.0499537	-4.32326	Down	4.32326	20.0185	4.32326
A6HH66	Transmembrane protein 97, isoform CRA_b	SubName: Full=Transmembrane protein 97, isoform CRA_b {ECO:0000313|EMBL:EDM05371.1};	Tmem97			Membrane {ECO:0000256|ARBA:ARBA00004141}; Multi- pass membrane protein {ECO:0000256|ARBA:ARBA00004141}.	Rattus norvegicus (Rat).							GO:0016020, C:membrane		PF05241	EBP					10116					GO:0016020	NotFound	8.73371e-06	4.40269e-07		0.0504103	-4.31014	Down	4.31014	19.8372	4.31014
A0A8I6AQF6	non-specific serine/threonine protein kinase	RecName: Full=non-specific serine/threonine protein kinase {ECO:0000256|ARBA:ARBA00012513}; EC=2.7.11.1 {ECO:0000256|ARBA:ARBA00012513};	Akt1		ENSRNOG00000028629.4		Rattus norvegicus (Rat).						GO:0006468, P:protein phosphorylation		GO:0005524, F:ATP binding;GO:0004674, F:protein serine/threonine kinase activity	PF00169;PF00069;PF00433	PH;Pkinase;Pkinase_C					10116					GO:0006468;GO:0005524;GO:0004674	NotFound	8.66934e-06	4.40269e-07		0.0507846	-4.29946	Down	4.29946	19.691	4.29946
A0A8I6GLE4	m7GpppX diphosphatase	RecName: Full=m7GpppX diphosphatase {ECO:0000256|ARBA:ARBA00015636}; EC=3.6.1.59 {ECO:0000256|ARBA:ARBA00012520}; AltName: Full=DCS-1 {ECO:0000256|ARBA:ARBA00032946}; AltName: Full=Decapping scavenger enzyme {ECO:0000256|ARBA:ARBA00030609}; AltName: Full=Hint-related 7meGMP-directed hydrolase {ECO:0000256|ARBA:ARBA00030789}; AltName: Full=Histidine triad nucleotide-binding protein 5 {ECO:0000256|…	St3gal4		ENSRNOG00000009850.6		Rattus norvegicus (Rat).						GO:0000290, P:deadenylation-dependent decapping of nuclear-transcribed mRNA		GO:0016787, F:hydrolase activity	PF05652;PF11969	DcpS;DcpS_C					10116					GO:0000290;GO:0016787	NotFound	8.6687e-06	4.40269e-07		0.0507884	-4.29936	Down	4.29936	19.6895	4.29936
A6HY08	DNA-directed RNA polymerases I, II, and III subunit RPABC5	RecName: Full=DNA-directed RNA polymerases I, II, and III subunit RPABC5 {ECO:0000256|ARBA:ARBA00020813};	Polr2l	502374			Rattus norvegicus (Rat).					rno:502374	GO:0006366, P:transcription by RNA polymerase II	GO:0005634, C:nucleus;GO:0005665, C:RNA polymerase II, core complex	GO:0003677, F:DNA binding;GO:0003899, F:DNA-directed 5'-3' RNA polymerase activity;GO:0008270, F:zinc ion binding	PF01194	RNA_pol_N	K03007	DNA-directed RNA polymerases I, II, and III subunit RPABC5	rno03020;rno03420;rno04623;rno05016	RNA polymerase;Nucleotide excision repair;Cytosolic DNA-sensing pathway;Huntington disease	10116	2;2;5;6	Genetic Information Processing;Genetic Information Processing;Organismal Systems;Human Diseases	2_1;2_4;5_1;6_7	Transcription;Replication and repair;Immune system;Neurodegenerative disease	GO:0006366;GO:0005634;GO:0005665;GO:0003677;GO:0003899;GO:0008270	NotFound	8.6481e-06	4.40269e-07		0.0509094	-4.29592	Down	4.29592	19.6427	4.29592
A0A0G2JUP3	non-specific serine/threonine protein kinase	RecName: Full=non-specific serine/threonine protein kinase {ECO:0000256|ARBA:ARBA00012513}; EC=2.7.11.1 {ECO:0000256|ARBA:ARBA00012513};	Obscn		ENSRNOG00000058068.2		Rattus norvegicus (Rat).						GO:0014067, P:negative regulation of phosphatidylinositol 3-kinase signaling;GO:0046777, P:protein autophosphorylation;GO:0006468, P:protein phosphorylation	GO:0005615, C:extracellular space;GO:0014704, C:intercalated disc;GO:0031430, C:M band;GO:0005886, C:plasma membrane;GO:0042383, C:sarcolemma;GO:0030017, C:sarcomere;GO:0030018, C:Z disc	GO:0030506, F:ankyrin binding;GO:0005524, F:ATP binding;GO:0045296, F:cadherin binding;GO:0005085, F:guanyl-nucleotide exchange factor activity;GO:1902936, F:phosphatidylinositol bisphosphate binding;GO:0005547, F:phosphatidylinositol-3,4,5-trisphosphate binding;GO:0043325, F:phosphatidylinositol-3,4-bisphosphate binding;GO:0032266, F:phosphatidylinositol-3-phosphate binding;GO:0005546, F:phospha…	PF00041;PF07679;PF00612;PF00621	fn3;I-set;IQ;RhoGEF					10116					GO:0014067;GO:0046777;GO:0006468;GO:0005615;GO:0014704;GO:0031430;GO:0005886;GO:0042383;GO:0030017;GO:0030018;GO:0030506;GO:0005524;GO:0045296;GO:0005085;GO:1902936;GO:0005547;GO:0043325;GO:0032266;GO:0005546;GO:0070273;GO:0010314;GO:0004672;GO:0004674;GO:0031432	NotFound	8.60625e-06	4.40269e-07		0.0511569	-4.28893	Down	4.28893	19.5477	4.28893
A0A8I6ABP2	GIPC PDZ domain containing family, member 1	SubName: Full=GIPC PDZ domain containing family, member 1 {ECO:0000313|Ensembl:ENSRNOP00000089319.1};	Gipc1		ENSRNOG00000003864.6		Rattus norvegicus (Rat).									PF00595	PDZ					10116						NotFound	8.60432e-06	4.40269e-07		0.0511684	-4.2886	Down	4.2886	19.5433	4.2886
D3ZK97	Histone H3	RecName: Full=Histone H3 {ECO:0000256|RuleBase:RU004471};	H3f3c	100360868	ENSRNOG00000032401.4		Rattus norvegicus (Rat).	10116.ENSRNOP00000060626	KOG1745			rno:100360868		GO:0000786, C:nucleosome;GO:0005634, C:nucleus	GO:0003677, F:DNA binding;GO:0046982, F:protein heterodimerization activity;GO:0030527, F:structural constituent of chromatin	PF00125	Histone	K11253	histone H3	rno04613;rno05034;rno05202;rno05322	Neutrophil extracellular trap formation;Alcoholism;Transcriptional misregulation in cancer;Systemic lupus erythematosus	10116	5;6;6;6	Organismal Systems;Human Diseases;Human Diseases;Human Diseases	5_1;6_8;6_1;6_6	Immune system;Substance dependence;Cancer: overview;Immune disease	GO:0000786;GO:0005634;GO:0003677;GO:0046982;GO:0030527	NotFound	0.000558347	2.85863e-05		0.0511981	-4.28777	Down	4.28777	19.532	4.28777
A6I524	Beta-hexosaminidase subunit beta	RecName: Full=Beta-hexosaminidase subunit beta {ECO:0000256|ARBA:ARBA00040637}; EC=3.2.1.52 {ECO:0000256|ARBA:ARBA00012663}; AltName: Full=Beta-N-acetylhexosaminidase subunit beta {ECO:0000256|ARBA:ARBA00042342}; AltName: Full=N-acetyl-beta-glucosaminidase subunit beta {ECO:0000256|ARBA:ARBA00042832};				Cytoplasmic vesicle, secretory vesicle, Cortical granule {ECO:0000256|ARBA:ARBA00037865}. Lysosome {ECO:0000256|ARBA:ARBA00004371}.	Rattus norvegicus (Rat).						GO:0005975, P:carbohydrate metabolic process;GO:0006629, P:lipid metabolic process	GO:0060473, C:cortical granule;GO:0005764, C:lysosome	GO:0004563, F:beta-N-acetylhexosaminidase activity	PF00728	Glyco_hydro_20					10116					GO:0005975;GO:0006629;GO:0060473;GO:0005764;GO:0004563	NotFound	8.54574e-06	4.40269e-07		0.0515191	-4.27875	Down	4.27875	19.4103	4.27875
A6HVD9	RCG28547, isoform CRA_b	SubName: Full=RCG28547, isoform CRA_b {ECO:0000313|EMBL:EDL82076.1};					Rattus norvegicus (Rat).						GO:0031032, P:actomyosin structure organization		GO:0003779, F:actin binding	PF00307	CH					10116					GO:0031032;GO:0003779	NotFound	8.48072e-06	4.40269e-07		0.0519141	-4.26773	Down	4.26773	19.2626	4.26773
D3ZQL1	ER membrane protein complex subunit 7	RecName: Full=ER membrane protein complex subunit 7 {ECO:0000256|ARBA:ARBA00020825};	Emc7	296050	ENSRNOG00000005884.8		Rattus norvegicus (Rat).	10116.ENSRNOP00000008364	KOG3306				GO:0045050, P:protein insertion into ER membrane by stop-transfer membrane-anchor sequence;GO:0071816, P:tail-anchored membrane protein insertion into ER membrane	GO:0072546, C:EMC complex;GO:0005789, C:endoplasmic reticulum membrane;GO:0016020, C:membrane	GO:0030246, F:carbohydrate binding;GO:0032977, F:membrane insertase activity	PF09430	EMC7_beta-sandw					10116					GO:0045050;GO:0071816;GO:0072546;GO:0005789;GO:0016020;GO:0030246;GO:0032977	NotFound	8.36227e-06	4.40269e-07		0.0526495	-4.24744	Down	4.24744	18.9935	4.24744
A0A0G2JZF0	SEC24 homolog C, COPII coat complex component	SubName: Full=SEC24 homolog C, COPII coat complex component {ECO:0000313|Ensembl:ENSRNOP00000071021.1};	Sec24c		ENSRNOG00000009042.8	Cytoplasm, cytosol {ECO:0000256|ARBA:ARBA00004514}. Cytoplasmic vesicle, COPII-coated vesicle membrane {ECO:0000256|ARBA:ARBA00004299}; Peripheral membrane protein {ECO:0000256|ARBA:ARBA00004299}; Cytoplasmic side {ECO:0000256|ARBA:ARBA00004299}. Endoplasmic reticulum membrane {ECO:0000256|ARBA:ARBA00004397}; Peripheral membrane protein {ECO:0000256|ARBA:ARBA00004397}; Cytoplasmic side {ECO:00002…	Rattus norvegicus (Rat).						GO:0090110, P:COPII-coated vesicle cargo loading;GO:0006888, P:endoplasmic reticulum to Golgi vesicle-mediated transport;GO:0001701, P:in utero embryonic development;GO:0006886, P:intracellular protein transport	GO:0030127, C:COPII vesicle coat;GO:0005829, C:cytosol;GO:0070971, C:endoplasmic reticulum exit site;GO:0005789, C:endoplasmic reticulum membrane	GO:0000149, F:SNARE binding;GO:0008270, F:zinc ion binding	PF00626;PF08033;PF04815;PF04811;PF04810	Gelsolin;Sec23_BS;Sec23_helical;Sec23_trunk;zf-Sec23_Sec24					10116					GO:0090110;GO:0006888;GO:0001701;GO:0006886;GO:0030127;GO:0005829;GO:0070971;GO:0005789;GO:0000149;GO:0008270	NotFound	8.35069e-06	4.40269e-07		0.0527225	-4.24544	Down	4.24544	18.9672	4.24544
A6KP85	PRA1 family protein	RecName: Full=PRA1 family protein {ECO:0000256|RuleBase:RU363107};	Praf2	367743		Membrane {ECO:0000256|ARBA:ARBA00004141, ECO:0000256|RuleBase:RU363107}; Multi-pass membrane protein {ECO:0000256|ARBA:ARBA00004141, ECO:0000256|RuleBase:RU363107}.	Rattus norvegicus (Rat).					rno:367743		GO:0098982, C:GABA-ergic synapse;GO:0098978, C:glutamatergic synapse;GO:0016020, C:membrane;GO:0098794, C:postsynapse;GO:0098793, C:presynapse		PF03208	PRA1	K20392	PRA1 family protein 2			10116					GO:0098982;GO:0098978;GO:0016020;GO:0098794;GO:0098793	NotFound	8.33009e-06	4.40269e-07		0.0528529	-4.24187	Down	4.24187	18.9204	4.24187
F7F478	RCG32424	SubName: Full=RCG32424 {ECO:0000313|EMBL:EDL96704.1};	Dsn1	499933			Rattus norvegicus (Rat).					rno:499933	GO:0051301, P:cell division;GO:0007059, P:chromosome segregation;GO:0014841, P:skeletal muscle satellite cell proliferation	GO:0000776, C:kinetochore;GO:0000444, C:MIS12/MIND type complex;GO:0000940, C:outer kinetochore		PF08202	MIS13	K11544	kinetochore-associated protein DSN1			10116					GO:0051301;GO:0007059;GO:0014841;GO:0000776;GO:0000444;GO:0000940	NotFound	8.32236e-06	4.40269e-07		0.052902	-4.24053	Down	4.24053	18.9029	4.24053
F1LSY2	Neuronal pentraxin receptor	SubName: Full=Neuronal pentraxin receptor {ECO:0000313|Ensembl:ENSRNOP00000004703.4};	Nptxr		ENSRNOG00000016156.7		Rattus norvegicus (Rat).							GO:0098978, C:glutamatergic synapse		PF00354	Pentaxin					10116					GO:0098978	NotFound	8.31335e-06	4.40269e-07		0.0529593	-4.23897	Down	4.23897	18.8824	4.23897
A6J4B1	ZW10 homolog, centromere/kinetochore protein (Drosophila)	SubName: Full=ZW10 homolog, centromere/kinetochore protein (Drosophila) {ECO:0000313|EMBL:EDL95434.1};	Zw10	363059		Chromosome, centromere, kinetochore {ECO:0000256|ARBA:ARBA00004629}.	Rattus norvegicus (Rat).					rno:363059	GO:0051301, P:cell division;GO:0006888, P:endoplasmic reticulum to Golgi vesicle-mediated transport;GO:0007094, P:mitotic spindle assembly checkpoint signaling	GO:0005737, C:cytoplasm;GO:0005634, C:nucleus;GO:1990423, C:RZZ complex		PF20666;PF20665;PF06248	ZW10_C;Zw10_middle;Zw10_N	K11578	protein transport protein DSL1/ZW10			10116					GO:0051301;GO:0006888;GO:0007094;GO:0005737;GO:0005634;GO:1990423	NotFound	8.30498e-06	4.40269e-07		0.0530127	-4.23752	Down	4.23752	18.8634	4.23752
A6JTN3	Mitochondrial ribosomal protein S2 (Predicted), isoform CRA_a	SubName: Full=Mitochondrial ribosomal protein S2 (Predicted), isoform CRA_a {ECO:0000313|EMBL:EDL93412.1};	Mrps2_predicted				Rattus norvegicus (Rat).							GO:0005840, C:ribosome		PF00318	Ribosomal_S2					10116					GO:0005840	NotFound	8.15434e-06	4.40269e-07		0.053992	-4.21111	Down	4.21111	18.5213	4.21111
D3ZKT8	5'-deoxynucleotidase HDDC2	RecName: Full=5'-deoxynucleotidase HDDC2 {ECO:0000256|ARBA:ARBA00015933}; EC=3.1.3.89 {ECO:0000256|ARBA:ARBA00012964}; AltName: Full=HD domain-containing protein 2 {ECO:0000256|ARBA:ARBA00032735};	Hddc2	361462	ENSRNOG00000021442.7		Rattus norvegicus (Rat).	10116.ENSRNOP00000034339	KOG3197			rno:361462			GO:0002953, F:5'-deoxynucleotidase activity;GO:0046872, F:metal ion binding	PF13023	HD_3	K07023	5'-deoxynucleotidase [EC:3.1.3.89]	rno00230;rno00240;rno01100;rno01232	Purine metabolism;Pyrimidine metabolism;Metabolic pathways;Nucleotide metabolism	10116	1;1;1;	Metabolism;Metabolism;Metabolism;	1_4;1_4;1_0;	Nucleotide metabolism;Nucleotide metabolism;Global and overview maps;	GO:0002953;GO:0046872	NotFound	8.05456e-06	4.40269e-07		0.0546609	-4.19335	Down	4.19335	18.2946	4.19335
Q62700	p58	SubName: Full=p58 {ECO:0000313|EMBL:AAB54085.1};	LOC120097805			Host cell membrane {ECO:0000256|ARBA:ARBA00004165}.	Rattus norvegicus (Rat).						GO:0019068, P:virion assembly	GO:0016020, C:membrane		PF01140;PF01141;PF02093	Gag_MA;Gag_p12;Gag_p30					10116					GO:0019068;GO:0016020	NotFound	8.03718e-06	4.40269e-07		0.0547791	-4.19023	Down	4.19023	18.2551	4.19023
F7ES66	Torsin	RecName: Full=Torsin {ECO:0000256|PIRNR:PIRNR038079};	Tor1b	311854		Endoplasmic reticulum lumen {ECO:0000256|ARBA:ARBA00004319, ECO:0000256|PIRNR:PIRNR038079}.	Rattus norvegicus (Rat).					rno:311854	GO:0051085, P:chaperone cofactor-dependent protein refolding;GO:0007029, P:endoplasmic reticulum organization;GO:0071763, P:nuclear membrane organization	GO:0005737, C:cytoplasm;GO:0005783, C:endoplasmic reticulum;GO:0005788, C:endoplasmic reticulum lumen;GO:0005635, C:nuclear envelope	GO:0005524, F:ATP binding;GO:0016887, F:ATP hydrolysis activity;GO:0042802, F:identical protein binding	PF21376;PF06309	TOR1A_C;Torsin	K22990	torsin-1			10116					GO:0051085;GO:0007029;GO:0071763;GO:0005737;GO:0005783;GO:0005788;GO:0005635;GO:0005524;GO:0016887;GO:0042802	NotFound	8.02559e-06	4.40269e-07		0.0548582	-4.18815	Down	4.18815	18.2288	4.18815
F7FEJ8	RCG53912, isoform CRA_a	SubName: Full=RCG53912, isoform CRA_a {ECO:0000313|EMBL:EDM07309.1};	Sphk2	308589			Rattus norvegicus (Rat).					rno:308589	GO:0001568, P:blood vessel development;GO:0007420, P:brain development;GO:0008283, P:cell population proliferation;GO:1904628, P:cellular response to phorbol 13-acetate 12-myristate;GO:0007565, P:female pregnancy;GO:0035556, P:intracellular signal transduction;GO:0030308, P:negative regulation of cell growth;GO:0043065, P:positive regulation of apoptotic process;GO:0008284, P:positive regulation …	GO:0005737, C:cytoplasm;GO:0005829, C:cytosol;GO:0005783, C:endoplasmic reticulum;GO:0016020, C:membrane;GO:0005743, C:mitochondrial inner membrane;GO:0005739, C:mitochondrion;GO:0005654, C:nucleoplasm;GO:0000786, C:nucleosome;GO:0005634, C:nucleus	GO:0005524, F:ATP binding;GO:0017050, F:D-erythro-sphingosine kinase activity;GO:0042393, F:histone binding;GO:0008481, F:sphingosine kinase activity;GO:0038036, F:sphingosine-1-phosphate receptor activity	PF00781;PF19279	DAGK_cat;YegS_C	K04718	sphingosine kinase [EC:2.7.1.91]	rno00600;rno01100;rno04020;rno04071;rno04072;rno04148;rno04370;rno04371;rno04666;rno05152	Sphingolipid metabolism;Metabolic pathways;Calcium signaling pathway;Sphingolipid signaling pathway;Phospholipase D signaling pathway;Efferocytosis;VEGF signaling pathway;Apelin signaling pathway;Fc gamma R-mediated phagocytosis;Tuberculosis	10116	1;1;3;3;3;;3;3;5;6	Metabolism;Metabolism;Environmental Information Processing;Environmental Information Processing;Environmental Information Processing;;Environmental Information Processing;Environmental Information Processing;Organismal Systems;Human Diseases	1_3;1_0;3_2;3_2;3_2;;3_2;3_2;5_1;6_4	Lipid metabolism;Global and overview maps;Signal transduction;Signal transduction;Signal transduction;;Signal transduction;Signal transduction;Immune system;Infectious disease: bacterial	GO:0001568;GO:0007420;GO:0008283;GO:1904628;GO:0007565;GO:0035556;GO:0030308;GO:0043065;GO:0008284;GO:2000304;GO:0002720;GO:0032736;GO:0032755;GO:0033008;GO:0043306;GO:0032760;GO:2001169;GO:0043122;GO:1903426;GO:0006669;GO:0046512;GO:0006670;GO:0045815;GO:0005737;GO:0005829;GO:0005783;GO:0016020;GO:0005743;GO:0005739;GO:0005654;GO:0000786;GO:0005634;GO:0005524;GO:0017050;GO:0042393;GO:0008481;GO:…	NotFound	7.95736e-06	4.40269e-07		0.0553286	-4.17583	Down	4.17583	18.0738	4.17583
F1M7P1	DDB1 and CUL4 associated factor 13	SubName: Full=DDB1 and CUL4 associated factor 13 {ECO:0000313|Ensembl:ENSRNOP00000005803.6};	Dcaf13		ENSRNOG00000004301.7	Nucleus, nucleolus {ECO:0000256|ARBA:ARBA00004604}.	Rattus norvegicus (Rat).	10116.ENSRNOP00000005803	KOG0268	R-RNO-6791226;R-RNO-8951664	Major pathway of rRNA processing in the nucleolus and cytosol;Neddylation	rno:362902	GO:0046697, P:decidualization;GO:0000462, P:maturation of SSU-rRNA from tricistronic rRNA transcript (SSU-rRNA, 5.8S rRNA, LSU-rRNA);GO:0001555, P:oocyte growth;GO:0006364, P:rRNA processing	GO:0030054, C:cell junction;GO:0005813, C:centrosome;GO:0080008, C:Cul4-RING E3 ubiquitin ligase complex;GO:0005829, C:cytosol;GO:0005730, C:nucleolus;GO:0005654, C:nucleoplasm;GO:0032040, C:small-subunit processome	GO:0030331, F:nuclear estrogen receptor binding;GO:1990756, F:ubiquitin ligase-substrate adaptor activity	PF04158;PF00400	Sof1;WD40	K11806	DDB1- and CUL4-associated factor 13			10116					GO:0046697;GO:0000462;GO:0001555;GO:0006364;GO:0030054;GO:0005813;GO:0080008;GO:0005829;GO:0005730;GO:0005654;GO:0032040;GO:0030331;GO:1990756	NotFound	7.84792e-06	4.40269e-07		0.0561001	-4.15585	Down	4.15585	17.8253	4.15585
M0R843	Tubulin beta chain	RecName: Full=Tubulin beta chain {ECO:0000256|RuleBase:RU000352};	Tubb4a	29213		Cytoplasm, cytoskeleton {ECO:0000256|ARBA:ARBA00004245}.	Rattus norvegicus (Rat).					rno:29213	GO:0007017, P:microtubule-based process;GO:0031115, P:negative regulation of microtubule polymerization	GO:0005930, C:axoneme;GO:0042995, C:cell projection;GO:0005929, C:cilium;GO:0005737, C:cytoplasm;GO:0045171, C:intercellular bridge;GO:0033269, C:internode region of axon;GO:0005874, C:microtubule;GO:0072686, C:mitotic spindle;GO:0043209, C:myelin sheath;GO:0043025, C:neuronal cell body	GO:0005509, F:calcium ion binding;GO:0005525, F:GTP binding;GO:0003924, F:GTPase activity;GO:0005200, F:structural constituent of cytoskeleton	PF00091;PF03953	Tubulin;Tubulin_C	K07375	tubulin beta	rno04145;rno04540;rno04814;rno05010;rno05012;rno05014;rno05016;rno05020;rno05022;rno05132	Phagosome;Gap junction;Motor proteins;Alzheimer disease;Parkinson disease;Amyotrophic lateral sclerosis;Huntington disease;Prion disease;Pathways of neurodegeneration - multiple diseases;Salmonella infection	10116	4;4;;6;6;6;6;6;6;6	Cellular Processes;Cellular Processes;;Human Diseases;Human Diseases;Human Diseases;Human Diseases;Human Diseases;Human Diseases;Human Diseases	4_1;4_3;;6_7;6_7;6_7;6_7;6_7;6_7;6_4	Transport and catabolism;Cellular community - eukaryotes;;Neurodegenerative disease;Neurodegenerative disease;Neurodegenerative disease;Neurodegenerative disease;Neurodegenerative disease;Neurodegenerative disease;Infectious disease: bacterial	GO:0007017;GO:0031115;GO:0005930;GO:0042995;GO:0005929;GO:0005737;GO:0045171;GO:0033269;GO:0005874;GO:0072686;GO:0043209;GO:0043025;GO:0005509;GO:0005525;GO:0003924;GO:0005200	NotFound	7.83891e-06	4.40269e-07		0.0561646	-4.15419	Down	4.15419	17.8048	4.15419
A0A8I6AFB2	Ethanolamine kinase 1	SubName: Full=Ethanolamine kinase 1 {ECO:0000313|Ensembl:ENSRNOP00000091488.1};	Etnk1		ENSRNOG00000014856.5		Rattus norvegicus (Rat).						GO:0006646, P:phosphatidylethanolamine biosynthetic process	GO:0005737, C:cytoplasm	GO:0004305, F:ethanolamine kinase activity	PF01633	Choline_kinase					10116					GO:0006646;GO:0005737;GO:0004305	NotFound	7.78869e-06	4.40269e-07		0.0565267	-4.14492	Down	4.14492	17.6908	4.14492
A6JH86	RCG57618, isoform CRA_a	SubName: Full=RCG57618, isoform CRA_a {ECO:0000313|EMBL:EDL94207.1};					Rattus norvegicus (Rat).						GO:0030154, P:cell differentiation;GO:0007399, P:nervous system development		GO:0005509, F:calcium ion binding	PF00008;PF12661;PF02210;PF13855;PF01463;PF01462	EGF;hEGF;Laminin_G_2;LRR_8;LRRCT;LRRNT					10116					GO:0030154;GO:0007399;GO:0005509	NotFound	7.51961e-06	4.40269e-07		0.0585495	-4.0942	Down	4.0942	17.0796	4.0942
A0A8I6G788	E3 ubiquitin-protein ligase	RecName: Full=E3 ubiquitin-protein ligase {ECO:0000256|RuleBase:RU367105}; EC=2.3.2.27 {ECO:0000256|RuleBase:RU367105};	Dtx3l		ENSRNOG00000023400.7	Cytoplasm {ECO:0000256|RuleBase:RU367105}.	Rattus norvegicus (Rat).						GO:0000077, P:DNA damage checkpoint signaling;GO:0140861, P:DNA repair-dependent chromatin remodeling;GO:0006302, P:double-strand break repair;GO:0008333, P:endosome to lysosome transport;GO:0007219, P:Notch signaling pathway;GO:0002230, P:positive regulation of defense response to virus by host;GO:0045893, P:positive regulation of DNA-templated transcription;GO:1902966, P:positive regulation of …	GO:0005737, C:cytoplasm;GO:0005764, C:lysosome;GO:0005634, C:nucleus;GO:0032991, C:protein-containing complex	GO:0019899, F:enzyme binding;GO:0004857, F:enzyme inhibitor activity;GO:0042393, F:histone binding;GO:0140852, F:histone ubiquitin ligase activity;GO:0046872, F:metal ion binding;GO:0140768, F:protein ADP-ribosyltransferase-substrate adaptor activity;GO:0097677, F:STAT family protein binding;GO:0044389, F:ubiquitin-like protein ligase binding;GO:0004842, F:ubiquitin-protein transferase activity	PF18102;PF21717;PF21718;PF13923	DTC;DTX3L_a-b;DTX3L_KH-like;zf-C3HC4_2					10116					GO:0000077;GO:0140861;GO:0006302;GO:0008333;GO:0007219;GO:0002230;GO:0045893;GO:1902966;GO:1900182;GO:2000646;GO:0016567;GO:0006511;GO:0005737;GO:0005764;GO:0005634;GO:0032991;GO:0019899;GO:0004857;GO:0042393;GO:0140852;GO:0046872;GO:0140768;GO:0097677;GO:0044389;GO:0004842	NotFound	7.48227e-06	4.40269e-07		0.0588417	-4.08702	Down	4.08702	16.9948	4.08702
A0A8L2QZW8	E3 ubiquitin-protein ligase RNF114	RecName: Full=E3 ubiquitin-protein ligase RNF114 {ECO:0000256|ARBA:ARBA00014143}; EC=2.3.2.27 {ECO:0000256|ARBA:ARBA00012483}; AltName: Full=RING finger protein 114 {ECO:0000256|ARBA:ARBA00031134}; AltName: Full=RING-type E3 ubiquitin transferase RNF114 {ECO:0000256|ARBA:ARBA00030438}; AltName: Full=Zinc finger protein 313 {ECO:0000256|ARBA:ARBA00033455};	Rnf114		ENSRNOG00000060821.2	Cytoplasm {ECO:0000256|ARBA:ARBA00004496}. Nucleus {ECO:0000256|ARBA:ARBA00004123}.	Rattus norvegicus (Rat).						GO:0030154, P:cell differentiation;GO:0016567, P:protein ubiquitination;GO:0007283, P:spermatogenesis	GO:0005737, C:cytoplasm;GO:0005634, C:nucleus	GO:0008270, F:zinc ion binding	PF05605;PF13445;PF18574	zf-Di19;zf-RING_UBOX;zf_C2HC_14					10116					GO:0030154;GO:0016567;GO:0007283;GO:0005737;GO:0005634;GO:0008270	NotFound	7.40051e-06	4.40269e-07		0.0594917	-4.07117	Down	4.07117	16.8091	4.07117
A6IQZ3	Ubiquitin-like-conjugating enzyme ATG3	RecName: Full=Ubiquitin-like-conjugating enzyme ATG3 {ECO:0000256|ARBA:ARBA00017573}; AltName: Full=Autophagy-related protein 3 {ECO:0000256|ARBA:ARBA00034553};	Atg3	171415		Cytoplasm {ECO:0000256|ARBA:ARBA00004496}.	Rattus norvegicus (Rat).						GO:0006914, P:autophagy;GO:0015031, P:protein transport	GO:0005737, C:cytoplasm	GO:0019787, F:ubiquitin-like protein transferase activity	PF03987	Autophagy_act_C					10116					GO:0006914;GO:0015031;GO:0005737;GO:0019787	NotFound	7.30138e-06	4.40269e-07		0.0602995	-4.05171	Down	4.05171	16.5839	4.05171
A0A8I5ZY09	pyridoxal kinase	RecName: Full=pyridoxal kinase {ECO:0000256|ARBA:ARBA00012104}; EC=2.7.1.35 {ECO:0000256|ARBA:ARBA00012104}; AltName: Full=Pyridoxine kinase {ECO:0000256|ARBA:ARBA00032808};	RGD1566085		ENSRNOG00000068407.1		Rattus norvegicus (Rat).						GO:0009443, P:pyridoxal 5'-phosphate salvage		GO:0008478, F:pyridoxal kinase activity							10116					GO:0009443;GO:0008478	NotFound	7.29043e-06	4.40269e-07		0.06039	-4.04955	Down	4.04955	16.559	4.04955
A6J0Y2	General transcription factor IIH subunit 3	RecName: Full=General transcription factor IIH subunit 3 {ECO:0000256|RuleBase:RU368090}; AltName: Full=General transcription factor IIH polypeptide 3 {ECO:0000256|RuleBase:RU368090};	Gtf2h3	288651		Nucleus {ECO:0000256|ARBA:ARBA00004123, ECO:0000256|RuleBase:RU368090}.	Rattus norvegicus (Rat).					rno:288651	GO:0006289, P:nucleotide-excision repair;GO:0006355, P:regulation of DNA-templated transcription	GO:0000439, C:transcription factor TFIIH core complex;GO:0005675, C:transcription factor TFIIH holo complex	GO:0008270, F:zinc ion binding	PF03850	Tfb4	K03143	transcription initiation factor TFIIH subunit 3	rno03022;rno03420;rno05203	Basal transcription factors;Nucleotide excision repair;Viral carcinogenesis	10116	2;2;6	Genetic Information Processing;Genetic Information Processing;Human Diseases	2_1;2_4;6_1	Transcription;Replication and repair;Cancer: overview	GO:0006289;GO:0006355;GO:0000439;GO:0005675;GO:0008270	NotFound	7.15975e-06	4.40269e-07		0.0614922	-4.02345	Down	4.02345	16.2622	4.02345
A0A0G2JXM6	RNA-binding protein 42	RecName: Full=RNA-binding protein 42 {ECO:0000256|ARBA:ARBA00015192}; AltName: Full=RNA-binding motif protein 42 {ECO:0000256|ARBA:ARBA00030574};	Rbm42	361545	ENSRNOG00000024278.5		Rattus norvegicus (Rat).								GO:0003723, F:RNA binding	PF00076	RRM_1					10116					GO:0003723	NotFound	7.15074e-06	4.40269e-07		0.0615697	-4.02163	Down	4.02163	16.2417	4.02163
A6IIV0	Bis(5'-nucleosyl)-tetraphosphatase [asymmetrical]	RecName: Full=Bis(5'-nucleosyl)-tetraphosphatase [asymmetrical] {ECO:0000256|ARBA:ARBA00018911}; EC=3.6.1.17 {ECO:0000256|ARBA:ARBA00012447}; AltName: Full=Diadenosine 5',5'''-P1,P4-tetraphosphate asymmetrical hydrolase {ECO:0000256|ARBA:ARBA00032644}; AltName: Full=Nucleoside diphosphate-linked moiety X motif 2 {ECO:0000256|ARBA:ARBA00029676};	Nudt2	297998			Rattus norvegicus (Rat).					rno:297998	GO:0006167, P:AMP biosynthetic process;GO:0006754, P:ATP biosynthetic process		GO:0004081, F:bis(5'-nucleosyl)-tetraphosphatase (asymmetrical) activity;GO:0000166, F:nucleotide binding	PF00293	NUDIX	K01518	bis(5'-nucleosidyl)-tetraphosphatase [EC:3.6.1.17]	rno00230;rno00240;rno01100	Purine metabolism;Pyrimidine metabolism;Metabolic pathways	10116	1;1;1	Metabolism;Metabolism;Metabolism	1_4;1_4;1_0	Nucleotide metabolism;Nucleotide metabolism;Global and overview maps	GO:0006167;GO:0006754;GO:0004081;GO:0000166	NotFound	7.13207e-06	4.40269e-07		0.0617309	-4.01786	Down	4.01786	16.1993	4.01786
A0A8I6AE62	cAMP-dependent protein kinase type II-alpha regulatory subunit	RecName: Full=cAMP-dependent protein kinase type II-alpha regulatory subunit {ECO:0000256|ARBA:ARBA00041039};	Prkar2a		ENSRNOG00000020284.8	Cell membrane {ECO:0000256|ARBA:ARBA00004236}. Cytoplasm {ECO:0000256|ARBA:ARBA00004496}.	Rattus norvegicus (Rat).							GO:0005952, C:cAMP-dependent protein kinase complex;GO:0005886, C:plasma membrane	GO:0030552, F:cAMP binding	PF00027;PF02197	cNMP_binding;RIIa					10116					GO:0005952;GO:0005886;GO:0030552	NotFound	7.13014e-06	4.40269e-07		0.0617476	-4.01747	Down	4.01747	16.195	4.01747
A6IRS9	RCG52715	SubName: Full=RCG52715 {ECO:0000313|EMBL:EDM11432.1};					Rattus norvegicus (Rat).						GO:0016567, P:protein ubiquitination;GO:0006511, P:ubiquitin-dependent protein catabolic process			PF00622	SPRY					10116					GO:0016567;GO:0006511	NotFound	7.10954e-06	4.40269e-07		0.0619265	-4.0133	Down	4.0133	16.1482	4.0133
A0A8I6AM00	Vir like m6A methyltransferase associated	SubName: Full=Vir like m6A methyltransferase associated {ECO:0000313|Ensembl:ENSRNOP00000094343.1};	Virma		ENSRNOG00000014664.8	Nucleus {ECO:0000256|ARBA:ARBA00004123}.	Rattus norvegicus (Rat).						GO:0006397, P:mRNA processing;GO:0008380, P:RNA splicing	GO:0005737, C:cytoplasm;GO:0016607, C:nuclear speck;GO:0005654, C:nucleoplasm;GO:0005634, C:nucleus;GO:0036396, C:RNA N6-methyladenosine methyltransferase complex		PF15912	VIR_N					10116					GO:0006397;GO:0008380;GO:0005737;GO:0016607;GO:0005654;GO:0005634;GO:0036396	NotFound	7.02135e-06	4.40269e-07		0.0627044	-3.99529	Down	3.99529	15.9479	3.99529
Q5XIP1	Protein pelota homolog	RecName: Full=Protein pelota homolog;	Pelo	294754	ENSRNOG00000061128	Cytoplasm {ECO:0000250|UniProtKB:Q9BRX2}.	Rattus norvegicus (Rat).	10116.ENSRNOP00000038406	KOG2869			rno:294754	GO:0007049, P:cell cycle;GO:0051301, P:cell division;GO:0051276, P:chromosome organization;GO:0007492, P:endoderm development;GO:0001833, P:inner cell mass cell proliferation;GO:0060231, P:mesenchymal to epithelial transition;GO:0070651, P:nonfunctional rRNA decay;GO:0070966, P:nuclear-transcribed mRNA catabolic process, no-go decay;GO:0070481, P:nuclear-transcribed mRNA catabolic process, non-st…	GO:0005737, C:cytoplasm;GO:0022626, C:cytosolic ribosome;GO:1990533, C:Dom34-Hbs1 complex;GO:0005634, C:nucleus	GO:0004519, F:endonuclease activity;GO:0008047, F:enzyme activator activity;GO:0046872, F:metal ion binding;GO:0060589, F:nucleoside-triphosphatase regulator activity;GO:0043022, F:ribosome binding;GO:0170011, F:stalled ribosome sensor activity	PF03463;PF03464;PF03465	eRF1_1;eRF1_2;eRF1_3	K06965	protein pelota	rno03015	mRNA surveillance pathway	10116	2	Genetic Information Processing	2_2	Translation	GO:0007049;GO:0051301;GO:0051276;GO:0007492;GO:0001833;GO:0060231;GO:0070651;GO:0070966;GO:0070481;GO:0030513;GO:0006417;GO:0072344;GO:0032790;GO:0071025;GO:0019827;GO:0005737;GO:0022626;GO:1990533;GO:0005634;GO:0004519;GO:0008047;GO:0046872;GO:0060589;GO:0043022;GO:0170011	NotFound	7.0059e-06	4.40269e-07		0.0628427	-3.99211	Down	3.99211	15.9128	3.99211
F1LSM6	Rab geranylgeranyltransferase subunit beta	SubName: Full=Rab geranylgeranyltransferase subunit beta {ECO:0000313|Ensembl:ENSRNOP00000061541.2};	Rabggtb		ENSRNOG00000009992.7		Rattus norvegicus (Rat).								GO:0046872, F:metal ion binding;GO:0004663, F:Rab geranylgeranyltransferase activity	PF00432	Prenyltrans					10116					GO:0046872;GO:0004663	NotFound	6.90934e-06	4.40269e-07		0.0637209	-3.97209	Down	3.97209	15.6934	3.97209
B4F786	Cd2 (cytoplasmic tail) binding protein 2	SubName: Full=Cd2 (cytoplasmic tail) binding protein 2 {ECO:0000313|Ensembl:ENSRNOP00000023285.4};	Cd2bp2	293505	ENSRNOG00000017201.6		Rattus norvegicus (Rat).	10116.ENSRNOP00000023285	KOG2950			rno:293505		GO:0005654, C:nucleoplasm;GO:0005634, C:nucleus;GO:0005682, C:U5 snRNP	GO:0043021, F:ribonucleoprotein complex binding	PF02213	GYF	K13099	CD2 antigen cytoplasmic tail-binding protein 2			10116					GO:0005654;GO:0005634;GO:0005682;GO:0043021	NotFound	6.90097e-06	4.40269e-07		0.0637982	-3.97034	Down	3.97034	15.6744	3.97034
A0A8I6GAP5	Nascent polypeptide-associated complex subunit alpha-like UBA domain-containing protein	RecName: Full=Nascent polypeptide-associated complex subunit alpha-like UBA domain-containing protein {ECO:0000259|Pfam:PF19026};	AABR07058284.1		ENSRNOG00000062233.2		Rattus norvegicus (Rat).									PF19026	HYPK_UBA					10116						NotFound	6.8823e-06	4.40269e-07		0.0639713	-3.96643	Down	3.96643	15.632	3.96643
A6JIL3	RCG43592	SubName: Full=RCG43592 {ECO:0000313|EMBL:EDM18869.1}; Flags: Fragment;					Rattus norvegicus (Rat).															10116						NotFound	6.88101e-06	4.40269e-07		0.0639832	-3.96616	Down	3.96616	15.6291	3.96616
F1LX07	Electrogenic aspartate/glutamate antiporter SLC25A12, mitochondrial	RecName: Full=Electrogenic aspartate/glutamate antiporter SLC25A12, mitochondrial {ECO:0000305|PubMed:4436323, ECO:0000305|PubMed:486467}; AltName: Full=Solute carrier family 25 member 12 {ECO:0000312|RGD:1305181};	Slc25a12			Mitochondrion inner membrane {ECO:0000305|PubMed:4436323, ECO:0000305|PubMed:486467}; Multi-pass membrane protein {ECO:0000255}.	Rattus norvegicus (Rat).	10116.ENSRNOP00000032909	KOG0751	R-RNO-70263;R-RNO-8963693	Gluconeogenesis;Aspartate and asparagine metabolism		GO:0015810, P:aspartate transmembrane transport;GO:0006537, P:glutamate biosynthetic process;GO:0015813, P:L-glutamate transmembrane transport;GO:0043490, P:malate-aspartate shuttle;GO:1904024, P:negative regulation of glucose catabolic process to lactate via pyruvate;GO:2001171, P:positive regulation of ATP biosynthetic process;GO:0010907, P:positive regulation of glucose metabolic process;GO:00…	GO:0005743, C:mitochondrial inner membrane;GO:0005739, C:mitochondrion	GO:0000514, F:3-sulfino-L-alanine: proton, glutamate antiporter activity;GO:0015172, F:acidic amino acid transmembrane transporter activity;GO:0015297, F:antiporter activity;GO:0000515, F:aspartate:glutamate, proton antiporter activity;GO:0005509, F:calcium ion binding;GO:0042802, F:identical protein binding;GO:0015183, F:L-aspartate transmembrane transporter activity;GO:0005313, F:L-glutamate tr…	PF00153	Mito_carr					10116					GO:0015810;GO:0006537;GO:0015813;GO:0043490;GO:1904024;GO:2001171;GO:0010907;GO:0031643;GO:0051592;GO:0005743;GO:0005739;GO:0000514;GO:0015172;GO:0015297;GO:0000515;GO:0005509;GO:0042802;GO:0015183;GO:0005313	NotFound	6.77994e-06	4.40269e-07		0.064937	-3.94482	Down	3.94482	15.3995	3.94482
A0A8I6A7C9	Actin related protein 3B	SubName: Full=Actin related protein 3B {ECO:0000313|Ensembl:ENSRNOP00000087094.1};	Actr3b		ENSRNOG00000031855.5		Rattus norvegicus (Rat).									PF00022	Actin					10116						NotFound	6.74389e-06	4.40269e-07		0.0652841	-3.93712	Down	3.93712	15.3177	3.93712
D3ZTW1	Integrator complex subunit 5	SubName: Full=Integrator complex subunit 5 {ECO:0000313|Ensembl:ENSRNOP00000032158.4};	Ints5	309200	ENSRNOG00000026005.5		Rattus norvegicus (Rat).	10116.ENSRNOP00000032158	ENOG502QPVK	R-RNO-6807505	RNA polymerase II transcribes snRNA genes	rno:309200	GO:0034472, P:snRNA 3'-end processing;GO:0016180, P:snRNA processing	GO:0005737, C:cytoplasm;GO:0005829, C:cytosol;GO:0032039, C:integrator complex;GO:0005654, C:nucleoplasm;GO:0005634, C:nucleus		PF14838;PF14837	INTS5_C;INTS5_N	K13142	integrator complex subunit 5			10116					GO:0034472;GO:0016180;GO:0005737;GO:0005829;GO:0032039;GO:0005654;GO:0005634	NotFound	6.64926e-06	4.40269e-07		0.0662132	-3.91674	Down	3.91674	15.1027	3.91674
A6HYZ7	Superoxide dismutase [Cu-Zn]	RecName: Full=Superoxide dismutase [Cu-Zn] {ECO:0000256|RuleBase:RU000393}; EC=1.15.1.1 {ECO:0000256|RuleBase:RU000393};	Ccs				Rattus norvegicus (Rat).						GO:0006801, P:superoxide metabolic process		GO:0005507, F:copper ion binding;GO:0016491, F:oxidoreductase activity	PF00080	Sod_Cu					10116					GO:0006801;GO:0005507;GO:0016491	NotFound	6.61643e-06	4.40269e-07		0.0665418	-3.9096	Down	3.9096	15.0281	3.9096
A6JPM7	Interferon regulatory factor 2 (Predicted), isoform CRA_a	SubName: Full=Interferon regulatory factor 2 (Predicted), isoform CRA_a {ECO:0000313|EMBL:EDL78895.1};	Irf2_predicted			Nucleus {ECO:0000256|ARBA:ARBA00004123}.	Rattus norvegicus (Rat).						GO:0006357, P:regulation of transcription by RNA polymerase II	GO:0005634, C:nucleus	GO:0003700, F:DNA-binding transcription factor activity;GO:0000976, F:transcription cis-regulatory region binding	PF00605	IRF					10116					GO:0006357;GO:0005634;GO:0003700;GO:0000976	NotFound	6.60098e-06	4.40269e-07		0.0666975	-3.90622	Down	3.90622	14.9931	3.90622
D3ZVS2	L-2-hydroxyglutarate dehydrogenase	SubName: Full=L-2-hydroxyglutarate dehydrogenase {ECO:0000313|Ensembl:ENSRNOP00000006473.3};	L2hgdh		ENSRNOG00000004857.5		Rattus norvegicus (Rat).	10116.ENSRNOP00000006473	KOG2665	R-RNO-880009	Interconversion of 2-oxoglutarate and 2-hydroxyglutarate	rno:314196	GO:0044281, P:small molecule metabolic process	GO:0016020, C:membrane	GO:0047545, F:2-hydroxyglutarate dehydrogenase activity	PF01266	DAO	K00109	2-hydroxyglutarate dehydrogenase [EC:1.1.99.2]	rno00650;rno01100	Butanoate metabolism;Metabolic pathways	10116	1;1	Metabolism;Metabolism	1_1;1_0	Carbohydrate metabolism;Global and overview maps	GO:0044281;GO:0016020;GO:0047545	NotFound	6.59068e-06	4.40269e-07		0.0668018	-3.90397	Down	3.90397	14.9697	3.90397
A0A8I6AIV7	Ecm29 proteasome adaptor and scaffold	SubName: Full=Ecm29 proteasome adaptor and scaffold {ECO:0000313|Ensembl:ENSRNOP00000093368.1};	Ecpas		ENSRNOG00000025076.8	Cytoplasm {ECO:0000256|ARBA:ARBA00004496}.	Rattus norvegicus (Rat).						GO:0036503, P:ERAD pathway;GO:0043248, P:proteasome assembly	GO:0005813, C:centrosome;GO:0030134, C:COPII-coated ER to Golgi transport vesicle;GO:0005737, C:cytoplasm;GO:0031410, C:cytoplasmic vesicle;GO:0005769, C:early endosome;GO:0030139, C:endocytic vesicle;GO:0005783, C:endoplasmic reticulum;GO:0005770, C:late endosome;GO:0005771, C:multivesicular body;GO:0005634, C:nucleus;GO:0000502, C:proteasome complex	GO:0060090, F:molecular adaptor activity;GO:0070628, F:proteasome binding	PF23702;PF23731;PF13001;PF24492	ARM_ECM29;ARM_ECM29_C;ECM29_N;HEAT_ECM29					10116					GO:0036503;GO:0043248;GO:0005813;GO:0030134;GO:0005737;GO:0031410;GO:0005769;GO:0030139;GO:0005783;GO:0005770;GO:0005771;GO:0005634;GO:0000502;GO:0060090;GO:0070628	NotFound	6.5733e-06	4.40269e-07		0.0669784	-3.90016	Down	3.90016	14.9302	3.90016
A6HY45	Cathepsin D, isoform CRA_b	SubName: Full=Cathepsin D, isoform CRA_b {ECO:0000313|EMBL:EDM12125.1};	Ctsd				Rattus norvegicus (Rat).						GO:0006508, P:proteolysis		GO:0004190, F:aspartic-type endopeptidase activity	PF00026	Asp					10116					GO:0006508;GO:0004190	NotFound	6.52824e-06	4.40269e-07		0.0674407	-3.89024	Down	3.89024	14.8278	3.89024
A0A8I6AJM5	CWC22 spliceosome associated protein homolog	SubName: Full=CWC22 spliceosome associated protein homolog {ECO:0000313|Ensembl:ENSRNOP00000095427.1};	Cwc22		ENSRNOG00000012651.8		Rattus norvegicus (Rat).						GO:0000398, P:mRNA splicing, via spliceosome	GO:0071013, C:catalytic step 2 spliceosome;GO:0005634, C:nucleus;GO:0005681, C:spliceosomal complex;GO:0071006, C:U2-type catalytic step 1 spliceosome;GO:0071007, C:U2-type catalytic step 2 spliceosome;GO:0071005, C:U2-type precatalytic spliceosome	GO:0003723, F:RNA binding	PF02847;PF02854	MA3;MIF4G					10116					GO:0000398;GO:0071013;GO:0005634;GO:0005681;GO:0071006;GO:0071007;GO:0071005;GO:0003723	NotFound	3.13576e-05	2.11611e-06		0.0674832	-3.88933	Down	3.88933	14.8185	3.88933
A6J287	CHK2 checkpoint homolog (S. pombe), isoform CRA_b	SubName: Full=CHK2 checkpoint homolog (S. pombe), isoform CRA_b {ECO:0000313|EMBL:EDM14025.1};	Chek2				Rattus norvegicus (Rat).						GO:1903926, P:cellular response to bisphenol A;GO:0071480, P:cellular response to gamma radiation;GO:0033554, P:cellular response to stress;GO:0071466, P:cellular response to xenobiotic stimulus;GO:0000077, P:DNA damage checkpoint signaling;GO:0006974, P:DNA damage response;GO:0006302, P:double-strand break repair;GO:0000086, P:G2/M transition of mitotic cell cycle;GO:0008630, P:intrinsic apoptot…	GO:0000781, C:chromosome, telomeric region;GO:0016605, C:PML body	GO:0005524, F:ATP binding;GO:0042802, F:identical protein binding;GO:0016301, F:kinase activity;GO:0042803, F:protein homodimerization activity;GO:0004672, F:protein kinase activity;GO:0019901, F:protein kinase binding;GO:0004674, F:protein serine/threonine kinase activity;GO:0031625, F:ubiquitin protein ligase binding	PF00069	Pkinase					10116					GO:1903926;GO:0071480;GO:0033554;GO:0071466;GO:0000077;GO:0006974;GO:0006302;GO:0000086;GO:0008630;GO:0042771;GO:0031573;GO:0090307;GO:2000002;GO:2000210;GO:0045893;GO:0030163;GO:0050821;GO:2000785;GO:0006355;GO:0042176;GO:0010332;GO:1903416;GO:0042770;GO:0070242;GO:0000781;GO:0016605;GO:0005524;GO:0042802;GO:0016301;GO:0042803;GO:0004672;GO:0019901;GO:0004674;GO:0031625	NotFound	6.50635e-06	4.40269e-07		0.0676676	-3.88539	Down	3.88539	14.7781	3.88539
D3ZSV6	RNA helicase	RecName: Full=RNA helicase {ECO:0000256|ARBA:ARBA00012552}; EC=3.6.4.13 {ECO:0000256|ARBA:ARBA00012552};	Dhx33	287464	ENSRNOG00000007054.7		Rattus norvegicus (Rat).	10116.ENSRNOP00000009468	KOG0922			rno:287464	GO:0043410, P:positive regulation of MAPK cascade;GO:0051092, P:positive regulation of NF-kappaB transcription factor activity;GO:1900227, P:positive regulation of NLRP3 inflammasome complex assembly;GO:0045943, P:positive regulation of transcription by RNA polymerase I;GO:0032481, P:positive regulation of type I interferon production;GO:0006413, P:translational initiation	GO:0005737, C:cytoplasm;GO:0072559, C:NLRP3 inflammasome complex;GO:0005730, C:nucleolus;GO:0005654, C:nucleoplasm;GO:0005634, C:nucleus	GO:0005524, F:ATP binding;GO:0140297, F:DNA-binding transcription factor binding;GO:0003725, F:double-stranded RNA binding;GO:0004386, F:helicase activity;GO:0016787, F:hydrolase activity;GO:0003729, F:mRNA binding;GO:0000182, F:rDNA binding;GO:0043023, F:ribosomal large subunit binding;GO:0003724, F:RNA helicase activity	PF00270;PF04408;PF00271;PF07717	DEAD;HA2;Helicase_C;OB_NTP_bind	K17820	ATP-dependent RNA helicase DHX33 [EC:3.6.4.13]	rno04621	NOD-like receptor signaling pathway	10116	5	Organismal Systems	5_1	Immune system	GO:0043410;GO:0051092;GO:1900227;GO:0045943;GO:0032481;GO:0006413;GO:0005737;GO:0072559;GO:0005730;GO:0005654;GO:0005634;GO:0005524;GO:0140297;GO:0003725;GO:0004386;GO:0016787;GO:0003729;GO:0000182;GO:0043023;GO:0003724	NotFound	6.47867e-06	4.40269e-07		0.0679567	-3.87924	Down	3.87924	14.7152	3.87924
A6J6N6	RCG62637, isoform CRA_a	SubName: Full=RCG62637, isoform CRA_a {ECO:0000313|EMBL:EDM00552.1}; Flags: Fragment;					Rattus norvegicus (Rat).									PF01023	S_100					10116						NotFound	6.35127e-06	4.40269e-07		0.0693199	-3.85059	Down	3.85059	14.4259	3.85059
A0A8L2UK87	Actin related protein 1A	SubName: Full=Actin related protein 1A {ECO:0000313|Ensembl:ENSRNOP00000026792.6};	Actr1a		ENSRNOG00000019725.6		Rattus norvegicus (Rat).									PF00022	Actin					10116						NotFound	6.23462e-06	4.40269e-07		0.0706168	-3.82384	Down	3.82384	14.1609	3.82384
A0A8I6G3C9	Calmodulin-like 4	SubName: Full=Calmodulin-like 4 {ECO:0000313|Ensembl:ENSRNOP00000079478.1};	Calml4		ENSRNOG00000038202.4		Rattus norvegicus (Rat).						GO:1904970, P:brush border assembly;GO:0000226, P:microtubule cytoskeleton organization	GO:0005737, C:cytoplasm;GO:0005902, C:microvillus	GO:0005509, F:calcium ion binding;GO:0030234, F:enzyme regulator activity;GO:0032028, F:myosin head/neck binding							10116					GO:1904970;GO:0000226;GO:0005737;GO:0005902;GO:0005509;GO:0030234;GO:0032028	NotFound	6.20752e-06	4.40269e-07		0.0709251	-3.81756	Down	3.81756	14.0994	3.81756
A6J0C0	Similar to transmembrane protein induced by tumor necrosis factor alpha, isoform CRA_a	SubName: Full=Similar to transmembrane protein induced by tumor necrosis factor alpha, isoform CRA_a {ECO:0000313|EMBL:EDM13357.1};	RGD1311474			Cell membrane {ECO:0000256|ARBA:ARBA00004651}; Multi-pass membrane protein {ECO:0000256|ARBA:ARBA00004651}. Endoplasmic reticulum {ECO:0000256|ARBA:ARBA00004240}. Nucleus inner membrane {ECO:0000256|ARBA:ARBA00004473}; Multi-pass membrane protein {ECO:0000256|ARBA:ARBA00004473}.	Rattus norvegicus (Rat).						GO:0034220, P:monoatomic ion transmembrane transport	GO:0005637, C:nuclear inner membrane;GO:0005886, C:plasma membrane		PF07851	TMPIT					10116					GO:0034220;GO:0005637;GO:0005886	NotFound	6.17282e-06	4.40269e-07		0.0713238	-3.80947	Down	3.80947	14.0206	3.80947
A6HRV4	Focal adhesion kinase 1	RecName: Full=Focal adhesion kinase 1 {ECO:0000256|ARBA:ARBA00039644}; EC=2.7.10.2 {ECO:0000256|ARBA:ARBA00011903}; AltName: Full=Protein-tyrosine kinase 2 {ECO:0000256|ARBA:ARBA00042078}; AltName: Full=pp125FAK {ECO:0000256|ARBA:ARBA00043012};	Ptk2			Cell junction, focal adhesion {ECO:0000256|ARBA:ARBA00004246}. Cell membrane {ECO:0000256|ARBA:ARBA00004413}; Peripheral membrane protein {ECO:0000256|ARBA:ARBA00004413}; Cytoplasmic side {ECO:0000256|ARBA:ARBA00004413}. Cytoplasm, cytoskeleton, cilium basal body {ECO:0000256|ARBA:ARBA00004120}.	Rattus norvegicus (Rat).						GO:0008284, P:positive regulation of cell population proliferation	GO:0042995, C:cell projection;GO:0005856, C:cytoskeleton;GO:0005925, C:focal adhesion;GO:0098978, C:glutamatergic synapse;GO:0005886, C:plasma membrane	GO:0005524, F:ATP binding;GO:0004713, F:protein tyrosine kinase activity	PF21477;PF00373;PF18038;PF07714	FERM_C_FAK1;FERM_M;FERM_N_2;PK_Tyr_Ser-Thr					10116					GO:0008284;GO:0042995;GO:0005856;GO:0005925;GO:0098978;GO:0005886;GO:0005524;GO:0004713	NotFound	6.10504e-06	4.40269e-07		0.0721157	-3.79354	Down	3.79354	13.8666	3.79354
A6K9R9	Myosin IXb, isoform CRA_a	SubName: Full=Myosin IXb, isoform CRA_a {ECO:0000313|EMBL:EDL90818.1};	Myo9b			Cytoplasm {ECO:0000256|ARBA:ARBA00004496}.	Rattus norvegicus (Rat).						GO:0035556, P:intracellular signal transduction	GO:0005737, C:cytoplasm;GO:0016459, C:myosin complex	GO:0003779, F:actin binding;GO:0005524, F:ATP binding;GO:0005096, F:GTPase activator activity;GO:0046872, F:metal ion binding;GO:0000146, F:microfilament motor activity	PF00130;PF00612;PF00063;PF00620	C1_1;IQ;Myosin_head;RhoGAP					10116					GO:0035556;GO:0005737;GO:0016459;GO:0003779;GO:0005524;GO:0005096;GO:0046872;GO:0000146	NotFound	0.000194901	1.42355e-05		0.0730399	-3.77517	Down	3.77517	13.6911	3.77517
A6KQK6	Ubiquitin-conjugating enzyme E2M (UBC12 homolog, yeast) (Predicted), isoform CRA_c	SubName: Full=Ubiquitin-conjugating enzyme E2M (UBC12 homolog, yeast) (Predicted), isoform CRA_c {ECO:0000313|EMBL:EDL75759.1};	Ube2m_predicted				Rattus norvegicus (Rat).								GO:0005524, F:ATP binding;GO:0016740, F:transferase activity	PF00179	UQ_con					10116					GO:0005524;GO:0016740	NotFound	4.75388e-05	3.47262e-06		0.0730481	-3.77501	Down	3.77501	13.6896	3.77501
A0A8I6GMR3	Anaphase promoting complex subunit 7	SubName: Full=Anaphase promoting complex subunit 7 {ECO:0000313|Ensembl:ENSRNOP00000097934.1};	Anapc7		ENSRNOG00000001283.5		Rattus norvegicus (Rat).						GO:0007420, P:brain development;GO:0051301, P:cell division;GO:0045842, P:positive regulation of mitotic metaphase/anaphase transition;GO:0070979, P:protein K11-linked ubiquitination;GO:0016567, P:protein ubiquitination	GO:0005680, C:anaphase-promoting complex;GO:0000792, C:heterochromatin;GO:0015630, C:microtubule cytoskeleton;GO:0005634, C:nucleus;GO:0005819, C:spindle	GO:0140767, F:enzyme-substrate adaptor activity;GO:0019903, F:protein phosphatase binding	PF13432	TPR_16					10116					GO:0007420;GO:0051301;GO:0045842;GO:0070979;GO:0016567;GO:0005680;GO:0000792;GO:0015630;GO:0005634;GO:0005819;GO:0140767;GO:0019903	NotFound	5.99953e-06	4.40269e-07		0.073384	-3.76839	Down	3.76839	13.627	3.76839
A6HW94	RCG28469, isoform CRA_a	SubName: Full=RCG28469, isoform CRA_a {ECO:0000313|EMBL:EDL82380.1};					Rattus norvegicus (Rat).							GO:0005737, C:cytoplasm;GO:0045202, C:synapse		PF03114;PF14604	BAR;SH3_9					10116					GO:0005737;GO:0045202	NotFound	0.000104641	7.72247e-06		0.0737996	-3.76024	Down	3.76024	13.5502	3.76024
A0A8I5Y849	Store-operated calcium entry-associated regulatory factor	RecName: Full=Store-operated calcium entry-associated regulatory factor {ECO:0000256|ARBA:ARBA00016584}; AltName: Full=Transmembrane protein 66 {ECO:0000256|ARBA:ARBA00031116};	Saraf		ENSRNOG00000012329.7	Endoplasmic reticulum membrane {ECO:0000256|ARBA:ARBA00004115}; Single-pass type I membrane protein {ECO:0000256|ARBA:ARBA00004115}. Membrane {ECO:0000256|ARBA:ARBA00004479}; Single-pass type I membrane protein {ECO:0000256|ARBA:ARBA00004479}.	Rattus norvegicus (Rat).						GO:0006816, P:calcium ion transport;GO:2001256, P:regulation of store-operated calcium entry	GO:0005789, C:endoplasmic reticulum membrane		PF06682	SARAF					10116					GO:0006816;GO:2001256;GO:0005789	NotFound	5.95015e-06	4.40269e-07		0.0739929	-3.75647	Down	3.75647	13.5148	3.75647
Q3B8P6	Alg2 protein	SubName: Full=Alg2 protein {ECO:0000313|EMBL:AAI05892.1}; Flags: Fragment;	Alg2	313231			Rattus norvegicus (Rat).					rno:313231	GO:0006488, P:dolichol-linked oligosaccharide biosynthetic process;GO:0006486, P:protein glycosylation;GO:0006487, P:protein N-linked glycosylation	GO:0098554, C:cytoplasmic side of endoplasmic reticulum membrane;GO:0012505, C:endomembrane system	GO:0000033, F:alpha-1,3-mannosyltransferase activity;GO:0004378, F:GDP-Man:Man1GlcNAc2-PP-Dol alpha-1,3-mannosyltransferase activity;GO:0102704, F:GDP-Man:Man2GlcNAc2-PP-dolichol alpha-1,6-mannosyltransferase activity	PF00534	Glycos_transf_1	K03843	alpha-1,3/alpha-1,6-mannosyltransferase [EC:2.4.1.132 2.4.1.257]	rno00510;rno00513;rno01100	N-Glycan biosynthesis;Various types of N-glycan biosynthesis;Metabolic pathways	10116	1;1;1	Metabolism;Metabolism;Metabolism	1_7;1_7;1_0	Glycan biosynthesis and metabolism;Glycan biosynthesis and metabolism;Global and overview maps	GO:0006488;GO:0006486;GO:0006487;GO:0098554;GO:0012505;GO:0000033;GO:0004378;GO:0102704	NotFound	5.87014e-06	4.40269e-07		0.0750016	-3.73694	Down	3.73694	13.3331	3.73694
A0A8I5ZMG7	Zinc finger protein 748, pseudogene 3	SubName: Full=Zinc finger protein 748, pseudogene 3 {ECO:0000313|Ensembl:ENSRNOP00000079178.1};	Zfp748-ps3		ENSRNOG00000069636.1	Nucleus {ECO:0000256|ARBA:ARBA00004123}.	Rattus norvegicus (Rat).						GO:0006357, P:regulation of transcription by RNA polymerase II	GO:0005634, C:nucleus	GO:0000981, F:DNA-binding transcription factor activity, RNA polymerase II-specific;GO:0000978, F:RNA polymerase II cis-regulatory region sequence-specific DNA binding;GO:0008270, F:zinc ion binding	PF00096;PF13465	zf-C2H2;zf-H2C2_2					10116					GO:0006357;GO:0005634;GO:0000981;GO:0000978;GO:0008270	NotFound	5.7793e-06	4.40269e-07		0.0761803	-3.71444	Down	3.71444	13.1267	3.71444
A6IFC0	[histone H3]-lysine(27) N-trimethyltransferase	RecName: Full=[histone H3]-lysine(27) N-trimethyltransferase {ECO:0000256|ARBA:ARBA00012186}; EC=2.1.1.356 {ECO:0000256|ARBA:ARBA00012186};	LOC312299				Rattus norvegicus (Rat).						GO:0032259, P:methylation		GO:0046976, F:histone H3K27 methyltransferase activity	PF18264;PF00856	preSET_CXC;SET					10116					GO:0032259;GO:0046976	NotFound	5.76643e-06	4.40269e-07		0.0763504	-3.71122	Down	3.71122	13.0975	3.71122
A6KN28	RCG30560	SubName: Full=RCG30560 {ECO:0000313|EMBL:EDM06979.1};				Sarcoplasmic reticulum membrane {ECO:0000256|ARBA:ARBA00004326}; Multi-pass membrane protein {ECO:0000256|ARBA:ARBA00004326}.	Rattus norvegicus (Rat).							GO:0033017, C:sarcoplasmic reticulum membrane	GO:0005516, F:calmodulin binding;GO:0005219, F:ryanodine-sensitive calcium-release channel activity	PF08709;PF02815;PF01365;PF21119;PF02026;PF00622	Ins145_P3_rec;MIR;RYDR_ITPR;RYDR_Jsol;RyR;SPRY					10116					GO:0033017;GO:0005516;GO:0005219	NotFound	5.72336e-06	4.40269e-07		0.0769249	-3.7004	Down	3.7004	12.9997	3.7004
A6IUQ6	Guanine nucleotide-binding protein G(I)/G(S)/G(T) subunit beta-1	RecName: Full=Guanine nucleotide-binding protein G(I)/G(S)/G(T) subunit beta-1 {ECO:0000256|ARBA:ARBA00039761}; AltName: Full=Transducin beta chain 1 {ECO:0000256|ARBA:ARBA00041972};	Gnb1	24400			Rattus norvegicus (Rat).					rno:24400	GO:0007186, P:G protein-coupled receptor signaling pathway	GO:0005737, C:cytoplasm;GO:0005834, C:heterotrimeric G-protein complex	GO:0030159, F:signaling receptor complex adaptor activity	PF00400	WD40	K04536	guanine nucleotide-binding protein G(I)/G(S)/G(T) subunit beta-1	rno04014;rno04062;rno04151;rno04371;rno04713;rno04723;rno04724;rno04725;rno04726;rno04727;rno04728;rno04740;rno04744;rno04926;rno05032;rno05034;rno05163;rno05167;rno05170;rno05200	Ras signaling pathway;Chemokine signaling pathway;PI3K-Akt signaling pathway;Apelin signaling pathway;Circadian entrainment;Retrograde endocannabinoid signaling;Glutamatergic synapse;Cholinergic synapse;Serotonergic synapse;GABAergic synapse;Dopaminergic synapse;Olfactory transduction;Phototransduction;Relaxin signaling pathway;Morphine addiction;Alcoholism;Human cytomegalovirus infection;Kaposi …	10116	3;5;3;3;5;5;5;5;5;5;5;5;5;5;6;6;6;6;6;6	Environmental Information Processing;Organismal Systems;Environmental Information Processing;Environmental Information Processing;Organismal Systems;Organismal Systems;Organismal Systems;Organismal Systems;Organismal Systems;Organismal Systems;Organismal Systems;Organismal Systems;Organismal Systems;Organismal Systems;Human Diseases;Human Diseases;Human Diseases;Human Diseases;Human Diseases;Huma…	3_2;5_1;3_2;3_2;5_10;5_6;5_6;5_6;5_6;5_6;5_6;5_7;5_7;5_2;6_8;6_8;6_3;6_3;6_3;6_1	Signal transduction;Immune system;Signal transduction;Signal transduction;Environmental adaptation;Nervous system;Nervous system;Nervous system;Nervous system;Nervous system;Nervous system;Sensory system;Sensory system;Endocrine system;Substance dependence;Substance dependence;Infectious disease: viral;Infectious disease: viral;Infectious disease: viral;Cancer: overview	GO:0007186;GO:0005737;GO:0005834;GO:0030159	NotFound	5.70476e-06	4.40269e-07		0.0771758	-3.69571	Down	3.69571	12.9574	3.69571
A0A8I6A4F2	Integrator complex subunit 9	RecName: Full=Integrator complex subunit 9 {ECO:0000256|ARBA:ARBA00015337};	Ints9		ENSRNOG00000013459.8	Nucleus {ECO:0000256|ARBA:ARBA00004123}.	Rattus norvegicus (Rat).						GO:0030512, P:negative regulation of transforming growth factor beta receptor signaling pathway;GO:0034472, P:snRNA 3'-end processing;GO:0016180, P:snRNA processing	GO:0005829, C:cytosol;GO:0032039, C:integrator complex;GO:0005634, C:nucleus		PF10996;PF21382;PF16661	Beta-Casp;IntS9_C;Lactamase_B_6					10116					GO:0030512;GO:0034472;GO:0016180;GO:0005829;GO:0032039;GO:0005634	NotFound	5.65075e-06	4.40269e-07		0.0779135	-3.68198	Down	3.68198	12.8348	3.68198
A0A0G2K6D0	[histone H3]-trimethyl-L-lysine(27) demethylase	RecName: Full=[histone H3]-trimethyl-L-lysine(27) demethylase {ECO:0000256|ARBA:ARBA00034525}; EC=1.14.11.68 {ECO:0000256|ARBA:ARBA00034525};	Kdm6a		ENSRNOG00000052721.3	Nucleus {ECO:0000256|ARBA:ARBA00004123}.	Rattus norvegicus (Rat).	10116.ENSRNOP00000073763	KOG1124				GO:1904385, P:cellular response to angiotensin;GO:1990859, P:cellular response to endothelin;GO:0071456, P:cellular response to hypoxia;GO:0071560, P:cellular response to transforming growth factor beta stimulus;GO:0071305, P:cellular response to vitamin D;GO:0006338, P:chromatin remodeling;GO:0072359, P:circulatory system development;GO:0048568, P:embryonic organ development;GO:0007507, P:heart …	GO:0035097, C:histone methyltransferase complex;GO:0016020, C:membrane;GO:0044666, C:MLL3/4 complex;GO:0005634, C:nucleus	GO:0031490, F:chromatin DNA binding;GO:0071558, F:histone H3K27me2/H3K27me3 demethylase activity;GO:0042802, F:identical protein binding;GO:0046872, F:metal ion binding;GO:0000978, F:RNA polymerase II cis-regulatory region sequence-specific DNA binding	PF02373;PF21322;PF21326;PF13181	JmjC;KDM6_C-hel;KDM6_GATAL;TPR_8					10116					GO:1904385;GO:1990859;GO:0071456;GO:0071560;GO:0071305;GO:0006338;GO:0072359;GO:0048568;GO:0007507;GO:0003007;GO:0001701;GO:0048333;GO:0035264;GO:1903298;GO:0001843;GO:0021915;GO:0048570;GO:0045793;GO:0010628;GO:0045944;GO:0036211;GO:0010468;GO:0003016;GO:0001666;GO:0032525;GO:0035097;GO:0016020;GO:0044666;GO:0005634;GO:0031490;GO:0071558;GO:0042802;GO:0046872;GO:0000978	NotFound	5.64354e-06	4.40269e-07		0.078013	-3.68014	Down	3.68014	12.8184	3.68014
Q9JIV7	N-cadherin	SubName: Full=N-cadherin {ECO:0000313|EMBL:AAF87057.1}; Flags: Fragment;				Cell junction, desmosome {ECO:0000256|ARBA:ARBA00004568}. Cell membrane {ECO:0000256|ARBA:ARBA00004251}; Single-pass type I membrane protein {ECO:0000256|ARBA:ARBA00004251}.	Rattus norvegicus (Rat).						GO:0007156, P:homophilic cell adhesion via plasma membrane adhesion molecules	GO:0030057, C:desmosome;GO:0005886, C:plasma membrane	GO:0005509, F:calcium ion binding	PF01049	CADH_Y-type_LIR					10116					GO:0007156;GO:0030057;GO:0005886;GO:0005509	NotFound	5.62513e-06	4.40269e-07		0.0782683	-3.67543	Down	3.67543	12.7766	3.67543
Q6P9U3	COMM domain-containing protein 3	RecName: Full=COMM domain-containing protein 3;	Commd3	291339	ENSRNOG00000016383	Cytoplasm {ECO:0000269|PubMed:23637203}. Nucleus {ECO:0000250|UniProtKB:Q9UBI1}.	Rattus norvegicus (Rat).	10116.ENSRNOP00000022201	ENOG502R79J	R-RNO-6798695;R-RNO-8951664	Neutrophil degranulation;Neddylation	rno:291339	GO:0006814, P:sodium ion transport	GO:0005737, C:cytoplasm;GO:0005634, C:nucleus		PF07258	COMM_domain	K22559	COMM domain containing 3			10116					GO:0006814;GO:0005737;GO:0005634	NotFound	5.57021e-06	4.40269e-07		0.0790399	-3.66127	Down	3.66127	12.6518	3.66127
D4A7J4	Mediator of RNA polymerase II transcription subunit 31	RecName: Full=Mediator of RNA polymerase II transcription subunit 31 {ECO:0000256|RuleBase:RU364129};	Med31	287475	ENSRNOG00000014618.7	Nucleus {ECO:0000256|ARBA:ARBA00004123, ECO:0000256|RuleBase:RU364129}.	Rattus norvegicus (Rat).	10116.ENSRNOP00000019919	KOG4086			rno:287475	GO:0060173, P:limb development;GO:0048147, P:negative regulation of fibroblast proliferation;GO:0016567, P:protein ubiquitination;GO:0006357, P:regulation of transcription by RNA polymerase II	GO:0070847, C:core mediator complex;GO:0016592, C:mediator complex;GO:0005634, C:nucleus;GO:0000151, C:ubiquitin ligase complex	GO:0003712, F:transcription coregulator activity	PF05669	Med31	K15153	mediator of RNA polymerase II transcription subunit 31			10116					GO:0060173;GO:0048147;GO:0016567;GO:0006357;GO:0070847;GO:0016592;GO:0005634;GO:0000151;GO:0003712	NotFound	5.5171e-06	4.40269e-07		0.0798008	-3.64745	Down	3.64745	12.5312	3.64745
A0A8I6GL38	Glycogen synthase kinase-3 beta	RecName: Full=Glycogen synthase kinase-3 beta {ECO:0000256|ARBA:ARBA00015835}; EC=2.7.11.26 {ECO:0000256|ARBA:ARBA00012407};	Gsk3b		ENSRNOG00000002833.8	Cell membrane {ECO:0000256|ARBA:ARBA00004236}. Cytoplasm {ECO:0000256|ARBA:ARBA00004496}. Nucleus {ECO:0000256|ARBA:ARBA00004123}.	Rattus norvegicus (Rat).						GO:0030154, P:cell differentiation;GO:0005977, P:glycogen metabolic process;GO:0051093, P:negative regulation of developmental process;GO:0009968, P:negative regulation of signal transduction;GO:0007399, P:nervous system development;GO:0048511, P:rhythmic process;GO:0016055, P:Wnt signaling pathway	GO:0005737, C:cytoplasm;GO:0005634, C:nucleus;GO:0005886, C:plasma membrane	GO:0005524, F:ATP binding;GO:0004674, F:protein serine/threonine kinase activity	PF00069	Pkinase					10116					GO:0030154;GO:0005977;GO:0051093;GO:0009968;GO:0007399;GO:0048511;GO:0016055;GO:0005737;GO:0005634;GO:0005886;GO:0005524;GO:0004674	NotFound	5.43676e-06	4.40269e-07		0.08098	-3.62629	Down	3.62629	12.3487	3.62629
A0A8I5ZLH4	Neuroplastin	SubName: Full=Neuroplastin {ECO:0000313|Ensembl:ENSRNOP00000078794.1};	Nptn		ENSRNOG00000009029.8		Rattus norvegicus (Rat).							GO:0016020, C:membrane		PF13927	Ig_3					10116					GO:0016020	NotFound	5.35964e-06	4.40269e-07		0.0821452	-3.60568	Down	3.60568	12.1736	3.60568
A6I368	NADH dehydrogenase [ubiquinone] 1 alpha subcomplex assembly factor 3	RecName: Full=NADH dehydrogenase [ubiquinone] 1 alpha subcomplex assembly factor 3 {ECO:0000256|ARBA:ARBA00021776};	Ndufaf3			Mitochondrion {ECO:0000256|ARBA:ARBA00004173}.	Rattus norvegicus (Rat).						GO:0032981, P:mitochondrial respiratory chain complex I assembly	GO:0005743, C:mitochondrial inner membrane;GO:0005634, C:nucleus		PF04430	DUF498					10116					GO:0032981;GO:0005743;GO:0005634	NotFound	5.34999e-06	4.40269e-07		0.0822935	-3.60308	Down	3.60308	12.1516	3.60308
A0A8I5ZPB1	Integral membrane protein 2	RecName: Full=Integral membrane protein 2 {ECO:0000256|RuleBase:RU367061};	Itm2b		ENSRNOG00000016271.6	Cell membrane {ECO:0000256|ARBA:ARBA00004401}; Single-pass type II membrane protein {ECO:0000256|ARBA:ARBA00004401}. Endosome membrane {ECO:0000256|ARBA:ARBA00004639}; Single-pass type II membrane protein {ECO:0000256|ARBA:ARBA00004639}. Golgi apparatus membrane {ECO:0000256|ARBA:ARBA00004323}; Single-pass type II membrane protein {ECO:0000256|ARBA:ARBA00004323}. Membrane {ECO:0000256|RuleBase:RU…	Rattus norvegicus (Rat).						GO:0042985, P:negative regulation of amyloid precursor protein biosynthetic process	GO:0010008, C:endosome membrane;GO:0005615, C:extracellular space;GO:0000139, C:Golgi membrane;GO:0030660, C:Golgi-associated vesicle membrane;GO:0005886, C:plasma membrane	GO:0001540, F:amyloid-beta binding;GO:0005524, F:ATP binding	PF04089	BRICHOS					10116					GO:0042985;GO:0010008;GO:0005615;GO:0000139;GO:0030660;GO:0005886;GO:0001540;GO:0005524	NotFound	5.32076e-06	4.40269e-07		0.0827455	-3.59517	Down	3.59517	12.0852	3.59517
A6HGN0	Clustered mitochondria protein homolog	RecName: Full=Clustered mitochondria protein homolog {ECO:0000256|HAMAP-Rule:MF_03013};	RGD1307222_predicted			Cytoplasm {ECO:0000256|HAMAP-Rule:MF_03013}. Cytoplasmic granule {ECO:0000256|HAMAP-Rule:MF_03013}.	Rattus norvegicus (Rat).						GO:0007005, P:mitochondrion organization	GO:0005737, C:cytoplasm	GO:0003723, F:RNA binding	PF13236;PF15044;PF12807;PF13424	CLU;CLU_N;eIF3_p135;TPR_12					10116					GO:0007005;GO:0005737;GO:0003723	NotFound	5.31671e-06	4.40269e-07		0.0828086	-3.59407	Down	3.59407	12.076	3.59407
M0R7S2	Tubulin folding cofactor C	SubName: Full=Tubulin folding cofactor C {ECO:0000313|EMBL:AAI66467.1}; SubName: Full=Tubulin-specific chaperone c (Predicted) {ECO:0000313|EMBL:EDM18866.1};	Tbcc	316221		Cytoplasm {ECO:0000256|ARBA:ARBA00004496}.	Rattus norvegicus (Rat).					rno:316221	GO:0007023, P:post-chaperonin tubulin folding pathway;GO:0006457, P:protein folding;GO:0007021, P:tubulin complex assembly	GO:0005737, C:cytoplasm;GO:0005829, C:cytosol;GO:0005783, C:endoplasmic reticulum;GO:0032391, C:photoreceptor connecting cilium	GO:0003924, F:GTPase activity;GO:0015631, F:tubulin binding	PF07986;PF16752	TBCC;TBCC_N	K21766	tubulin-specific chaperone C			10116					GO:0007023;GO:0006457;GO:0007021;GO:0005737;GO:0005829;GO:0005783;GO:0032391;GO:0003924;GO:0015631	NotFound	5.19491e-06	4.40269e-07		0.0847501	-3.56064	Down	3.56064	11.7994	3.56064
A0A8I6A7N3	Cullin-5	RecName: Full=Cullin-5 {ECO:0000256|ARBA:ARBA00040451};	Cul5		ENSRNOG00000008039.7		Rattus norvegicus (Rat).						GO:0016567, P:protein ubiquitination;GO:0006511, P:ubiquitin-dependent protein catabolic process	GO:0031461, C:cullin-RING ubiquitin ligase complex	GO:0031625, F:ubiquitin protein ligase binding	PF00888;PF10557	Cullin;Cullin_Nedd8					10116					GO:0016567;GO:0006511;GO:0031461;GO:0031625	NotFound	5.18834e-06	4.40269e-07		0.0848574	-3.55882	Down	3.55882	11.7845	3.55882
A0A0G2JXW5	BBX high mobility group box domain containing	SubName: Full=BBX high mobility group box domain containing {ECO:0000313|Ensembl:ENSRNOP00000070428.2};	Bbx	303970	ENSRNOG00000001971.8		Rattus norvegicus (Rat).						GO:0060348, P:bone development;GO:0006357, P:regulation of transcription by RNA polymerase II	GO:0005634, C:nucleus	GO:0000981, F:DNA-binding transcription factor activity, RNA polymerase II-specific;GO:0000977, F:RNA polymerase II transcription regulatory region sequence-specific DNA binding;GO:1990837, F:sequence-specific double-stranded DNA binding	PF09667;PF00505	DUF2028;HMG_box					10116					GO:0060348;GO:0006357;GO:0005634;GO:0000981;GO:0000977;GO:1990837	HMG	5.15216e-06	4.40269e-07		0.0854533	-3.54872	Down	3.54872	11.7023	3.54872
A0A0G2JXU6	Structural maintenance of chromosomes 6	SubName: Full=Structural maintenance of chromosomes 6 {ECO:0000313|Ensembl:ENSRNOP00000070408.2};	Smc6		ENSRNOG00000004908.6	Chromosome {ECO:0000256|ARBA:ARBA00004286}.	Rattus norvegicus (Rat).	10116.ENSRNOP00000007073	KOG0250				GO:0090398, P:cellular senescence;GO:0006974, P:DNA damage response;GO:0000724, P:double-strand break repair via homologous recombination;GO:0044828, P:negative regulation by host of viral genome replication;GO:0051984, P:positive regulation of chromosome segregation;GO:0000722, P:telomere maintenance via recombination	GO:0000775, C:chromosome, centromeric region;GO:0000781, C:chromosome, telomeric region;GO:0035061, C:interchromatin granule;GO:0097431, C:mitotic spindle pole;GO:0005634, C:nucleus;GO:0016605, C:PML body;GO:0000803, C:sex chromosome;GO:0035861, C:site of double-strand break;GO:0030915, C:Smc5-Smc6 complex	GO:0003684, F:damaged DNA binding;GO:0000217, F:DNA secondary structure binding;GO:0003697, F:single-stranded DNA binding;GO:0031625, F:ubiquitin protein ligase binding	PF02463	SMC_N					10116					GO:0090398;GO:0006974;GO:0000724;GO:0044828;GO:0051984;GO:0000722;GO:0000775;GO:0000781;GO:0035061;GO:0097431;GO:0005634;GO:0016605;GO:0000803;GO:0035861;GO:0030915;GO:0003684;GO:0000217;GO:0003697;GO:0031625	NotFound	5.12538e-06	4.40269e-07		0.0858998	-3.5412	Down	3.5412	11.6415	3.5412
A0A8I5ZWA2	Glycogen [starch] synthase	RecName: Full=Glycogen [starch] synthase {ECO:0000256|RuleBase:RU363104}; EC=2.4.1.11 {ECO:0000256|RuleBase:RU363104};	Gys1		ENSRNOG00000020812.4		Rattus norvegicus (Rat).						GO:0005978, P:glycogen biosynthetic process		GO:0004373, F:glycogen (starch) synthase activity	PF05693	Glycogen_syn					10116					GO:0005978;GO:0004373	NotFound	0.000205027	1.76126e-05		0.085904	-3.54113	Down	3.54113	11.6409	3.54113
A6KGS4	RCG23545, isoform CRA_b	SubName: Full=RCG23545, isoform CRA_b {ECO:0000313|EMBL:EDM14151.1};				Membrane {ECO:0000256|RuleBase:RU003945}; Multi- pass membrane protein {ECO:0000256|RuleBase:RU003945}. Mitochondrion inner membrane {ECO:0000256|ARBA:ARBA00004448}; Multi-pass membrane protein {ECO:0000256|ARBA:ARBA00004448}.	Rattus norvegicus (Rat).							GO:0005743, C:mitochondrial inner membrane	GO:0032977, F:membrane insertase activity	PF02096	60KD_IMP					10116					GO:0005743;GO:0032977	NotFound	5.06906e-06	4.40269e-07		0.0868543	-3.52526	Down	3.52526	11.5135	3.52526
A0A8I6G9R3	BCS1 homolog, ubiquinol-cytochrome c reductase complex chaperone	SubName: Full=BCS1 homolog, ubiquinol-cytochrome c reductase complex chaperone {ECO:0000313|Ensembl:ENSRNOP00000082653.1};	Bcs1l		ENSRNOG00000016754.6		Rattus norvegicus (Rat).						GO:0033617, P:mitochondrial cytochrome c oxidase assembly;GO:0032981, P:mitochondrial respiratory chain complex I assembly;GO:0034551, P:mitochondrial respiratory chain complex III assembly;GO:0007005, P:mitochondrion organization;GO:0032979, P:protein insertion into mitochondrial inner membrane from matrix	GO:0005743, C:mitochondrial inner membrane;GO:0005739, C:mitochondrion	GO:0005524, F:ATP binding;GO:0016887, F:ATP hydrolysis activity	PF00004;PF08740	AAA;BCS1_N					10116					GO:0033617;GO:0032981;GO:0034551;GO:0007005;GO:0032979;GO:0005743;GO:0005739;GO:0005524;GO:0016887	NotFound	5.06507e-06	4.40269e-07		0.0869227	-3.52412	Down	3.52412	11.5045	3.52412
A0A8I5ZVC7	Zinc finger CCHC-type and RNA binding motif containing 1	SubName: Full=Zinc finger CCHC-type and RNA binding motif containing 1 {ECO:0000313|Ensembl:ENSRNOP00000082475.1};	Zcrb1		ENSRNOG00000004996.6		Rattus norvegicus (Rat).						GO:0000398, P:mRNA splicing, via spliceosome	GO:0005689, C:U12-type spliceosomal complex	GO:0003723, F:RNA binding;GO:0008270, F:zinc ion binding	PF00076;PF00098	RRM_1;zf-CCHC					10116					GO:0000398;GO:0005689;GO:0003723;GO:0008270	NotFound	5.01569e-06	4.40269e-07		0.0877784	-3.50999	Down	3.50999	11.3923	3.50999
A6JGL3	Sphingolipid delta(4)-desaturase DES1	RecName: Full=Sphingolipid delta(4)-desaturase DES1 {ECO:0000256|ARBA:ARBA00023815}; EC=1.14.19.17 {ECO:0000256|ARBA:ARBA00012021}; AltName: Full=Degenerative spermatocyte homolog 1 {ECO:0000256|ARBA:ARBA00032761}; AltName: Full=Dihydroceramide desaturase-1 {ECO:0000256|ARBA:ARBA00030408}; AltName: Full=Retinol isomerase {ECO:0000256|ARBA:ARBA00030541};	Degs1			Endoplasmic reticulum membrane {ECO:0000256|ARBA:ARBA00004477}; Multi-pass membrane protein {ECO:0000256|ARBA:ARBA00004477}.	Rattus norvegicus (Rat).						GO:0006633, P:fatty acid biosynthetic process;GO:0030148, P:sphingolipid biosynthetic process	GO:0005789, C:endoplasmic reticulum membrane	GO:0016853, F:isomerase activity;GO:0042284, F:sphingolipid delta-4 desaturase activity	PF00487;PF08557	FA_desaturase;Lipid_DES					10116					GO:0006633;GO:0030148;GO:0005789;GO:0016853;GO:0042284	NotFound	4.99213e-06	4.40269e-07		0.0881927	-3.5032	Down	3.5032	11.3388	3.5032
A6IRS2	UBX domain-containing protein 7	RecName: Full=UBX domain-containing protein 7 {ECO:0000256|PIRNR:PIRNR037991};	Ubxn7				Rattus norvegicus (Rat).									PF13899;PF22566;PF00789	Thioredoxin_7;UBA_8;UBX					10116						NotFound	4.98389e-06	4.40269e-07		0.0883385	-3.50081	Down	3.50081	11.3201	3.50081
D3ZZX1	Inositol polyphosphate-5-phosphatase A	RecName: Full=Inositol polyphosphate-5-phosphatase A; EC=3.1.3.56 {ECO:0000269|PubMed:8626616}; AltName: Full=Type I inositol 1,4,5-trisphosphate 5-phosphatase; Short=5PTase; Flags: Precursor;	Inpp5a	365382	ENSRNOG00000017635	Cell membrane {ECO:0000250|UniProtKB:Q14642}; Lipid-anchor {ECO:0000250|UniProtKB:Q14642}. Cell projection, dendrite {ECO:0000269|PubMed:8626616}.	Rattus norvegicus (Rat).	10116.ENSRNOP00000051774	KOG1976	R-RNO-1855183	Synthesis of IP2, IP, and Ins in the cytosol	rno:365382	GO:0048016, P:inositol phosphate-mediated signaling;GO:1901215, P:negative regulation of neuron death;GO:0046856, P:phosphatidylinositol dephosphorylation;GO:0048015, P:phosphatidylinositol-mediated signaling	GO:0030425, C:dendrite;GO:0016020, C:membrane;GO:0005886, C:plasma membrane	GO:0052659, F:inositol-1,3,4,5-tetrakisphosphate 5-phosphatase activity;GO:0052658, F:inositol-1,4,5-trisphosphate 5-phosphatase activity;GO:0004445, F:inositol-polyphosphate 5-phosphatase activity;GO:0042731, F:PH domain binding	PF03372	Exo_endo_phos	K01106	inositol polyphosphate 5-phosphatase INPP5A [EC:3.1.3.56]	rno00562;rno01100;rno04070;rno04910	Inositol phosphate metabolism;Metabolic pathways;Phosphatidylinositol signaling system;Insulin signaling pathway	10116	1;1;3;5	Metabolism;Metabolism;Environmental Information Processing;Organismal Systems	1_1;1_0;3_2;5_2	Carbohydrate metabolism;Global and overview maps;Signal transduction;Endocrine system	GO:0048016;GO:1901215;GO:0046856;GO:0048015;GO:0030425;GO:0016020;GO:0005886;GO:0052659;GO:0052658;GO:0004445;GO:0042731	NotFound	4.97501e-06	4.40269e-07		0.0884962	-3.49824	Down	3.49824	11.2999	3.49824
A0A8I5XV66	Nucleolus and neural progenitor protein	SubName: Full=Nucleolus and neural progenitor protein {ECO:0000313|Ensembl:ENSRNOP00000076577.1};	Nepro		ENSRNOG00000013721.7		Rattus norvegicus (Rat).						GO:0045665, P:negative regulation of neuron differentiation;GO:0045747, P:positive regulation of Notch signaling pathway	GO:0016020, C:membrane;GO:0005730, C:nucleolus;GO:0005634, C:nucleus		PF14780	DUF4477					10116					GO:0045665;GO:0045747;GO:0016020;GO:0005730;GO:0005634	NotFound	4.76559e-06	4.40269e-07		0.092385	-3.4362	Down	3.4362	10.8243	3.4362
A6IAJ4	Lipid droplet-regulating VLDL assembly factor AUP1	RecName: Full=Lipid droplet-regulating VLDL assembly factor AUP1 {ECO:0000256|ARBA:ARBA00035685}; AltName: Full=Ancient ubiquitous protein 1 {ECO:0000256|ARBA:ARBA00035713};				Endoplasmic reticulum membrane {ECO:0000256|ARBA:ARBA00004406}; Peripheral membrane protein {ECO:0000256|ARBA:ARBA00004406}. Lipid droplet {ECO:0000256|ARBA:ARBA00004502}.	Rattus norvegicus (Rat).						GO:0036503, P:ERAD pathway	GO:0005789, C:endoplasmic reticulum membrane;GO:0005811, C:lipid droplet	GO:0043130, F:ubiquitin binding	PF02845	CUE					10116					GO:0036503;GO:0005789;GO:0005811;GO:0043130	NotFound	4.75188e-06	4.40269e-07		0.0926515	-3.43204	Down	3.43204	10.7931	3.43204
A6IC71	Pleckstrin homology domain containing, family A member 6 (Predicted)	SubName: Full=Pleckstrin homology domain containing, family A member 6 (Predicted) {ECO:0000313|EMBL:EDM09776.1};	Plekha6				Rattus norvegicus (Rat).									PF00169	PH					10116						NotFound	4.73727e-06	4.40269e-07		0.0929373	-3.4276	Down	3.4276	10.7599	3.4276
A0A0G2JSJ8	Alpha-L-fucosidase	RecName: Full=Alpha-L-fucosidase {ECO:0000256|ARBA:ARBA00012662, ECO:0000256|PIRNR:PIRNR001092}; EC=3.2.1.51 {ECO:0000256|ARBA:ARBA00012662, ECO:0000256|PIRNR:PIRNR001092};	Fuca1	24375	ENSRNOG00000009325.6		Rattus norvegicus (Rat).					rno:24375	GO:0006004, P:fucose metabolic process;GO:0016139, P:glycoside catabolic process	GO:0043231, C:intracellular membrane-bounded organelle	GO:0004560, F:alpha-L-fucosidase activity	PF01120;PF16757	Alpha_L_fucos;Fucosidase_C	K01206	alpha-L-fucosidase [EC:3.2.1.51]	rno00511;rno04142	Other glycan degradation;Lysosome	10116	1;4	Metabolism;Cellular Processes	1_7;4_1	Glycan biosynthesis and metabolism;Transport and catabolism	GO:0006004;GO:0016139;GO:0043231;GO:0004560	NotFound	4.71287e-06	4.40269e-07		0.0934185	-3.42015	Down	3.42015	10.7045	3.42015
A0A8I5ZLI8	NEDD4 binding protein 2-like 2	SubName: Full=NEDD4 binding protein 2-like 2 {ECO:0000313|Ensembl:ENSRNOP00000078717.1};	N4bp2l2		ENSRNOG00000001108.6		Rattus norvegicus (Rat).									PF13671	AAA_33					10116						NotFound	4.69807e-06	4.40269e-07		0.0937129	-3.41561	Down	3.41561	10.6709	3.41561
D4A7M5	Neurogenic differentiation factor	RecName: Full=Neurogenic differentiation factor {ECO:0000256|PIRNR:PIRNR015618};	Neurod4		ENSRNOG00000008449.7	Nucleus {ECO:0000256|PIRNR:PIRNR015618}.	Rattus norvegicus (Rat).	10116.ENSRNOP00000011167	KOG3898				GO:0035881, P:amacrine cell differentiation;GO:0061564, P:axon development;GO:0043010, P:camera-type eye development;GO:0045165, P:cell fate commitment;GO:0097475, P:motor neuron migration;GO:0007405, P:neuroblast proliferation;GO:0048666, P:neuron development;GO:0007219, P:Notch signaling pathway;GO:0048709, P:oligodendrocyte differentiation;GO:0045597, P:positive regulation of cell differentiat…	GO:0005634, C:nucleus	GO:0000981, F:DNA-binding transcription factor activity, RNA polymerase II-specific;GO:0070888, F:E-box binding;GO:0046983, F:protein dimerization activity	PF00010;PF12533	HLH;Neuro_bHLH					10116					GO:0035881;GO:0061564;GO:0043010;GO:0045165;GO:0097475;GO:0007405;GO:0048666;GO:0007219;GO:0048709;GO:0045597;GO:0045944;GO:0060041;GO:0005634;GO:0000981;GO:0070888;GO:0046983	bHLH	4.59455e-06	4.40269e-07		0.0958242	-3.38347	Down	3.38347	10.4358	3.38347
B1WC11	Propionate--CoA ligase	RecName: Full=Propionate--CoA ligase {ECO:0000256|ARBA:ARBA00029726}; EC=6.2.1.1 {ECO:0000256|ARBA:ARBA00013275}; EC=6.2.1.17 {ECO:0000256|ARBA:ARBA00012985};	Acss2				Rattus norvegicus (Rat).						GO:0019413, P:acetate biosynthetic process;GO:0006085, P:acetyl-CoA biosynthetic process;GO:0008610, P:lipid biosynthetic process;GO:0007616, P:long-term memory;GO:0019542, P:propionate biosynthetic process	GO:0005737, C:cytoplasm;GO:0005829, C:cytosol;GO:0016020, C:membrane;GO:0005634, C:nucleus	GO:0003987, F:acetate-CoA ligase activity;GO:0005524, F:ATP binding;GO:0003682, F:chromatin binding;GO:0050218, F:propionate-CoA ligase activity;GO:0003713, F:transcription coactivator activity	PF16177;PF00501;PF13193	ACAS_N;AMP-binding;AMP-binding_C					10116					GO:0019413;GO:0006085;GO:0008610;GO:0007616;GO:0019542;GO:0005737;GO:0005829;GO:0016020;GO:0005634;GO:0003987;GO:0005524;GO:0003682;GO:0050218;GO:0003713	NotFound	4.59024e-06	4.40269e-07		0.0959143	-3.38211	Down	3.38211	10.426	3.38211
A6I107	Multiple inositol polyphosphate phosphatase 1	RecName: Full=Multiple inositol polyphosphate phosphatase 1 {ECO:0000256|ARBA:ARBA00018097}; EC=3.1.3.62 {ECO:0000256|ARBA:ARBA00013040}; EC=3.1.3.80 {ECO:0000256|ARBA:ARBA00012976}; AltName: Full=2,3-bisphosphoglycerate 3-phosphatase {ECO:0000256|ARBA:ARBA00031642};	Minpp1	29688		Cell membrane {ECO:0000256|ARBA:ARBA00004236}. Endoplasmic reticulum lumen {ECO:0000256|ARBA:ARBA00004319}. Membrane {ECO:0000256|ARBA:ARBA00004370}.	Rattus norvegicus (Rat).					rno:29688		GO:0005788, C:endoplasmic reticulum lumen;GO:0005886, C:plasma membrane	GO:0003993, F:acid phosphatase activity;GO:0052745, F:inositol phosphate phosphatase activity	PF00328	His_Phos_2	K03103	multiple inositol-polyphosphate phosphatase / 2,3-bisphosphoglycerate 3-phosphatase [EC:3.1.3.62 3.1.3.80]	rno00010;rno00562;rno01100	Glycolysis / Gluconeogenesis;Inositol phosphate metabolism;Metabolic pathways	10116	1;1;1	Metabolism;Metabolism;Metabolism	1_1;1_1;1_0	Carbohydrate metabolism;Carbohydrate metabolism;Global and overview maps	GO:0005788;GO:0005886;GO:0003993;GO:0052745	NotFound	4.57498e-06	4.40269e-07		0.0962341	-3.37731	Down	3.37731	10.3913	3.37731
A6HXE0	Gamma-tubulin complex component	RecName: Full=Gamma-tubulin complex component {ECO:0000256|RuleBase:RU363050};	Adam8_predicted			Cytoplasm, cytoskeleton, microtubule organizing center, centrosome {ECO:0000256|ARBA:ARBA00004300}.	Rattus norvegicus (Rat).						GO:0007229, P:integrin-mediated signaling pathway;GO:0007020, P:microtubule nucleation;GO:0006508, P:proteolysis	GO:0005813, C:centrosome;GO:0005737, C:cytoplasm;GO:0005874, C:microtubule;GO:0000922, C:spindle pole	GO:0043015, F:gamma-tubulin binding;GO:0008237, F:metallopeptidase activity	PF04130;PF17681	GCP_C_terminal;GCP_N_terminal					10116					GO:0007229;GO:0007020;GO:0006508;GO:0005813;GO:0005737;GO:0005874;GO:0000922;GO:0043015;GO:0008237	NotFound	4.56005e-06	4.40269e-07		0.0965493	-3.37259	Down	3.37259	10.3574	3.37259
Q7TSA0	Mitochondrial Rho GTPase 2	RecName: Full=Mitochondrial Rho GTPase 2; Short=MIRO-2; EC=3.6.5.-; AltName: Full=Ras homolog gene family member T2;	Rhot2	287156	ENSRNOG00000019930	Mitochondrion outer membrane {ECO:0000250}; Single-pass type IV membrane protein {ECO:0000250}. Note=Colocalizes with MGARP and RHOT2 at the mitochondria. {ECO:0000250}.	Rattus norvegicus (Rat).	10116.ENSRNOP00000027083	KOG1707	R-RNO-9013419	RHOT2 GTPase cycle	rno:287156	GO:0019725, P:cellular homeostasis;GO:0097345, P:mitochondrial outer membrane permeabilization;GO:0007005, P:mitochondrion organization;GO:0047497, P:mitochondrion transport along microtubule;GO:0007264, P:small GTPase mediated signal transduction	GO:0005741, C:mitochondrial outer membrane	GO:0005509, F:calcium ion binding;GO:0005525, F:GTP binding;GO:0003924, F:GTPase activity	PF08355;PF08356;PF00071	EF_assoc_1;EF_assoc_2;Ras	K07871	mitochondrial Rho GTPase 2 [EC:3.6.5.-]	rno04137	Mitophagy - animal	10116	4	Cellular Processes	4_1	Transport and catabolism	GO:0019725;GO:0097345;GO:0007005;GO:0047497;GO:0007264;GO:0005741;GO:0005509;GO:0005525;GO:0003924	NotFound	4.53056e-06	4.40269e-07		0.0971776	-3.36323	Down	3.36323	10.2904	3.36323
A6H9H3	Prolyl endopeptidase	RecName: Full=Prolyl endopeptidase {ECO:0000256|RuleBase:RU368024}; EC=3.4.21.- {ECO:0000256|RuleBase:RU368024};	Prepl	298771			Rattus norvegicus (Rat).					rno:298771	GO:0006508, P:proteolysis		GO:0004252, F:serine-type endopeptidase activity	PF00326;PF02897	Peptidase_S9;Peptidase_S9_N	K22582	prolyl endopeptidase-like [EC:3.4.21.-]			10116					GO:0006508;GO:0004252	NotFound	4.46529e-06	4.40269e-07		0.0985982	-3.34229	Down	3.34229	10.1422	3.34229
A0A096MJQ0	Cleavage stimulation factor subunit 3	SubName: Full=Cleavage stimulation factor subunit 3 {ECO:0000313|Ensembl:ENSRNOP00000068217.2};	Cstf3		ENSRNOG00000012089.8	Nucleus {ECO:0000256|ARBA:ARBA00004123}.	Rattus norvegicus (Rat).						GO:0031124, P:mRNA 3'-end processing;GO:0031123, P:RNA 3'-end processing	GO:0005634, C:nucleus	GO:0003729, F:mRNA binding	PF05843	Suf					10116					GO:0031124;GO:0031123;GO:0005634;GO:0003729	NotFound	4.436e-06	4.40269e-07		0.0992492	-3.3328	Down	3.3328	10.0756	3.3328
A6JLQ9	RCG55938	SubName: Full=RCG55938 {ECO:0000313|EMBL:EDL78586.1};					Rattus norvegicus (Rat).						GO:0045814, P:negative regulation of gene expression, epigenetic			PF12509;PF12480	DUF3715;GARIL_Rab2_bd					10116					GO:0045814	NotFound	4.39756e-06	4.40269e-07		0.100117	-3.32025	Down	3.32025	9.98835	3.32025
A0A0G2K6D4	TOX high mobility group box family member 4	SubName: Full=TOX high mobility group box family member 4 {ECO:0000313|Ensembl:ENSRNOP00000073768.2};	Tox4		ENSRNOG00000012844.8		Rattus norvegicus (Rat).							GO:0005634, C:nucleus	GO:0003677, F:DNA binding	PF00505	HMG_box					10116					GO:0005634;GO:0003677	HMG	4.32347e-06	4.40269e-07		0.101832	-3.29573	Down	3.29573	9.82006	3.29573
A0A8I6ATW4	Membrane magnesium transporter	RecName: Full=Membrane magnesium transporter {ECO:0000256|RuleBase:RU367002};	Mmgt1		ENSRNOG00000065883.1	Endosome membrane {ECO:0000256|ARBA:ARBA00004337}; Multi-pass membrane protein {ECO:0000256|ARBA:ARBA00004337}. Golgi apparatus membrane {ECO:0000256|RuleBase:RU367002}; Multi-pass membrane protein {ECO:0000256|RuleBase:RU367002}. Early endosome membrane {ECO:0000256|RuleBase:RU367002}; Multi-pass membrane protein {ECO:0000256|RuleBase:RU367002}. Membrane {ECO:0000256|ARBA:ARBA00004141}; Multi-pa…	Rattus norvegicus (Rat).						GO:0051234, P:establishment of localization	GO:0031901, C:early endosome membrane;GO:0072546, C:EMC complex;GO:0000139, C:Golgi membrane		PF10270	MMgT					10116					GO:0051234;GO:0031901;GO:0072546;GO:0000139	NotFound	4.29128e-06	4.40269e-07		0.102596	-3.28495	Down	3.28495	9.74695	3.28495
Q63483	Ras-related protein Rab	RecName: Full=Ras-related protein Rab {ECO:0000256|RuleBase:RU367128};	Rab38	252916	ENSRNOG00000016769.6	Membrane {ECO:0000256|RuleBase:RU367128}; Lipid- anchor {ECO:0000256|RuleBase:RU367128}.	Rattus norvegicus (Rat).	10116.ENSRNOP00000022538	KOG4423	R-RNO-8873719;R-RNO-8876198	RAB geranylgeranylation;RAB GEFs exchange GTP for GDP on RABs	rno:252916	GO:0035646, P:endosome to melanosome transport;GO:0006886, P:intracellular protein transport;GO:1903232, P:melanosome assembly;GO:0032438, P:melanosome organization;GO:0007005, P:mitochondrion organization;GO:0090383, P:phagosome acidification;GO:0060155, P:platelet dense granule organization;GO:0048023, P:positive regulation of melanin biosynthetic process;GO:2001247, P:positive regulation of ph…	GO:0044297, C:cell body;GO:0005737, C:cytoplasm;GO:0031410, C:cytoplasmic vesicle;GO:0005829, C:cytosol;GO:0005769, C:early endosome;GO:0012505, C:endomembrane system;GO:0005764, C:lysosome;GO:0042470, C:melanosome;GO:0033162, C:melanosome membrane;GO:0016020, C:membrane;GO:0044233, C:mitochondria-associated endoplasmic reticulum membrane;GO:0005739, C:mitochondrion;GO:0048471, C:perinuclear regi…	GO:0035650, F:AP-1 adaptor complex binding;GO:0035651, F:AP-3 adaptor complex binding;GO:0036461, F:BLOC-2 complex binding;GO:0019003, F:GDP binding;GO:0005525, F:GTP binding;GO:0030742, F:GTP-dependent protein binding;GO:0003924, F:GTPase activity	PF00071	Ras	K07923	Ras-related protein Rab-38			10116					GO:0035646;GO:0006886;GO:1903232;GO:0032438;GO:0007005;GO:0090383;GO:0060155;GO:0048023;GO:2001247;GO:1904377;GO:0072657;GO:0016192;GO:0044297;GO:0005737;GO:0031410;GO:0005829;GO:0005769;GO:0012505;GO:0005764;GO:0042470;GO:0033162;GO:0016020;GO:0044233;GO:0005739;GO:0048471;GO:0045335;GO:0005802;GO:0031982;GO:0035650;GO:0035651;GO:0036461;GO:0019003;GO:0005525;GO:0030742;GO:0003924	NotFound	4.2824e-06	4.40269e-07		0.102809	-3.28196	Down	3.28196	9.72677	3.28196
D3ZL24	Calpastatin	RecName: Full=Calpastatin {ECO:0000256|ARBA:ARBA00017619}; AltName: Full=Calpain inhibitor {ECO:0000256|ARBA:ARBA00033013};	Cast	25403	ENSRNOG00000010286.9		Rattus norvegicus (Rat).								GO:0004869, F:cysteine-type endopeptidase inhibitor activity	PF00748	Calpain_inhib					10116					GO:0004869	NotFound	4.20174e-06	4.40269e-07		0.104783	-3.25453	Down	3.25453	9.54356	3.25453
A6HDP9	RCG35269	SubName: Full=RCG35269 {ECO:0000313|EMBL:EDM04154.1}; Flags: Fragment;					Rattus norvegicus (Rat).							GO:0012505, C:endomembrane system		PF01417	ENTH					10116					GO:0012505	NotFound	4.18674e-06	4.40269e-07		0.105158	-3.24937	Down	3.24937	9.50949	3.24937
D4A9Q5	Carboxypeptidase M	SubName: Full=Carboxypeptidase M {ECO:0000313|Ensembl:ENSRNOP00000078474.1};	Cpm	314855	ENSRNOG00000066159.1		Rattus norvegicus (Rat).			R-RNO-163125	Post-translational modification: synthesis of GPI-anchored proteins	rno:314855	GO:0006518, P:peptide metabolic process;GO:0016485, P:protein processing	GO:0005615, C:extracellular space	GO:0004181, F:metallocarboxypeptidase activity;GO:0008270, F:zinc ion binding	PF13620;PF00246	CarboxypepD_reg;Peptidase_M14	K01296	carboxypeptidase M [EC:3.4.17.12]			10116					GO:0006518;GO:0016485;GO:0005615;GO:0004181;GO:0008270	NotFound	4.15442e-06	4.40269e-07		0.105976	-3.23819	Down	3.23819	9.43609	3.23819
A0A8I5Y634	Mediator of RNA polymerase II transcription subunit 4	RecName: Full=Mediator of RNA polymerase II transcription subunit 4 {ECO:0000256|RuleBase:RU364141}; AltName: Full=Mediator complex subunit 4 {ECO:0000256|RuleBase:RU364141};	Med4		ENSRNOG00000017170.6	Nucleus {ECO:0000256|ARBA:ARBA00004123, ECO:0000256|RuleBase:RU364141}.	Rattus norvegicus (Rat).						GO:0006357, P:regulation of transcription by RNA polymerase II	GO:0016592, C:mediator complex	GO:0003712, F:transcription coregulator activity	PF10018	Med4					10116					GO:0006357;GO:0016592;GO:0003712	NotFound	4.14612e-06	4.40269e-07		0.106188	-3.2353	Down	3.2353	9.41723	3.2353
A6KGD8	Acetyl-CoA carboxylase kinase	RecName: Full=Acetyl-CoA carboxylase kinase {ECO:0000256|ARBA:ARBA00032270}; EC=2.7.11.1 {ECO:0000256|ARBA:ARBA00012513}; EC=2.7.11.31 {ECO:0000256|ARBA:ARBA00012403}; AltName: Full=Hydroxymethylglutaryl-CoA reductase kinase {ECO:0000256|ARBA:ARBA00032865};	Prkaa1				Rattus norvegicus (Rat).						GO:0006914, P:autophagy;GO:0006695, P:cholesterol biosynthetic process;GO:0035556, P:intracellular signal transduction;GO:0031331, P:positive regulation of cellular catabolic process;GO:0048511, P:rhythmic process;GO:0016055, P:Wnt signaling pathway	GO:0005737, C:cytoplasm	GO:0004679, F:AMP-activated protein kinase activity;GO:0005524, F:ATP binding	PF16579;PF21147;PF00069	AdenylateSensor;AMPK_alpha_AID;Pkinase					10116					GO:0006914;GO:0006695;GO:0035556;GO:0031331;GO:0048511;GO:0016055;GO:0005737;GO:0004679;GO:0005524	NotFound	4.12771e-06	4.40269e-07		0.106662	-3.22888	Down	3.22888	9.37541	3.22888
P97878	Exocyst complex component 5	RecName: Full=Exocyst complex component 5; AltName: Full=71 kDa component of rsec6/8 secretory complex; AltName: Full=Exocyst complex component Sec10; AltName: Full=p71;	Exoc5	60627	ENSRNOG00000013804	Cytoplasm {ECO:0000250|UniProtKB:O00471}. Midbody {ECO:0000250|UniProtKB:O00471}. Note=Localization at the midbody requires the presence of RALA, EXOC2 and EXOC3. {ECO:0000250|UniProtKB:O00471}.	Rattus norvegicus (Rat).	10116.ENSRNOP00000062799	KOG3745	R-RNO-264876;R-RNO-5620916	Insulin processing;VxPx cargo-targeting to cilium	rno:60627	GO:1904019, P:epithelial cell apoptotic process;GO:0001736, P:establishment of planar polarity;GO:0006887, P:exocytosis;GO:0006893, P:Golgi to plasma membrane transport;GO:1905515, P:non-motile cilium assembly;GO:0072659, P:protein localization to plasma membrane;GO:0015031, P:protein transport	GO:0005829, C:cytosol;GO:0000145, C:exocyst;GO:0030496, C:midbody	GO:0031267, F:small GTPase binding	PF07393	Sec10	K19984	exocyst complex component 5	rno05132	Salmonella infection	10116	6	Human Diseases	6_4	Infectious disease: bacterial	GO:1904019;GO:0001736;GO:0006887;GO:0006893;GO:1905515;GO:0072659;GO:0015031;GO:0005829;GO:0000145;GO:0030496;GO:0031267	NotFound	4.10376e-06	4.40269e-07		0.107284	-3.22049	Down	3.22049	9.32102	3.22049
A0A8I6ASI3	Deoxyribonuclease-2-alpha	RecName: Full=Deoxyribonuclease-2-alpha {ECO:0000256|ARBA:ARBA00039868, ECO:0000256|RuleBase:RU369111}; EC=3.1.22.1 {ECO:0000256|ARBA:ARBA00012036, ECO:0000256|RuleBase:RU369111}; AltName: Full=Acid DNase {ECO:0000256|ARBA:ARBA00041393, ECO:0000256|RuleBase:RU369111}; AltName: Full=Deoxyribonuclease II alpha {ECO:0000256|ARBA:ARBA00043033, ECO:0000256|RuleBase:RU369111}; AltName: Full=Lysosomal D…	Dnase2		ENSRNOG00000023830.5	Lysosome {ECO:0000256|ARBA:ARBA00004371, ECO:0000256|RuleBase:RU369111}.	Rattus norvegicus (Rat).						GO:0006309, P:apoptotic DNA fragmentation	GO:0005764, C:lysosome	GO:0004531, F:deoxyribonuclease II activity	PF03265	DNase_II					10116					GO:0006309;GO:0005764;GO:0004531	NotFound	4.09655e-06	4.40269e-07		0.107473	-3.21795	Down	3.21795	9.30464	3.21795
A6I8Z8	Rho GTPase activating protein 17, isoform CRA_c	SubName: Full=Rho GTPase activating protein 17, isoform CRA_c {ECO:0000313|EMBL:EDM17532.1};	Arhgap17				Rattus norvegicus (Rat).						GO:0007165, P:signal transduction	GO:0005737, C:cytoplasm	GO:0005096, F:GTPase activator activity	PF03114;PF00620	BAR;RhoGAP					10116					GO:0007165;GO:0005737;GO:0005096	NotFound	4.09462e-06	4.40269e-07		0.107524	-3.21727	Down	3.21727	9.30026	3.21727
B1WC71	ASPSCR1 tether for SLC2A4, UBX domain containing	SubName: Full=ASPSCR1 tether for SLC2A4, UBX domain containing {ECO:0000313|Ensembl:ENSRNOP00000095380.1}; SubName: Full=Aspscr1 protein {ECO:0000313|EMBL:AAI62026.1};	Aspscr1		ENSRNOG00000036678.5		Rattus norvegicus (Rat).						GO:0042593, P:glucose homeostasis;GO:0006886, P:intracellular protein transport;GO:0046324, P:regulation of D-glucose import	GO:0005737, C:cytoplasm;GO:0009898, C:cytoplasmic side of plasma membrane;GO:0005829, C:cytosol;GO:0005634, C:nucleus;GO:0048471, C:perinuclear region of cytoplasm;GO:0012506, C:vesicle membrane		PF11470;PF00789	TUG-UBL1;UBX					10116					GO:0042593;GO:0006886;GO:0046324;GO:0005737;GO:0009898;GO:0005829;GO:0005634;GO:0048471;GO:0012506	NotFound	4.0856e-06	4.40269e-07		0.107761	-3.21409	Down	3.21409	9.27979	3.21409
A6IV16	ATP-binding cassette, sub-family B (MDR/TAP), member 7	SubName: Full=ATP-binding cassette, sub-family B (MDR/TAP), member 7 {ECO:0000313|EMBL:EDM07164.1};	Abcb7			Membrane {ECO:0000256|ARBA:ARBA00004141}; Multi- pass membrane protein {ECO:0000256|ARBA:ARBA00004141}.	Rattus norvegicus (Rat).							GO:0016020, C:membrane	GO:0140359, F:ABC-type transporter activity;GO:0005524, F:ATP binding	PF00664	ABC_membrane					10116					GO:0016020;GO:0140359;GO:0005524	NotFound	4.0408e-06	4.40269e-07		0.108956	-3.19818	Down	3.19818	9.17802	3.19818
A6I9J7	CDP-diacylglycerol--inositol 3-phosphatidyltransferase	RecName: Full=CDP-diacylglycerol--inositol 3-phosphatidyltransferase {ECO:0000256|ARBA:ARBA00013212, ECO:0000256|PIRNR:PIRNR000848}; EC=2.7.8.11 {ECO:0000256|ARBA:ARBA00013212, ECO:0000256|PIRNR:PIRNR000848};	Cdipt	192260		Membrane {ECO:0000256|ARBA:ARBA00004141}; Multi- pass membrane protein {ECO:0000256|ARBA:ARBA00004141}.	Rattus norvegicus (Rat).					rno:192260	GO:0006661, P:phosphatidylinositol biosynthetic process	GO:0005794, C:Golgi apparatus;GO:0016020, C:membrane	GO:0003881, F:CDP-diacylglycerol-inositol 3-phosphatidyltransferase activity;GO:0046872, F:metal ion binding	PF01066	CDP-OH_P_transf	K00999	CDP-diacylglycerol--inositol 3-phosphatidyltransferase [EC:2.7.8.11]	rno00562;rno00564;rno01100;rno04070	Inositol phosphate metabolism;Glycerophospholipid metabolism;Metabolic pathways;Phosphatidylinositol signaling system	10116	1;1;1;3	Metabolism;Metabolism;Metabolism;Environmental Information Processing	1_1;1_3;1_0;3_2	Carbohydrate metabolism;Lipid metabolism;Global and overview maps;Signal transduction	GO:0006661;GO:0005794;GO:0016020;GO:0003881;GO:0046872	NotFound	4.01878e-06	4.40269e-07		0.109553	-3.1903	Down	3.1903	9.12801	3.1903
R9PXV8	ATPase WRNIP1	SubName: Full=ATPase WRNIP1 {ECO:0000313|Ensembl:ENSRNOP00000023332};	Wrnip1		ENSRNOG00000017040		Rattus norvegicus (Rat).						GO:0000731, P:DNA synthesis involved in DNA repair;GO:0006261, P:DNA-templated DNA replication;GO:0030174, P:regulation of DNA-templated DNA replication initiation	GO:0000781, C:chromosome, telomeric region;GO:0005634, C:nucleus;GO:0048471, C:perinuclear region of cytoplasm	GO:0005524, F:ATP binding;GO:0016887, F:ATP hydrolysis activity;GO:0003677, F:DNA binding;GO:0008047, F:enzyme activator activity;GO:0042802, F:identical protein binding;GO:0046872, F:metal ion binding;GO:0017116, F:single-stranded DNA helicase activity	PF00004;PF16193;PF12002;PF18279	AAA;AAA_assoc_2;MgsA_C;zf-WRNIP1_ubi					10116					GO:0000731;GO:0006261;GO:0030174;GO:0000781;GO:0005634;GO:0048471;GO:0005524;GO:0016887;GO:0003677;GO:0008047;GO:0042802;GO:0046872;GO:0017116	NotFound	4.01247e-06	4.40269e-07		0.109725	-3.18803	Down	3.18803	9.11368	3.18803
A0A8I6AG44	Exosome complex component RRP45	RecName: Full=Exosome complex component RRP45 {ECO:0000256|ARBA:ARBA00019572}; AltName: Full=Exosome component 9 {ECO:0000256|ARBA:ARBA00032660};	Exosc9		ENSRNOG00000014674.8	Cytoplasm {ECO:0000256|ARBA:ARBA00004496}.	Rattus norvegicus (Rat).						GO:0006396, P:RNA processing	GO:0005737, C:cytoplasm;GO:0000178, C:exosome (RNase complex);GO:0005634, C:nucleus		PF01138;PF03725	RNase_PH;RNase_PH_C					10116					GO:0006396;GO:0005737;GO:0000178;GO:0005634	NotFound	4.76881e-05	5.28716e-06		0.110869	-3.17307	Down	3.17307	9.01962	3.17307
A0A8I5ZQG8	Ras-related protein Rab-7a	RecName: Full=Ras-related protein Rab-7a {ECO:0000256|ARBA:ARBA00039497}; EC=3.6.5.2 {ECO:0000256|ARBA:ARBA00011984};	Rab7a		ENSRNOG00000012247.7	Cytoplasmic vesicle, autophagosome membrane {ECO:0000256|ARBA:ARBA00037866}; Peripheral membrane protein {ECO:0000256|ARBA:ARBA00037866}; Cytoplasmic side {ECO:0000256|ARBA:ARBA00037866}. Cytoplasmic vesicle, phagosome membrane {ECO:0000256|ARBA:ARBA00037824}; Peripheral membrane protein {ECO:0000256|ARBA:ARBA00037824}; Cytoplasmic side {ECO:0000256|ARBA:ARBA00037824}. Late endosome membrane {ECO…	Rattus norvegicus (Rat).						GO:0016042, P:lipid catabolic process;GO:0015031, P:protein transport	GO:0000421, C:autophagosome membrane;GO:0031902, C:late endosome membrane;GO:0005811, C:lipid droplet;GO:0005765, C:lysosomal membrane;GO:0033162, C:melanosome membrane;GO:0030670, C:phagocytic vesicle membrane	GO:0005525, F:GTP binding;GO:0003924, F:GTPase activity	PF00071	Ras					10116					GO:0016042;GO:0015031;GO:0000421;GO:0031902;GO:0005811;GO:0005765;GO:0033162;GO:0030670;GO:0005525;GO:0003924	NotFound	9.52295e-05	1.06989e-05		0.112349	-3.15394	Down	3.15394	8.90084	3.15394
A6K730	RCG27500, isoform CRA_b	SubName: Full=RCG27500, isoform CRA_b {ECO:0000313|EMBL:EDL95189.1};					Rattus norvegicus (Rat).								GO:0003723, F:RNA binding	PF00076	RRM_1					10116					GO:0003723	NotFound	6.37239e-05	7.29005e-06		0.114401	-3.12783	Down	3.12783	8.74121	3.12783
A0A8I5Y518	Sorting nexin-1	RecName: Full=Sorting nexin-1 {ECO:0000256|ARBA:ARBA00020434};	Snx1	84471	ENSRNOG00000017029.7	Cell projection, lamellipodium {ECO:0000256|ARBA:ARBA00004510}. Early endosome membrane {ECO:0000256|ARBA:ARBA00004469}; Peripheral membrane protein {ECO:0000256|ARBA:ARBA00004469}; Cytoplasmic side {ECO:0000256|ARBA:ARBA00004469}. Endosome membrane {ECO:0000256|ARBA:ARBA00004125}; Peripheral membrane protein {ECO:0000256|ARBA:ARBA00004125}; Cytoplasmic side {ECO:0000256|ARBA:ARBA00004125}. Golgi…	Rattus norvegicus (Rat).						GO:0006886, P:intracellular protein transport	GO:0031901, C:early endosome membrane;GO:0005794, C:Golgi apparatus;GO:0030027, C:lamellipodium	GO:0035091, F:phosphatidylinositol binding	PF00787;PF03700;PF09325	PX;Sorting_nexin;Vps5					10116					GO:0006886;GO:0031901;GO:0005794;GO:0030027;GO:0035091	NotFound	6.4909e-05	7.51124e-06		0.11572	-3.11129	Down	3.11129	8.64158	3.11129
A6J887	Ribosome biogenesis protein NOP53	RecName: Full=Ribosome biogenesis protein NOP53 {ECO:0000256|ARBA:ARBA00018339, ECO:0000256|PIRNR:PIRNR017302};	Nop53			Nucleus, nucleolus {ECO:0000256|PIRNR:PIRNR017302}. Nucleus, nucleoplasm {ECO:0000256|PIRNR:PIRNR017302}.	Rattus norvegicus (Rat).						GO:0071456, P:cellular response to hypoxia;GO:0006974, P:DNA damage response;GO:0006281, P:DNA repair;GO:0007095, P:mitotic G2 DNA damage checkpoint signaling;GO:0051898, P:negative regulation of phosphatidylinositol 3-kinase/protein kinase B signal transduction;GO:0032435, P:negative regulation of proteasomal ubiquitin-dependent protein catabolic process;GO:0031333, P:negative regulation of prot…	GO:0005829, C:cytosol;GO:0001650, C:fibrillar center;GO:0005730, C:nucleolus;GO:0005654, C:nucleoplasm;GO:0033553, C:rDNA heterochromatin	GO:0008097, F:5S rRNA binding;GO:0042802, F:identical protein binding;GO:0002039, F:p53 binding	PF07767	Nop53					10116					GO:0071456;GO:0006974;GO:0006281;GO:0007095;GO:0051898;GO:0032435;GO:0031333;GO:1901797;GO:0000122;GO:1901837;GO:0032436;GO:1903006;GO:1902570;GO:1990173;GO:0050821;GO:1903715;GO:0042981;GO:0051726;GO:0039535;GO:1901796;GO:0000027;GO:0006364;GO:0005829;GO:0001650;GO:0005730;GO:0005654;GO:0033553;GO:0008097;GO:0042802;GO:0002039	NotFound	3.80113e-06	4.40269e-07		0.115826	-3.10997	Down	3.10997	8.63365	3.10997
A6HKN8	Nuclear pore complex protein Nup85	RecName: Full=Nuclear pore complex protein Nup85 {ECO:0000256|ARBA:ARBA00017729, ECO:0000256|RuleBase:RU365073};				Nucleus, nuclear pore complex {ECO:0000256|ARBA:ARBA00004567, ECO:0000256|RuleBase:RU365073}.	Rattus norvegicus (Rat).						GO:0051028, P:mRNA transport;GO:0015031, P:protein transport	GO:0031965, C:nuclear membrane;GO:0005643, C:nuclear pore		PF07575	Nucleopor_Nup85					10116					GO:0051028;GO:0015031;GO:0031965;GO:0005643	NotFound	3.79032e-06	4.40269e-07		0.116156	-3.10586	Down	3.10586	8.60909	3.10586
B0BNM9	Glycolipid transfer protein	RecName: Full=Glycolipid transfer protein; Short=GLTP;	GLTP	288707	ENSRNOG00000001192	Cytoplasm {ECO:0000250}.	Rattus norvegicus (Rat).	10116.ENSRNOP00000001581	KOG3221	R-RNO-1660662	Glycosphingolipid metabolism	rno:288707	GO:0035621, P:ER to Golgi ceramide transport;GO:0120009, P:intermembrane lipid transfer	GO:0005829, C:cytosol	GO:1902387, F:ceramide 1-phosphate binding;GO:1902388, F:ceramide 1-phosphate transfer activity;GO:0051861, F:glycolipid binding;GO:0042802, F:identical protein binding;GO:0008289, F:lipid binding;GO:0120013, F:lipid transfer activity	PF08718	GLTP					10116					GO:0035621;GO:0120009;GO:0005829;GO:1902387;GO:1902388;GO:0051861;GO:0042802;GO:0008289;GO:0120013	NotFound	3.76663e-06	4.40269e-07		0.116887	-3.09682	Down	3.09682	8.55528	3.09682
A6IBQ0	RCG56048	SubName: Full=RCG56048 {ECO:0000313|EMBL:EDL91518.1};	Brpf1				Rattus norvegicus (Rat).						GO:0006338, P:chromatin remodeling;GO:0035726, P:common myeloid progenitor cell proliferation;GO:0001841, P:neural tube formation;GO:0045893, P:positive regulation of DNA-templated transcription;GO:0006355, P:regulation of DNA-templated transcription;GO:0048145, P:regulation of fibroblast proliferation;GO:0006357, P:regulation of transcription by RNA polymerase II;GO:0001570, P:vasculogenesis	GO:0005737, C:cytoplasm;GO:0000123, C:histone acetyltransferase complex;GO:0070776, C:MOZ/MORF histone acetyltransferase complex;GO:0005634, C:nucleus	GO:0010698, F:acetyltransferase activator activity;GO:0046872, F:metal ion binding	PF00439;PF10513;PF13831;PF00855;PF13832	Bromodomain;EPL1;PHD_2;PWWP;zf-HC5HC2H_2					10116					GO:0006338;GO:0035726;GO:0001841;GO:0045893;GO:0006355;GO:0048145;GO:0006357;GO:0001570;GO:0005737;GO:0000123;GO:0070776;GO:0005634;GO:0010698;GO:0046872	NotFound	2.96182e-05	3.4839e-06		0.117627	-3.08771	Down	3.08771	8.50144	3.08771
P28494	Alpha-mannosidase 2	RecName: Full=Alpha-mannosidase 2; EC=3.2.1.114 {ECO:0000269|PubMed:1885615}; AltName: Full=Golgi alpha-mannosidase II; Short=AMan II; Short=Man II; AltName: Full=Mannosidase alpha class 2A member 1; AltName: Full=Mannosyl-oligosaccharide 1,3-1,6-alpha-mannosidase;	Man2a1	25478	ENSRNOG00000015439	Golgi apparatus membrane {ECO:0000269|PubMed:1885615, ECO:0000269|PubMed:2246269, ECO:0000269|PubMed:2748583}; Single-pass type II membrane protein {ECO:0000255}.	Rattus norvegicus (Rat).	10116.ENSRNOP00000020767	KOG1958	R-RNO-975578	Reactions specific to the complex N-glycan synthesis pathway	rno:25478	GO:0001701, P:in utero embryonic development;GO:0001889, P:liver development;GO:0048286, P:lung alveolus development;GO:0006013, P:mannose metabolic process;GO:0007005, P:mitochondrion organization;GO:0006491, P:N-glycan processing;GO:0050769, P:positive regulation of neurogenesis;GO:0006517, P:protein deglycosylation;GO:0006486, P:protein glycosylation;GO:0007585, P:respiratory gaseous exchange …	GO:0005801, C:cis-Golgi network;GO:0005615, C:extracellular space;GO:0005794, C:Golgi apparatus;GO:0005797, C:Golgi medial cisterna;GO:0000139, C:Golgi membrane	GO:0004559, F:alpha-mannosidase activity;GO:0030246, F:carbohydrate binding;GO:0016787, F:hydrolase activity;GO:0016799, F:hydrolase activity, hydrolyzing N-glycosyl compounds;GO:0042802, F:identical protein binding;GO:0015923, F:mannosidase activity;GO:0004572, F:mannosyl-oligosaccharide 1,3-1,6-alpha-mannosidase activity;GO:0042803, F:protein homodimerization activity;GO:0008270, F:zinc ion bin…	PF09261;PF07748;PF01074	Alpha-mann_mid;Glyco_hydro_38C;Glyco_hydro_38N	K01231	alpha-mannosidase II [EC:3.2.1.114]	rno00510;rno00513;rno01100	N-Glycan biosynthesis;Various types of N-glycan biosynthesis;Metabolic pathways	10116	1;1;1	Metabolism;Metabolism;Metabolism	1_7;1_7;1_0	Glycan biosynthesis and metabolism;Glycan biosynthesis and metabolism;Global and overview maps	GO:0001701;GO:0001889;GO:0048286;GO:0006013;GO:0007005;GO:0006491;GO:0050769;GO:0006517;GO:0006486;GO:0007585;GO:0060042;GO:0007033;GO:0005801;GO:0005615;GO:0005794;GO:0005797;GO:0000139;GO:0004559;GO:0030246;GO:0016787;GO:0016799;GO:0042802;GO:0015923;GO:0004572;GO:0042803;GO:0008270	NotFound	3.71165e-06	4.40269e-07		0.118618	-3.0756	Down	3.0756	8.43041	3.0756
D3ZA68	Twinkle mtDNA helicase	SubName: Full=Twinkle mtDNA helicase {ECO:0000313|Ensembl:ENSRNOP00000034807.5};	Twnk		ENSRNOG00000014935.7		Rattus norvegicus (Rat).	10116.ENSRNOP00000034807	KOG2373			rno:309441	GO:0071333, P:cellular response to glucose stimulus;GO:0006268, P:DNA unwinding involved in DNA replication;GO:0006264, P:mitochondrial DNA replication;GO:0006390, P:mitochondrial transcription;GO:0034214, P:protein hexamerization	GO:0042645, C:mitochondrial nucleoid;GO:0005739, C:mitochondrion	GO:0043139, F:5'-3' DNA helicase activity;GO:0005524, F:ATP binding;GO:0003678, F:DNA helicase activity;GO:0042802, F:identical protein binding;GO:0002020, F:protease binding;GO:0003697, F:single-stranded DNA binding	PF13481	AAA_25	K17680	twinkle protein [EC:5.6.2.3]	rno05017	Spinocerebellar ataxia	10116	6	Human Diseases	6_7	Neurodegenerative disease	GO:0071333;GO:0006268;GO:0006264;GO:0006390;GO:0034214;GO:0042645;GO:0005739;GO:0043139;GO:0005524;GO:0003678;GO:0042802;GO:0002020;GO:0003697	NotFound	3.6812e-06	4.40269e-07		0.119599	-3.06372	Down	3.06372	8.36125	3.06372
A6JXH7	non-specific serine/threonine protein kinase	RecName: Full=non-specific serine/threonine protein kinase {ECO:0000256|ARBA:ARBA00012513}; EC=2.7.11.1 {ECO:0000256|ARBA:ARBA00012513};	Tp53rkb				Rattus norvegicus (Rat).						GO:0070525, P:tRNA threonylcarbamoyladenosine metabolic process	GO:0005829, C:cytosol;GO:0000408, C:EKC/KEOPS complex;GO:0005634, C:nucleus	GO:0005524, F:ATP binding;GO:0004674, F:protein serine/threonine kinase activity							10116					GO:0070525;GO:0005829;GO:0000408;GO:0005634;GO:0005524;GO:0004674	NotFound	3.67695e-06	4.40269e-07		0.119737	-3.06205	Down	3.06205	8.3516	3.06205
A0A8I6A9E3	Fructose-2,6-bisphosphatase TIGAR	RecName: Full=Fructose-2,6-bisphosphatase TIGAR {ECO:0000256|ARBA:ARBA00040907}; EC=3.1.3.46 {ECO:0000256|ARBA:ARBA00013067}; AltName: Full=TP53-induced glycolysis and apoptosis regulator {ECO:0000256|ARBA:ARBA00042275};	Tigar		ENSRNOG00000051816.2		Rattus norvegicus (Rat).						GO:0010659, P:cardiac muscle cell apoptotic process;GO:0071279, P:cellular response to cobalt ion;GO:0071456, P:cellular response to hypoxia;GO:0006974, P:DNA damage response;GO:0006003, P:fructose 2,6-bisphosphate metabolic process;GO:0019661, P:glucose catabolic process to lactate via pyruvate;GO:0006096, P:glycolytic process;GO:0060576, P:intestinal epithelial cell development;GO:0000423, P:mi…	GO:0005737, C:cytoplasm;GO:0005829, C:cytosol;GO:0005741, C:mitochondrial outer membrane;GO:0005739, C:mitochondrion;GO:0005634, C:nucleus	GO:0004331, F:fructose-2,6-bisphosphate 2-phosphatase activity	PF00300	His_Phos_1					10116					GO:0010659;GO:0071279;GO:0071456;GO:0006974;GO:0006003;GO:0019661;GO:0006096;GO:0060576;GO:0000423;GO:1904024;GO:0045820;GO:1901525;GO:0043069;GO:2000378;GO:0010666;GO:0045739;GO:1905857;GO:0072593;GO:0043456;GO:1902153;GO:0010332;GO:0002931;GO:0009410;GO:0005737;GO:0005829;GO:0005741;GO:0005739;GO:0005634;GO:0004331	NotFound	2.9015e-05	3.51362e-06		0.121097	-3.04577	Down	3.04577	8.25786	3.04577
D4A1R8	Copine-1	RecName: Full=Copine-1 {ECO:0000305}; AltName: Full=Copine I {ECO:0000250|UniProtKB:Q99829, ECO:0000312|RGD:1311148};	Cpne1	362249	ENSRNOG00000069087	Nucleus {ECO:0000250|UniProtKB:Q99829}. Cytoplasm {ECO:0000250|UniProtKB:Q99829}. Cell membrane {ECO:0000250|UniProtKB:Q99829}. Note=Translocates to the cell membrane in a calcium-dependent manner. {ECO:0000250|UniProtKB:Q99829}.	Rattus norvegicus (Rat).	10116.ENSRNOP00000026657	KOG1327	R-RNO-1483206;R-RNO-6798695	Glycerophospholipid biosynthesis;Neutrophil degranulation	rno:362249	GO:0071277, P:cellular response to calcium ion;GO:0043392, P:negative regulation of DNA binding;GO:0010629, P:negative regulation of gene expression;GO:1901223, P:negative regulation of NIK/NF-kappaB signaling;GO:1990138, P:neuron projection extension;GO:0045666, P:positive regulation of neuron differentiation;GO:0051897, P:positive regulation of protein kinase B signaling;GO:1903265, P:positive …	GO:0005737, C:cytoplasm;GO:0005829, C:cytosol;GO:0016020, C:membrane;GO:0005634, C:nucleus;GO:0005886, C:plasma membrane	GO:0005509, F:calcium ion binding;GO:0005544, F:calcium-dependent phospholipid binding;GO:0004175, F:endopeptidase activity;GO:0042802, F:identical protein binding;GO:0051059, F:NF-kappaB binding;GO:0001786, F:phosphatidylserine binding	PF00168;PF07002	C2;Copine	K24524	copine 1/2/3			10116					GO:0071277;GO:0043392;GO:0010629;GO:1901223;GO:1990138;GO:0045666;GO:0051897;GO:1903265;GO:0006508;GO:0043122;GO:0005737;GO:0005829;GO:0016020;GO:0005634;GO:0005886;GO:0005509;GO:0005544;GO:0004175;GO:0042802;GO:0051059;GO:0001786	NotFound	2.98557e-05	3.62023e-06		0.121257	-3.04385	Down	3.04385	8.24691	3.04385
A0A0G2K309	Mitochondrial ornithine transporter 1	RecName: Full=Mitochondrial ornithine transporter 1; AltName: Full=Solute carrier family 25 member 15;	Slc25a15	306574	ENSRNOG00000011881	Mitochondrion inner membrane {ECO:0000250|UniProtKB:Q12375}; Multi-pass membrane protein {ECO:0000255}. Mitochondrion membrane {ECO:0000269|PubMed:15057822}; Multi-pass membrane protein {ECO:0000255}.	Rattus norvegicus (Rat).			R-RNO-70635	Urea cycle		GO:1903826, P:L-arginine transmembrane transport;GO:1903401, P:L-lysine transmembrane transport;GO:1990575, P:mitochondrial L-ornithine transmembrane transport	GO:0005743, C:mitochondrial inner membrane;GO:0005739, C:mitochondrion	GO:0015297, F:antiporter activity;GO:0061459, F:L-arginine transmembrane transporter activity;GO:0015189, F:L-lysine transmembrane transporter activity;GO:0000064, F:L-ornithine transmembrane transporter activity	PF00153	Mito_carr					10116					GO:1903826;GO:1903401;GO:1990575;GO:0005743;GO:0005739;GO:0015297;GO:0061459;GO:0015189;GO:0000064	NotFound	3.59951e-06	4.40269e-07		0.122314	-3.03134	Down	3.03134	8.1757	3.03134
A6IUA3	6-phosphogluconate dehydrogenase, decarboxylating	RecName: Full=6-phosphogluconate dehydrogenase, decarboxylating {ECO:0000256|PIRNR:PIRNR000109, ECO:0000256|RuleBase:RU000485}; EC=1.1.1.44 {ECO:0000256|PIRNR:PIRNR000109, ECO:0000256|RuleBase:RU000485};	Pgd	100360180			Rattus norvegicus (Rat).					rno:100360180	GO:0046177, P:D-gluconate catabolic process;GO:0009051, P:pentose-phosphate shunt, oxidative branch	GO:0005829, C:cytosol	GO:0050661, F:NADP binding;GO:0008114, F:phosphogluconate 2-dehydrogenase activity;GO:0004616, F:phosphogluconate dehydrogenase (decarboxylating) activity	PF00393;PF03446	6PGD;NAD_binding_2	K00033	6-phosphogluconate dehydrogenase [EC:1.1.1.44 1.1.1.343]	rno00030;rno00480;rno01100;rno01200	Pentose phosphate pathway;Glutathione metabolism;Metabolic pathways;Carbon metabolism	10116	1;1;1;1	Metabolism;Metabolism;Metabolism;Metabolism	1_1;1_6;1_0;1_0	Carbohydrate metabolism;Metabolism of other amino acids;Global and overview maps;Global and overview maps	GO:0046177;GO:0009051;GO:0005829;GO:0050661;GO:0008114;GO:0004616	NotFound	0.000114909	1.41003e-05		0.122709	-3.02669	Down	3.02669	8.14937	3.02669
A6IUH5	Acyl-CoA thioesterase 7, isoform CRA_a	SubName: Full=Acyl-CoA thioesterase 7, isoform CRA_a {ECO:0000313|EMBL:EDL81226.1};	Acot7	26759			Rattus norvegicus (Rat).						GO:0006631, P:fatty acid metabolic process		GO:0052689, F:carboxylic ester hydrolase activity;GO:0016790, F:thiolester hydrolase activity	PF03061	4HBT					10116					GO:0006631;GO:0052689;GO:0016790	NotFound	5.44706e-05	6.77289e-06		0.12434	-3.00763	Down	3.00763	8.04245	3.00763
A0A0G2K178	Bromodomain adjacent to zinc finger domain, 2A	SubName: Full=Bromodomain adjacent to zinc finger domain, 2A {ECO:0000313|Ensembl:ENSRNOP00000071731.2};	Baz2a		ENSRNOG00000053881.2	Nucleus {ECO:0000256|ARBA:ARBA00004123}.	Rattus norvegicus (Rat).	10116.ENSRNOP00000071731	KOG1245				GO:0006338, P:chromatin remodeling;GO:0031507, P:heterochromatin formation;GO:0016479, P:negative regulation of transcription by RNA polymerase I;GO:0000183, P:rDNA heterochromatin formation;GO:0001188, P:RNA polymerase I preinitiation complex assembly	GO:0005677, C:chromatin silencing complex;GO:0090536, C:NoRC complex;GO:0005730, C:nucleolus;GO:0005634, C:nucleus;GO:0033553, C:rDNA heterochromatin	GO:0140463, F:chromatin-protein adaptor activity;GO:0003677, F:DNA binding;GO:0042393, F:histone binding;GO:0070577, F:lysine-acetylated histone binding;GO:0003723, F:RNA binding	PF02791;PF01429;PF15612;PF15613	DDT;MBD;WHIM1;WSD					10116					GO:0006338;GO:0031507;GO:0016479;GO:0000183;GO:0001188;GO:0005677;GO:0090536;GO:0005730;GO:0005634;GO:0033553;GO:0140463;GO:0003677;GO:0042393;GO:0070577;GO:0003723	MBD	7.57883e-05	9.50261e-06		0.125384	-2.99558	Down	2.99558	7.97553	2.99558
A0A8I6A8W2	Syntaxin binding protein 1	SubName: Full=Syntaxin binding protein 1 {ECO:0000313|Ensembl:ENSRNOP00000089501.1};	Stxbp1		ENSRNOG00000015420.9		Rattus norvegicus (Rat).						GO:0015031, P:protein transport;GO:0016192, P:vesicle-mediated transport			PF00995	Sec1					10116					GO:0015031;GO:0016192	NotFound	3.391e-06	4.40269e-07		0.129835	-2.94525	Down	2.94525	7.70211	2.94525
A0A096MJP3	Cleavage and polyadenylation specificity factor subunit 4	RecName: Full=Cleavage and polyadenylation specificity factor subunit 4 {ECO:0000256|ARBA:ARBA00016264, ECO:0000256|RuleBase:RU369008}; Short=CPSF 30 kDa subunit {ECO:0000256|RuleBase:RU369008}; AltName: Full=Cleavage and polyadenylation specificity factor 30 kDa subunit {ECO:0000256|RuleBase:RU369008};	Cpsf4		ENSRNOG00000000985.9	Nucleus {ECO:0000256|RuleBase:RU369008}.	Rattus norvegicus (Rat).						GO:0006397, P:mRNA processing	GO:0005847, C:mRNA cleavage and polyadenylation specificity factor complex	GO:0003723, F:RNA binding;GO:0008270, F:zinc ion binding	PF00642;PF00098	zf-CCCH;zf-CCHC					10116					GO:0006397;GO:0005847;GO:0003723;GO:0008270	NotFound	3.38405e-06	4.40269e-07		0.130101	-2.94229	Down	2.94229	7.68632	2.94229
F1LT09	Uncharacterized protein	SubName: Full=Uncharacterized protein {ECO:0000313|Ensembl:ENSRNOP00000017075.5};	Wdr33		ENSRNOG00000011382.7		Rattus norvegicus (Rat).	10116.ENSRNOP00000017075	KOG0284	R-RNO-159231;R-RNO-72187;R-RNO-72203;R-RNO-73856;R-RNO-77595	Transport of Mature mRNA Derived from an Intronless Transcript;mRNA 3'-end processing;Processing of Capped Intron-Containing Pre-mRNA;RNA Polymerase II Transcription Termination;Processing of Intronless Pre-mRNAs	rno:307524	GO:0006378, P:mRNA polyadenylation	GO:0005847, C:mRNA cleavage and polyadenylation specificity factor complex;GO:0005634, C:nucleus		PF00400	WD40	K15542	polyadenylation factor subunit 2	rno03015	mRNA surveillance pathway	10116	2	Genetic Information Processing	2_2	Translation	GO:0006378;GO:0005847;GO:0005634	NotFound	3.35888e-06	4.40269e-07		0.131076	-2.93152	Down	2.93152	7.62915	2.93152
A0A8I6AWT4	WD repeat domain 6	SubName: Full=WD repeat domain 6 {ECO:0000313|Ensembl:ENSRNOP00000097790.1};	Wdr6		ENSRNOG00000020185.8		Rattus norvegicus (Rat).									PF00400	WD40					10116						NotFound	2.11297e-05	2.88493e-06		0.136534	-2.87267	Down	2.87267	7.32417	2.87267
G3V6I5	DnaJ heat shock protein family (Hsp40) member A3	SubName: Full=DnaJ heat shock protein family (Hsp40) member A3 {ECO:0000313|Ensembl:ENSRNOP00000005479.4};	Dnaja3		ENSRNOG00000003855.8		Rattus norvegicus (Rat).						GO:0006924, P:activation-induced cell death of T cells;GO:0006915, P:apoptotic process;GO:0090398, P:cellular senescence;GO:0006264, P:mitochondrial DNA replication;GO:0007005, P:mitochondrion organization;GO:0043066, P:negative regulation of apoptotic process;GO:0008285, P:negative regulation of cell population proliferation;GO:0043069, P:negative regulation of programmed cell death;GO:0000122, …	GO:0005737, C:cytoplasm;GO:0009898, C:cytoplasmic side of plasma membrane;GO:0005829, C:cytosol;GO:0005759, C:mitochondrial matrix;GO:0042645, C:mitochondrial nucleoid;GO:0005739, C:mitochondrion;GO:0031594, C:neuromuscular junction;GO:0005634, C:nucleus;GO:0045211, C:postsynaptic membrane	GO:0030695, F:GTPase regulator activity;GO:0030544, F:Hsp70 protein binding;GO:0106137, F:IkappaB kinase complex binding;GO:0046872, F:metal ion binding;GO:0051059, F:NF-kappaB binding;GO:0019901, F:protein kinase binding;GO:0044877, F:protein-containing complex binding;GO:0030971, F:receptor tyrosine kinase binding;GO:0005133, F:type II interferon receptor binding;GO:0051082, F:unfolded protein …	PF00226;PF01556	DnaJ;DnaJ_C					10116					GO:0006924;GO:0006915;GO:0090398;GO:0006264;GO:0007005;GO:0043066;GO:0008285;GO:0043069;GO:0000122;GO:0060336;GO:0007528;GO:0042102;GO:0006457;GO:0034341;GO:0071340;GO:0007264;GO:0033077;GO:0005737;GO:0009898;GO:0005829;GO:0005759;GO:0042645;GO:0005739;GO:0031594;GO:0005634;GO:0045211;GO:0030695;GO:0030544;GO:0106137;GO:0046872;GO:0051059;GO:0019901;GO:0044877;GO:0030971;GO:0005133;GO:0051082	NotFound	0.000157061	2.17655e-05		0.138579	-2.85121	Down	2.85121	7.21608	2.85121
A6KBH3	YY1 transcription factor, isoform CRA_b	SubName: Full=YY1 transcription factor, isoform CRA_b {ECO:0000313|EMBL:EDL97559.1};	Yy1				Rattus norvegicus (Rat).						GO:0009952, P:anterior/posterior pattern specification;GO:0030183, P:B cell differentiation;GO:0048593, P:camera-type eye morphogenesis;GO:0071347, P:cellular response to interleukin-1;GO:0034644, P:cellular response to UV;GO:0006338, P:chromatin remodeling;GO:0051276, P:chromosome organization;GO:0006974, P:DNA damage response;GO:0000724, P:double-strand break repair via homologous recombination…	GO:0000785, C:chromatin;GO:0005677, C:chromatin silencing complex;GO:0031011, C:Ino80 complex;GO:0016363, C:nuclear matrix;GO:0005634, C:nucleus;GO:0031519, C:PcG protein complex;GO:0005667, C:transcription regulator complex	GO:0003682, F:chromatin binding;GO:0000987, F:cis-regulatory region sequence-specific DNA binding;GO:0003677, F:DNA binding;GO:0001228, F:DNA-binding transcription activator activity, RNA polymerase II-specific;GO:0003700, F:DNA-binding transcription factor activity;GO:0000981, F:DNA-binding transcription factor activity, RNA polymerase II-specific;GO:0140297, F:DNA-binding transcription factor b…	PF00096	zf-C2H2					10116					GO:0009952;GO:0030183;GO:0048593;GO:0071347;GO:0034644;GO:0006338;GO:0051276;GO:0006974;GO:0000724;GO:0010467;GO:0030097;GO:0071707;GO:0061052;GO:0010629;GO:0032688;GO:1902894;GO:0000122;GO:0045739;GO:0045893;GO:0010628;GO:1904507;GO:0045944;GO:0051726;GO:0033044;GO:0006282;GO:0006275;GO:0060382;GO:0006355;GO:0045995;GO:0006357;GO:0034696;GO:0010225;GO:0006403;GO:0007283;GO:0000723;GO:0000785;GO:…	zf-C2H2	5.16703e-05	7.18787e-06		0.13911	-2.8457	Down	2.8457	7.18855	2.8457
A6J6C3	dual-specificity kinase	RecName: Full=dual-specificity kinase {ECO:0000256|ARBA:ARBA00013203}; EC=2.7.12.1 {ECO:0000256|ARBA:ARBA00013203};	Clk2	365842			Rattus norvegicus (Rat).						GO:0045721, P:negative regulation of gluconeogenesis;GO:0043484, P:regulation of RNA splicing;GO:0010212, P:response to ionizing radiation;GO:0032526, P:response to retinoic acid	GO:0005634, C:nucleus	GO:0005524, F:ATP binding;GO:0042802, F:identical protein binding;GO:0004674, F:protein serine/threonine kinase activity;GO:0004713, F:protein tyrosine kinase activity	PF00069	Pkinase					10116					GO:0045721;GO:0043484;GO:0010212;GO:0032526;GO:0005634;GO:0005524;GO:0042802;GO:0004674;GO:0004713	NotFound	3.13241e-06	4.40269e-07		0.140553	-2.83081	Down	2.83081	7.11476	2.83081
B2RYS7	Ribosome production factor 1	RecName: Full=Ribosome production factor 1 {ECO:0000256|ARBA:ARBA00040221}; AltName: Full=Brix domain-containing protein 5 {ECO:0000256|ARBA:ARBA00043178}; AltName: Full=Ribosome biogenesis protein RPF1 {ECO:0000256|ARBA:ARBA00042600};	Rpf1	499725		Nucleus, nucleolus {ECO:0000256|ARBA:ARBA00004604}.	Rattus norvegicus (Rat).					rno:499725	GO:0006364, P:rRNA processing	GO:0005730, C:nucleolus	GO:0042134, F:rRNA primary transcript binding	PF04427	Brix	K14846	ribosome production factor 1			10116					GO:0006364;GO:0005730;GO:0042134	NotFound	5.38404e-05	7.63711e-06		0.141847	-2.81759	Down	2.81759	7.04984	2.81759
Q6TXG6	Gag-Pol polyprotein	RecName: Full=Gag-Pol polyprotein {ECO:0000256|ARBA:ARBA00018735};				Host cell membrane {ECO:0000256|ARBA:ARBA00004425}; Lipid-anchor {ECO:0000256|ARBA:ARBA00004425}.	Rattus norvegicus (Rat).						GO:0015074, P:DNA integration;GO:0006508, P:proteolysis;GO:0019068, P:virion assembly	GO:0016020, C:membrane	GO:0004190, F:aspartic-type endopeptidase activity;GO:0003676, F:nucleic acid binding;GO:0003964, F:RNA-directed DNA polymerase activity;GO:0004523, F:RNA-DNA hybrid ribonuclease activity;GO:0008270, F:zinc ion binding	PF01140;PF02093;PF18697;PF00075;PF17917;PF00665;PF00077;PF16721	Gag_MA;Gag_p30;MLVIN_C;RNase_H;RT_RNaseH;rve;RVP;zf-H3C2					10116					GO:0015074;GO:0006508;GO:0019068;GO:0016020;GO:0004190;GO:0003676;GO:0003964;GO:0004523;GO:0008270	NotFound	0.000324577	4.65037e-05		0.143275	-2.80315	Down	2.80315	6.9796	2.80315
A6HLZ8	Kinetochore protein SPC25	RecName: Full=Kinetochore protein SPC25 {ECO:0000256|ARBA:ARBA00013692, ECO:0000256|RuleBase:RU367150};	Spc25	295661		Chromosome, centromere {ECO:0000256|ARBA:ARBA00004584}. Nucleus {ECO:0000256|RuleBase:RU367150}. Chromosome, centromere, kinetochore {ECO:0000256|RuleBase:RU367150}.	Rattus norvegicus (Rat).					rno:295661	GO:0051301, P:cell division;GO:0007059, P:chromosome segregation	GO:0031262, C:Ndc80 complex;GO:0005634, C:nucleus		PF08234	Spindle_Spc25	K11550	kinetochore protein Spc25, animal type			10116					GO:0051301;GO:0007059;GO:0031262;GO:0005634	NotFound	3.05471e-06	4.40269e-07		0.144128	-2.79458	Down	2.79458	6.93827	2.79458
F7F888	Metastasis associated 1 family, member 2	SubName: Full=Metastasis associated 1 family, member 2 {ECO:0000313|Ensembl:ENSRNOP00000027141.6};	Mta2		ENSRNOG00000019913.6		Rattus norvegicus (Rat).	10116.ENSRNOP00000027141	KOG3554				GO:0006338, P:chromatin remodeling;GO:0006306, P:DNA methylation;GO:0016575, P:histone deacetylation;GO:0045892, P:negative regulation of DNA-templated transcription;GO:0000122, P:negative regulation of transcription by RNA polymerase II;GO:0045944, P:positive regulation of transcription by RNA polymerase II;GO:0010762, P:regulation of fibroblast migration	GO:0000781, C:chromosome, telomeric region;GO:0000118, C:histone deacetylase complex;GO:0005654, C:nucleoplasm;GO:0005634, C:nucleus;GO:0016581, C:NuRD complex;GO:0005667, C:transcription regulator complex	GO:0003682, F:chromatin binding;GO:0004407, F:histone deacetylase activity;GO:0042826, F:histone deacetylase binding;GO:0046872, F:metal ion binding;GO:0061629, F:RNA polymerase II-specific DNA-binding transcription factor binding;GO:0043565, F:sequence-specific DNA binding;GO:0003713, F:transcription coactivator activity;GO:0003712, F:transcription coregulator activity;GO:0003714, F:transcriptio…	PF01426;PF01448;PF00320;PF17226	BAH;ELM2;GATA;MTA_R1					10116					GO:0006338;GO:0006306;GO:0016575;GO:0045892;GO:0000122;GO:0045944;GO:0010762;GO:0000781;GO:0000118;GO:0005654;GO:0005634;GO:0016581;GO:0005667;GO:0003682;GO:0004407;GO:0042826;GO:0046872;GO:0061629;GO:0043565;GO:0003713;GO:0003712;GO:0003714	zf-GATA	0.000365513	5.31102e-05		0.145303	-2.78286	Down	2.78286	6.88216	2.78286
A6IAU3	Tp53rk binding protein, isoform CRA_c	SubName: Full=Tp53rk binding protein, isoform CRA_c {ECO:0000313|EMBL:EDL91211.1};	Tprkb			Nucleus {ECO:0000256|ARBA:ARBA00004123}.	Rattus norvegicus (Rat).						GO:0008033, P:tRNA processing	GO:0005634, C:nucleus		PF08617	CGI-121					10116					GO:0008033;GO:0005634	NotFound	3.02625e-06	4.40269e-07		0.145483	-2.78108	Down	2.78108	6.87364	2.78108
A6JUJ9	Arginase	RecName: Full=Arginase {ECO:0000256|RuleBase:RU361159}; EC=3.5.3.1 {ECO:0000256|RuleBase:RU361159};	Arg1	29221			Rattus norvegicus (Rat).						GO:0006525, P:arginine metabolic process;GO:0042832, P:defense response to protozoan;GO:0046007, P:negative regulation of activated T cell proliferation;GO:2000552, P:negative regulation of T-helper 2 cell cytokine production;GO:0060336, P:negative regulation of type II interferon-mediated signaling pathway;GO:0070965, P:positive regulation of neutrophil mediated killing of fungus;GO:0009624, P:r…	GO:0005615, C:extracellular space	GO:0004053, F:arginase activity;GO:0046872, F:metal ion binding	PF00491	Arginase					10116					GO:0006525;GO:0042832;GO:0046007;GO:2000552;GO:0060336;GO:0070965;GO:0009624;GO:0000050;GO:0005615;GO:0004053;GO:0046872	NotFound	3.02123e-06	4.40269e-07		0.145725	-2.77868	Down	2.77868	6.86224	2.77868
A6K310	threonine--tRNA ligase	RecName: Full=threonine--tRNA ligase {ECO:0000256|ARBA:ARBA00013163}; EC=6.1.1.3 {ECO:0000256|ARBA:ARBA00013163}; AltName: Full=Threonyl-tRNA synthetase {ECO:0000256|ARBA:ARBA00031900};	Tars2				Rattus norvegicus (Rat).						GO:0006435, P:threonyl-tRNA aminoacylation	GO:0005737, C:cytoplasm	GO:0005524, F:ATP binding;GO:0004829, F:threonine-tRNA ligase activity	PF03129;PF02824;PF00587;PF07973	HGTP_anticodon;TGS;tRNA-synt_2b;tRNA_SAD					10116					GO:0006435;GO:0005737;GO:0005524;GO:0004829	NotFound	2.98312e-06	4.40269e-07		0.147587	-2.76037	Down	2.76037	6.77568	2.76037
A6IE00	Transmembrane protein 168	RecName: Full=Transmembrane protein 168 {ECO:0000256|ARBA:ARBA00014572};	RGD1307778			Nucleus membrane {ECO:0000256|ARBA:ARBA00004232}; Multi-pass membrane protein {ECO:0000256|ARBA:ARBA00004232}.	Rattus norvegicus (Rat).							GO:0031965, C:nuclear membrane								10116					GO:0031965	NotFound	2.94836e-06	4.40269e-07		0.149327	-2.74346	Down	2.74346	6.69672	2.74346
A0A8I5ZQB0	RNA helicase	RecName: Full=RNA helicase {ECO:0000256|ARBA:ARBA00012552}; EC=3.6.4.13 {ECO:0000256|ARBA:ARBA00012552};	Ddx54		ENSRNOG00000001377.8	Nucleus, nucleolus {ECO:0000256|ARBA:ARBA00004604}.	Rattus norvegicus (Rat).						GO:0016070, P:RNA metabolic process;GO:0006396, P:RNA processing;GO:0006364, P:rRNA processing	GO:0005730, C:nucleolus;GO:0005634, C:nucleus	GO:0005524, F:ATP binding;GO:0016787, F:hydrolase activity;GO:0030331, F:nuclear estrogen receptor binding;GO:0003723, F:RNA binding;GO:0003724, F:RNA helicase activity;GO:0005102, F:signaling receptor binding;GO:0003714, F:transcription corepressor activity	PF08147;PF00270;PF00271	DBP10CT;DEAD;Helicase_C					10116					GO:0016070;GO:0006396;GO:0006364;GO:0005730;GO:0005634;GO:0005524;GO:0016787;GO:0030331;GO:0003723;GO:0003724;GO:0005102;GO:0003714	NotFound	5.12925e-05	7.66888e-06		0.149513	-2.74166	Down	2.74166	6.68839	2.74166
A0A8I5ZJH2	AU RNA binding methylglutaconyl-CoA hydratase	SubName: Full=AU RNA binding methylglutaconyl-CoA hydratase {ECO:0000313|Ensembl:ENSRNOP00000077435.1};	Auh		ENSRNOG00000011684.8		Rattus norvegicus (Rat).									PF00378	ECH_1					10116						NotFound	2.76657e-05	4.21352e-06		0.152302	-2.715	Down	2.715	6.56592	2.715
A0A8I5Y9V2	FGF1 intracellular binding protein	SubName: Full=FGF1 intracellular binding protein {ECO:0000313|Ensembl:ENSRNOP00000077994.1};	Fibp		ENSRNOG00000020567.7		Rattus norvegicus (Rat).							GO:0016020, C:membrane;GO:0005634, C:nucleus	GO:0017134, F:fibroblast growth factor binding	PF05427	FIBP					10116					GO:0016020;GO:0005634;GO:0017134	NotFound	2.87871e-06	4.40269e-07		0.15294	-2.70896	Down	2.70896	6.53852	2.70896
A6HTR9	S-formylglutathione hydrolase	RecName: Full=S-formylglutathione hydrolase {ECO:0000256|ARBA:ARBA00016774}; EC=3.1.2.12 {ECO:0000256|ARBA:ARBA00012479}; AltName: Full=Esterase D {ECO:0000256|ARBA:ARBA00032082};	Esd				Rattus norvegicus (Rat).						GO:0046294, P:formaldehyde catabolic process		GO:0052689, F:carboxylic ester hydrolase activity;GO:0018738, F:S-formylglutathione hydrolase activity	PF00756	Esterase					10116					GO:0046294;GO:0052689;GO:0018738	NotFound	4.49818e-05	6.94237e-06		0.154337	-2.69584	Down	2.69584	6.47932	2.69584
A0A8I6A3X6	Anaphase promoting complex subunit 1	SubName: Full=Anaphase promoting complex subunit 1 {ECO:0000313|Ensembl:ENSRNOP00000085653.1};	Anapc1		ENSRNOG00000016965.7		Rattus norvegicus (Rat).						GO:0031145, P:anaphase-promoting complex-dependent catabolic process;GO:0007091, P:metaphase/anaphase transition of mitotic cell cycle;GO:0070979, P:protein K11-linked ubiquitination	GO:0005680, C:anaphase-promoting complex;GO:0005634, C:nucleus	GO:0060090, F:molecular adaptor activity	PF12859;PF18122;PF20518	ANAPC1;APC1_C;Apc1_MidN					10116					GO:0031145;GO:0007091;GO:0070979;GO:0005680;GO:0005634;GO:0060090	NotFound	2.85186e-06	4.40269e-07		0.15438	-2.69545	Down	2.69545	6.47754	2.69545
G3V6Y4	Probable ribosome biogenesis protein RLP24	RecName: Full=Probable ribosome biogenesis protein RLP24 {ECO:0000256|ARBA:ARBA00039784}; AltName: Full=Ribosomal L24 domain-containing protein 1 {ECO:0000256|ARBA:ARBA00042993};	Rsl24d1		ENSRNOG00000052787.2	Nucleus {ECO:0000256|ARBA:ARBA00004123}.	Rattus norvegicus (Rat).						GO:0042254, P:ribosome biogenesis	GO:0005634, C:nucleus	GO:0003735, F:structural constituent of ribosome	PF01246	Ribosomal_L24e					10116					GO:0042254;GO:0005634;GO:0003735	NotFound	6.84045e-05	1.08073e-05		0.157992	-2.66208	Down	2.66208	6.32945	2.66208
A0A8I6AH03	Switching B-cell complex subunit SWAP70	SubName: Full=Switching B-cell complex subunit SWAP70 {ECO:0000313|Ensembl:ENSRNOP00000093197.1};	Swap70		ENSRNOG00000009910.7		Rattus norvegicus (Rat).						GO:0051017, P:actin filament bundle assembly;GO:0045190, P:isotype switching;GO:0030835, P:negative regulation of actin filament depolymerization;GO:0033633, P:negative regulation of cell-cell adhesion mediated by integrin;GO:1902309, P:negative regulation of peptidyl-serine dephosphorylation;GO:0032233, P:positive regulation of actin filament bundle assembly;GO:0007204, P:positive regulation of …	GO:0005737, C:cytoplasm;GO:0005634, C:nucleus	GO:0005524, F:ATP binding;GO:0003677, F:DNA binding	PF00169	PH					10116					GO:0051017;GO:0045190;GO:0030835;GO:0033633;GO:1902309;GO:0032233;GO:0007204;GO:0060754;GO:0008064;GO:0032880;GO:0016444;GO:0005737;GO:0005634;GO:0005524;GO:0003677	NotFound	2.77584e-06	4.40269e-07		0.158608	-2.65646	Down	2.65646	6.30486	2.65646
Q5XIP0	DnaJ heat shock protein family (Hsp40) member B4	SubName: Full=DnaJ heat shock protein family (Hsp40) member B4 {ECO:0000313|Ensembl:ENSRNOP00000017381.6};	Dnajb4	295549	ENSRNOG00000013011.8		Rattus norvegicus (Rat).	10116.ENSRNOP00000017381	KOG0714			rno:295549	GO:0051085, P:chaperone cofactor-dependent protein refolding;GO:0000122, P:negative regulation of transcription by RNA polymerase II	GO:0005829, C:cytosol;GO:0005654, C:nucleoplasm;GO:0005886, C:plasma membrane	GO:0001671, F:ATPase activator activity;GO:0051087, F:protein-folding chaperone binding;GO:0051082, F:unfolded protein binding	PF00226;PF01556	DnaJ;DnaJ_C	K09510	DnaJ homolog subfamily B member 4			10116					GO:0051085;GO:0000122;GO:0005829;GO:0005654;GO:0005886;GO:0001671;GO:0051087;GO:0051082	NotFound	2.40008e-05	3.815e-06		0.158953	-2.65333	Down	2.65333	6.29117	2.65333
A6KSJ6	Similar to RIKEN cDNA 1110005A23, isoform CRA_d	SubName: Full=Similar to RIKEN cDNA 1110005A23, isoform CRA_d {ECO:0000313|EMBL:EDL84794.1};	Sarnp				Rattus norvegicus (Rat).									PF02037	SAP					10116						NotFound	8.88306e-05	1.41838e-05		0.159673	-2.64681	Down	2.64681	6.26281	2.64681
A6IQE2	Peptidyl-prolyl cis-trans isomerase	RecName: Full=Peptidyl-prolyl cis-trans isomerase {ECO:0000256|RuleBase:RU363014}; EC=5.2.1.8 {ECO:0000256|RuleBase:RU363014};	Pin4				Rattus norvegicus (Rat).						GO:0006364, P:rRNA processing	GO:0005634, C:nucleus	GO:0003690, F:double-stranded DNA binding;GO:0003755, F:peptidyl-prolyl cis-trans isomerase activity	PF13616	Rotamase_3					10116					GO:0006364;GO:0005634;GO:0003690;GO:0003755	NotFound	2.58889e-05	4.13963e-06		0.1599	-2.64476	Down	2.64476	6.25393	2.64476
A0A8I6AHC9	THO complex subunit 5	SubName: Full=THO complex subunit 5 {ECO:0000313|Ensembl:ENSRNOP00000087796.1};	Thoc5		ENSRNOG00000008456.7	Nucleus {ECO:0000256|ARBA:ARBA00004123}.	Rattus norvegicus (Rat).							GO:0005634, C:nucleus		PF09766	FmiP_Thoc5					10116					GO:0005634	NotFound	7.86723e-05	1.29252e-05		0.164292	-2.60567	Down	2.60567	6.08674	2.60567
A0A8I5ZP05	Transmembrane 7 superfamily member 2	SubName: Full=Transmembrane 7 superfamily member 2 {ECO:0000313|Ensembl:ENSRNOP00000079643.1};	Tm7sf2		ENSRNOG00000020989.8	Membrane {ECO:0000256|ARBA:ARBA00004141}; Multi- pass membrane protein {ECO:0000256|ARBA:ARBA00004141}.	Rattus norvegicus (Rat).						GO:0006695, P:cholesterol biosynthetic process	GO:0005637, C:nuclear inner membrane;GO:0031090, C:organelle membrane;GO:0043235, C:receptor complex	GO:0050613, F:delta14-sterol reductase activity	PF01222	ERG4_ERG24					10116					GO:0006695;GO:0005637;GO:0031090;GO:0043235;GO:0050613	NotFound	2.66125e-06	4.40269e-07		0.165437	-2.59565	Down	2.59565	6.0446	2.59565
A0A140TA98	Metastasis associated 1	SubName: Full=Metastasis associated 1 {ECO:0000313|Ensembl:ENSRNOP00000006521.7};	Mta1		ENSRNOG00000004711.8		Rattus norvegicus (Rat).						GO:0006355, P:regulation of DNA-templated transcription	GO:0005634, C:nucleus	GO:0003682, F:chromatin binding;GO:0046872, F:metal ion binding;GO:0043565, F:sequence-specific DNA binding	PF01426;PF01448;PF00320;PF17226;PF00249	BAH;ELM2;GATA;MTA_R1;Myb_DNA-binding					10116					GO:0006355;GO:0005634;GO:0003682;GO:0046872;GO:0043565	zf-GATA	4.39847e-05	7.30127e-06		0.165996	-2.59078	Down	2.59078	6.02425	2.59078
A0A8I6A2J0	DAB adaptor protein 2	SubName: Full=DAB adaptor protein 2 {ECO:0000313|Ensembl:ENSRNOP00000085091.1};	Dab2	79128	ENSRNOG00000028930.7	Cytoplasm {ECO:0000256|ARBA:ARBA00004496}.	Rattus norvegicus (Rat).						GO:0030154, P:cell differentiation	GO:0005737, C:cytoplasm		PF21792;PF00640	DAB2_SBM;PID					10116					GO:0030154;GO:0005737	NotFound	2.62134e-06	4.40269e-07		0.167956	-2.57385	Down	2.57385	5.95394	2.57385
D3ZJ32	Extended synaptotagmin 2	SubName: Full=Extended synaptotagmin 2 {ECO:0000313|Ensembl:ENSRNOP00000006582.7};	Esyt2		ENSRNOG00000032391.6	Cell membrane {ECO:0000256|ARBA:ARBA00004202}; Peripheral membrane protein {ECO:0000256|ARBA:ARBA00004202}. Endoplasmic reticulum membrane {ECO:0000256|ARBA:ARBA00004477}; Multi- pass membrane protein {ECO:0000256|ARBA:ARBA00004477}. Membrane {ECO:0000256|ARBA:ARBA00004141}; Multi-pass membrane protein {ECO:0000256|ARBA:ARBA00004141}. Membrane {ECO:0000256|ARBA:ARBA00004170}; Peripheral membrane …	Rattus norvegicus (Rat).	10116.ENSRNOP00000006582	KOG1012	R-RNO-1660662	Glycosphingolipid metabolism		GO:0061817, P:endoplasmic reticulum-plasma membrane tethering;GO:0006869, P:lipid transport	GO:0005789, C:endoplasmic reticulum membrane;GO:0140268, C:endoplasmic reticulum-plasma membrane contact site;GO:0031234, C:extrinsic component of cytoplasmic side of plasma membrane;GO:0044232, C:organelle membrane contact site	GO:0005509, F:calcium ion binding;GO:0005544, F:calcium-dependent phospholipid binding;GO:0042802, F:identical protein binding;GO:0031210, F:phosphatidylcholine binding;GO:0008429, F:phosphatidylethanolamine binding;GO:0035091, F:phosphatidylinositol binding	PF00168;PF17047	C2;SMP_LBD					10116					GO:0061817;GO:0006869;GO:0005789;GO:0140268;GO:0031234;GO:0044232;GO:0005509;GO:0005544;GO:0042802;GO:0031210;GO:0008429;GO:0035091	NotFound	2.6187e-06	4.40269e-07		0.168125	-2.57239	Down	2.57239	5.94795	2.57239
P02262	Histone H2A type 1	RecName: Full=Histone H2A type 1;				Nucleus. Chromosome.	Rattus norvegicus (Rat).							GO:0000786, C:nucleosome;GO:0005634, C:nucleus	GO:0003677, F:DNA binding;GO:0046982, F:protein heterodimerization activity;GO:0030527, F:structural constituent of chromatin	PF00125;PF16211	Histone;Histone_H2A_C					10116					GO:0000786;GO:0005634;GO:0003677;GO:0046982;GO:0030527	NotFound	0.000832236	0.000144324		0.173418	-2.52768	Down	2.52768	5.76643	2.52768
A0A8I6ALH1	Symplekin scaffold protein	SubName: Full=Symplekin scaffold protein {ECO:0000313|Ensembl:ENSRNOP00000096286.1};	Sympk		ENSRNOG00000014353.8	Nucleus {ECO:0000256|ARBA:ARBA00004123}.	Rattus norvegicus (Rat).						GO:0006397, P:mRNA processing	GO:0005737, C:cytoplasm;GO:0005847, C:mRNA cleavage and polyadenylation specificity factor complex;GO:0016604, C:nuclear body;GO:0097165, C:nuclear stress granule;GO:0005654, C:nucleoplasm		PF11935;PF12295	SYMPK_PTA1_N;Symplekin_C					10116					GO:0006397;GO:0005737;GO:0005847;GO:0016604;GO:0097165;GO:0005654	NotFound	2.51596e-06	4.40269e-07		0.174991	-2.51465	Down	2.51465	5.71459	2.51465
A6KCK0	RCG50860, isoform CRA_a	SubName: Full=RCG50860, isoform CRA_a {ECO:0000313|EMBL:EDL86942.1};				Mitochondrion inner membrane {ECO:0000256|ARBA:ARBA00004434}; Single-pass membrane protein {ECO:0000256|ARBA:ARBA00004434}.	Rattus norvegicus (Rat).							GO:0005743, C:mitochondrial inner membrane	GO:0043022, F:ribosome binding	PF07766	LETM1_RBD					10116					GO:0005743;GO:0043022	NotFound	2.50398e-06	4.40269e-07		0.175828	-2.50777	Down	2.50777	5.68739	2.50777
D4A131	Mitochondrial ribosomal protein L4	SubName: Full=Mitochondrial ribosomal protein L4 {ECO:0000313|Ensembl:ENSRNOP00000045893.3};	Mrpl4	363023	ENSRNOG00000020659.6		Rattus norvegicus (Rat).	10116.ENSRNOP00000045893	KOG1624	R-RNO-5389840;R-RNO-5419276	Mitochondrial translation elongation;Mitochondrial translation termination	rno:363023	GO:0006412, P:translation	GO:0005762, C:mitochondrial large ribosomal subunit;GO:0005739, C:mitochondrion	GO:0003735, F:structural constituent of ribosome	PF00573	Ribosomal_L4	K02926	large subunit ribosomal protein L4	rno03010	Ribosome	10116	2	Genetic Information Processing	2_2	Translation	GO:0006412;GO:0005762;GO:0005739;GO:0003735	NotFound	1.43517e-05	2.52504e-06		0.17594	-2.50684	Down	2.50684	5.68376	2.50684
A0A8I5XWQ5	SR-related CTD-associated factor 8	SubName: Full=SR-related CTD-associated factor 8 {ECO:0000313|Ensembl:ENSRNOP00000078015.1};	Scaf8		ENSRNOG00000016919.8		Rattus norvegicus (Rat).								GO:0003723, F:RNA binding	PF04818;PF00076	CID;RRM_1					10116					GO:0003723	NotFound	4.53211e-05	8.05644e-06		0.177764	-2.49197	Down	2.49197	5.62545	2.49197
A0A0G2K5H7	Strawberry notch homolog 1	SubName: Full=Strawberry notch homolog 1 {ECO:0000313|Ensembl:ENSRNOP00000073430.2};	Sbno1		ENSRNOG00000001064.8		Rattus norvegicus (Rat).						GO:0006355, P:regulation of DNA-templated transcription			PF13872;PF13871	AAA_34;Helicase_C_4					10116					GO:0006355	NotFound	2.47386e-06	4.40269e-07		0.177969	-2.4903	Down	2.4903	5.61896	2.4903
D4A1D8	Surfeit locus protein 4	RecName: Full=Surfeit locus protein 4 {ECO:0000256|ARBA:ARBA00018454};	Surf4		ENSRNOG00000060005.2	Endoplasmic reticulum membrane {ECO:0000256|ARBA:ARBA00004477}; Multi-pass membrane protein {ECO:0000256|ARBA:ARBA00004477}. Endoplasmic reticulum-Golgi intermediate compartment membrane {ECO:0000256|ARBA:ARBA00004457}; Multi-pass membrane protein {ECO:0000256|ARBA:ARBA00004457}. Golgi apparatus membrane {ECO:0000256|ARBA:ARBA00004653}; Multi-pass membrane protein {ECO:0000256|ARBA:ARBA00004653}.…	Rattus norvegicus (Rat).		KOG3998				GO:0007030, P:Golgi organization;GO:0055088, P:lipid homeostasis;GO:0042953, P:lipoprotein transport;GO:0010638, P:positive regulation of organelle organization;GO:0032368, P:regulation of lipid transport	GO:0005783, C:endoplasmic reticulum;GO:0005789, C:endoplasmic reticulum membrane;GO:0005793, C:endoplasmic reticulum-Golgi intermediate compartment;GO:0033116, C:endoplasmic reticulum-Golgi intermediate compartment membrane;GO:0000139, C:Golgi membrane	GO:0038024, F:cargo receptor activity	PF02077	SURF4					10116					GO:0007030;GO:0055088;GO:0042953;GO:0010638;GO:0032368;GO:0005783;GO:0005789;GO:0005793;GO:0033116;GO:0000139;GO:0038024	NotFound	2.45364e-06	4.40269e-07		0.179435	-2.47847	Down	2.47847	5.57305	2.47847
A6KFL3	H/ACA ribonucleoprotein complex subunit	RecName: Full=H/ACA ribonucleoprotein complex subunit {ECO:0000256|RuleBase:RU364004};	RGD1306802			Nucleus, nucleolus {ECO:0000256|RuleBase:RU364004}.	Rattus norvegicus (Rat).						GO:0000493, P:box H/ACA snoRNP assembly;GO:0001522, P:pseudouridine synthesis;GO:0006364, P:rRNA processing	GO:0005730, C:nucleolus;GO:0005732, C:sno(s)RNA-containing ribonucleoprotein complex	GO:0003723, F:RNA binding	PF04410	Gar1					10116					GO:0000493;GO:0001522;GO:0006364;GO:0005730;GO:0005732;GO:0003723	NotFound	2.31021e-06	4.40269e-07		0.190575	-2.39157	Down	2.39157	5.24728	2.39157
A6JTI1	RCG45486, isoform CRA_a	SubName: Full=RCG45486, isoform CRA_a {ECO:0000313|EMBL:EDL93466.1}; Flags: Fragment;				Nucleus {ECO:0000256|ARBA:ARBA00004123}.	Rattus norvegicus (Rat).							GO:0005634, C:nucleus		PF04935	SURF6					10116					GO:0005634	NotFound	2.9219e-05	5.5901e-06		0.191317	-2.38596	Down	2.38596	5.22693	2.38596
P60711	Actin, cytoplasmic 1	RecName: Full=Actin, cytoplasmic 1; EC=3.6.4.- {ECO:0000250|UniProtKB:P68137}; AltName: Full=Beta-actin; Contains: RecName: Full=Actin, cytoplasmic 1, N-terminally processed;	Actb	81822	ENSRNOG00000034254	Cytoplasm, cytoskeleton {ECO:0000250|UniProtKB:P60709}. Nucleus {ECO:0000250|UniProtKB:P60709}. Note=Localized in cytoplasmic mRNP granules containing untranslated mRNAs. {ECO:0000250|UniProtKB:P60709}.	Rattus norvegicus (Rat).	10116.ENSRNOP00000044296	KOG0676	R-RNO-190873;R-RNO-196025;R-RNO-2029482;R-RNO-3928662;R-RNO-418990;R-RNO-437239;R-RNO-4420097;R-RNO-445095;R-RNO-446353;R-RNO-5626467;R-RNO-5663213;R-RNO-5663220;R-RNO-5674135;R-RNO-8856828;R-RNO-9013418	Gap junction degradation;Formation of annular gap junctions;Regulation of actin dynamics for phagocytic cup formation;EPHB-mediated forward signaling;Adherens junctions interactions;Recycling pathway of L1;VEGFA-VEGFR2 Pathway;Interaction between L1 and Ankyrins;Cell-extracellular matrix interactions;RHO GTPases activate IQGAPs;RHO GTPases Activate WASPs and WAVEs;RHO GTPases Activate Formins;MAP…	rno:81822	GO:0034333, P:adherens junction assembly;GO:0045176, P:apical protein localization;GO:0007409, P:axonogenesis;GO:0048870, P:cell motility;GO:0072749, P:cellular response to cytochalasin B;GO:0071257, P:cellular response to electrical stimulus;GO:0007623, P:circadian rhythm;GO:0007163, P:establishment or maintenance of cell polarity;GO:0043968, P:histone H2A acetylation;GO:0043967, P:histone H4 ac…	GO:0015629, C:actin cytoskeleton;GO:0005884, C:actin filament;GO:0005912, C:adherens junction;GO:0043296, C:apical junction complex;GO:0030424, C:axon;GO:0005903, C:brush border;GO:0044305, C:calyx of Held;GO:0005911, C:cell-cell junction;GO:0030863, C:cortical cytoskeleton;GO:0005737, C:cytoplasm;GO:0036464, C:cytoplasmic ribonucleoprotein granule;GO:0005856, C:cytoskeleton;GO:0005829, C:cytosol…	GO:0005524, F:ATP binding;GO:0016787, F:hydrolase activity;GO:0042802, F:identical protein binding;GO:0019894, F:kinesin binding;GO:0050998, F:nitric-oxide synthase binding;GO:0019901, F:protein kinase binding;GO:0098973, F:structural constituent of postsynaptic actin cytoskeleton;GO:0030957, F:Tat protein binding	PF00022	Actin	K05692	actin beta/gamma 1	rno03082;rno04015;rno04145;rno04210;rno04390;rno04510;rno04520;rno04530;rno04611;rno04613;rno04670;rno04714;rno04810;rno04814;rno04919;rno04921;rno04971;rno05014;rno05100;rno05132;rno05135;rno05164;rno05205;rno05225;rno05410;rno05412;rno05414;rno05416;rno05418	ATP-dependent chromatin remodeling;Rap1 signaling pathway;Phagosome;Apoptosis;Hippo signaling pathway;Focal adhesion;Adherens junction;Tight junction;Platelet activation;Neutrophil extracellular trap formation;Leukocyte transendothelial migration;Thermogenesis;Regulation of actin cytoskeleton;Motor proteins;Thyroid hormone signaling pathway;Oxytocin signaling pathway;Gastric acid secretion;Amyotr…	10116	;3;4;4;3;4;4;4;5;5;5;5;4;;5;5;5;6;6;6;6;6;6;6;6;6;6;6;6	;Environmental Information Processing;Cellular Processes;Cellular Processes;Environmental Information Processing;Cellular Processes;Cellular Processes;Cellular Processes;Organismal Systems;Organismal Systems;Organismal Systems;Organismal Systems;Cellular Processes;;Organismal Systems;Organismal Systems;Organismal Systems;Human Diseases;Human Diseases;Human Diseases;Human Diseases;Human Diseases;H…	;3_2;4_1;4_2;3_2;4_3;4_3;4_3;5_1;5_1;5_1;5_10;4_5;;5_2;5_2;5_4;6_7;6_4;6_4;6_4;6_3;6_1;6_2;6_9;6_9;6_9;6_9;6_9	;Signal transduction;Transport and catabolism;Cell growth and death;Signal transduction;Cellular community - eukaryotes;Cellular community - eukaryotes;Cellular community - eukaryotes;Immune system;Immune system;Immune system;Environmental adaptation;Cell motility;;Endocrine system;Endocrine system;Digestive system;Neurodegenerative disease;Infectious disease: bacterial;Infectious disease: bacter…	GO:0034333;GO:0045176;GO:0007409;GO:0048870;GO:0072749;GO:0071257;GO:0007623;GO:0007163;GO:0043968;GO:0043967;GO:0001738;GO:0032091;GO:1905168;GO:0098974;GO:0071896;GO:0051726;GO:0000079;GO:0051621;GO:1903076;GO:1900242;GO:0150111;GO:0022898;GO:0035902;GO:0009612;GO:0060041;GO:0015629;GO:0005884;GO:0005912;GO:0043296;GO:0030424;GO:0005903;GO:0044305;GO:0005911;GO:0030863;GO:0005737;GO:0036464;GO:…	NotFound	2.2891e-06	4.40269e-07		0.192333	-2.37832	Down	2.37832	5.19932	2.37832
F1M7P8	SPRY domain containing 3	SubName: Full=SPRY domain containing 3 {ECO:0000313|Ensembl:ENSRNOP00000052188.2};	Spryd3		ENSRNOG00000010793.7		Rattus norvegicus (Rat).	10116.ENSRNOP00000052188	KOG1477			rno:315327				PF00622	SPRY					10116						NotFound	4.35327e-05	8.37297e-06		0.192337	-2.37829	Down	2.37829	5.1992	2.37829
A0A8L2URJ2	heme oxygenase (biliverdin-producing)	RecName: Full=heme oxygenase (biliverdin-producing) {ECO:0000256|ARBA:ARBA00012360}; EC=1.14.14.18 {ECO:0000256|ARBA:ARBA00012360};	Hmox2		ENSRNOG00000003773.7		Rattus norvegicus (Rat).						GO:0006788, P:heme oxidation	GO:0016020, C:membrane	GO:0004392, F:heme oxygenase (decyclizing) activity;GO:0046872, F:metal ion binding	PF01126	Heme_oxygenase					10116					GO:0006788;GO:0016020;GO:0004392;GO:0046872	NotFound	3.33789e-05	6.45824e-06		0.193483	-2.36972	Down	2.36972	5.16843	2.36972
A6KG10	Guanine nucleotide-binding protein-like 3	RecName: Full=Guanine nucleotide-binding protein-like 3 {ECO:0000256|ARBA:ARBA00016532};	Gnl3	290556		Nucleus {ECO:0000256|ARBA:ARBA00004123}.	Rattus norvegicus (Rat).					rno:290556		GO:0005730, C:nucleolus	GO:0005525, F:GTP binding	PF08701;PF01926	GN3L_Grn1;MMR_HSR1	K14538	nuclear GTP-binding protein	rno03008	Ribosome biogenesis in eukaryotes	10116	2	Genetic Information Processing	2_2	Translation	GO:0005730;GO:0005525	NotFound	0.000215217	4.24829e-05		0.197395	-2.34084	Down	2.34084	5.06598	2.34084
G3V8U2	Kelch-like ECH-associated protein 1	RecName: Full=Kelch-like ECH-associated protein 1 {ECO:0000256|ARBA:ARBA00018407};	Keap1	117519	ENSRNOG00000020878.5	Cytoplasm {ECO:0000256|ARBA:ARBA00004496}. Nucleus {ECO:0000256|ARBA:ARBA00004123}.	Rattus norvegicus (Rat).					rno:117519	GO:0070887, P:cellular response to chemical stimulus;GO:0016567, P:protein ubiquitination	GO:0005737, C:cytoplasm;GO:0005634, C:nucleus		PF07707;PF00651;PF01344	BACK;BTB;Kelch_1	K10456	kelch-like protein 19	rno04120;rno05012;rno05200;rno05208;rno05225;rno05418	Ubiquitin mediated proteolysis;Parkinson disease;Pathways in cancer;Chemical carcinogenesis - reactive oxygen species;Hepatocellular carcinoma;Fluid shear stress and atherosclerosis	10116	2;6;6;6;6;6	Genetic Information Processing;Human Diseases;Human Diseases;Human Diseases;Human Diseases;Human Diseases	2_3;6_7;6_1;6_1;6_2;6_9	Folding, sorting and degradation;Neurodegenerative disease;Cancer: overview;Cancer: overview;Cancer: specific types;Cardiovascular disease	GO:0070887;GO:0016567;GO:0005737;GO:0005634	NotFound	2.21352e-06	4.40269e-07		0.1989	-2.32989	Down	2.32989	5.02766	2.32989
A6HCQ6	V-type proton ATPase proteolipid subunit	RecName: Full=V-type proton ATPase proteolipid subunit {ECO:0000256|RuleBase:RU363060};	Atp6v0c			Cytoplasmic vesicle, clathrin-coated vesicle membrane {ECO:0000256|ARBA:ARBA00029431}; Multi-pass membrane protein {ECO:0000256|ARBA:ARBA00029431}. Cytoplasmic vesicle, secretory vesicle, synaptic vesicle membrane {ECO:0000256|ARBA:ARBA00004644}; Multi-pass membrane protein {ECO:0000256|ARBA:ARBA00004644}. Vacuole membrane {ECO:0000256|RuleBase:RU363060}; Multi-pass membrane protein {ECO:0000256|…	Rattus norvegicus (Rat).							GO:0030665, C:clathrin-coated vesicle membrane;GO:0033179, C:proton-transporting V-type ATPase, V0 domain;GO:0030672, C:synaptic vesicle membrane;GO:0005774, C:vacuolar membrane	GO:0046961, F:proton-transporting ATPase activity, rotational mechanism	PF00137	ATP-synt_C					10116					GO:0030665;GO:0033179;GO:0030672;GO:0005774;GO:0046961	NotFound	9.67165e-05	1.94015e-05		0.200602	-2.31759	None	2.31759	4.985	2.31759
Q562B3	Nck-associated protein 1	RecName: Full=Nck-associated protein 1 {ECO:0000256|ARBA:ARBA00039689}; Flags: Fragment;	Nckap1	58823		Cell projection, lamellipodium membrane {ECO:0000256|ARBA:ARBA00037839}; Single-pass membrane protein {ECO:0000256|ARBA:ARBA00037839}; Cytoplasmic side {ECO:0000256|ARBA:ARBA00037839}.	Rattus norvegicus (Rat).					rno:58823		GO:0031258, C:lamellipodium membrane		PF09735	Nckap1	K05750	NCK-associated protein 1	rno04810;rno05132	Regulation of actin cytoskeleton;Salmonella infection	10116	4;6	Cellular Processes;Human Diseases	4_5;6_4	Cell motility;Infectious disease: bacterial	GO:0031258	NotFound	1.86725e-05	3.74684e-06		0.20066	-2.31717	None	2.31717	4.98354	2.31717
A6KMF8	40S ribosomal protein S24	RecName: Full=40S ribosomal protein S24 {ECO:0000256|RuleBase:RU004383};	Rps24				Rattus norvegicus (Rat).						GO:0006412, P:translation	GO:0044391, C:ribosomal subunit	GO:0003735, F:structural constituent of ribosome	PF01282	Ribosomal_S24e					10116					GO:0006412;GO:0044391;GO:0003735	NotFound	0.000227333	4.58893e-05		0.20186	-2.30858	None	2.30858	4.95394	2.30858
Q3B7T9	Rab11 family-interacting protein 1	RecName: Full=Rab11 family-interacting protein 1; Short=Rab11-FIP1; AltName: Full=Rab-coupling protein;	Rab11fip1	498650	ENSRNOG00000058940	Recycling endosome {ECO:0000250}. Cytoplasmic vesicle, phagosome membrane {ECO:0000250}. Note=Membrane-bound. RAB11A rather than RAB4A mediates RAB11FIP1 localization in the endocytic recycling compartment (ERC). Colocalizes with RAB11A at phagosomes (By similarity). {ECO:0000250}.	Rattus norvegicus (Rat).	10116.ENSRNOP00000067013	ENOG502QVT0			rno:498650	GO:0070164, P:negative regulation of adiponectin secretion;GO:0015031, P:protein transport;GO:0045055, P:regulated exocytosis	GO:0043231, C:intracellular membrane-bounded organelle;GO:0030670, C:phagocytic vesicle membrane;GO:0055037, C:recycling endosome	GO:0031267, F:small GTPase binding	PF00168;PF09457	C2;RBD-FIP	K12484	Rab11 family-interacting protein 1/2/5	rno04144	Endocytosis	10116	4	Cellular Processes	4_1	Transport and catabolism	GO:0070164;GO:0015031;GO:0045055;GO:0043231;GO:0030670;GO:0055037;GO:0031267	NotFound	6.59197e-05	1.33246e-05		0.202134	-2.30662	None	2.30662	4.94722	2.30662
E9PTF3	Nucleolar complex protein 2 homolog	RecName: Full=Nucleolar complex protein 2 homolog {ECO:0000256|ARBA:ARBA00019819};	Noc2l	313777	ENSRNOG00000021392.6		Rattus norvegicus (Rat).	10116.ENSRNOP00000059995	KOG2256	R-RNO-6804756	Regulation of TP53 Activity through Phosphorylation		GO:0034644, P:cellular response to UV;GO:0006325, P:chromatin organization;GO:0002903, P:negative regulation of B cell apoptotic process;GO:0035067, P:negative regulation of histone acetylation;GO:2001243, P:negative regulation of intrinsic apoptotic signaling pathway;GO:0000122, P:negative regulation of transcription by RNA polymerase II;GO:0042273, P:ribosomal large subunit biogenesis;GO:004581…	GO:0005694, C:chromosome;GO:0005829, C:cytosol;GO:0030690, C:Noc1p-Noc2p complex;GO:0030691, C:Noc2p-Noc3p complex;GO:0005730, C:nucleolus;GO:0005654, C:nucleoplasm;GO:0005634, C:nucleus	GO:0003682, F:chromatin binding;GO:0140297, F:DNA-binding transcription factor binding;GO:0042393, F:histone binding;GO:0031491, F:nucleosome binding;GO:0003714, F:transcription corepressor activity	PF03715	Noc2					10116					GO:0034644;GO:0006325;GO:0002903;GO:0035067;GO:2001243;GO:0000122;GO:0042273;GO:0045815;GO:0005694;GO:0005829;GO:0030690;GO:0030691;GO:0005730;GO:0005654;GO:0005634;GO:0003682;GO:0140297;GO:0042393;GO:0031491;GO:0003714	NotFound	0.000243607	5.0216e-05		0.206135	-2.27834	None	2.27834	4.85118	2.27834
A6IVE8	Novel acetylcholine receptor chaperone	RecName: Full=Novel acetylcholine receptor chaperone {ECO:0000256|ARBA:ARBA00024424};	Tmem35a	308134		Endoplasmic reticulum membrane {ECO:0000256|ARBA:ARBA00004477}; Multi-pass membrane protein {ECO:0000256|ARBA:ARBA00004477}. Membrane {ECO:0000256|ARBA:ARBA00004141}; Multi-pass membrane protein {ECO:0000256|ARBA:ARBA00004141}.	Rattus norvegicus (Rat).					rno:308134	GO:0051131, P:chaperone-mediated protein complex assembly;GO:2000010, P:positive regulation of protein localization to cell surface	GO:0005789, C:endoplasmic reticulum membrane	GO:0030548, F:acetylcholine receptor regulator activity			K26241	novel acetylcholine receptor chaperone			10116					GO:0051131;GO:2000010;GO:0005789;GO:0030548	NotFound	2.11767e-06	4.40269e-07		0.207903	-2.26602	None	2.26602	4.80994	2.26602
Q4KLJ3	Nucleolar GTP-binding protein 2	RecName: Full=Nucleolar GTP-binding protein 2 {ECO:0000256|RuleBase:RU364023};	Gnl2	362593	ENSRNOG00000009430.8	Nucleus, nucleolus {ECO:0000256|ARBA:ARBA00004604, ECO:0000256|RuleBase:RU364023}.	Rattus norvegicus (Rat).	10116.ENSRNOP00000012702	KOG2423			rno:362593		GO:0005730, C:nucleolus	GO:0005525, F:GTP binding	PF01926;PF08153	MMR_HSR1;NGP1NT	K14537	nuclear GTP-binding protein	rno03008	Ribosome biogenesis in eukaryotes	10116	2	Genetic Information Processing	2_2	Translation	GO:0005730;GO:0005525	NotFound	4.61985e-05	9.61352e-06		0.208092	-2.26471	None	2.26471	4.80558	2.26471
Q9R1X8	PKC lambda protein	SubName: Full=PKC lambda protein {ECO:0000313|EMBL:BAA78372.1}; Flags: Fragment;	PKC lambda				Rattus norvegicus (Rat).						GO:0007163, P:establishment or maintenance of cell polarity		GO:0005524, F:ATP binding;GO:0004674, F:protein serine/threonine kinase activity	PF00069;PF00433	Pkinase;Pkinase_C					10116					GO:0007163;GO:0005524;GO:0004674	NotFound	2.10158e-06	4.40269e-07		0.209495	-2.25501	None	2.25501	4.77339	2.25501
A0A8I6A0K7	Metastasis associated 1 family, member 3	SubName: Full=Metastasis associated 1 family, member 3 {ECO:0000313|Ensembl:ENSRNOP00000084094.1};	Mta3	100362346	ENSRNOG00000004685.8		Rattus norvegicus (Rat).						GO:0008283, P:cell population proliferation;GO:0006338, P:chromatin remodeling;GO:0000086, P:G2/M transition of mitotic cell cycle;GO:1990739, P:granulosa cell proliferation;GO:0045892, P:negative regulation of DNA-templated transcription;GO:0000122, P:negative regulation of transcription by RNA polymerase II;GO:0010971, P:positive regulation of G2/M transition of mitotic cell cycle;GO:1904197, P…	GO:0005737, C:cytoplasm;GO:0005654, C:nucleoplasm;GO:0005634, C:nucleus;GO:0016581, C:NuRD complex	GO:0003682, F:chromatin binding;GO:0042826, F:histone deacetylase binding;GO:0044877, F:protein-containing complex binding;GO:0043565, F:sequence-specific DNA binding;GO:0003713, F:transcription coactivator activity;GO:0003714, F:transcription corepressor activity;GO:0008270, F:zinc ion binding	PF01426;PF01448;PF00320;PF17226;PF00249	BAH;ELM2;GATA;MTA_R1;Myb_DNA-binding					10116					GO:0008283;GO:0006338;GO:0000086;GO:1990739;GO:0045892;GO:0000122;GO:0010971;GO:1904197;GO:0005737;GO:0005654;GO:0005634;GO:0016581;GO:0003682;GO:0042826;GO:0044877;GO:0043565;GO:0003713;GO:0003714;GO:0008270	zf-GATA	4.83364e-05	1.04347e-05		0.215878	-2.21171	None	2.21171	4.63225	2.21171
G3V9Z3	Amine oxidase	RecName: Full=Amine oxidase {ECO:0000256|RuleBase:RU362067}; EC=1.4.3.- {ECO:0000256|RuleBase:RU362067};	Maoa		ENSRNOG00000002848.8	Mitochondrion outer membrane {ECO:0000256|ARBA:ARBA00004362}; Single-pass type IV membrane protein {ECO:0000256|ARBA:ARBA00004362}; Cytoplasmic side {ECO:0000256|ARBA:ARBA00004362}.	Rattus norvegicus (Rat).						GO:0006584, P:catecholamine metabolic process	GO:0005741, C:mitochondrial outer membrane	GO:0008131, F:primary methylamine oxidase activity	PF01593	Amino_oxidase					10116					GO:0006584;GO:0005741;GO:0008131	NotFound	2.21816e-05	4.80545e-06		0.216641	-2.20662	None	2.20662	4.61592	2.20662
A6IK28	Adducin 1 (Alpha), isoform CRA_a	SubName: Full=Adducin 1 (Alpha), isoform CRA_a {ECO:0000313|EMBL:EDM00089.1};	Add1	24170		Cell membrane {ECO:0000256|ARBA:ARBA00004413}; Peripheral membrane protein {ECO:0000256|ARBA:ARBA00004413}; Cytoplasmic side {ECO:0000256|ARBA:ARBA00004413}.	Rattus norvegicus (Rat).							GO:0005886, C:plasma membrane	GO:0003779, F:actin binding;GO:0005516, F:calmodulin binding	PF00596	Aldolase_II					10116					GO:0005886;GO:0003779;GO:0005516	NotFound	3.2159e-05	7.0402e-06		0.218918	-2.19154	None	2.19154	4.56792	2.19154
A0A8L2UQH0	RAB13, member RAS oncogene family	SubName: Full=RAB13, member RAS oncogene family {ECO:0000313|Ensembl:ENSRNOP00000071741.2};	Rab13		ENSRNOG00000016733.5		Rattus norvegicus (Rat).								GO:0005525, F:GTP binding;GO:0003924, F:GTPase activity	PF00071	Ras					10116					GO:0005525;GO:0003924	NotFound	2.00849e-06	4.40269e-07		0.219204	-2.18965	None	2.18965	4.56196	2.18965
A6JA92	LSM14 homolog A (SCD6, S. cerevisiae) (Predicted)	SubName: Full=LSM14 homolog A (SCD6, S. cerevisiae) (Predicted) {ECO:0000313|EMBL:EDM07642.1};	Lsm14a_predicted				Rattus norvegicus (Rat).									PF09532	FDF					10116						NotFound	0.000210737	4.63099e-05		0.219752	-2.18605	None	2.18605	4.55058	2.18605
A0A8I6A2E8	Amidophosphoribosyltransferase	RecName: Full=Amidophosphoribosyltransferase {ECO:0000256|ARBA:ARBA00033770, ECO:0000256|PIRNR:PIRNR000485}; Short=ATase {ECO:0000256|PIRNR:PIRNR000485}; EC=2.4.2.14 {ECO:0000256|ARBA:ARBA00011941, ECO:0000256|PIRNR:PIRNR000485}; AltName: Full=Glutamine phosphoribosylpyrophosphate amidotransferase {ECO:0000256|ARBA:ARBA00033776, ECO:0000256|PIRNR:PIRNR000485};	Ppat		ENSRNOG00000002128.4		Rattus norvegicus (Rat).						GO:0006189, P:'de novo' IMP biosynthetic process;GO:0009113, P:purine nucleobase biosynthetic process		GO:0004044, F:amidophosphoribosyltransferase activity;GO:0051536, F:iron-sulfur cluster binding;GO:0046872, F:metal ion binding	PF13522	GATase_6					10116					GO:0006189;GO:0009113;GO:0004044;GO:0051536;GO:0046872	NotFound	2.08542e-05	4.59379e-06		0.220282	-2.18258	None	2.18258	4.53964	2.18258
A0A8I5Y7K5	Coiled-coil-helix-coiled-coil-helix domain containing 6	SubName: Full=Coiled-coil-helix-coiled-coil-helix domain containing 6 {ECO:0000313|Ensembl:ENSRNOP00000077240.1};	Chchd6		ENSRNOG00000060248.2	Membrane {ECO:0000256|ARBA:ARBA00004635}; Lipid- anchor {ECO:0000256|ARBA:ARBA00004635}. Mitochondrion inner membrane {ECO:0000256|ARBA:ARBA00034476}; Lipid-anchor {ECO:0000256|ARBA:ARBA00034476}.	Rattus norvegicus (Rat).							GO:0061617, C:MICOS complex		PF05300	MIC19_MIC25					10116					GO:0061617	NotFound	0.000151969	3.37212e-05		0.221894	-2.17205	None	2.17205	4.50665	2.17205
A6KNA2	Histone H2B	RecName: Full=Histone H2B {ECO:0000256|RuleBase:RU000451}; Flags: Fragment;				Nucleus {ECO:0000256|RuleBase:RU000451}.	Rattus norvegicus (Rat).							GO:0000786, C:nucleosome;GO:0005634, C:nucleus	GO:0003677, F:DNA binding;GO:0046982, F:protein heterodimerization activity;GO:0030527, F:structural constituent of chromatin	PF00125	Histone					10116					GO:0000786;GO:0005634;GO:0003677;GO:0046982;GO:0030527	NotFound	0.000889723	0.000198171		0.222733	-2.16661	None	2.16661	4.48967	2.16661
A0A8I5ZQ83	Glyoxalase domain containing 4	SubName: Full=Glyoxalase domain containing 4 {ECO:0000313|Ensembl:ENSRNOP00000080412.1};	Gemin4		ENSRNOG00000007788.8		Rattus norvegicus (Rat).						GO:0000387, P:spliceosomal snRNP assembly	GO:0015030, C:Cajal body;GO:0005829, C:cytosol;GO:0005730, C:nucleolus;GO:0032797, C:SMN complex;GO:0034719, C:SMN-Sm protein complex	GO:0043021, F:ribonucleoprotein complex binding							10116					GO:0000387;GO:0015030;GO:0005829;GO:0005730;GO:0032797;GO:0034719;GO:0043021	NotFound	2.25736e-05	5.02845e-06		0.222758	-2.16645	None	2.16645	4.48918	2.16645
A0A8I6ATA8	SEC13 homolog, nuclear pore and COPII coat complex component	SubName: Full=SEC13 homolog, nuclear pore and COPII coat complex component {ECO:0000313|Ensembl:ENSRNOP00000091682.1};	Sec13		ENSRNOG00000010628.5	Lysosome membrane {ECO:0000256|ARBA:ARBA00004656}.	Rattus norvegicus (Rat).						GO:0015031, P:protein transport	GO:0005765, C:lysosomal membrane	GO:0005198, F:structural molecule activity	PF00400	WD40					10116					GO:0015031;GO:0005765;GO:0005198	NotFound	6.58617e-05	1.47271e-05		0.223607	-2.16096	None	2.16096	4.47213	2.16096
A0A8L2RBP0	Mortality factor 4 like 1	SubName: Full=Mortality factor 4 like 1 {ECO:0000313|Ensembl:ENSRNOP00000075745.2};	Morf4l1		ENSRNOG00000058412.2	Nucleus {ECO:0000256|ARBA:ARBA00004123}.	Rattus norvegicus (Rat).						GO:0006325, P:chromatin organization;GO:0006355, P:regulation of DNA-templated transcription	GO:0005634, C:nucleus		PF05712;PF11717	MRG;Tudor-knot					10116					GO:0006325;GO:0006355;GO:0005634	NotFound	2.78929e-05	6.39967e-06		0.229437	-2.12383	None	2.12383	4.35849	2.12383
A6J4V4	RCG58271	SubName: Full=RCG58271 {ECO:0000313|EMBL:EDL95627.1};	Rpp25	315705		Nucleus {ECO:0000256|ARBA:ARBA00004123}.	Rattus norvegicus (Rat).					rno:315705		GO:0005634, C:nucleus	GO:0003676, F:nucleic acid binding	PF01918	Alba	K14525	ribonucleases P/MRP protein subunit RPP25 [EC:3.1.26.5]	rno03008	Ribosome biogenesis in eukaryotes	10116	2	Genetic Information Processing	2_2	Translation	GO:0005634;GO:0003676	NotFound	2.46626e-05	5.6668e-06		0.229773	-2.12172	None	2.12172	4.35212	2.12172
D4A2D3	RCR-type E3 ubiquitin transferase	RecName: Full=RCR-type E3 ubiquitin transferase {ECO:0000256|ARBA:ARBA00012249}; EC=2.3.2.33 {ECO:0000256|ARBA:ARBA00012249};	Mycbp2		ENSRNOG00000010479.9	Cell projection, axon {ECO:0000256|ARBA:ARBA00004489}.	Rattus norvegicus (Rat).	10116.ENSRNOP00000014583	KOG1428				GO:0007411, P:axon guidance;GO:0021785, P:branchiomotor neuron axon guidance;GO:0048667, P:cell morphogenesis involved in neuron differentiation;GO:0021952, P:central nervous system projection neuron axonogenesis;GO:0032922, P:circadian regulation of gene expression;GO:0008045, P:motor neuron axon guidance;GO:0042177, P:negative regulation of protein catabolic process;GO:0050905, P:neuromuscular …	GO:0030424, C:axon;GO:0015630, C:microtubule cytoskeleton;GO:0005634, C:nucleus;GO:0005886, C:plasma membrane	GO:0005085, F:guanyl-nucleotide exchange factor activity;GO:0042802, F:identical protein binding;GO:0031267, F:small GTPase binding;GO:0061630, F:ubiquitin protein ligase activity;GO:0008270, F:zinc ion binding	PF03256;PF08005;PF00415;PF13540	ANAPC10;PHR;RCC1;RCC1_2					10116					GO:0007411;GO:0021785;GO:0048667;GO:0021952;GO:0032922;GO:0008045;GO:0042177;GO:0050905;GO:0031398;GO:0070936;GO:0016567;GO:1902667;GO:0051493;GO:0032880;GO:0008582;GO:0030424;GO:0015630;GO:0005634;GO:0005886;GO:0005085;GO:0042802;GO:0031267;GO:0061630;GO:0008270	NotFound	0.00011104	2.63221e-05		0.237051	-2.07673	None	2.07673	4.21851	2.07673
A0A8I6AJK2	Charged multivesicular body protein 3	SubName: Full=Charged multivesicular body protein 3 {ECO:0000313|Ensembl:ENSRNOP00000093828.1};	Chmp3		ENSRNOG00000007356.5		Rattus norvegicus (Rat).						GO:0007034, P:vacuolar transport			PF03357	Snf7					10116					GO:0007034	NotFound	9.72766e-05	2.31238e-05		0.237712	-2.07271	None	2.07271	4.20678	2.07271
A6JKZ9	Heterogeneous nuclear ribonucleoprotein H3 (2H9) (Predicted), isoform CRA_a	SubName: Full=Heterogeneous nuclear ribonucleoprotein H3 (2H9) (Predicted), isoform CRA_a {ECO:0000313|EMBL:EDL97363.1};	Hnrnph3	361838			Rattus norvegicus (Rat).						GO:0030855, P:epithelial cell differentiation;GO:0043484, P:regulation of RNA splicing	GO:0005654, C:nucleoplasm;GO:0005634, C:nucleus;GO:1990904, C:ribonucleoprotein complex	GO:0003723, F:RNA binding	PF00076	RRM_1					10116					GO:0030855;GO:0043484;GO:0005654;GO:0005634;GO:1990904;GO:0003723	NotFound	0.000112862	2.68504e-05		0.237906	-2.07154	None	2.07154	4.20335	2.07154
B2RYQ8	Large ribosomal subunit protein eL42	RecName: Full=Large ribosomal subunit protein eL42 {ECO:0000256|ARBA:ARBA00035236}; AltName: Full=60S ribosomal protein L36a {ECO:0000256|ARBA:ARBA00043153};	Rpl36a	292964			Rattus norvegicus (Rat).					rno:292964	GO:0002181, P:cytoplasmic translation	GO:0005737, C:cytoplasm;GO:0022625, C:cytosolic large ribosomal subunit;GO:0022626, C:cytosolic ribosome;GO:0042788, C:polysomal ribosome;GO:0045202, C:synapse	GO:0003735, F:structural constituent of ribosome	PF00935	Ribosomal_L44	K02929	large subunit ribosomal protein L44e	rno03010;rno05171	Ribosome;Coronavirus disease - COVID-19	10116	2;6	Genetic Information Processing;Human Diseases	2_2;6_3	Translation;Infectious disease: viral	GO:0002181;GO:0005737;GO:0022625;GO:0022626;GO:0042788;GO:0045202;GO:0003735	NotFound	0.000368133	8.85399e-05		0.24051	-2.05583	None	2.05583	4.15782	2.05583
A6HDK8	NudC domain containing 2, isoform CRA_a	SubName: Full=NudC domain containing 2, isoform CRA_a {ECO:0000313|EMBL:EDM04114.1};	Nudcd2	287199			Rattus norvegicus (Rat).					rno:287199	GO:0006457, P:protein folding	GO:0005737, C:cytoplasm	GO:0051082, F:unfolded protein binding	PF04969	CS					10116					GO:0006457;GO:0005737;GO:0051082	NotFound	3.6877e-05	8.91505e-06		0.241751	-2.04841	None	2.04841	4.13649	2.04841
F7ERX6	RCG32615, isoform CRA_a	SubName: Full=RCG32615, isoform CRA_a {ECO:0000313|EMBL:EDM06061.1}; SubName: Full=Rab5c protein {ECO:0000313|EMBL:AAI58857.1};	Rab5c	287709			Rattus norvegicus (Rat).					rno:287709	GO:0006897, P:endocytosis;GO:0007032, P:endosome organization;GO:0006886, P:intracellular protein transport;GO:0048227, P:plasma membrane to endosome transport;GO:0030100, P:regulation of endocytosis	GO:0005769, C:early endosome;GO:0030139, C:endocytic vesicle;GO:0012505, C:endomembrane system;GO:0005811, C:lipid droplet;GO:0005886, C:plasma membrane;GO:0030672, C:synaptic vesicle membrane	GO:0019003, F:GDP binding;GO:0005525, F:GTP binding;GO:0003924, F:GTPase activity	PF00071	Ras	K07889	Ras-related protein Rab-5C	rno04014;rno04137;rno04144;rno04145;rno04148;rno04962;rno05132;rno05146;rno05152	Ras signaling pathway;Mitophagy - animal;Endocytosis;Phagosome;Efferocytosis;Vasopressin-regulated water reabsorption;Salmonella infection;Amoebiasis;Tuberculosis	10116	3;4;4;4;;5;6;6;6	Environmental Information Processing;Cellular Processes;Cellular Processes;Cellular Processes;;Organismal Systems;Human Diseases;Human Diseases;Human Diseases	3_2;4_1;4_1;4_1;;5_5;6_4;6_5;6_4	Signal transduction;Transport and catabolism;Transport and catabolism;Transport and catabolism;;Excretory system;Infectious disease: bacterial;Infectious disease: parasitic;Infectious disease: bacterial	GO:0006897;GO:0007032;GO:0006886;GO:0048227;GO:0030100;GO:0005769;GO:0030139;GO:0012505;GO:0005811;GO:0005886;GO:0030672;GO:0019003;GO:0005525;GO:0003924	NotFound	0.000124971	3.0511e-05		0.244146	-2.03419	None	2.03419	4.09591	2.03419
A6KF21	DNA helicase	RecName: Full=DNA helicase {ECO:0000256|ARBA:ARBA00012551}; EC=3.6.4.12 {ECO:0000256|ARBA:ARBA00012551};	Smarcad1_predicted				Rattus norvegicus (Rat).						GO:0006325, P:chromatin organization;GO:0006281, P:DNA repair	GO:0005694, C:chromosome	GO:0005524, F:ATP binding;GO:0003677, F:DNA binding;GO:0043130, F:ubiquitin binding	PF00176	SNF2-rel_dom					10116					GO:0006325;GO:0006281;GO:0005694;GO:0005524;GO:0003677;GO:0043130	NotFound	1.79786e-06	4.40269e-07		0.244886	-2.02982	None	2.02982	4.08354	2.02982
A0A8L2UQY5	Host cell factor C1	SubName: Full=Host cell factor C1 {ECO:0000313|Ensembl:ENSRNOP00000073793.2};	Hcfc1		ENSRNOG00000051948.2	Nucleus {ECO:0000256|ARBA:ARBA00004123}.	Rattus norvegicus (Rat).							GO:0005634, C:nucleus		PF01344;PF13415;PF13854	Kelch_1;Kelch_3;Kelch_5					10116					GO:0005634	NotFound	2.8677e-05	7.06013e-06		0.246195	-2.02213	None	2.02213	4.06182	2.02213
A6IPW2	glycerol kinase	RecName: Full=glycerol kinase {ECO:0000256|ARBA:ARBA00012099}; EC=2.7.1.30 {ECO:0000256|ARBA:ARBA00012099};	Gk			Mitochondrion outer membrane {ECO:0000256|ARBA:ARBA00004294}.	Rattus norvegicus (Rat).						GO:0006071, P:glycerol metabolic process;GO:0006072, P:glycerol-3-phosphate metabolic process	GO:0005741, C:mitochondrial outer membrane	GO:0005524, F:ATP binding;GO:0004370, F:glycerol kinase activity	PF02782;PF00370	FGGY_C;FGGY_N					10116					GO:0006071;GO:0006072;GO:0005741;GO:0005524;GO:0004370	NotFound	6.14051e-05	1.53347e-05		0.249729	-2.00156	None	2.00156	4.00433	2.00156
A0A8L2Q715	Telomeric repeat-binding factor 2-interacting protein 1	RecName: Full=Telomeric repeat-binding factor 2-interacting protein 1 {ECO:0000256|ARBA:ARBA00017805, ECO:0000256|RuleBase:RU367107}; Short=TERF2-interacting telomeric protein 1 {ECO:0000256|RuleBase:RU367107}; AltName: Full=Repressor/activator protein 1 homolog {ECO:0000256|ARBA:ARBA00032471, ECO:0000256|RuleBase:RU367107};	Terf2ip		ENSRNOG00000010712.8	Nucleus {ECO:0000256|RuleBase:RU367107}. Chromosome, telomere {ECO:0000256|RuleBase:RU367107}.	Rattus norvegicus (Rat).						GO:0006355, P:regulation of DNA-templated transcription;GO:0010833, P:telomere maintenance via telomere lengthening	GO:0000781, C:chromosome, telomeric region;GO:0005634, C:nucleus		PF16589;PF08914;PF11626	BRCT_2;Myb_DNA-bind_2;Rap1_C					10116					GO:0006355;GO:0010833;GO:0000781;GO:0005634	NotFound	2.52452e-05	6.33549e-06		0.250958	-1.99448	None	1.99448	3.98472	1.99448
A0A8I6GGV4	RNA helicase	RecName: Full=RNA helicase {ECO:0000256|ARBA:ARBA00012552}; EC=3.6.4.13 {ECO:0000256|ARBA:ARBA00012552};	Ddx41		ENSRNOG00000012771.6		Rattus norvegicus (Rat).						GO:0030154, P:cell differentiation;GO:0008283, P:cell population proliferation;GO:0035458, P:cellular response to interferon-beta;GO:0051607, P:defense response to virus;GO:0000398, P:mRNA splicing, via spliceosome;GO:0045944, P:positive regulation of transcription by RNA polymerase II	GO:0071013, C:catalytic step 2 spliceosome;GO:0005783, C:endoplasmic reticulum;GO:0005634, C:nucleus;GO:0005681, C:spliceosomal complex	GO:0005524, F:ATP binding;GO:0003677, F:DNA binding;GO:0016787, F:hydrolase activity;GO:0003723, F:RNA binding;GO:0003724, F:RNA helicase activity	PF00270;PF00271	DEAD;Helicase_C					10116					GO:0030154;GO:0008283;GO:0035458;GO:0051607;GO:0000398;GO:0045944;GO:0071013;GO:0005783;GO:0005634;GO:0005681;GO:0005524;GO:0003677;GO:0016787;GO:0003723;GO:0003724	NotFound	5.25079e-05	1.32318e-05		0.251996	-1.98853	None	1.98853	3.96832	1.98853
Q6AY18	GTP-binding protein SAR1a	RecName: Full=GTP-binding protein SAR1a {ECO:0000256|ARBA:ARBA00040180};	Sar1a	361842	ENSRNOG00000000557.6		Rattus norvegicus (Rat).					rno:361842	GO:0090110, P:COPII-coated vesicle cargo loading;GO:0006886, P:intracellular protein transport;GO:1901303, P:negative regulation of cargo loading into COPII-coated vesicle;GO:0006796, P:phosphate-containing compound metabolic process;GO:0070863, P:positive regulation of protein exit from endoplasmic reticulum;GO:1901301, P:regulation of cargo loading into COPII-coated vesicle;GO:0003400, P:regula…	GO:0030127, C:COPII vesicle coat;GO:0005783, C:endoplasmic reticulum;GO:0070971, C:endoplasmic reticulum exit site;GO:0005794, C:Golgi apparatus;GO:0016529, C:sarcoplasmic reticulum	GO:0005525, F:GTP binding;GO:0003924, F:GTPase activity;GO:0004427, F:inorganic diphosphate phosphatase activity;GO:0016462, F:pyrophosphatase activity	PF00025	Arf	K07953	GTP-binding protein SAR1 [EC:3.6.5.-]	rno04141;rno05134	Protein processing in endoplasmic reticulum;Legionellosis	10116	2;6	Genetic Information Processing;Human Diseases	2_3;6_4	Folding, sorting and degradation;Infectious disease: bacterial	GO:0090110;GO:0006886;GO:1901303;GO:0006796;GO:0070863;GO:1901301;GO:0003400;GO:0016192;GO:0030127;GO:0005783;GO:0070971;GO:0005794;GO:0016529;GO:0005525;GO:0003924;GO:0004427;GO:0016462	NotFound	8.25284e-05	2.10464e-05		0.255021	-1.97131	None	1.97131	3.92125	1.97131
A0A8I6A0P2	Nodal modulator 1	SubName: Full=Nodal modulator 1 {ECO:0000313|Ensembl:ENSRNOP00000084158.1};	Nomo1		ENSRNOG00000021118.6	Endoplasmic reticulum membrane {ECO:0000256|ARBA:ARBA00004115}; Single-pass type I membrane protein {ECO:0000256|ARBA:ARBA00004115}.	Rattus norvegicus (Rat).						GO:0160063, P:multi-pass transmembrane protein insertion into ER membrane	GO:0005789, C:endoplasmic reticulum membrane;GO:0160064, C:multi-pass translocon complex	GO:0030246, F:carbohydrate binding;GO:0043022, F:ribosome binding	PF13620;PF23141;PF22898;PF22904;PF22902;PF23192;PF23193;PF23194;PF23196;PF23660	CarboxypepD_reg;Ig_NOMO;NOMO1-like_1st;NOMO1-like_2nd;NOMO1-like_9th;NOMO_12th;NOMO_3rd;NOMO_5th;NOMO_6th;NOMO_8th					10116					GO:0160063;GO:0005789;GO:0160064;GO:0030246;GO:0043022	NotFound	4.40007e-05	1.13039e-05		0.256903	-1.9607	None	1.9607	3.89251	1.9607
D4A259	RNA polymerase II subunit D	SubName: Full=RNA polymerase II subunit D {ECO:0000313|Ensembl:ENSRNOP00000021738.6};	Polr2d		ENSRNOG00000016231.6	Nucleus {ECO:0000256|ARBA:ARBA00004123}.	Rattus norvegicus (Rat).	10116.ENSRNOP00000021738	KOG2351	R-RNO-112382;R-RNO-113418;R-RNO-5578749;R-RNO-674695;R-RNO-6781823;R-RNO-6782135;R-RNO-6782210;R-RNO-6796648;R-RNO-6803529;R-RNO-6807505;R-RNO-72086;R-RNO-72163;R-RNO-72165;R-RNO-72203;R-RNO-73776;R-RNO-73779;R-RNO-75953;R-RNO-75955;R-RNO-76042;R-RNO-77075;R-RNO-9018519	Formation of RNA Pol II elongation complex;Formation of the Early Elongation Complex;Transcriptional regulation by small RNAs;RNA Polymerase II Pre-transcription Events;Formation of TC-NER Pre-Incision Complex;Dual incision in TC-NER;Gap-filling DNA repair synthesis and ligation in TC-NER;TP53 Regulates Transcription of DNA Repair Genes;FGFR2 alternative splicing;RNA polymerase II transcribes snR…		GO:0034402, P:recruitment of 3'-end processing factors to RNA polymerase II holoenzyme complex;GO:0006366, P:transcription by RNA polymerase II;GO:0006367, P:transcription initiation at RNA polymerase II promoter	GO:0005829, C:cytosol;GO:0016607, C:nuclear speck;GO:0005634, C:nucleus;GO:0005665, C:RNA polymerase II, core complex	GO:0000166, F:nucleotide binding;GO:0031369, F:translation initiation factor binding	PF03874	RNA_pol_Rpb4					10116					GO:0034402;GO:0006366;GO:0006367;GO:0005829;GO:0016607;GO:0005634;GO:0005665;GO:0000166;GO:0031369	NotFound	2.03373e-05	5.24248e-06		0.257777	-1.9558	None	1.9558	3.87932	1.9558
A6J951	Platelet-activating factor acetylhydrolase IB subunit alpha1	RecName: Full=Platelet-activating factor acetylhydrolase IB subunit alpha1 {ECO:0000256|ARBA:ARBA00044095}; EC=3.1.1.47 {ECO:0000256|ARBA:ARBA00013201}; AltName: Full=PAF acetylhydrolase 29 kDa subunit {ECO:0000256|ARBA:ARBA00044307}; AltName: Full=PAF-AH subunit gamma {ECO:0000256|ARBA:ARBA00044294};	Pafah1b3	114113		Cytoplasm {ECO:0000256|ARBA:ARBA00004496}.	Rattus norvegicus (Rat).					rno:114113		GO:0005737, C:cytoplasm	GO:0016787, F:hydrolase activity;GO:0047179, F:platelet-activating factor acetyltransferase activity	PF13472	Lipase_GDSL_2	K16795	platelet-activating factor acetylhydrolase IB subunit beta/gamma [EC:3.1.1.47]	rno00565;rno01100	Ether lipid metabolism;Metabolic pathways	10116	1;1	Metabolism;Metabolism	1_3;1_0	Lipid metabolism;Global and overview maps	GO:0005737;GO:0016787;GO:0047179	NotFound	4.86132e-05	1.25781e-05		0.258739	-1.95043	None	1.95043	3.86489	1.95043
Q6QI75	LRRG00133	SubName: Full=LRRG00133 {ECO:0000313|EMBL:AAS66224.1}; SubName: Full=WD repeat domain 55 {ECO:0000313|Ensembl:ENSRNOP00000044213.4};	Wdr55	307494	ENSRNOG00000017251.7	Nucleus {ECO:0000256|ARBA:ARBA00004123}.	Rattus norvegicus (Rat).					rno:307494		GO:0005634, C:nucleus		PF12894;PF07807;PF07808;PF00400	ANAPC4_WD40;RED_C;RED_N;WD40	K24750	WD repeat-containing protein 55			10116					GO:0005634	NotFound	1.76985e-05	4.58214e-06		0.258899	-1.94954	None	1.94954	3.8625	1.94954
A0A8I6A953	Calcium homeostasis endoplasmic reticulum protein	SubName: Full=Calcium homeostasis endoplasmic reticulum protein {ECO:0000313|Ensembl:ENSRNOP00000087633.1};	Cherp		ENSRNOG00000012323.7		Rattus norvegicus (Rat).						GO:0006874, P:intracellular calcium ion homeostasis;GO:0008285, P:negative regulation of cell population proliferation;GO:0070886, P:positive regulation of calcineurin-NFAT signaling cascade;GO:0051209, P:release of sequestered calcium ion into cytosol;GO:0006396, P:RNA processing	GO:0005737, C:cytoplasm;GO:0048471, C:perinuclear region of cytoplasm	GO:0003723, F:RNA binding;GO:0044325, F:transmembrane transporter binding	PF04818;PF01585;PF01805	CID;G-patch;Surp					10116					GO:0006874;GO:0008285;GO:0070886;GO:0051209;GO:0006396;GO:0005737;GO:0048471;GO:0003723;GO:0044325	NotFound	7.95993e-05	2.07885e-05		0.261164	-1.93697	None	1.93697	3.82901	1.93697
A0A8I6AIW9	RNA helicase	RecName: Full=RNA helicase {ECO:0000256|ARBA:ARBA00012552}; EC=3.6.4.13 {ECO:0000256|ARBA:ARBA00012552};	Dhx8		ENSRNOG00000020772.8		Rattus norvegicus (Rat).						GO:0000398, P:mRNA splicing, via spliceosome;GO:0000390, P:spliceosomal complex disassembly	GO:0071013, C:catalytic step 2 spliceosome;GO:0005634, C:nucleus;GO:0071007, C:U2-type catalytic step 2 spliceosome	GO:0005524, F:ATP binding;GO:0016787, F:hydrolase activity;GO:0042802, F:identical protein binding;GO:0003723, F:RNA binding;GO:0003724, F:RNA helicase activity	PF00270;PF21010;PF04408;PF00271;PF00575	DEAD;HA2_C;HA2_N;Helicase_C;S1					10116					GO:0000398;GO:0000390;GO:0071013;GO:0005634;GO:0071007;GO:0005524;GO:0016787;GO:0042802;GO:0003723;GO:0003724	NotFound	1.68533e-05	4.40319e-06		0.261266	-1.93641	None	1.93641	3.82752	1.93641
F1LXS6	THO complex subunit 7 homolog	RecName: Full=THO complex subunit 7 homolog {ECO:0000256|ARBA:ARBA00017445};	Thoc7		ENSRNOG00000007701.8	Nucleus {ECO:0000256|ARBA:ARBA00004123}.	Rattus norvegicus (Rat).		KOG3215				GO:0006406, P:mRNA export from nucleus;GO:0006397, P:mRNA processing;GO:0046784, P:viral mRNA export from host cell nucleus	GO:0005737, C:cytoplasm;GO:0005634, C:nucleus;GO:0000347, C:THO complex;GO:0000445, C:THO complex part of transcription export complex;GO:0000346, C:transcription export complex		PF05615	THOC7					10116					GO:0006406;GO:0006397;GO:0046784;GO:0005737;GO:0005634;GO:0000347;GO:0000445;GO:0000346	NotFound	3.77873e-05	9.87522e-06		0.261337	-1.93602	None	1.93602	3.82648	1.93602
A0A8I5ZZI0	Programmed cell death 6	SubName: Full=Programmed cell death 6 {ECO:0000313|Ensembl:ENSRNOP00000083510.1};	Pdcd6		ENSRNOG00000014485.6		Rattus norvegicus (Rat).								GO:0005509, F:calcium ion binding	PF13202;PF13499	EF-hand_5;EF-hand_7					10116					GO:0005509	NotFound	0.000105909	2.77122e-05		0.26166	-1.93424	None	1.93424	3.82176	1.93424
D4ADS4	Microsomal glutathione S-transferase 3	SubName: Full=Microsomal glutathione S-transferase 3 {ECO:0000313|Ensembl:ENSRNOP00000005719.4};	Mgst3	289197	ENSRNOG00000004245.8		Rattus norvegicus (Rat).	10116.ENSRNOP00000005719	ENOG502S4E5	R-RNO-156590;R-RNO-5423646	Glutathione conjugation;Aflatoxin activation and detoxification	rno:289197	GO:0019370, P:leukotriene biosynthetic process;GO:0006629, P:lipid metabolic process;GO:0010243, P:response to organonitrogen compound	GO:0005783, C:endoplasmic reticulum;GO:0043231, C:intracellular membrane-bounded organelle;GO:0016020, C:membrane;GO:0005635, C:nuclear envelope	GO:0004602, F:glutathione peroxidase activity;GO:0004364, F:glutathione transferase activity;GO:0042802, F:identical protein binding;GO:0004464, F:leukotriene-C4 synthase activity	PF01124	MAPEG	K00799	glutathione S-transferase [EC:2.5.1.18]	rno00480;rno00980;rno00982;rno00983;rno01100;rno01524;rno05200;rno05204;rno05207;rno05208;rno05225;rno05418	Glutathione metabolism;Metabolism of xenobiotics by cytochrome P450;Drug metabolism - cytochrome P450;Drug metabolism - other enzymes;Metabolic pathways;Platinum drug resistance;Pathways in cancer;Chemical carcinogenesis - DNA adducts;Chemical carcinogenesis - receptor activation;Chemical carcinogenesis - reactive oxygen species;Hepatocellular carcinoma;Fluid shear stress and atherosclerosis	10116	1;1;1;1;1;6;6;6;6;6;6;6	Metabolism;Metabolism;Metabolism;Metabolism;Metabolism;Human Diseases;Human Diseases;Human Diseases;Human Diseases;Human Diseases;Human Diseases;Human Diseases	1_6;1_11;1_11;1_11;1_0;6_12;6_1;6_1;6_1;6_1;6_2;6_9	Metabolism of other amino acids;Xenobiotics biodegradation and metabolism;Xenobiotics biodegradation and metabolism;Xenobiotics biodegradation and metabolism;Global and overview maps;Drug resistance: antineoplastic;Cancer: overview;Cancer: overview;Cancer: overview;Cancer: overview;Cancer: specific types;Cardiovascular disease	GO:0019370;GO:0006629;GO:0010243;GO:0005783;GO:0043231;GO:0016020;GO:0005635;GO:0004602;GO:0004364;GO:0042802;GO:0004464	NotFound	4.12816e-05	1.0869e-05		0.26329	-1.92527	None	1.92527	3.79809	1.92527
A6IY76	Nuclear factor 1	RecName: Full=Nuclear factor 1 {ECO:0000256|RuleBase:RU000690};	Nfix			Nucleus {ECO:0000256|ARBA:ARBA00004123, ECO:0000256|RuleBase:RU000690}.	Rattus norvegicus (Rat).						GO:0048708, P:astrocyte differentiation;GO:1905222, P:atrioventricular canal morphogenesis;GO:0030282, P:bone mineralization;GO:0007420, P:brain development;GO:0048854, P:brain morphogenesis;GO:0043010, P:camera-type eye development;GO:0048469, P:cell maturation;GO:0000902, P:cell morphogenesis;GO:0021846, P:cell proliferation in forebrain;GO:0071773, P:cellular response to BMP stimulus;GO:002169…	GO:0005634, C:nucleus	GO:0003682, F:chromatin binding;GO:0001228, F:DNA-binding transcription activator activity, RNA polymerase II-specific;GO:0000981, F:DNA-binding transcription factor activity, RNA polymerase II-specific;GO:0000978, F:RNA polymerase II cis-regulatory region sequence-specific DNA binding;GO:0000977, F:RNA polymerase II transcription regulatory region sequence-specific DNA binding;GO:1990837, F:sequ…	PF00859;PF03165;PF10524	CTF_NFI;MH1;NfI_DNAbd_pre-N					10116					GO:0048708;GO:1905222;GO:0030282;GO:0007420;GO:0048854;GO:0043010;GO:0048469;GO:0000902;GO:0021846;GO:0071773;GO:0021696;GO:0021707;GO:0021680;GO:0021549;GO:0021987;GO:0048668;GO:0006260;GO:0043583;GO:0001958;GO:0060429;GO:0010458;GO:0030900;GO:0021861;GO:0010467;GO:0048699;GO:0021782;GO:0021780;GO:0014009;GO:0042063;GO:0021766;GO:0048873;GO:0006954;GO:0021670;GO:0007612;GO:0030225;GO:0007613;GO:…	CTF_NFI	3.76708e-05	9.92132e-06		0.263369	-1.92484	None	1.92484	3.79695	1.92484
A6IS75	Chromatin modification-related protein MEAF6	RecName: Full=Chromatin modification-related protein MEAF6 {ECO:0000256|ARBA:ARBA00019141, ECO:0000256|RuleBase:RU368022}; Flags: Fragment;	RGD1310440_predicted			Nucleus, nucleolus {ECO:0000256|RuleBase:RU368022}. Chromosome, centromere, kinetochore {ECO:0000256|RuleBase:RU368022}.	Rattus norvegicus (Rat).						GO:0006325, P:chromatin organization	GO:0000776, C:kinetochore;GO:0070776, C:MOZ/MORF histone acetyltransferase complex;GO:0035267, C:NuA4 histone acetyltransferase complex;GO:0005730, C:nucleolus		PF09340	NuA4					10116					GO:0006325;GO:0000776;GO:0070776;GO:0035267;GO:0005730	NotFound	1.93227e-05	5.10397e-06		0.264144	-1.92061	None	1.92061	3.78582	1.92061
A6HL28	Synaptogyrin 2, isoform CRA_d	SubName: Full=Synaptogyrin 2, isoform CRA_d {ECO:0000313|EMBL:EDM06734.1};	Syngr2	89815		Membrane {ECO:0000256|ARBA:ARBA00004141}; Multi- pass membrane protein {ECO:0000256|ARBA:ARBA00004141}.	Rattus norvegicus (Rat).							GO:0016020, C:membrane		PF01284	MARVEL					10116					GO:0016020	NotFound	1.65829e-06	4.40269e-07		0.265496	-1.91324	None	1.91324	3.76654	1.91324
A6HNK5	Very-long-chain 3-oxoacyl-CoA reductase	RecName: Full=Very-long-chain 3-oxoacyl-CoA reductase {ECO:0000256|ARBA:ARBA00039402}; EC=1.1.1.330 {ECO:0000256|ARBA:ARBA00039105}; EC=1.1.1.62 {ECO:0000256|ARBA:ARBA00024072}; AltName: Full=17-beta-hydroxysteroid dehydrogenase 12 {ECO:0000256|ARBA:ARBA00042234}; AltName: Full=3-ketoacyl-CoA reductase {ECO:0000256|ARBA:ARBA00041250}; AltName: Full=Estradiol 17-beta-dehydrogenase 12 {ECO:0000256|…	Hsd17b12			Endoplasmic reticulum membrane {ECO:0000256|ARBA:ARBA00004477}; Multi-pass membrane protein {ECO:0000256|ARBA:ARBA00004477}.	Rattus norvegicus (Rat).						GO:0006694, P:steroid biosynthetic process	GO:0005789, C:endoplasmic reticulum membrane	GO:0016491, F:oxidoreductase activity	PF00106	adh_short					10116					GO:0006694;GO:0005789;GO:0016491	NotFound	1.83526e-05	4.87698e-06		0.265738	-1.91192	None	1.91192	3.7631	1.91192
F7EUL0	V-type proton ATPase subunit D	RecName: Full=V-type proton ATPase subunit D {ECO:0000256|ARBA:ARBA00013417}; AltName: Full=V-type proton ATPase subunit d {ECO:0000256|ARBA:ARBA00013354}; AltName: Full=Vacuolar proton pump subunit D {ECO:0000256|ARBA:ARBA00030317, ECO:0000256|ARBA:ARBA00030340};	Atp6v1d		ENSRNOG00000009080.7	Cell projection, cilium {ECO:0000256|ARBA:ARBA00004138}. Cytoplasmic vesicle, clathrin-coated vesicle membrane {ECO:0000256|ARBA:ARBA00029434}; Peripheral membrane protein {ECO:0000256|ARBA:ARBA00029434}.	Rattus norvegicus (Rat).	10116.ENSRNOP00000012101	KOG1647				GO:0060271, P:cilium assembly;GO:0061512, P:protein localization to cilium;GO:0097401, P:synaptic vesicle lumen acidification	GO:0005929, C:cilium;GO:0030665, C:clathrin-coated vesicle membrane;GO:0098850, C:extrinsic component of synaptic vesicle membrane;GO:0016020, C:membrane;GO:0033176, C:proton-transporting V-type ATPase complex;GO:1902495, C:transmembrane transporter complex	GO:0046961, F:proton-transporting ATPase activity, rotational mechanism	PF01813	ATP-synt_D					10116					GO:0060271;GO:0061512;GO:0097401;GO:0005929;GO:0030665;GO:0098850;GO:0016020;GO:0033176;GO:1902495;GO:0046961	NotFound	4.07685e-05	1.09737e-05		0.269171	-1.8934	None	1.8934	3.71511	1.8934
A0A8L2QBD8	Mannose-6-phosphate receptor, cation dependent	SubName: Full=Mannose-6-phosphate receptor, cation dependent {ECO:0000313|Ensembl:ENSRNOP00000020364.6};	M6pr		ENSRNOG00000014992.7		Rattus norvegicus (Rat).						GO:0006622, P:protein targeting to lysosome	GO:0005768, C:endosome;GO:0005794, C:Golgi apparatus;GO:0016020, C:membrane	GO:0019904, F:protein domain specific binding	PF02157	Man-6-P_recep					10116					GO:0006622;GO:0005768;GO:0005794;GO:0016020;GO:0019904	NotFound	2.81234e-05	7.59848e-06		0.270184	-1.88799	None	1.88799	3.70119	1.88799
A0A8I6AGG9	Coiled-coil-helix-coiled-coil-helix domain containing 3	SubName: Full=Coiled-coil-helix-coiled-coil-helix domain containing 3 {ECO:0000313|Ensembl:ENSRNOP00000093797.1};	Chchd3		ENSRNOG00000013211.5		Rattus norvegicus (Rat).						GO:0042407, P:cristae formation;GO:0007007, P:inner mitochondrial membrane organization;GO:0008053, P:mitochondrial fusion	GO:0061617, C:MICOS complex;GO:0005743, C:mitochondrial inner membrane;GO:0005739, C:mitochondrion	GO:0060090, F:molecular adaptor activity;GO:0019902, F:phosphatase binding	PF05300	MIC19_MIC25					10116					GO:0042407;GO:0007007;GO:0008053;GO:0061617;GO:0005743;GO:0005739;GO:0060090;GO:0019902	NotFound	0.000161156	4.36662e-05		0.270957	-1.88387	None	1.88387	3.69063	1.88387
A0A8I6A8K4	Ribosomal RNA processing 1	SubName: Full=Ribosomal RNA processing 1 {ECO:0000313|Ensembl:ENSRNOP00000088687.1};	Rrp1		ENSRNOG00000001203.8	Nucleus {ECO:0000256|ARBA:ARBA00004123}.	Rattus norvegicus (Rat).						GO:0006364, P:rRNA processing	GO:0005634, C:nucleus;GO:0030688, C:preribosome, small subunit precursor		PF05997	Nop52					10116					GO:0006364;GO:0005634;GO:0030688	NotFound	0.000104435	2.89533e-05		0.277238	-1.8508	None	1.8508	3.60701	1.8508
A0A8I6ASM7	ASH2 like histone lysine methyltransferase complex subunit	SubName: Full=ASH2 like histone lysine methyltransferase complex subunit {ECO:0000313|Ensembl:ENSRNOP00000094978.1};	Ash2l		ENSRNOG00000014875.8		Rattus norvegicus (Rat).						GO:0006974, P:DNA damage response;GO:0051568, P:histone H3-K4 methylation;GO:0008284, P:positive regulation of cell population proliferation;GO:0045944, P:positive regulation of transcription by RNA polymerase II;GO:0043627, P:response to estrogen;GO:0045815, P:transcription initiation-coupled chromatin remodeling	GO:0000791, C:euchromatin;GO:0035097, C:histone methyltransferase complex;GO:0071339, C:MLL1 complex;GO:0044665, C:MLL1/2 complex;GO:0044666, C:MLL3/4 complex;GO:0005634, C:nucleus;GO:0048188, C:Set1C/COMPASS complex	GO:0008013, F:beta-catenin binding;GO:0000976, F:transcription cis-regulatory region binding	PF00622	SPRY					10116					GO:0006974;GO:0051568;GO:0008284;GO:0045944;GO:0043627;GO:0045815;GO:0000791;GO:0035097;GO:0071339;GO:0044665;GO:0044666;GO:0005634;GO:0048188;GO:0008013;GO:0000976	NotFound	3.31607e-05	9.2484e-06		0.278896	-1.8422	None	1.8422	3.58556	1.8422
A6IMK9	deoxyribose-phosphate aldolase	RecName: Full=deoxyribose-phosphate aldolase {ECO:0000256|ARBA:ARBA00012515}; EC=4.1.2.4 {ECO:0000256|ARBA:ARBA00012515}; AltName: Full=2-deoxy-D-ribose 5-phosphate aldolase {ECO:0000256|ARBA:ARBA00032755}; AltName: Full=Phosphodeoxyriboaldolase {ECO:0000256|ARBA:ARBA00031814};					Rattus norvegicus (Rat).						GO:0009264, P:deoxyribonucleotide catabolic process	GO:0005737, C:cytoplasm	GO:0004139, F:deoxyribose-phosphate aldolase activity	PF01791	DeoC					10116					GO:0009264;GO:0005737;GO:0004139	NotFound	4.39686e-05	1.23108e-05		0.279992	-1.83654	None	1.83654	3.57153	1.83654
A6HLP7	Tubulin-specific chaperone D	RecName: Full=Tubulin-specific chaperone D {ECO:0000256|ARBA:ARBA00015003};					Rattus norvegicus (Rat).									PF12612	TFCD_C					10116						NotFound	1.69679e-05	4.81156e-06		0.283569	-1.81823	None	1.81823	3.52648	1.81823
D4ADB4	CGG triplet repeat binding protein 1	SubName: Full=CGG triplet repeat binding protein 1 {ECO:0000313|Ensembl:ENSRNOP00000000909.5};	Cggbp1	288353	ENSRNOG00000000718.8		Rattus norvegicus (Rat).	10116.ENSRNOP00000000909	ENOG502RXX8			rno:288353	GO:0040029, P:epigenetic regulation of gene expression;GO:0000122, P:negative regulation of transcription by RNA polymerase II;GO:0010468, P:regulation of gene expression	GO:0005654, C:nucleoplasm;GO:0005634, C:nucleus	GO:0140297, F:DNA-binding transcription factor binding;GO:0003690, F:double-stranded DNA binding;GO:0042802, F:identical protein binding							10116					GO:0040029;GO:0000122;GO:0010468;GO:0005654;GO:0005634;GO:0140297;GO:0003690;GO:0042802	NotFound	2.2808e-05	6.47568e-06		0.283922	-1.81643	None	1.81643	3.52209	1.81643
A0A8I5Y796	Cleavage stimulation factor 50 kDa subunit	RecName: Full=Cleavage stimulation factor 50 kDa subunit {ECO:0000256|ARBA:ARBA00029851};	Cstf1		ENSRNOG00000004775.6	Nucleus {ECO:0000256|ARBA:ARBA00004123}.	Rattus norvegicus (Rat).						GO:0031124, P:mRNA 3'-end processing	GO:0005848, C:mRNA cleavage stimulating factor complex		PF16699;PF00400	CSTF1_dimer;WD40					10116					GO:0031124;GO:0005848	NotFound	1.97817e-05	5.63147e-06		0.284681	-1.81258	None	1.81258	3.51271	1.81258
A0A8I6AE64	Voltage-dependent anion-selective channel protein 3	RecName: Full=Voltage-dependent anion-selective channel protein 3 {ECO:0000256|ARBA:ARBA00017548};	Vdac3		ENSRNOG00000019277.9	Mitochondrion outer membrane {ECO:0000256|ARBA:ARBA00004294}.	Rattus norvegicus (Rat).							GO:0005741, C:mitochondrial outer membrane;GO:0046930, C:pore complex	GO:0015288, F:porin activity;GO:0008308, F:voltage-gated monoatomic anion channel activity	PF01459	Porin_3					10116					GO:0005741;GO:0046930;GO:0015288;GO:0008308	NotFound	0.00244804	0.000696979		0.284709	-1.81244	None	1.81244	3.51236	1.81244
A6IMY7	Branched-chain-amino-acid aminotransferase	RecName: Full=Branched-chain-amino-acid aminotransferase {ECO:0000256|RuleBase:RU004517}; EC=2.6.1.42 {ECO:0000256|RuleBase:RU004517};	Bcat1				Rattus norvegicus (Rat).						GO:0008652, P:amino acid biosynthetic process;GO:0009082, P:branched-chain amino acid biosynthetic process		GO:0004084, F:branched-chain-amino-acid transaminase activity	PF01063	Aminotran_4					10116					GO:0008652;GO:0009082;GO:0004084	NotFound	8.82448e-05	2.5537e-05		0.289388	-1.78892	None	1.78892	3.45557	1.78892
A6K5F0	Calcium channel, voltage-dependent, alpha2/delta subunit 1, isoform CRA_c	SubName: Full=Calcium channel, voltage-dependent, alpha2/delta subunit 1, isoform CRA_c {ECO:0000313|EMBL:EDL99461.1};	Cacna2d1				Rattus norvegicus (Rat).							GO:0034702, C:monoatomic ion channel complex	GO:0005262, F:calcium channel activity	PF08473;PF00092;PF08399	VGCC_alpha2;VWA;VWA_N					10116					GO:0034702;GO:0005262	NotFound	1.30488e-05	3.78865e-06		0.290345	-1.78416	None	1.78416	3.44417	1.78416
Q75Q41	Mitochondrial import receptor subunit TOM22 homolog	RecName: Full=Mitochondrial import receptor subunit TOM22 homolog; Short=rTOM22; AltName: Full=Translocase of outer membrane 22 kDa subunit homolog;	Tomm22	300075		Mitochondrion outer membrane; Single-pass membrane protein.	Rattus norvegicus (Rat).	10116.ENSRNOP00000019323	KOG4111	R-RNO-5205685	PINK1-PRKN Mediated Mitophagy	rno:300075	GO:0043065, P:positive regulation of apoptotic process;GO:0051204, P:protein insertion into mitochondrial membrane;GO:0045040, P:protein insertion into mitochondrial outer membrane;GO:0006626, P:protein targeting to mitochondrion	GO:0016020, C:membrane;GO:0005742, C:mitochondrial outer membrane translocase complex	GO:0008320, F:protein transmembrane transporter activity	PF04281	Tom22	K17769	mitochondrial import receptor subunit TOM22			10116					GO:0043065;GO:0051204;GO:0045040;GO:0006626;GO:0016020;GO:0005742;GO:0008320	NotFound	0.000134247	3.90061e-05		0.290555	-1.78312	None	1.78312	3.44169	1.78312
A6KDR4	Elongator complex protein 1	RecName: Full=Elongator complex protein 1 {ECO:0000256|ARBA:ARBA00029535, ECO:0000256|PIRNR:PIRNR017233};	Ikbkap			Cytoplasm {ECO:0000256|PIRNR:PIRNR017233}. Nucleus {ECO:0000256|PIRNR:PIRNR017233}.	Rattus norvegicus (Rat).						GO:0016310, P:phosphorylation		GO:0016301, F:kinase activity	PF04762	IKI3					10116					GO:0016310;GO:0016301	NotFound	1.38e-05	4.0185e-06		0.291196	-1.77994	None	1.77994	3.43412	1.77994
Q6IRS8	Translation initiation factor eIF2B subunit beta	RecName: Full=Translation initiation factor eIF2B subunit beta {ECO:0000256|ARBA:ARBA00044122}; AltName: Full=eIF2B GDP-GTP exchange factor subunit beta {ECO:0000256|ARBA:ARBA00044228};	Eif2b2	84005		Cytoplasm, cytosol {ECO:0000256|ARBA:ARBA00004514}.	Rattus norvegicus (Rat).					rno:84005		GO:0005829, C:cytosol	GO:0003743, F:translation initiation factor activity	PF01008	IF-2B	K03754	translation initiation factor eIF-2B subunit beta	rno05168	Herpes simplex virus 1 infection	10116	6	Human Diseases	6_3	Infectious disease: viral	GO:0005829;GO:0003743	NotFound	4.15545e-05	1.21569e-05		0.292554	-1.77322	None	1.77322	3.41817	1.77322
A0A096MIS3	Translation initiation factor eIF2B subunit delta	RecName: Full=Translation initiation factor eIF2B subunit delta {ECO:0000256|ARBA:ARBA00044147}; AltName: Full=eIF2B GDP-GTP exchange factor subunit delta {ECO:0000256|ARBA:ARBA00044356};	Eif2b4		ENSRNOG00000005301	Cytoplasm, cytosol {ECO:0000256|ARBA:ARBA00004514}.	Rattus norvegicus (Rat).							GO:0005829, C:cytosol	GO:0003743, F:translation initiation factor activity	PF01008	IF-2B					10116					GO:0005829;GO:0003743	NotFound	3.67135e-05	1.08329e-05		0.295065	-1.76089	None	1.76089	3.38908	1.76089
A0A8I5ZSQ6	Peptidylprolyl isomerase domain and WD repeat containing 1	SubName: Full=Peptidylprolyl isomerase domain and WD repeat containing 1 {ECO:0000313|Ensembl:ENSRNOP00000081682.1};	Ppwd1		ENSRNOG00000012505.7		Rattus norvegicus (Rat).							GO:0071013, C:catalytic step 2 spliceosome	GO:0016018, F:cyclosporin A binding;GO:0003755, F:peptidyl-prolyl cis-trans isomerase activity	PF00160;PF00400	Pro_isomerase;WD40					10116					GO:0071013;GO:0016018;GO:0003755	NotFound	1.09315e-05	3.28046e-06		0.300093	-1.73652	None	1.73652	3.3323	1.73652
A0A8L2QDJ0	Cytochrome c oxidase subunit 5A, mitochondrial	RecName: Full=Cytochrome c oxidase subunit 5A, mitochondrial {ECO:0000256|ARBA:ARBA00021968, ECO:0000256|RuleBase:RU368103}; AltName: Full=Cytochrome c oxidase polypeptide Va {ECO:0000256|ARBA:ARBA00031049, ECO:0000256|RuleBase:RU368103};	Cox5a		ENSRNOG00000018816.5	Mitochondrion inner membrane {ECO:0000256|ARBA:ARBA00004443, ECO:0000256|RuleBase:RU368103}; Peripheral membrane protein {ECO:0000256|ARBA:ARBA00004443, ECO:0000256|RuleBase:RU368103}; Matrix side {ECO:0000256|ARBA:ARBA00004443, ECO:0000256|RuleBase:RU368103}.	Rattus norvegicus (Rat).						GO:0006123, P:mitochondrial electron transport, cytochrome c to oxygen	GO:0005751, C:mitochondrial respiratory chain complex IV	GO:0046872, F:metal ion binding	PF02284	COX5A					10116					GO:0006123;GO:0005751;GO:0046872	NotFound	0.000204988	6.20844e-05		0.302868	-1.72324	None	1.72324	3.30177	1.72324
B0BN52	Mitochondrial carrier 2	SubName: Full=Mitochondrial carrier 2 {ECO:0000313|EMBL:AHO49121.1};	Mtch2	295922		Membrane {ECO:0000256|ARBA:ARBA00004141}; Multi- pass membrane protein {ECO:0000256|ARBA:ARBA00004141}.	Rattus norvegicus (Rat).					rno:295922	GO:0071478, P:cellular response to radiation;GO:0090152, P:establishment of protein localization to mitochondrial membrane involved in mitochondrial fission;GO:0061484, P:hematopoietic stem cell homeostasis;GO:0035701, P:hematopoietic stem cell migration;GO:0097284, P:hepatocyte apoptotic process;GO:0006089, P:lactate metabolic process;GO:0055088, P:lipid homeostasis;GO:0042775, P:mitochondrial A…	GO:0005741, C:mitochondrial outer membrane	GO:0032977, F:membrane insertase activity	PF00153	Mito_carr	K17885	mitochondrial carrier			10116					GO:0071478;GO:0090152;GO:0061484;GO:0035701;GO:0097284;GO:0006089;GO:0055088;GO:0042775;GO:0045820;GO:0010917;GO:0043065;GO:1902231;GO:2000738;GO:0045040;GO:0070585;GO:0010635;GO:1902108;GO:0005741;GO:0032977	NotFound	0.00108375	0.000335124		0.309227	-1.69326	None	1.69326	3.23387	1.69326
A0A8I5Y6L1	Ubiquitin-like modifier activating enzyme 6	SubName: Full=Ubiquitin-like modifier activating enzyme 6 {ECO:0000313|Ensembl:ENSRNOP00000077997.1};	Uba6		ENSRNOG00000021931.6		Rattus norvegicus (Rat).						GO:0021764, P:amygdala development;GO:0060996, P:dendritic spine development;GO:0006974, P:DNA damage response;GO:0021766, P:hippocampus development;GO:0007612, P:learning;GO:0007626, P:locomotory behavior;GO:0016567, P:protein ubiquitination;GO:0006511, P:ubiquitin-dependent protein catabolic process	GO:0005737, C:cytoplasm;GO:0005634, C:nucleus	GO:0019780, F:FAT10 activating enzyme activity;GO:0004839, F:ubiquitin activating enzyme activity	PF16191;PF16190;PF00899;PF10585	E1_4HB;E1_FCCH;ThiF;UBA_E1_SCCH					10116					GO:0021764;GO:0060996;GO:0006974;GO:0021766;GO:0007612;GO:0007626;GO:0016567;GO:0006511;GO:0005737;GO:0005634;GO:0019780;GO:0004839	NotFound	1.75485e-05	5.49657e-06		0.313221	-1.67475	None	1.67475	3.19263	1.67475
Q5BJT0	Arginine and glutamate-rich protein 1	RecName: Full=Arginine and glutamate-rich protein 1;	Arglu1	290912	ENSRNOG00000024142		Rattus norvegicus (Rat).	10116.ENSRNOP00000054160	ENOG502QPR5			rno:290912		GO:0005829, C:cytosol;GO:0005739, C:mitochondrion;GO:0005654, C:nucleoplasm		PF15346	ARGLU	K13173	arginine and glutamate-rich protein 1			10116					GO:0005829;GO:0005739;GO:0005654	NotFound	0.000186532	5.87372e-05		0.314891	-1.66708	None	1.66708	3.1757	1.66708
A6HYC1	RCG48597, isoform CRA_d	SubName: Full=RCG48597, isoform CRA_d {ECO:0000313|EMBL:EDM12205.1};					Rattus norvegicus (Rat).						GO:0006334, P:nucleosome assembly	GO:0005634, C:nucleus		PF00956	NAP					10116					GO:0006334;GO:0005634	NotFound	2.39615e-05	7.59474e-06		0.316955	-1.65765	None	1.65765	3.15502	1.65765
A0A8I5ZSG1	C-terminal binding protein 1	SubName: Full=C-terminal binding protein 1 {ECO:0000313|Ensembl:ENSRNOP00000081185.1};	Ctbp1		ENSRNOG00000005428.9	Nucleus {ECO:0000256|ARBA:ARBA00004123}.	Rattus norvegicus (Rat).							GO:0005634, C:nucleus	GO:0051287, F:NAD binding;GO:0016616, F:oxidoreductase activity, acting on the CH-OH group of donors, NAD or NADP as acceptor;GO:0003714, F:transcription corepressor activity	PF00389;PF02826	2-Hacid_dh;2-Hacid_dh_C					10116					GO:0005634;GO:0051287;GO:0016616;GO:0003714	NotFound	0.000127043	4.03003e-05		0.317216	-1.65646	None	1.65646	3.15242	1.65646
A6IXB7	Pre-mRNA-splicing factor RBM22	RecName: Full=Pre-mRNA-splicing factor RBM22 {ECO:0000256|ARBA:ARBA00020031}; AltName: Full=RNA-binding motif protein 22 {ECO:0000256|ARBA:ARBA00030793}; Flags: Fragment;	Rbm22			Cytoplasm {ECO:0000256|ARBA:ARBA00004496}. Nucleus {ECO:0000256|ARBA:ARBA00004123}.	Rattus norvegicus (Rat).						GO:0006397, P:mRNA processing;GO:0008380, P:RNA splicing	GO:0005737, C:cytoplasm;GO:0005681, C:spliceosomal complex	GO:0003723, F:RNA binding;GO:0008270, F:zinc ion binding	PF00076;PF21369	RRM_1;STL11_N					10116					GO:0006397;GO:0008380;GO:0005737;GO:0005681;GO:0003723;GO:0008270	NotFound	1.15411e-05	3.67705e-06		0.318605	-1.65016	None	1.65016	3.13868	1.65016
A0A8I6AA65	RAB11a, member RAS oncogene family	SubName: Full=RAB11a, member RAS oncogene family {ECO:0000313|Ensembl:ENSRNOP00000089588.1};	Rab11a		ENSRNOG00000011302.4		Rattus norvegicus (Rat).							GO:0030672, C:synaptic vesicle membrane	GO:0005525, F:GTP binding;GO:0003924, F:GTPase activity	PF00071	Ras					10116					GO:0030672;GO:0005525;GO:0003924	NotFound	0.000146536	4.69785e-05		0.320593	-1.64118	None	1.64118	3.11922	1.64118
D3ZM54	RNA binding motif protein 12B	SubName: Full=RNA binding motif protein 12B {ECO:0000313|Ensembl:ENSRNOP00000058050.3};	Rbm12b		ENSRNOG00000016330.7		Rattus norvegicus (Rat).	10116.ENSRNOP00000058050	KOG4307				GO:0043484, P:regulation of RNA splicing	GO:0005654, C:nucleoplasm;GO:1990904, C:ribonucleoprotein complex	GO:0003723, F:RNA binding	PF00076	RRM_1					10116					GO:0043484;GO:0005654;GO:1990904;GO:0003723	NotFound	3.5894e-05	1.15719e-05		0.32239	-1.63312	None	1.63312	3.10184	1.63312
A0A8I5ZSQ7	SIL1 nucleotide exchange factor	SubName: Full=SIL1 nucleotide exchange factor {ECO:0000313|Ensembl:ENSRNOP00000081504.1};	Sil1		ENSRNOG00000019826.6		Rattus norvegicus (Rat).															10116						NotFound	6.71686e-05	2.17655e-05		0.324043	-1.62574	None	1.62574	3.08601	1.62574
Q2VC85	GCS light chain	RecName: Full=GCS light chain {ECO:0000256|ARBA:ARBA00031732}; AltName: Full=Gamma-ECS regulatory subunit {ECO:0000256|ARBA:ARBA00030406}; AltName: Full=Gamma-glutamylcysteine synthetase regulatory subunit {ECO:0000256|ARBA:ARBA00032926}; AltName: Full=Glutamate--cysteine ligase modifier subunit {ECO:0000256|ARBA:ARBA00031154}; Flags: Fragment;	Gclm				Rattus norvegicus (Rat).						GO:0006750, P:glutathione biosynthetic process		GO:0035226, F:glutamate-cysteine ligase catalytic subunit binding;GO:0016874, F:ligase activity	PF00248	Aldo_ket_red					10116					GO:0006750;GO:0035226;GO:0016874	NotFound	1.73438e-05	5.65141e-06		0.325846	-1.61774	None	1.61774	3.06894	1.61774
A6ID11	O-acyltransferase	RecName: Full=O-acyltransferase {ECO:0000256|PIRNR:PIRNR000439};	Soat1			Endoplasmic reticulum membrane {ECO:0000256|ARBA:ARBA00004477, ECO:0000256|PIRNR:PIRNR000439}; Multi- pass membrane protein {ECO:0000256|ARBA:ARBA00004477, ECO:0000256|PIRNR:PIRNR000439}. Membrane {ECO:0000256|ARBA:ARBA00004141}; Multi-pass membrane protein {ECO:0000256|ARBA:ARBA00004141}.	Rattus norvegicus (Rat).						GO:0033344, P:cholesterol efflux;GO:0042632, P:cholesterol homeostasis;GO:0008203, P:cholesterol metabolic process	GO:0005789, C:endoplasmic reticulum membrane	GO:0015485, F:cholesterol binding;GO:0034736, F:cholesterol O-acyltransferase activity;GO:0000062, F:fatty-acyl-CoA binding	PF03062	MBOAT					10116					GO:0033344;GO:0042632;GO:0008203;GO:0005789;GO:0015485;GO:0034736;GO:0000062	NotFound	1.48635e-05	4.84901e-06		0.326236	-1.61601	None	1.61601	3.06526	1.61601
G3V8E3	LIM/homeobox protein Lhx3	RecName: Full=LIM/homeobox protein Lhx3 {ECO:0000256|ARBA:ARBA00040543};	Lhx3	170671	ENSRNOG00000018427.7	Nucleus {ECO:0000256|ARBA:ARBA00004123, ECO:0000256|PROSITE-ProRule:PRU00108, ECO:0000256|RuleBase:RU000682}.	Rattus norvegicus (Rat).						GO:0006915, P:apoptotic process;GO:0009953, P:dorsal/ventral pattern formation;GO:0048839, P:inner ear development;GO:0030324, P:lung development;GO:0021526, P:medial motor column neuron differentiation;GO:0008045, P:motor neuron axon guidance;GO:0043066, P:negative regulation of apoptotic process;GO:0030182, P:neuron differentiation;GO:0021983, P:pituitary gland development;GO:0001890, P:placent…	GO:0000785, C:chromatin;GO:0005634, C:nucleus;GO:0005667, C:transcription regulator complex	GO:0001228, F:DNA-binding transcription activator activity, RNA polymerase II-specific;GO:0000981, F:DNA-binding transcription factor activity, RNA polymerase II-specific;GO:0000977, F:RNA polymerase II transcription regulatory region sequence-specific DNA binding;GO:0061629, F:RNA polymerase II-specific DNA-binding transcription factor binding;GO:0043565, F:sequence-specific DNA binding;GO:00009…	PF00046;PF00412	Homeodomain;LIM					10116					GO:0006915;GO:0009953;GO:0048839;GO:0030324;GO:0021526;GO:0008045;GO:0043066;GO:0030182;GO:0021983;GO:0001890;GO:0045893;GO:0045944;GO:0060127;GO:0006357;GO:0060126;GO:0021527;GO:0021520;GO:0060129;GO:0021521;GO:0000785;GO:0005634;GO:0005667;GO:0001228;GO:0000981;GO:0000977;GO:0061629;GO:0043565;GO:0000976;GO:0001223;GO:0001221;GO:0008270	Homeobox	1.18849e-05	3.92161e-06		0.329967	-1.59961	None	1.59961	3.03061	1.59961
D4A914	5'-3' exoribonuclease	RecName: Full=5'-3' exoribonuclease {ECO:0000256|PIRNR:PIRNR037239}; EC=3.1.13.- {ECO:0000256|PIRNR:PIRNR037239};	Xrn2		ENSRNOG00000011785.8		Rattus norvegicus (Rat).	10116.ENSRNOP00000016350	KOG2044	R-RNO-6791226	Major pathway of rRNA processing in the nucleolus and cytosol		GO:0021766, P:hippocampus development;GO:0006397, P:mRNA processing;GO:0030182, P:neuron differentiation;GO:0000956, P:nuclear-transcribed mRNA catabolic process;GO:0060041, P:retina development in camera-type eye;GO:0016070, P:RNA metabolic process;GO:0007283, P:spermatogenesis;GO:0006369, P:termination of RNA polymerase II transcription	GO:0016235, C:aggresome;GO:0005730, C:nucleolus;GO:0005654, C:nucleoplasm;GO:0005634, C:nucleus	GO:0000175, F:3'-5'-RNA exonuclease activity;GO:0008409, F:5'-3' exonuclease activity;GO:0004534, F:5'-3' RNA exonuclease activity;GO:0042802, F:identical protein binding;GO:0003723, F:RNA binding;GO:0001147, F:transcription termination site sequence-specific DNA binding	PF17846;PF03159	XRN_M;XRN_N					10116					GO:0021766;GO:0006397;GO:0030182;GO:0000956;GO:0060041;GO:0016070;GO:0007283;GO:0006369;GO:0016235;GO:0005730;GO:0005654;GO:0005634;GO:0000175;GO:0008409;GO:0004534;GO:0042802;GO:0003723;GO:0001147	NotFound	0.00085451	0.00028425		0.332647	-1.58794	None	1.58794	3.00619	1.58794
A6KES9	RCG56631, isoform CRA_f	SubName: Full=RCG56631, isoform CRA_f {ECO:0000313|EMBL:EDL84184.1};				Nucleus {ECO:0000256|ARBA:ARBA00004123}.	Rattus norvegicus (Rat).							GO:0005634, C:nucleus	GO:0003723, F:RNA binding	PF00076;PF02037	RRM_1;SAP					10116					GO:0005634;GO:0003723	NotFound	0.000370283	0.000123189		0.33269	-1.58775	None	1.58775	3.0058	1.58775
A6IBL4	ADP-ribosylation factor-like protein 8B	RecName: Full=ADP-ribosylation factor-like protein 8B {ECO:0000256|ARBA:ARBA00039836}; EC=3.6.5.2 {ECO:0000256|ARBA:ARBA00011984};	Arl8b	500282		Cell projection, axon {ECO:0000256|ARBA:ARBA00004489}. Cytolytic granule membrane {ECO:0000256|ARBA:ARBA00037807}. Cytoplasm, cytoskeleton, spindle {ECO:0000256|ARBA:ARBA00004186}. Early endosome membrane {ECO:0000256|ARBA:ARBA00004146}. Endosome membrane {ECO:0000256|ARBA:ARBA00004608}. Late endosome membrane {ECO:0000256|ARBA:ARBA00004414}. Lysosome membrane {ECO:0000256|ARBA:ARBA00004656}. Mem…	Rattus norvegicus (Rat).					rno:500282	GO:0008089, P:anterograde axonal transport;GO:0015031, P:protein transport	GO:1904115, C:axon cytoplasm;GO:0101004, C:cytolytic granule membrane;GO:0031902, C:late endosome membrane;GO:0005819, C:spindle	GO:0005525, F:GTP binding;GO:0003924, F:GTPase activity	PF00025	Arf	K07955	ADP-ribosylation factor-like protein 8	rno05132	Salmonella infection	10116	6	Human Diseases	6_4	Infectious disease: bacterial	GO:0008089;GO:0015031;GO:1904115;GO:0101004;GO:0031902;GO:0005819;GO:0005525;GO:0003924	NotFound	5.12989e-05	1.71989e-05		0.335269	-1.57661	None	1.57661	2.98268	1.57661
A6HW92	Heparan sulfate 2-O-sulfotransferase 1, isoform CRA_a	SubName: Full=Heparan sulfate 2-O-sulfotransferase 1, isoform CRA_a {ECO:0000313|EMBL:EDL82377.1};	Hs2st1	292155		Golgi apparatus membrane {ECO:0000256|ARBA:ARBA00004323}; Single-pass type II membrane protein {ECO:0000256|ARBA:ARBA00004323}. Membrane {ECO:0000256|ARBA:ARBA00004606}; Single-pass type II membrane protein {ECO:0000256|ARBA:ARBA00004606}.	Rattus norvegicus (Rat).								GO:0016740, F:transferase activity	PF03567	Sulfotransfer_2					10116					GO:0016740	NotFound	1.60184e-05	5.43408e-06		0.339241	-1.55962	None	1.55962	2.94776	1.55962
M0RDC9	Exosome component 1	SubName: Full=Exosome component 1 {ECO:0000313|Ensembl:ENSRNOP00000067627.1};	Exosc1	679140	ENSRNOG00000048708.4	Cytoplasm {ECO:0000256|ARBA:ARBA00004496}.	Rattus norvegicus (Rat).	10116.ENSRNOP00000067627	KOG3409	R-RNO-429958;R-RNO-450385;R-RNO-450513;R-RNO-450604;R-RNO-6791226	mRNA decay by 3' to 5' exoribonuclease;Butyrate Response Factor 1 (BRF1) binds and destabilizes mRNA;Tristetraprolin (TTP, ZFP36) binds and destabilizes mRNA;KSRP (KHSRP) binds and destabilizes mRNA;Major pathway of rRNA processing in the nucleolus and cytosol	rno:679140	GO:0006401, P:RNA catabolic process;GO:0006396, P:RNA processing	GO:0005737, C:cytoplasm;GO:0005829, C:cytosol;GO:0000178, C:exosome (RNase complex);GO:0000176, C:nuclear exosome (RNase complex);GO:0005730, C:nucleolus;GO:0005634, C:nucleus	GO:0003723, F:RNA binding	PF14382;PF10447	ECR1_N;EXOSC1	K07573	exosome complex component CSL4	rno03018	RNA degradation	10116	2	Genetic Information Processing	2_3	Folding, sorting and degradation	GO:0006401;GO:0006396;GO:0005737;GO:0005829;GO:0000178;GO:0000176;GO:0005730;GO:0005634;GO:0003723	NotFound	5.26604e-05	1.79142e-05		0.340184	-1.55561	None	1.55561	2.93959	1.55561
A6ICZ8	Torsin-1A-interacting protein 1	RecName: Full=Torsin-1A-interacting protein 1 {ECO:0000256|ARBA:ARBA00040724};	Tor1aip1			Nucleus inner membrane {ECO:0000256|ARBA:ARBA00037876}; Single-pass membrane protein {ECO:0000256|ARBA:ARBA00037876}.	Rattus norvegicus (Rat).							GO:0005637, C:nuclear inner membrane	GO:0001671, F:ATPase activator activity	PF05609;PF20443	LAP1_C;LAP1_N					10116					GO:0005637;GO:0001671	NotFound	9.10644e-06	3.10301e-06		0.340748	-1.55322	None	1.55322	2.93472	1.55322
A6KL13	Vesicle-associated membrane protein, associated protein B and C	SubName: Full=Vesicle-associated membrane protein, associated protein B and C {ECO:0000313|EMBL:EDL85103.1};	Vapb	60431		Endoplasmic reticulum membrane {ECO:0000256|ARBA:ARBA00004163}; Single-pass type IV membrane protein {ECO:0000256|ARBA:ARBA00004163}. Membrane {ECO:0000256|ARBA:ARBA00004211}; Single-pass type IV membrane protein {ECO:0000256|ARBA:ARBA00004211}.	Rattus norvegicus (Rat).					rno:60431	GO:0090158, P:endoplasmic reticulum membrane organization;GO:0061817, P:endoplasmic reticulum-plasma membrane tethering;GO:0006986, P:response to unfolded protein	GO:0005789, C:endoplasmic reticulum membrane;GO:0005886, C:plasma membrane	GO:0033149, F:FFAT motif binding	PF00635	Motile_Sperm	K10707	vesicle-associated membrane protein-associated protein B	rno04979;rno05014;rno05022	Cholesterol metabolism;Amyotrophic lateral sclerosis;Pathways of neurodegeneration - multiple diseases	10116	5;6;6	Organismal Systems;Human Diseases;Human Diseases	5_4;6_7;6_7	Digestive system;Neurodegenerative disease;Neurodegenerative disease	GO:0090158;GO:0061817;GO:0006986;GO:0005789;GO:0005886;GO:0033149	NotFound	1.99375e-05	6.8028e-06		0.341207	-1.55128	None	1.55128	2.93078	1.55128
Q06C60	BolA family member 1	SubName: Full=BolA family member 1 {ECO:0000313|Ensembl:ENSRNOP00000089760.1};	Bola1	365875	ENSRNOG00000021185.5		Rattus norvegicus (Rat).	10116.ENSRNOP00000028767	KOG2313			rno:365875		GO:1990229, C:iron-sulfur cluster assembly complex;GO:0005739, C:mitochondrion		PF01722	BolA	K22066	BolA-like protein 1			10116					GO:1990229;GO:0005739	NotFound	3.27526e-05	1.11775e-05		0.34127	-1.55102	None	1.55102	2.93023	1.55102
D4A031	DEAD-box helicase 42	SubName: Full=DEAD-box helicase 42 {ECO:0000313|Ensembl:ENSRNOP00000013046.5};	Ddx42	303607	ENSRNOG00000009474.6		Rattus norvegicus (Rat).	10116.ENSRNOP00000013046	KOG0339	R-RNO-72165	mRNA Splicing - Minor Pathway	rno:303607	GO:0008104, P:protein localization;GO:0042981, P:regulation of apoptotic process	GO:0005737, C:cytoplasm;GO:0005634, C:nucleus	GO:0005524, F:ATP binding;GO:0003723, F:RNA binding;GO:0003724, F:RNA helicase activity	PF00270;PF00271	DEAD;Helicase_C	K12835	ATP-dependent RNA helicase DDX42 [EC:3.6.4.13]	rno03040	Spliceosome	10116	2	Genetic Information Processing	2_1	Transcription	GO:0008104;GO:0042981;GO:0005737;GO:0005634;GO:0005524;GO:0003723;GO:0003724	NotFound	1.56591e-05	5.38068e-06		0.343613	-1.54114	None	1.54114	2.91025	1.54114
D4AAG8	Structural maintenance of chromosomes flexible hinge domain containing 1	SubName: Full=Structural maintenance of chromosomes flexible hinge domain containing 1 {ECO:0000313|Ensembl:ENSRNOP00000019359.7};	Smchd1		ENSRNOG00000014319.8		Rattus norvegicus (Rat).	10116.ENSRNOP00000019359	ENOG502QREW				GO:0051276, P:chromosome organization;GO:0009048, P:dosage compensation by inactivation of X chromosome;GO:0006302, P:double-strand break repair;GO:0060820, P:inactivation of X chromosome by heterochromatin formation;GO:2000042, P:negative regulation of double-strand break repair via homologous recombination;GO:0043584, P:nose development;GO:0045739, P:positive regulation of DNA repair;GO:2001034…	GO:0001740, C:Barr body;GO:0000781, C:chromosome, telomeric region;GO:0035861, C:site of double-strand break	GO:0005524, F:ATP binding;GO:0016887, F:ATP hydrolysis activity;GO:0042803, F:protein homodimerization activity	PF06470	SMC_hinge					10116					GO:0051276;GO:0009048;GO:0006302;GO:0060820;GO:2000042;GO:0043584;GO:0045739;GO:2001034;GO:0001740;GO:0000781;GO:0035861;GO:0005524;GO:0016887;GO:0042803	NotFound	0.000216923	7.45392e-05		0.34362	-1.54111	None	1.54111	2.91019	1.54111
Q6AYB5	Signal recognition particle subunit SRP54	RecName: Full=Signal recognition particle subunit SRP54; EC=3.6.5.- {ECO:0000250|UniProtKB:P61011}; AltName: Full=Signal recognition particle 54 kDa protein;	Srp54	116650	ENSRNOG00000032776	Nucleus speckle {ECO:0000250|UniProtKB:P61011}. Cytoplasm {ECO:0000250|UniProtKB:P61011}. Endoplasmic reticulum {ECO:0000250|UniProtKB:P61011}.	Rattus norvegicus (Rat).	10116.ENSRNOP00000048945	KOG0780	R-RNO-1799339	SRP-dependent cotranslational protein targeting to membrane	rno:116650	GO:0031017, P:exocrine pancreas development;GO:0030851, P:granulocyte differentiation;GO:0030593, P:neutrophil chemotaxis;GO:0045047, P:protein targeting to ER;GO:0006616, P:SRP-dependent cotranslational protein targeting to membrane, translocation	GO:0005737, C:cytoplasm;GO:0005829, C:cytosol;GO:0005783, C:endoplasmic reticulum;GO:0016607, C:nuclear speck;GO:0005634, C:nucleus;GO:0005786, C:signal recognition particle, endoplasmic reticulum targeting	GO:0008312, F:7S RNA binding;GO:0030942, F:endoplasmic reticulum signal peptide binding;GO:0019003, F:GDP binding;GO:0005525, F:GTP binding;GO:0003924, F:GTPase activity;GO:0043021, F:ribonucleoprotein complex binding	PF00448;PF02881;PF02978	SRP54;SRP54_N;SRP_SPB	K03106	signal recognition particle subunit SRP54 [EC:3.6.5.4]	rno03060	Protein export	10116	2	Genetic Information Processing	2_3	Folding, sorting and degradation	GO:0031017;GO:0030851;GO:0030593;GO:0045047;GO:0006616;GO:0005737;GO:0005829;GO:0005783;GO:0016607;GO:0005634;GO:0005786;GO:0008312;GO:0030942;GO:0019003;GO:0005525;GO:0003924;GO:0043021	NotFound	1.31131e-05	4.52438e-06		0.345027	-1.53522	None	1.53522	2.89833	1.53522
A0A0G2JTS3	Vacuolar protein sorting-associated protein 29	RecName: Full=Vacuolar protein sorting-associated protein 29 {ECO:0000256|ARBA:ARBA00017767, ECO:0000256|RuleBase:RU362040}; AltName: Full=Vesicle protein sorting 29 {ECO:0000256|ARBA:ARBA00031913, ECO:0000256|RuleBase:RU362040};	Vps29		ENSRNOG00000001274.8	Endosome membrane {ECO:0000256|ARBA:ARBA00004481}; Peripheral membrane protein {ECO:0000256|ARBA:ARBA00004481}.	Rattus norvegicus (Rat).						GO:0032456, P:endocytic recycling;GO:0015031, P:protein transport;GO:0042147, P:retrograde transport, endosome to Golgi	GO:0005829, C:cytosol;GO:0010008, C:endosome membrane;GO:0030906, C:retromer, cargo-selective complex		PF12850	Metallophos_2					10116					GO:0032456;GO:0015031;GO:0042147;GO:0005829;GO:0010008;GO:0030906	NotFound	3.60234e-05	1.2471e-05		0.346191	-1.53036	None	1.53036	2.88858	1.53036
A6JFH0	Ribosome biogenesis regulatory protein	RecName: Full=Ribosome biogenesis regulatory protein {ECO:0000256|RuleBase:RU364132};	Rrs1	297784		Nucleus {ECO:0000256|ARBA:ARBA00004123, ECO:0000256|RuleBase:RU364132}.	Rattus norvegicus (Rat).					rno:297784	GO:0002244, P:hematopoietic progenitor cell differentiation;GO:0042254, P:ribosome biogenesis	GO:0005783, C:endoplasmic reticulum;GO:0005730, C:nucleolus		PF04939	RRS1	K14852	regulator of ribosome biosynthesis			10116					GO:0002244;GO:0042254;GO:0005783;GO:0005730	NotFound	0.0001717	5.95853e-05		0.347031	-1.52686	None	1.52686	2.88159	1.52686
A6I9W3	Protein-serine/threonine kinase	RecName: Full=Protein-serine/threonine kinase {ECO:0000256|RuleBase:RU366032}; EC=2.7.11.- {ECO:0000256|RuleBase:RU366032};	Bckdk	29603		Mitochondrion matrix {ECO:0000256|ARBA:ARBA00004305, ECO:0000256|RuleBase:RU366032}.	Rattus norvegicus (Rat).					rno:29603	GO:0010906, P:regulation of glucose metabolic process	GO:0005759, C:mitochondrial matrix	GO:0005524, F:ATP binding;GO:0004740, F:pyruvate dehydrogenase (acetyl-transferring) kinase activity	PF10436;PF02518	BCDHK_Adom3;HATPase_c	K00905	[3-methyl-2-oxobutanoate dehydrogenase (acetyl-transferring)] kinase [EC:2.7.11.4]			10116					GO:0010906;GO:0005759;GO:0005524;GO:0004740	NotFound	2.29914e-05	8.04959e-06		0.350113	-1.51411	None	1.51411	2.85622	1.51411
Q6IRH7	ClpB caseinolytic peptidase B homolog (E. coli)	SubName: Full=ClpB caseinolytic peptidase B homolog (E. coli) {ECO:0000313|EMBL:AAH70917.1}; SubName: Full=RCG39494, isoform CRA_a {ECO:0000313|EMBL:EDM18274.1};	Clpb	65041			Rattus norvegicus (Rat).					rno:65041			GO:0005524, F:ATP binding;GO:0016887, F:ATP hydrolysis activity	PF07724;PF12796;PF10431	AAA_2;Ank_2;ClpB_D2-small	K03695	ATP-dependent Clp protease ATP-binding subunit ClpB	rno04213	Longevity regulating pathway - multiple species	10116	5	Organismal Systems	5_9	Aging	GO:0005524;GO:0016887	NotFound	4.17045e-05	1.46206e-05		0.350576	-1.5122	None	1.5122	2.85245	1.5122
A6HXX1	RCG47744, isoform CRA_b	SubName: Full=RCG47744, isoform CRA_b {ECO:0000313|EMBL:EDM12049.1};	Slc25a22			Mitochondrion inner membrane {ECO:0000256|ARBA:ARBA00004448}; Multi-pass membrane protein {ECO:0000256|ARBA:ARBA00004448}.	Rattus norvegicus (Rat).							GO:0005743, C:mitochondrial inner membrane		PF00153	Mito_carr					10116					GO:0005743	NotFound	9.83645e-06	3.48888e-06		0.354689	-1.49537	None	1.49537	2.81937	1.49537
G3V7I8	non-specific serine/threonine protein kinase	RecName: Full=non-specific serine/threonine protein kinase {ECO:0000256|ARBA:ARBA00012513}; EC=2.7.11.1 {ECO:0000256|ARBA:ARBA00012513};	Slk		ENSRNOG00000011339.7		Rattus norvegicus (Rat).								GO:0005524, F:ATP binding;GO:0004674, F:protein serine/threonine kinase activity	PF00069;PF12474	Pkinase;PKK					10116					GO:0005524;GO:0004674	NotFound	1.64316e-05	5.85659e-06		0.356422	-1.48834	None	1.48834	2.80567	1.48834
A6KJR7	threonine--tRNA ligase	RecName: Full=threonine--tRNA ligase {ECO:0000256|ARBA:ARBA00013163}; EC=6.1.1.3 {ECO:0000256|ARBA:ARBA00013163}; AltName: Full=Threonyl-tRNA synthetase {ECO:0000256|ARBA:ARBA00031900};	Tars1	294810			Rattus norvegicus (Rat).						GO:0006435, P:threonyl-tRNA aminoacylation	GO:0005737, C:cytoplasm	GO:0005524, F:ATP binding;GO:0042802, F:identical protein binding;GO:0004829, F:threonine-tRNA ligase activity;GO:0008270, F:zinc ion binding	PF03129;PF02824;PF00587;PF07973	HGTP_anticodon;TGS;tRNA-synt_2b;tRNA_SAD					10116					GO:0006435;GO:0005737;GO:0005524;GO:0042802;GO:0004829;GO:0008270	NotFound	0.000180771	6.48628e-05		0.358813	-1.4787	None	1.4787	2.78697	1.4787
A6HTB5	Sorting and assembly machinery component 50 homolog (S. cerevisiae)	SubName: Full=Sorting and assembly machinery component 50 homolog (S. cerevisiae) {ECO:0000313|EMBL:EDM15607.1};	Samm50	300111		Membrane {ECO:0000256|ARBA:ARBA00004141}; Multi- pass membrane protein {ECO:0000256|ARBA:ARBA00004141}. Mitochondrion outer membrane {ECO:0000256|ARBA:ARBA00004374}; Multi-pass membrane protein {ECO:0000256|ARBA:ARBA00004374}.	Rattus norvegicus (Rat).					rno:300111	GO:0033108, P:mitochondrial respiratory chain complex assembly;GO:0045040, P:protein insertion into mitochondrial outer membrane	GO:0005741, C:mitochondrial outer membrane		PF01103	Omp85	K07277	outer membrane protein insertion porin family	rno04137	Mitophagy - animal	10116	4	Cellular Processes	4_1	Transport and catabolism	GO:0033108;GO:0045040;GO:0005741	NotFound	0.000337169	0.000121925		0.361613	-1.46748	None	1.46748	2.76539	1.46748
P20280	Large ribosomal subunit protein eL21	RecName: Full=Large ribosomal subunit protein eL21 {ECO:0000305}; AltName: Full=60S ribosomal protein L21;	Rpl21	79449		Cytoplasm, cytosol {ECO:0000250|UniProtKB:P46778}. Cytoplasm {ECO:0000250|UniProtKB:P46778}. Endoplasmic reticulum {ECO:0000250|UniProtKB:P49666}. Note=Detected on cytosolic polysomes (By similarity). Detected in ribosomes that are associated with the rough endoplasmic reticulum (By similarity). {ECO:0000250|UniProtKB:P46778, ECO:0000250|UniProtKB:P49666}.	Rattus norvegicus (Rat).	10116.ENSRNOP00000001265	KOG1732			rno:79449	GO:0006412, P:translation	GO:0022625, C:cytosolic large ribosomal subunit;GO:0022626, C:cytosolic ribosome;GO:0005783, C:endoplasmic reticulum;GO:0005840, C:ribosome;GO:0045202, C:synapse	GO:0003735, F:structural constituent of ribosome	PF01157	Ribosomal_L21e	K02889	large subunit ribosomal protein L21e	rno03010;rno05171	Ribosome;Coronavirus disease - COVID-19	10116	2;6	Genetic Information Processing;Human Diseases	2_2;6_3	Translation;Infectious disease: viral	GO:0006412;GO:0022625;GO:0022626;GO:0005783;GO:0005840;GO:0045202;GO:0003735	NotFound	0.000606358	0.000220814		0.364164	-1.45734	None	1.45734	2.74602	1.45734
A0A8I6ANX0	Tubulin polymerization-promoting protein family member 3	RecName: Full=Tubulin polymerization-promoting protein family member 3 {ECO:0000256|ARBA:ARBA00014005};	Tppp3		ENSRNOG00000016890.8	Cytoplasm, cytoskeleton {ECO:0000256|ARBA:ARBA00004245}.	Rattus norvegicus (Rat).						GO:0046785, P:microtubule polymerization	GO:0005874, C:microtubule	GO:0015631, F:tubulin binding	PF05517	p25-alpha					10116					GO:0046785;GO:0005874;GO:0015631	NotFound	2.94366e-05	1.07538e-05		0.365319	-1.45277	None	1.45277	2.73733	1.45277
Q7TP32	Ac2-127	SubName: Full=Ac2-127 {ECO:0000313|EMBL:AAP92620.1};					Rattus norvegicus (Rat).							GO:0000428, C:DNA-directed RNA polymerase complex	GO:0046983, F:protein dimerization activity;GO:0001054, F:RNA polymerase I activity;GO:0001056, F:RNA polymerase III activity	PF01000;PF01193	RNA_pol_A_bac;RNA_pol_L					10116					GO:0000428;GO:0046983;GO:0001054;GO:0001056	NotFound	4.45357e-05	1.63229e-05		0.366512	-1.44807	None	1.44807	2.72842	1.44807
A6HMM6	DnaJ homolog subfamily C member 10	RecName: Full=DnaJ homolog subfamily C member 10 {ECO:0000256|ARBA:ARBA00020920};	Dnajc10				Rattus norvegicus (Rat).							GO:0016020, C:membrane		PF00226;PF00085	DnaJ;Thioredoxin					10116					GO:0016020	NotFound	4.62094e-05	1.69428e-05		0.366653	-1.44751	None	1.44751	2.72738	1.44751
A6IIG0	F-box and leucine-rich repeat protein 4 (Predicted), isoform CRA_b	SubName: Full=F-box and leucine-rich repeat protein 4 (Predicted), isoform CRA_b {ECO:0000313|EMBL:EDL98530.1};	Fbxl4_predicted				Rattus norvegicus (Rat).									PF12937	F-box-like					10116						NotFound	2.18681e-05	8.01843e-06		0.366673	-1.44743	None	1.44743	2.72723	1.44743
A6JDK6	Splicing factor, arginine/serine-rich 5, isoform CRA_b	SubName: Full=Splicing factor, arginine/serine-rich 5, isoform CRA_b {ECO:0000313|EMBL:EDL81401.1};	Srsf5	29667			Rattus norvegicus (Rat).					rno:29667			GO:0003723, F:RNA binding	PF00076	RRM_1	K12893	serine/arginine-rich splicing factor 4/5/6	rno03040;rno05168	Spliceosome;Herpes simplex virus 1 infection	10116	2;6	Genetic Information Processing;Human Diseases	2_1;6_3	Transcription;Infectious disease: viral	GO:0003723	NotFound	0.000200057	7.35236e-05		0.367513	-1.44413	None	1.44413	2.72099	1.44413
B6RIU0	Pre-mRNA 3'-end-processing factor FIP1	RecName: Full=Pre-mRNA 3'-end-processing factor FIP1 {ECO:0000256|ARBA:ARBA00017456}; AltName: Full=FIP1-like 1 protein {ECO:0000256|ARBA:ARBA00031816};	Fip1l1	289582		Nucleus {ECO:0000256|ARBA:ARBA00004123}.	Rattus norvegicus (Rat).					rno:289582	GO:0006397, P:mRNA processing	GO:0005634, C:nucleus		PF05182	Fip1	K14405	pre-mRNA 3'-end-processing factor FIP1	rno03015	mRNA surveillance pathway	10116	2	Genetic Information Processing	2_2	Translation	GO:0006397;GO:0005634	NotFound	1.28112e-05	4.73704e-06		0.369757	-1.43535	None	1.43535	2.70448	1.43535
A6I0W9	RCG48104	SubName: Full=RCG48104 {ECO:0000313|EMBL:EDM13100.1};				Endoplasmic reticulum membrane {ECO:0000256|ARBA:ARBA00004477}; Multi-pass membrane protein {ECO:0000256|ARBA:ARBA00004477}.	Rattus norvegicus (Rat).						GO:0006508, P:proteolysis	GO:0005789, C:endoplasmic reticulum membrane	GO:0046872, F:metal ion binding;GO:0008235, F:metalloexopeptidase activity	PF22249;PF22248;PF04389	ERMP1-TM;ERMP1_C;Peptidase_M28					10116					GO:0006508;GO:0005789;GO:0046872;GO:0008235	NotFound	5.06564e-05	1.87952e-05		0.371034	-1.43038	None	1.43038	2.69517	1.43038
A0A8I6APY7	GTP binding protein 1	SubName: Full=GTP binding protein 1 {ECO:0000313|Ensembl:ENSRNOP00000095853.1};	Gtpbp1		ENSRNOG00000014634.7		Rattus norvegicus (Rat).								GO:0005525, F:GTP binding;GO:0003924, F:GTPase activity	PF00009	GTP_EFTU					10116					GO:0005525;GO:0003924	NotFound	3.37658e-05	1.25451e-05		0.371533	-1.42844	None	1.42844	2.69155	1.42844
A0A8L2QGY4	Coiled-coil domain-containing protein 86	RecName: Full=Coiled-coil domain-containing protein 86 {ECO:0000256|ARBA:ARBA00016738};	Ccdc86		ENSRNOG00000020925.7	Nucleus {ECO:0000256|ARBA:ARBA00004123}.	Rattus norvegicus (Rat).							GO:0005634, C:nucleus		PF03879	Cgr1					10116					GO:0005634	NotFound	6.46322e-05	2.43494e-05		0.376738	-1.40837	None	1.40837	2.65437	1.40837
A0A8L2R661	Nuclear transcription factor Y subunit gamma	SubName: Full=Nuclear transcription factor Y subunit gamma {ECO:0000313|Ensembl:ENSRNOP00000072354.2};	Nfyc		ENSRNOG00000010735.7		Rattus norvegicus (Rat).								GO:0003677, F:DNA binding;GO:0046982, F:protein heterodimerization activity	PF00125	Histone					10116					GO:0003677;GO:0046982	NF-YC	1.86107e-05	7.06325e-06		0.379526	-1.39773	None	1.39773	2.63487	1.39773
Q2KJ09	Ubiquitin carboxyl-terminal hydrolase 16	RecName: Full=Ubiquitin carboxyl-terminal hydrolase 16 {ECO:0000255|HAMAP-Rule:MF_03062}; EC=3.4.19.12 {ECO:0000255|HAMAP-Rule:MF_03062}; AltName: Full=Deubiquitinating enzyme 16 {ECO:0000255|HAMAP-Rule:MF_03062}; AltName: Full=Ubiquitin thioesterase 16 {ECO:0000255|HAMAP-Rule:MF_03062}; AltName: Full=Ubiquitin-specific-processing protease 16 {ECO:0000255|HAMAP-Rule:MF_03062};	Usp16	288306	ENSRNOG00000001598. [Q2KJ09-2]	Nucleus {ECO:0000255|HAMAP-Rule:MF_03062}.	Rattus norvegicus (Rat).	10116.ENSRNOP00000002173	KOG1873			rno:288306	GO:0051301, P:cell division;GO:0006974, P:DNA damage response;GO:0016578, P:histone deubiquitination;GO:0070537, P:histone H2A K63-linked deubiquitination;GO:0000278, P:mitotic cell cycle;GO:0140014, P:mitotic nuclear division;GO:0035522, P:monoubiquitinated histone H2A deubiquitination;GO:0035520, P:monoubiquitinated protein deubiquitination;GO:0045893, P:positive regulation of DNA-templated tra…	GO:0005737, C:cytoplasm;GO:0005634, C:nucleus	GO:0004843, F:cysteine-type deubiquitinase activity;GO:0004197, F:cysteine-type endopeptidase activity;GO:0042393, F:histone binding;GO:0140950, F:histone H2A deubiquitinase activity;GO:0043024, F:ribosomal small subunit binding;GO:0003713, F:transcription coactivator activity;GO:0043130, F:ubiquitin binding;GO:0008270, F:zinc ion binding	PF00443;PF02148	UCH;zf-UBP	K11844	ubiquitin carboxyl-terminal hydrolase 16/45 [EC:3.4.19.12]	rno03083	Polycomb repressive complex	10116					GO:0051301;GO:0006974;GO:0016578;GO:0070537;GO:0000278;GO:0140014;GO:0035522;GO:0035520;GO:0045893;GO:0090070;GO:0045944;GO:0045901;GO:0051289;GO:0051726;GO:0006357;GO:0006511;GO:0005737;GO:0005634;GO:0004843;GO:0004197;GO:0042393;GO:0140950;GO:0043024;GO:0003713;GO:0043130;GO:0008270	NotFound	8.8689e-06	3.37461e-06		0.380499	-1.39404	None	1.39404	2.62813	1.39404
A6J1V5	Dynein light chain	RecName: Full=Dynein light chain {ECO:0000256|RuleBase:RU365010};	Dynll1	58945		Chromosome {ECO:0000256|ARBA:ARBA00004286}. Cytoplasm, cytoskeleton, microtubule organizing center, centrosome {ECO:0000256|ARBA:ARBA00004300}. Mitochondrion {ECO:0000256|ARBA:ARBA00004173}. Nucleus {ECO:0000256|ARBA:ARBA00004123}.	Rattus norvegicus (Rat).					rno:58945	GO:0006915, P:apoptotic process;GO:0035721, P:intraciliary retrograde transport;GO:0044458, P:motile cilium assembly	GO:0005813, C:centrosome;GO:0005929, C:cilium;GO:0005868, C:cytoplasmic dynein complex;GO:0005874, C:microtubule;GO:0005739, C:mitochondrion;GO:0005634, C:nucleus	GO:0045505, F:dynein intermediate chain binding	PF01221	Dynein_light	K10418	dynein light chain LC8-type	rno04814;rno04962;rno05132	Motor proteins;Vasopressin-regulated water reabsorption;Salmonella infection	10116	;5;6	;Organismal Systems;Human Diseases	;5_5;6_4	;Excretory system;Infectious disease: bacterial	GO:0006915;GO:0035721;GO:0044458;GO:0005813;GO:0005929;GO:0005868;GO:0005874;GO:0005739;GO:0005634;GO:0045505	NotFound	0.000155104	5.94233e-05		0.383118	-1.38414	None	1.38414	2.61016	1.38414
A0A8I5ZPJ4	Signal-induced proliferation-associated 1 like 2	SubName: Full=Signal-induced proliferation-associated 1 like 2 {ECO:0000313|Ensembl:ENSRNOP00000080159.1};	Sipa1l2	361442	ENSRNOG00000019791.8		Rattus norvegicus (Rat).						GO:0051056, P:regulation of small GTPase mediated signal transduction		GO:0005096, F:GTPase activator activity	PF00595;PF02145;PF11881	PDZ;Rap_GAP;SPAR_C					10116					GO:0051056;GO:0005096	NotFound	8.19168e-06	3.14239e-06		0.383607	-1.3823	None	1.3823	2.60683	1.3823
A0A8I5ZTF7	Poly [ADP-ribose] polymerase	RecName: Full=Poly [ADP-ribose] polymerase {ECO:0000256|RuleBase:RU362114}; Short=PARP {ECO:0000256|RuleBase:RU362114}; EC=2.4.2.- {ECO:0000256|RuleBase:RU362114};	Parp14		ENSRNOG00000023334.7		Rattus norvegicus (Rat).						GO:0010629, P:negative regulation of gene expression;GO:0060336, P:negative regulation of type II interferon-mediated signaling pathway;GO:0042532, P:negative regulation of tyrosine phosphorylation of STAT protein;GO:1902216, P:positive regulation of interleukin-4-mediated signaling pathway;GO:0042531, P:positive regulation of tyrosine phosphorylation of STAT protein	GO:0005737, C:cytoplasm;GO:0005634, C:nucleus	GO:0019899, F:enzyme binding;GO:0003950, F:NAD+ ADP-ribosyltransferase activity;GO:1990404, F:NAD+-protein ADP-ribosyltransferase activity;GO:0003714, F:transcription corepressor activity	PF01661;PF00644	Macro;PARP					10116					GO:0010629;GO:0060336;GO:0042532;GO:1902216;GO:0042531;GO:0005737;GO:0005634;GO:0019899;GO:0003950;GO:1990404;GO:0003714	NotFound	6.9235e-05	2.67969e-05		0.387042	-1.36944	None	1.36944	2.5837	1.36944
G3V8C4	Chloride intracellular channel protein	RecName: Full=Chloride intracellular channel protein {ECO:0000256|RuleBase:RU362009};	Clic4		ENSRNOG00000018109.5	Membrane {ECO:0000256|RuleBase:RU362009}; Single- pass membrane protein {ECO:0000256|RuleBase:RU362009}. Cytoplasm {ECO:0000256|RuleBase:RU362009}.	Rattus norvegicus (Rat).						GO:0001525, P:angiogenesis;GO:0048754, P:branching morphogenesis of an epithelial tube;GO:0001886, P:endothelial cell morphogenesis;GO:0009566, P:fertilization;GO:0030216, P:keratinocyte differentiation;GO:0035264, P:multicellular organism growth;GO:0034765, P:regulation of monoatomic ion transmembrane transport;GO:0061299, P:retina vasculature morphogenesis in camera-type eye;GO:0007035, P:vacuo…	GO:0034707, C:chloride channel complex;GO:0005739, C:mitochondrion	GO:0005254, F:chloride channel activity;GO:0005244, F:voltage-gated monoatomic ion channel activity	PF13410	GST_C_2					10116					GO:0001525;GO:0048754;GO:0001886;GO:0009566;GO:0030216;GO:0035264;GO:0034765;GO:0061299;GO:0007035;GO:0034707;GO:0005739;GO:0005254;GO:0005244	NotFound	4.39229e-05	1.71023e-05		0.389372	-1.36078	None	1.36078	2.56824	1.36078
A0A8I6AG24	Zinc finger protein 512	RecName: Full=Zinc finger protein 512 {ECO:0000256|ARBA:ARBA00039955};	Zfp512		ENSRNOG00000039815.5	Nucleus {ECO:0000256|ARBA:ARBA00004123}.	Rattus norvegicus (Rat).							GO:0005634, C:nucleus	GO:0003677, F:DNA binding;GO:0008270, F:zinc ion binding	PF00096;PF21276;PF21367	zf-C2H2;ZNF512_C2HC;ZNF512_zf-C2H2					10116					GO:0005634;GO:0003677;GO:0008270	zf-C2H2	9.04722e-05	3.53044e-05		0.390224	-1.35763	None	1.35763	2.56263	1.35763
D3ZC82	Nuclear FMR1 interacting protein 2	SubName: Full=Nuclear FMR1 interacting protein 2 {ECO:0000313|Ensembl:ENSRNOP00000031472.5};	Nufip2		ENSRNOG00000024964.8		Rattus norvegicus (Rat).	10116.ENSRNOP00000031472	ENOG502QPMD			rno:681371		GO:0005737, C:cytoplasm;GO:0010494, C:cytoplasmic stress granule;GO:0005654, C:nucleoplasm;GO:0005634, C:nucleus;GO:0042788, C:polysomal ribosome	GO:0003723, F:RNA binding	PF15293	NUFIP2					10116					GO:0005737;GO:0010494;GO:0005654;GO:0005634;GO:0042788;GO:0003723	NotFound	5.97738e-05	2.33518e-05		0.39067	-1.35598	None	1.35598	2.55971	1.35598
A6IXX2	mRNA cap guanine-N(7) methyltransferase	RecName: Full=mRNA cap guanine-N(7) methyltransferase {ECO:0000256|PIRNR:PIRNR028762}; EC=2.1.1.56 {ECO:0000256|PIRNR:PIRNR028762}; AltName: Full=mRNA (guanine-N(7))-methyltransferase {ECO:0000256|PIRNR:PIRNR028762}; AltName: Full=mRNA cap methyltransferase {ECO:0000256|PIRNR:PIRNR028762};	Rnmt			Nucleus {ECO:0000256|ARBA:ARBA00004123, ECO:0000256|PIRNR:PIRNR028762}.	Rattus norvegicus (Rat).							GO:0005634, C:nucleus	GO:0004482, F:mRNA 5'-cap (guanine-N7-)-methyltransferase activity;GO:0003723, F:RNA binding	PF03291	mRNA_G-N7_MeTrfase					10116					GO:0005634;GO:0004482;GO:0003723	NotFound	2.5081e-05	9.80418e-06		0.3909	-1.35513	None	1.35513	2.5582	1.35513
A0A8I6AC78	Centrosomal protein 192	SubName: Full=Centrosomal protein 192 {ECO:0000313|Ensembl:ENSRNOP00000091709.1};	Seh1l		ENSRNOG00000042879.4	Chromosome, centromere, kinetochore {ECO:0000256|ARBA:ARBA00004629}. Lysosome membrane {ECO:0000256|ARBA:ARBA00004656}.	Rattus norvegicus (Rat).						GO:0051315, P:attachment of mitotic spindle microtubules to kinetochore;GO:0034198, P:cellular response to amino acid starvation;GO:0031669, P:cellular response to nutrient levels;GO:0090222, P:centrosome-templated microtubule nucleation;GO:0050830, P:defense response to Gram-positive bacterium;GO:0007080, P:mitotic metaphase chromosome alignment;GO:0090307, P:mitotic spindle assembly;GO:0006999,…	GO:0005814, C:centriole;GO:0005813, C:centrosome;GO:0005737, C:cytoplasm;GO:0061700, C:GATOR2 complex;GO:0000776, C:kinetochore;GO:0005765, C:lysosomal membrane;GO:0005635, C:nuclear envelope;GO:0031080, C:nuclear pore outer ring;GO:0000242, C:pericentriolar material;GO:0120098, C:procentriole;GO:0120099, C:procentriole replication complex	GO:0019902, F:phosphatase binding;GO:0005198, F:structural molecule activity	PF00400	WD40					10116					GO:0051315;GO:0034198;GO:0031669;GO:0090222;GO:0050830;GO:0007080;GO:0090307;GO:0006999;GO:0032008;GO:1904263;GO:0071539;GO:0015031;GO:0031503;GO:0009617;GO:0005814;GO:0005813;GO:0005737;GO:0061700;GO:0000776;GO:0005765;GO:0005635;GO:0031080;GO:0000242;GO:0120098;GO:0120099;GO:0019902;GO:0005198	NotFound	1.46504e-05	5.74244e-06		0.391965	-1.3512	None	1.3512	2.55125	1.3512
A6HLH1	Transcription factor MafG	RecName: Full=Transcription factor MafG {ECO:0000256|ARBA:ARBA00016884}; AltName: Full=V-maf musculoaponeurotic fibrosarcoma oncogene homolog G {ECO:0000256|ARBA:ARBA00030974};	Mafg	64188		Nucleus {ECO:0000256|ARBA:ARBA00004123}.	Rattus norvegicus (Rat).							GO:0005634, C:nucleus	GO:0003677, F:DNA binding;GO:0003700, F:DNA-binding transcription factor activity	PF03131	bZIP_Maf					10116					GO:0005634;GO:0003677;GO:0003700	TF_bZIP	0.000108162	4.24038e-05		0.392038	-1.35093	None	1.35093	2.55077	1.35093
Q6P751	Cyclin-dependent kinase 2	RecName: Full=Cyclin-dependent kinase 2 {ECO:0000256|ARBA:ARBA00039265}; EC=2.7.11.22 {ECO:0000256|ARBA:ARBA00012425}; AltName: Full=Cell division protein kinase 2 {ECO:0000256|ARBA:ARBA00041296};	Cdk2	362817	ENSRNOG00000006469.6	Cytoplasm {ECO:0000256|ARBA:ARBA00004496}. Nucleus, Cajal body {ECO:0000256|ARBA:ARBA00004408}.	Rattus norvegicus (Rat).					rno:362817			GO:0005524, F:ATP binding;GO:0004674, F:protein serine/threonine kinase activity	PF00069	Pkinase	K02206	cyclin-dependent kinase 2 [EC:2.7.11.22]	rno04068;rno04110;rno04114;rno04115;rno04151;rno04218;rno04914;rno04934;rno05160;rno05161;rno05162;rno05165;rno05166;rno05169;rno05200;rno05203;rno05215;rno05222;rno05226	FoxO signaling pathway;Cell cycle;Oocyte meiosis;p53 signaling pathway;PI3K-Akt signaling pathway;Cellular senescence;Progesterone-mediated oocyte maturation;Cushing syndrome;Hepatitis C;Hepatitis B;Measles;Human papillomavirus infection;Human T-cell leukemia virus 1 infection;Epstein-Barr virus infection;Pathways in cancer;Viral carcinogenesis;Prostate cancer;Small cell lung cancer;Gastric cancer	10116	3;4;4;4;3;4;5;6;6;6;6;6;6;6;6;6;6;6;6	Environmental Information Processing;Cellular Processes;Cellular Processes;Cellular Processes;Environmental Information Processing;Cellular Processes;Organismal Systems;Human Diseases;Human Diseases;Human Diseases;Human Diseases;Human Diseases;Human Diseases;Human Diseases;Human Diseases;Human Diseases;Human Diseases;Human Diseases;Human Diseases	3_2;4_2;4_2;4_2;3_2;4_2;5_2;6_10;6_3;6_3;6_3;6_3;6_3;6_3;6_1;6_1;6_2;6_2;6_2	Signal transduction;Cell growth and death;Cell growth and death;Cell growth and death;Signal transduction;Cell growth and death;Endocrine system;Endocrine and metabolic disease;Infectious disease: viral;Infectious disease: viral;Infectious disease: viral;Infectious disease: viral;Infectious disease: viral;Infectious disease: viral;Cancer: overview;Cancer: overview;Cancer: specific types;Cancer: s…	GO:0005524;GO:0004674	NotFound	7.63999e-05	2.99634e-05		0.392191	-1.35037	None	1.35037	2.54978	1.35037
A0A0G2K6G9	[histone H3]-trimethyl-L-lysine(4) demethylase	RecName: Full=[histone H3]-trimethyl-L-lysine(4) demethylase {ECO:0000256|ARBA:ARBA00012902}; EC=1.14.11.67 {ECO:0000256|ARBA:ARBA00012902};	Kdm5b		ENSRNOG00000060544.2	Nucleus {ECO:0000256|ARBA:ARBA00004123}.	Rattus norvegicus (Rat).	10116.ENSRNOP00000073808	KOG1246				GO:0060444, P:branching involved in mammary gland duct morphogenesis;GO:0044344, P:cellular response to fibroblast growth factor stimulus;GO:1990830, P:cellular response to leukemia inhibitory factor;GO:0006338, P:chromatin remodeling;GO:0070306, P:lens fiber cell differentiation;GO:0060763, P:mammary duct terminal end bud growth;GO:0045892, P:negative regulation of DNA-templated transcription;GO…	GO:0000785, C:chromatin;GO:0005634, C:nucleus	GO:0003677, F:DNA binding;GO:0042393, F:histone binding;GO:0032453, F:histone H3K4 demethylase activity;GO:0034647, F:histone H3K4me/H3K4me2/H3K4me3 demethylase activity;GO:0003676, F:nucleic acid binding;GO:1990837, F:sequence-specific double-stranded DNA binding;GO:0003714, F:transcription corepressor activity;GO:0008270, F:zinc ion binding	PF01388;PF02373;PF02375;PF21323;PF00628;PF08429;PF02928	ARID;JmjC;JmjN;KDM5_C-hel;PHD;PLU-1;zf-C5HC2					10116					GO:0060444;GO:0044344;GO:1990830;GO:0006338;GO:0070306;GO:0060763;GO:0045892;GO:0010628;GO:0033601;GO:0009791;GO:0006355;GO:2000864;GO:0060992;GO:0007338;GO:0061038;GO:0000785;GO:0005634;GO:0003677;GO:0042393;GO:0032453;GO:0034647;GO:0003676;GO:1990837;GO:0003714;GO:0008270	NotFound	8.36678e-05	3.28351e-05		0.392447	-1.34943	None	1.34943	2.54812	1.34943
A0A8I5ZK68	Serine/threonine-protein phosphatase	RecName: Full=Serine/threonine-protein phosphatase {ECO:0000256|RuleBase:RU004273}; EC=3.1.3.16 {ECO:0000256|RuleBase:RU004273};	Ppp6c		ENSRNOG00000015145.5	Cytoplasm {ECO:0000256|ARBA:ARBA00004496}.	Rattus norvegicus (Rat).							GO:0005737, C:cytoplasm	GO:0046872, F:metal ion binding;GO:0004722, F:protein serine/threonine phosphatase activity	PF00149	Metallophos					10116					GO:0005737;GO:0046872;GO:0004722	NotFound	1.89551e-05	7.45268e-06		0.393175	-1.34676	None	1.34676	2.5434	1.34676
A0A8L2QYX2	Stathmin	RecName: Full=Stathmin {ECO:0000256|ARBA:ARBA00039768, ECO:0000256|RuleBase:RU004388};	Stmn1		ENSRNOG00000016810.8	Cytoplasm, cytoskeleton {ECO:0000256|ARBA:ARBA00004245}.	Rattus norvegicus (Rat).						GO:0031110, P:regulation of microtubule polymerization or depolymerization	GO:0005737, C:cytoplasm;GO:0005874, C:microtubule		PF00836	Stathmin					10116					GO:0031110;GO:0005737;GO:0005874	NotFound	0.000558753	0.000220016		0.393763	-1.3446	None	1.3446	2.5396	1.3446
B0BNI2	WD repeat domain 74	SubName: Full=WD repeat domain 74 {ECO:0000313|Ensembl:ENSRNOP00000070315.1};	Wdr74	690229	ENSRNOG00000042878.4		Rattus norvegicus (Rat).						GO:0001825, P:blastocyst formation;GO:0042273, P:ribosomal large subunit biogenesis;GO:0016070, P:RNA metabolic process;GO:0006364, P:rRNA processing	GO:0000176, C:nuclear exosome (RNase complex);GO:0005730, C:nucleolus;GO:0005654, C:nucleoplasm;GO:0005634, C:nucleus;GO:0030687, C:preribosome, large subunit precursor		PF00400	WD40					10116					GO:0001825;GO:0042273;GO:0016070;GO:0006364;GO:0000176;GO:0005730;GO:0005654;GO:0005634;GO:0030687	NotFound	8.50261e-05	3.35155e-05		0.394179	-1.34308	None	1.34308	2.53692	1.34308
D3ZT51	Ribosomal RNA-processing protein 40	RecName: Full=Ribosomal RNA-processing protein 40 {ECO:0000256|ARBA:ARBA00030615};	Exosc3		ENSRNOG00000012409.7	Cytoplasm {ECO:0000256|ARBA:ARBA00004496}. Nucleus, nucleolus {ECO:0000256|ARBA:ARBA00004604}.	Rattus norvegicus (Rat).	10116.ENSRNOP00000016582	KOG1004	R-RNO-429958;R-RNO-450385;R-RNO-450513;R-RNO-450604;R-RNO-6791226	mRNA decay by 3' to 5' exoribonuclease;Butyrate Response Factor 1 (BRF1) binds and destabilizes mRNA;Tristetraprolin (TTP, ZFP36) binds and destabilizes mRNA;KSRP (KHSRP) binds and destabilizes mRNA;Major pathway of rRNA processing in the nucleolus and cytosol		GO:0071034, P:CUT catabolic process;GO:0045006, P:DNA deamination;GO:0043928, P:exonucleolytic catabolism of deadenylated mRNA;GO:0000467, P:exonucleolytic trimming to generate mature 3'-end of 5.8S rRNA from tricistronic rRNA transcript (SSU-rRNA, 5.8S rRNA, LSU-rRNA);GO:0045190, P:isotype switching;GO:0071035, P:nuclear polyadenylation-dependent rRNA catabolic process;GO:0071038, P:nuclear poly…	GO:0005737, C:cytoplasm;GO:0000177, C:cytoplasmic exosome (RNase complex);GO:0005829, C:cytosol;GO:0000791, C:euchromatin;GO:0000178, C:exosome (RNase complex);GO:0000176, C:nuclear exosome (RNase complex);GO:0005730, C:nucleolus;GO:0005654, C:nucleoplasm;GO:0005634, C:nucleus	GO:0003723, F:RNA binding	PF15985	KH_6					10116					GO:0071034;GO:0045006;GO:0043928;GO:0000467;GO:0045190;GO:0071035;GO:0071038;GO:0034427;GO:0071051;GO:0045830;GO:0006401;GO:0006396;GO:0006364;GO:0034475;GO:0005737;GO:0000177;GO:0005829;GO:0000791;GO:0000178;GO:0000176;GO:0005730;GO:0005654;GO:0005634;GO:0003723	NotFound	2.09134e-05	8.2496e-06		0.394464	-1.34203	None	1.34203	2.53508	1.34203
A6J296	ATP-dependent RNA helicase	RecName: Full=ATP-dependent RNA helicase {ECO:0000256|RuleBase:RU365068}; EC=3.6.4.13 {ECO:0000256|RuleBase:RU365068};	Ddx51				Rattus norvegicus (Rat).							GO:0005634, C:nucleus	GO:0005524, F:ATP binding;GO:0004386, F:helicase activity;GO:0016787, F:hydrolase activity;GO:0003723, F:RNA binding	PF00270	DEAD					10116					GO:0005634;GO:0005524;GO:0004386;GO:0016787;GO:0003723	NotFound	2.42171e-05	9.5562e-06		0.394605	-1.34152	None	1.34152	2.53418	1.34152
G3V7G0	Dynein light intermediate chain	RecName: Full=Dynein light intermediate chain {ECO:0000256|RuleBase:RU366047};	Dync1li1		ENSRNOG00000010434.5	Cytoplasm, cytoskeleton {ECO:0000256|RuleBase:RU366047}.	Rattus norvegicus (Rat).						GO:0007018, P:microtubule-based movement;GO:0090267, P:positive regulation of mitotic cell cycle spindle assembly checkpoint	GO:0005813, C:centrosome;GO:0005737, C:cytoplasm;GO:0005868, C:cytoplasmic dynein complex;GO:0000776, C:kinetochore;GO:0005874, C:microtubule;GO:0000922, C:spindle pole	GO:0005524, F:ATP binding;GO:0045504, F:dynein heavy chain binding;GO:0019003, F:GDP binding	PF05783	DLIC					10116					GO:0007018;GO:0090267;GO:0005813;GO:0005737;GO:0005868;GO:0000776;GO:0005874;GO:0000922;GO:0005524;GO:0045504;GO:0019003	NotFound	0.000182103	7.21279e-05		0.396083	-1.33613	None	1.33613	2.52473	1.33613
A0A8I6A9K5	Pogo transposable element derived with ZNF domain	SubName: Full=Pogo transposable element derived with ZNF domain {ECO:0000313|Ensembl:ENSRNOP00000090463.1};	Pogz	310658	ENSRNOG00000053599.2		Rattus norvegicus (Rat).						GO:0000724, P:double-strand break repair via homologous recombination;GO:0051382, P:kinetochore assembly;GO:0007064, P:mitotic sister chromatid cohesion;GO:0045944, P:positive regulation of transcription by RNA polymerase II	GO:0000785, C:chromatin;GO:0005737, C:cytoplasm;GO:0005634, C:nucleus	GO:0003676, F:nucleic acid binding;GO:0008270, F:zinc ion binding	PF03184;PF03221	DDE_1;HTH_Tnp_Tc5					10116					GO:0000724;GO:0051382;GO:0007064;GO:0045944;GO:0000785;GO:0005737;GO:0005634;GO:0003676;GO:0008270	NotFound	3.12771e-05	1.23943e-05		0.396275	-1.33543	None	1.33543	2.5235	1.33543
D4A624	Shugoshin 1	SubName: Full=Shugoshin 1 {ECO:0000313|Ensembl:ENSRNOP00000061236.3};	Sgo1	363174	ENSRNOG00000022499.7	Chromosome, centromere {ECO:0000256|ARBA:ARBA00004584}.	Rattus norvegicus (Rat).	10116.ENSRNOP00000061236	KOG3575	R-RNO-141444;R-RNO-2467813;R-RNO-2500257;R-RNO-5663220;R-RNO-68877;R-RNO-9648025	Amplification of signal from unattached kinetochores via a MAD2 inhibitory signal;Separation of Sister Chromatids;Resolution of Sister Chromatid Cohesion;RHO GTPases Activate Formins;Mitotic Prometaphase;EML4 and NUDC in mitotic spindle formation	rno:363174	GO:0008608, P:attachment of spindle microtubules to kinetochore;GO:0051301, P:cell division;GO:0010457, P:centriole-centriole cohesion;GO:0007059, P:chromosome segregation;GO:0045132, P:meiotic chromosome segregation;GO:0071962, P:mitotic sister chromatid cohesion, centromeric;GO:0000070, P:mitotic sister chromatid segregation	GO:0005813, C:centrosome;GO:0000775, C:chromosome, centromeric region;GO:0000779, C:condensed chromosome, centromeric region;GO:0000776, C:kinetochore;GO:0005634, C:nucleus;GO:0000922, C:spindle pole	GO:0019900, F:kinase binding	PF07557;PF07558	Shugoshin_C;Shugoshin_N	K11580	shugoshin-like 1	rno04110;rno04114	Cell cycle;Oocyte meiosis	10116	4;4	Cellular Processes;Cellular Processes	4_2;4_2	Cell growth and death;Cell growth and death	GO:0008608;GO:0051301;GO:0010457;GO:0007059;GO:0045132;GO:0071962;GO:0000070;GO:0005813;GO:0000775;GO:0000779;GO:0000776;GO:0005634;GO:0000922;GO:0019900	NotFound	2.6075e-05	1.03556e-05		0.397148	-1.33225	None	1.33225	2.51796	1.33225
A0A8I6G718	Phosphatidylinositol binding clathrin assembly protein	SubName: Full=Phosphatidylinositol binding clathrin assembly protein {ECO:0000313|Ensembl:ENSRNOP00000082147.1};	Picalm		ENSRNOG00000018322.9	Membrane {ECO:0000256|ARBA:ARBA00004370}.	Rattus norvegicus (Rat).						GO:0048268, P:clathrin coat assembly;GO:0072583, P:clathrin-dependent endocytosis	GO:0030136, C:clathrin-coated vesicle;GO:0016020, C:membrane	GO:0005545, F:1-phosphatidylinositol binding;GO:0030276, F:clathrin binding	PF07651	ANTH					10116					GO:0048268;GO:0072583;GO:0030136;GO:0016020;GO:0005545;GO:0030276	NotFound	1.14368e-05	4.56719e-06		0.399341	-1.32431	None	1.32431	2.50413	1.32431
Q497A6	Brd4 protein	SubName: Full=Brd4 protein {ECO:0000313|EMBL:AAI00642.1}; Flags: Fragment;	Brd4				Rattus norvegicus (Rat).						GO:0006338, P:chromatin remodeling;GO:0007059, P:chromosome segregation;GO:0001833, P:inner cell mass cell proliferation;GO:0043123, P:positive regulation of canonical NF-kappaB signal transduction;GO:0045893, P:positive regulation of DNA-templated transcription;GO:0010971, P:positive regulation of G2/M transition of mitotic cell cycle;GO:2000330, P:positive regulation of T-helper 17 cell lineage…	GO:0000785, C:chromatin;GO:0000794, C:condensed nuclear chromosome;GO:0008024, C:cyclin/CDK positive transcription elongation factor complex;GO:0005634, C:nucleus	GO:0003682, F:chromatin binding;GO:0003677, F:DNA binding;GO:0019899, F:enzyme binding;GO:0034211, F:GTP-dependent protein kinase activity;GO:0140566, F:histone reader activity;GO:0070577, F:lysine-acetylated histone binding;GO:0106140, F:P-TEFb complex binding;GO:0002039, F:p53 binding;GO:0099122, F:RNA polymerase II C-terminal domain binding;GO:0008353, F:RNA polymerase II CTD heptapeptide repe…	PF00439	Bromodomain					10116					GO:0006338;GO:0007059;GO:0001833;GO:0043123;GO:0045893;GO:0010971;GO:2000330;GO:0045944;GO:0032968;GO:0006355;GO:0050727;GO:0006357;GO:0000785;GO:0000794;GO:0008024;GO:0005634;GO:0003682;GO:0003677;GO:0019899;GO:0034211;GO:0140566;GO:0070577;GO:0106140;GO:0002039;GO:0099122;GO:0008353;GO:0000976;GO:0003713;GO:0003712	NotFound	1.48815e-05	5.97036e-06		0.401194	-1.31763	None	1.31763	2.49256	1.31763
F1M6L8	Uncharacterized protein	SubName: Full=Uncharacterized protein {ECO:0000313|Ensembl:ENSRNOP00000035251.1};	AC139642.2		ENSRNOG00000021723.3		Rattus norvegicus (Rat).	10116.ENSRNOP00000035251	KOG4766							PF09072	TMA7					10116						NotFound	1.31363e-05	5.27706e-06		0.401716	-1.31575	None	1.31575	2.48932	1.31575
F7FPY4	PAK1 interacting protein 1	SubName: Full=PAK1 interacting protein 1 {ECO:0000313|EMBL:AAI07923.1}; SubName: Full=RCG44219, isoform CRA_a {ECO:0000313|EMBL:EDL98226.1};	Pak1ip1	361232			Rattus norvegicus (Rat).		KOG0294			rno:361232	GO:0008283, P:cell population proliferation;GO:0009968, P:negative regulation of signal transduction;GO:1901796, P:regulation of signal transduction by p53 class mediator;GO:0042273, P:ribosomal large subunit biogenesis;GO:0060021, P:roof of mouth development	GO:0005730, C:nucleolus		PF00400	WD40	K14830	protein MAK11			10116					GO:0008283;GO:0009968;GO:1901796;GO:0042273;GO:0060021;GO:0005730	NotFound	0.000109997	4.43191e-05		0.402912	-1.31146	None	1.31146	2.48193	1.31146
A0A8I5ZYF9	Importin subunit alpha	RecName: Full=Importin subunit alpha {ECO:0000256|PIRNR:PIRNR005673};	Kpna3		ENSRNOG00000014945.6		Rattus norvegicus (Rat).						GO:0006607, P:NLS-bearing protein import into nucleus	GO:0005737, C:cytoplasm;GO:0042564, C:NLS-dependent protein nuclear import complex;GO:0005654, C:nucleoplasm;GO:0005634, C:nucleus	GO:0061608, F:nuclear import signal receptor activity;GO:0008139, F:nuclear localization sequence binding	PF00514;PF16186	Arm;Arm_3					10116					GO:0006607;GO:0005737;GO:0042564;GO:0005654;GO:0005634;GO:0061608;GO:0008139	NotFound	4.96277e-05	2.00663e-05		0.404337	-1.30637	None	1.30637	2.47318	1.30637
Q9Z2R7	Replication factor C subunit 1	RecName: Full=Replication factor C subunit 1 {ECO:0000256|ARBA:ARBA00020401}; Flags: Fragment;	Rfc1	89809		Nucleus {ECO:0000256|ARBA:ARBA00004123}.	Rattus norvegicus (Rat).					rno:89809	GO:0006281, P:DNA repair;GO:0006261, P:DNA-templated DNA replication;GO:0045892, P:negative regulation of DNA-templated transcription;GO:0000122, P:negative regulation of transcription by RNA polymerase II;GO:0045893, P:positive regulation of DNA-templated transcription	GO:0005663, C:DNA replication factor C complex;GO:0031391, C:Elg1 RFC-like complex;GO:0005634, C:nucleus;GO:0032991, C:protein-containing complex	GO:0005524, F:ATP binding;GO:0016887, F:ATP hydrolysis activity;GO:0003677, F:DNA binding;GO:0003689, F:DNA clamp loader activity;GO:0061860, F:DNA clamp unloader activity;GO:0140297, F:DNA-binding transcription factor binding;GO:0003690, F:double-stranded DNA binding;GO:0019904, F:protein domain specific binding;GO:0043565, F:sequence-specific DNA binding	PF00004;PF00533;PF08519	AAA;BRCT;RFC1	K10754	replication factor C subunit 1	rno03030;rno03410;rno03420;rno03430	DNA replication;Base excision repair;Nucleotide excision repair;Mismatch repair	10116	2;2;2;2	Genetic Information Processing;Genetic Information Processing;Genetic Information Processing;Genetic Information Processing	2_4;2_4;2_4;2_4	Replication and repair;Replication and repair;Replication and repair;Replication and repair	GO:0006281;GO:0006261;GO:0045892;GO:0000122;GO:0045893;GO:0005663;GO:0031391;GO:0005634;GO:0032991;GO:0005524;GO:0016887;GO:0003677;GO:0003689;GO:0061860;GO:0140297;GO:0003690;GO:0019904;GO:0043565	NotFound	6.84174e-05	2.76654e-05		0.404362	-1.30628	None	1.30628	2.47303	1.30628
A0A8I6A8D3	Periplakin	SubName: Full=Periplakin {ECO:0000313|Ensembl:ENSRNOP00000087747.1};	Ppl		ENSRNOG00000002930.5		Rattus norvegicus (Rat).						GO:0045104, P:intermediate filament cytoskeleton organization;GO:0002786, P:regulation of antibacterial peptide production;GO:0009612, P:response to mechanical stimulus;GO:0042060, P:wound healing	GO:0001533, C:cornified envelope;GO:0005737, C:cytoplasm;GO:0005856, C:cytoskeleton;GO:0016020, C:membrane;GO:0005886, C:plasma membrane	GO:0005198, F:structural molecule activity	PF17902	SH3_10					10116					GO:0045104;GO:0002786;GO:0009612;GO:0042060;GO:0001533;GO:0005737;GO:0005856;GO:0016020;GO:0005886;GO:0005198	NotFound	5.13993e-05	2.11025e-05		0.41056	-1.28433	None	1.28433	2.4357	1.28433
A6KMB0	40S ribosomal protein S21	RecName: Full=40S ribosomal protein S21 {ECO:0000256|PIRNR:PIRNR002148};				Cytoplasm, cytosol {ECO:0000256|ARBA:ARBA00004514}. Rough endoplasmic reticulum {ECO:0000256|ARBA:ARBA00004427}.	Rattus norvegicus (Rat).						GO:0006412, P:translation	GO:0022626, C:cytosolic ribosome;GO:1990904, C:ribonucleoprotein complex;GO:0005791, C:rough endoplasmic reticulum	GO:0003735, F:structural constituent of ribosome	PF01249	Ribosomal_S21e					10116					GO:0006412;GO:0022626;GO:1990904;GO:0005791;GO:0003735	NotFound	0.000118803	4.88708e-05		0.411358	-1.28153	None	1.28153	2.43097	1.28153
B5DFL1	Phc2 protein	SubName: Full=Phc2 protein {ECO:0000313|EMBL:AAI69102.1}; Flags: Fragment;	Phc2			Nucleus {ECO:0000256|ARBA:ARBA00004123}.	Rattus norvegicus (Rat).						GO:0045892, P:negative regulation of DNA-templated transcription;GO:0007283, P:spermatogenesis	GO:0000792, C:heterochromatin;GO:0005634, C:nucleus;GO:0031519, C:PcG protein complex;GO:0035102, C:PRC1 complex	GO:0003682, F:chromatin binding;GO:0003677, F:DNA binding;GO:0042393, F:histone binding;GO:0042802, F:identical protein binding;GO:0008270, F:zinc ion binding	PF16616;PF00536;PF21319	PHC2_SAM_assoc;SAM_1;zf-FCS_1					10116					GO:0045892;GO:0007283;GO:0000792;GO:0005634;GO:0031519;GO:0035102;GO:0003682;GO:0003677;GO:0042393;GO:0042802;GO:0008270	NotFound	1.49208e-05	6.16477e-06		0.413167	-1.2752	None	1.2752	2.42033	1.2752
A0A8I6A5G0	tRNA (uracil(54)-C(5))-methyltransferase	RecName: Full=tRNA (uracil(54)-C(5))-methyltransferase {ECO:0000256|ARBA:ARBA00033763}; EC=2.1.1.35 {ECO:0000256|ARBA:ARBA00033763};	Trmt2a		ENSRNOG00000001885.8		Rattus norvegicus (Rat).						GO:0032259, P:methylation;GO:0006396, P:RNA processing		GO:0008169, F:C-methyltransferase activity;GO:0003723, F:RNA binding;GO:0030697, F:tRNA (uracil(54)-C5)-methyltransferase activity, S-adenosyl methionine-dependent	PF13649	Methyltransf_25					10116					GO:0032259;GO:0006396;GO:0008169;GO:0003723;GO:0030697	NotFound	2.85128e-05	1.17968e-05		0.413736	-1.27322	None	1.27322	2.417	1.27322
A6HNB1	MAP-kinase activating death domain, isoform CRA_d	SubName: Full=MAP-kinase activating death domain, isoform CRA_d {ECO:0000313|EMBL:EDL79512.1};	Madd			Membrane {ECO:0000256|ARBA:ARBA00004370}.	Rattus norvegicus (Rat).							GO:0016020, C:membrane	GO:0005085, F:guanyl-nucleotide exchange factor activity;GO:0016301, F:kinase activity	PF03456	uDENN					10116					GO:0016020;GO:0005085;GO:0016301	NotFound	6.85719e-06	2.88244e-06		0.420352	-1.25033	None	1.25033	2.37896	1.25033
A0A8I6G9H8	Non-selective voltage-gated ion channel VDAC1	RecName: Full=Non-selective voltage-gated ion channel VDAC1 {ECO:0000256|ARBA:ARBA00044987}; AltName: Full=Voltage-dependent anion-selective channel protein 1 {ECO:0000256|ARBA:ARBA00045025};	Vdac1		ENSRNOG00000006375.7	Cell membrane {ECO:0000256|ARBA:ARBA00004651}; Multi-pass membrane protein {ECO:0000256|ARBA:ARBA00004651}. Membrane raft {ECO:0000256|ARBA:ARBA00004314}; Multi-pass membrane protein {ECO:0000256|ARBA:ARBA00004314}. Mitochondrion outer membrane {ECO:0000256|ARBA:ARBA00004374}; Multi-pass membrane protein {ECO:0000256|ARBA:ARBA00004374}.	Rattus norvegicus (Rat).						GO:0006915, P:apoptotic process	GO:0045121, C:membrane raft;GO:0005741, C:mitochondrial outer membrane;GO:0005886, C:plasma membrane;GO:0046930, C:pore complex	GO:0005524, F:ATP binding;GO:0015288, F:porin activity;GO:0008308, F:voltage-gated monoatomic anion channel activity	PF01459	Porin_3					10116					GO:0006915;GO:0045121;GO:0005741;GO:0005886;GO:0046930;GO:0005524;GO:0015288;GO:0008308	NotFound	0.00387903	0.00163758		0.422163	-1.24413	None	1.24413	2.36875	1.24413
A0A8I6AW80	Pre-mRNA-processing factor 6	RecName: Full=Pre-mRNA-processing factor 6 {ECO:0000256|ARBA:ARBA00020235}; AltName: Full=PRP6 homolog {ECO:0000256|ARBA:ARBA00032140}; AltName: Full=U5 snRNP-associated 102 kDa protein {ECO:0000256|ARBA:ARBA00031070};	Linc00176		ENSRNOG00000051498.2		Rattus norvegicus (Rat).						GO:0000398, P:mRNA splicing, via spliceosome			PF06424;PF14559	PRP1_N;TPR_19					10116					GO:0000398	NotFound	0.00022087	9.36367e-05		0.423945	-1.23805	None	1.23805	2.35879	1.23805
G3V8L3	Lamin A/C	SubName: Full=Lamin A/C {ECO:0000313|Ensembl:ENSRNOP00000026705.4};	Lmna	60374	ENSRNOG00000019638.8	Nucleus lamina {ECO:0000256|ARBA:ARBA00024186}.	Rattus norvegicus (Rat).					rno:60374	GO:0071456, P:cellular response to hypoxia;GO:0090398, P:cellular senescence;GO:1990683, P:DNA double-strand break attachment to nuclear envelope;GO:0030951, P:establishment or maintenance of microtubule cytoskeleton polarity;GO:1903243, P:negative regulation of cardiac muscle hypertrophy in response to stress;GO:2001237, P:negative regulation of extrinsic apoptotic signaling pathway;GO:0072201, …	GO:0005638, C:lamin filament;GO:0016363, C:nuclear matrix;GO:0031965, C:nuclear membrane;GO:0016607, C:nuclear speck;GO:0035861, C:site of double-strand break		PF00038;PF00932	Filament;LTD	K12641	lamin A/C	rno04210;rno05410;rno05412;rno05414	Apoptosis;Hypertrophic cardiomyopathy;Arrhythmogenic right ventricular cardiomyopathy;Dilated cardiomyopathy	10116	4;6;6;6	Cellular Processes;Human Diseases;Human Diseases;Human Diseases	4_2;6_9;6_9;6_9	Cell growth and death;Cardiovascular disease;Cardiovascular disease;Cardiovascular disease	GO:0071456;GO:0090398;GO:1990683;GO:0030951;GO:1903243;GO:2001237;GO:0072201;GO:0090201;GO:0006998;GO:0010628;GO:0006606;GO:0030334;GO:1900180;GO:0031647;GO:0055015;GO:0005638;GO:0016363;GO:0031965;GO:0016607;GO:0035861	NotFound	0.000454936	0.000193822		0.426042	-1.23093	None	1.23093	2.34719	1.23093
A6JCQ6	YTH domain-containing family protein	RecName: Full=YTH domain-containing family protein {ECO:0000256|RuleBase:RU369095};	Yt521				Rattus norvegicus (Rat).						GO:0043488, P:regulation of mRNA stability		GO:1990247, F:N6-methyladenosine-containing RNA reader activity;GO:0003723, F:RNA binding	PF04146	YTH					10116					GO:0043488;GO:1990247;GO:0003723	NotFound	8.75882e-05	3.73207e-05		0.426093	-1.23076	None	1.23076	2.34691	1.23076
A6IU84	TAR DNA-binding protein 43	RecName: Full=TAR DNA-binding protein 43 {ECO:0000256|ARBA:ARBA00018889};	Tardbp	298648		Mitochondrion {ECO:0000256|ARBA:ARBA00004173}. Nucleus {ECO:0000256|ARBA:ARBA00004123}.	Rattus norvegicus (Rat).						GO:0061158, P:3'-UTR-mediated mRNA destabilization;GO:0070935, P:3'-UTR-mediated mRNA stabilization;GO:1990000, P:amyloid fibril formation;GO:0010467, P:gene expression;GO:0006397, P:mRNA processing;GO:0043922, P:negative regulation by host of viral transcription;GO:0010629, P:negative regulation of gene expression;GO:0071765, P:nuclear inner membrane organization;GO:0032024, P:positive regulatio…	GO:0000785, C:chromatin;GO:0035061, C:interchromatin granule;GO:0043232, C:intracellular membraneless organelle;GO:0005739, C:mitochondrion;GO:0016607, C:nuclear speck;GO:0005654, C:nucleoplasm;GO:0005634, C:nucleus;GO:0005726, C:perichromatin fibrils	GO:0003677, F:DNA binding;GO:0003690, F:double-stranded DNA binding;GO:0042802, F:identical protein binding;GO:0008289, F:lipid binding;GO:0140693, F:molecular condensate scaffold activity;GO:0003730, F:mRNA 3'-UTR binding;GO:0097157, F:pre-mRNA intronic binding;GO:0003723, F:RNA binding;GO:0000978, F:RNA polymerase II cis-regulatory region sequence-specific DNA binding	PF00076;PF20910;PF18694	RRM_1;TDP-43_C;TDP43_N					10116					GO:0061158;GO:0070935;GO:1990000;GO:0010467;GO:0006397;GO:0043922;GO:0010629;GO:0071765;GO:0032024;GO:0042307;GO:0042981;GO:0051726;GO:0042752;GO:0010468;GO:0031647;GO:0034976;GO:0008380;GO:0000785;GO:0035061;GO:0043232;GO:0005739;GO:0016607;GO:0005654;GO:0005634;GO:0005726;GO:0003677;GO:0003690;GO:0042802;GO:0008289;GO:0140693;GO:0003730;GO:0097157;GO:0003723;GO:0000978	NotFound	0.00135708	0.000579297		0.42687	-1.22813	None	1.22813	2.34264	1.22813
B2RZ12	IMP3, U3 small nucleolar ribonucleoprotein, homolog (Yeast)	SubName: Full=IMP3, U3 small nucleolar ribonucleoprotein, homolog (Yeast) {ECO:0000313|EMBL:AAI66985.1}; SubName: Full=RCG58190 {ECO:0000313|EMBL:EDL95593.1};	Imp3	315697		Nucleus, nucleolus {ECO:0000256|ARBA:ARBA00004604}.	Rattus norvegicus (Rat).	10116.ENSRNOP00000023456	KOG4655			rno:315697	GO:0042274, P:ribosomal small subunit biogenesis;GO:0006364, P:rRNA processing	GO:0034457, C:Mpp10 complex;GO:0030684, C:preribosome;GO:0015935, C:small ribosomal subunit;GO:0032040, C:small-subunit processome	GO:0019843, F:rRNA binding;GO:0030515, F:snoRNA binding;GO:0003735, F:structural constituent of ribosome	PF00163;PF01479	Ribosomal_S4;S4	K14560	U3 small nucleolar ribonucleoprotein protein IMP3	rno03008	Ribosome biogenesis in eukaryotes	10116	2	Genetic Information Processing	2_2	Translation	GO:0042274;GO:0006364;GO:0034457;GO:0030684;GO:0015935;GO:0032040;GO:0019843;GO:0030515;GO:0003735	NotFound	0.000259559	0.000110915		0.42732	-1.22661	None	1.22661	2.34017	1.22661
A6J687	RCG62440, isoform CRA_b	SubName: Full=RCG62440, isoform CRA_b {ECO:0000313|EMBL:EDM00701.1};		295234		Endosome membrane {ECO:0000256|ARBA:ARBA00004125}; Peripheral membrane protein {ECO:0000256|ARBA:ARBA00004125}; Cytoplasmic side {ECO:0000256|ARBA:ARBA00004125}. Late endosome membrane {ECO:0000256|ARBA:ARBA00004492}; Peripheral membrane protein {ECO:0000256|ARBA:ARBA00004492}; Cytoplasmic side {ECO:0000256|ARBA:ARBA00004492}. Lysosome membrane {ECO:0000256|ARBA:ARBA00004630}; Peripheral membrane…	Rattus norvegicus (Rat).									PF03259	Robl_LC7					10116						NotFound	1.97244e-05	8.48512e-06		0.430184	-1.21697	None	1.21697	2.32459	1.21697
A0A858BY50	Cytochrome c oxidase subunit 1	RecName: Full=Cytochrome c oxidase subunit 1 {ECO:0000256|ARBA:ARBA00015947, ECO:0000256|RuleBase:RU000369}; EC=7.1.1.9 {ECO:0000256|ARBA:ARBA00012949, ECO:0000256|RuleBase:RU000369}; Flags: Fragment;	COI			Mitochondrion inner membrane {ECO:0000256|RuleBase:RU000369}; Multi-pass membrane protein {ECO:0000256|RuleBase:RU000369}.	Rattus norvegicus (Rat).						GO:0006119, P:oxidative phosphorylation	GO:0005743, C:mitochondrial inner membrane	GO:0004129, F:cytochrome-c oxidase activity;GO:0020037, F:heme binding;GO:0046872, F:metal ion binding	PF00115	COX1					10116					GO:0006119;GO:0005743;GO:0004129;GO:0020037;GO:0046872	NotFound	1.02034e-06	4.40269e-07		0.431493	-1.21259	None	1.21259	2.31753	1.21259
D3ZEG9	General transcription and DNA repair factor IIH helicase subunit XPD	RecName: Full=General transcription and DNA repair factor IIH helicase subunit XPD {ECO:0000256|ARBA:ARBA00014344}; EC=3.6.4.12 {ECO:0000256|ARBA:ARBA00012551};	Ercc2	308415	ENSRNOG00000017753.8	Nucleus {ECO:0000256|ARBA:ARBA00004123}.	Rattus norvegicus (Rat).	10116.ENSRNOP00000024247	KOG1131	R-RNO-112382;R-RNO-113418;R-RNO-5696395;R-RNO-5696400;R-RNO-674695;R-RNO-6781823;R-RNO-6782135;R-RNO-6782210;R-RNO-6796648;R-RNO-72086;R-RNO-73762;R-RNO-73772;R-RNO-73776;R-RNO-73779;R-RNO-73863;R-RNO-75953;R-RNO-75955;R-RNO-76042;R-RNO-77075	Formation of RNA Pol II elongation complex;Formation of the Early Elongation Complex;Formation of Incision Complex in GG-NER;Dual Incision in GG-NER;RNA Polymerase II Pre-transcription Events;Formation of TC-NER Pre-Incision Complex;Dual incision in TC-NER;Gap-filling DNA repair synthesis and ligation in TC-NER;TP53 Regulates Transcription of DNA Repair Genes;mRNA Capping;RNA Polymerase I Transcr…	rno:308415	GO:0007568, P:aging;GO:0006915, P:apoptotic process;GO:0030282, P:bone mineralization;GO:0008283, P:cell population proliferation;GO:0032289, P:central nervous system myelin formation;GO:0007059, P:chromosome segregation;GO:0008340, P:determination of adult lifespan;GO:0006281, P:DNA repair;GO:0040016, P:embryonic cleavage;GO:0048568, P:embryonic organ development;GO:0043249, P:erythrocyte matura…	GO:0070516, C:CAK-ERCC2 complex;GO:0005737, C:cytoplasm;GO:0071817, C:MMXD complex;GO:0005634, C:nucleus;GO:0005819, C:spindle;GO:0005669, C:transcription factor TFIID complex;GO:0000439, C:transcription factor TFIIH core complex;GO:0005675, C:transcription factor TFIIH holo complex	GO:0043139, F:5'-3' DNA helicase activity;GO:0005524, F:ATP binding;GO:0003684, F:damaged DNA binding;GO:0003678, F:DNA helicase activity;GO:0016818, F:hydrolase activity, acting on acid anhydrides, in phosphorus-containing anhydrides;GO:0030674, F:protein-macromolecule adaptor activity	PF06733;PF06777;PF13307	DEAD_2;HBB;Helicase_C_2	K10844	DNA excision repair protein ERCC-2 [EC:5.6.2.3]	rno03022;rno03420	Basal transcription factors;Nucleotide excision repair	10116	2;2	Genetic Information Processing;Genetic Information Processing	2_1;2_4	Transcription;Replication and repair	GO:0007568;GO:0006915;GO:0030282;GO:0008283;GO:0032289;GO:0007059;GO:0008340;GO:0006281;GO:0040016;GO:0048568;GO:0043249;GO:0030198;GO:0035315;GO:0022405;GO:0048820;GO:0060218;GO:0071425;GO:0001701;GO:0048009;GO:0072332;GO:0000462;GO:0035264;GO:0006289;GO:0043388;GO:0045951;GO:0009791;GO:1901990;GO:0001666;GO:0006979;GO:0009411;GO:0042274;GO:0043588;GO:0021510;GO:0006366;GO:0006362;GO:0006283;GO:…	NotFound	3.75884e-05	1.6225e-05		0.43165	-1.21207	None	1.21207	2.31669	1.21207
A0A8I5ZVT6	LIM domain binding 1	SubName: Full=LIM domain binding 1 {ECO:0000313|Ensembl:ENSRNOP00000083694.1};	Ldb1		ENSRNOG00000018468.8		Rattus norvegicus (Rat).						GO:0009948, P:anterior/posterior axis specification;GO:0007155, P:cell adhesion;GO:0022607, P:cellular component assembly;GO:0021702, P:cerebellar Purkinje cell differentiation;GO:0021549, P:cerebellum development;GO:0010669, P:epithelial structure maintenance;GO:0001702, P:gastrulation with mouth forming second;GO:0001942, P:hair follicle development;GO:0060322, P:head development;GO:0045892, P:…	GO:1990907, C:beta-catenin-TCF complex;GO:0031252, C:cell leading edge;GO:0000785, C:chromatin;GO:0005634, C:nucleus;GO:0032991, C:protein-containing complex;GO:0090575, C:RNA polymerase II transcription regulator complex;GO:0005667, C:transcription regulator complex	GO:0003682, F:chromatin binding;GO:0140297, F:DNA-binding transcription factor binding;GO:0019899, F:enzyme binding;GO:0042802, F:identical protein binding;GO:0030274, F:LIM domain binding;GO:0042803, F:protein homodimerization activity;GO:0043621, F:protein self-association;GO:0061629, F:RNA polymerase II-specific DNA-binding transcription factor binding;GO:0003713, F:transcription coactivator a…	PF01803	LIM_bind					10116					GO:0009948;GO:0007155;GO:0022607;GO:0021702;GO:0021549;GO:0010669;GO:0001702;GO:0001942;GO:0060322;GO:0045892;GO:0045647;GO:0000122;GO:0007399;GO:0030182;GO:0045785;GO:0046985;GO:0045944;GO:0032968;GO:0030334;GO:0051893;GO:0035019;GO:0006366;GO:0000972;GO:0016055;GO:1990907;GO:0031252;GO:0000785;GO:0005634;GO:0032991;GO:0090575;GO:0005667;GO:0003682;GO:0140297;GO:0019899;GO:0042802;GO:0030274;GO:…	NotFound	9.4766e-06	4.09987e-06		0.432631	-1.20879	None	1.20879	2.31144	1.20879
A0A8I5ZM96	Chromobox 1	SubName: Full=Chromobox 1 {ECO:0000313|Ensembl:ENSRNOP00000078867.1};	Cbx1	360609	ENSRNOG00000008689.9		Rattus norvegicus (Rat).					rno:360609	GO:0006325, P:chromatin organization;GO:0006974, P:DNA damage response;GO:0045892, P:negative regulation of DNA-templated transcription;GO:0000122, P:negative regulation of transcription by RNA polymerase II	GO:0000785, C:chromatin;GO:0010369, C:chromocenter;GO:0000775, C:chromosome, centromeric region;GO:0001939, C:female pronucleus;GO:0001940, C:male pronucleus;GO:0005634, C:nucleus;GO:0005721, C:pericentric heterochromatin;GO:0090734, C:site of DNA damage;GO:0005819, C:spindle	GO:0003682, F:chromatin binding;GO:0003677, F:DNA binding;GO:0019899, F:enzyme binding;GO:1990226, F:histone methyltransferase binding;GO:0042802, F:identical protein binding;GO:0035064, F:methylated histone binding;GO:0060090, F:molecular adaptor activity	PF00385;PF01393	Chromo;Chromo_shadow	K11585	chromobox protein 1			10116					GO:0006325;GO:0006974;GO:0045892;GO:0000122;GO:0000785;GO:0010369;GO:0000775;GO:0001939;GO:0001940;GO:0005634;GO:0005721;GO:0090734;GO:0005819;GO:0003682;GO:0003677;GO:0019899;GO:1990226;GO:0042802;GO:0035064;GO:0060090	NotFound	0.000306172	0.000132835		0.433856	-1.20471	None	1.20471	2.30491	1.20471
A6K6Q9	Neurofilament light polypeptide	RecName: Full=Neurofilament light polypeptide {ECO:0000256|ARBA:ARBA00019275}; AltName: Full=Neurofilament triplet L protein {ECO:0000256|ARBA:ARBA00033132};	Nefl	83613		Cell projection, axon {ECO:0000256|ARBA:ARBA00004489}. Cytoplasm, cytoskeleton {ECO:0000256|ARBA:ARBA00004245}.	Rattus norvegicus (Rat).					rno:83613	GO:0033693, P:neurofilament bundle assembly	GO:0030424, C:axon;GO:0005737, C:cytoplasm;GO:0005882, C:intermediate filament;GO:0099160, C:postsynaptic intermediate filament cytoskeleton	GO:0099184, F:structural constituent of postsynaptic intermediate filament cytoskeleton	PF00038;PF04732	Filament;Filament_head	K04572	neurofilament light polypeptide	rno05014;rno05022	Amyotrophic lateral sclerosis;Pathways of neurodegeneration - multiple diseases	10116	6;6	Human Diseases;Human Diseases	6_7;6_7	Neurodegenerative disease;Neurodegenerative disease	GO:0033693;GO:0030424;GO:0005737;GO:0005882;GO:0099160;GO:0099184	NotFound	1.70934e-05	7.41965e-06		0.434065	-1.20402	None	1.20402	2.3038	1.20402
D3ZCP9	Transcription initiation factor IIE subunit beta	RecName: Full=Transcription initiation factor IIE subunit beta {ECO:0000256|PIRNR:PIRNR016398};	Gtf2e2	306516	ENSRNOG00000014422.7	Nucleus {ECO:0000256|PIRNR:PIRNR016398}.	Rattus norvegicus (Rat).	10116.ENSRNOP00000055659	KOG3095	R-RNO-674695;R-RNO-6807505;R-RNO-73776;R-RNO-73779;R-RNO-75953;R-RNO-76042	RNA Polymerase II Pre-transcription Events;RNA polymerase II transcribes snRNA genes;RNA Polymerase II Promoter Escape;RNA Polymerase II Transcription Pre-Initiation And Promoter Opening;RNA Polymerase II Transcription Initiation;RNA Polymerase II Transcription Initiation And Promoter Clearance	rno:306516	GO:0006366, P:transcription by RNA polymerase II;GO:0006367, P:transcription initiation at RNA polymerase II promoter	GO:0005829, C:cytosol;GO:0016607, C:nuclear speck;GO:0005669, C:transcription factor TFIID complex;GO:0005673, C:transcription factor TFIIE complex	GO:0003677, F:DNA binding;GO:0016251, F:RNA polymerase II general transcription initiation factor activity	PF18121;PF02186	TFA2_Winged_2;TFIIE_beta	K03137	transcription initiation factor TFIIE subunit beta	rno03022;rno05203	Basal transcription factors;Viral carcinogenesis	10116	2;6	Genetic Information Processing;Human Diseases	2_1;6_1	Transcription;Cancer: overview	GO:0006366;GO:0006367;GO:0005829;GO:0016607;GO:0005669;GO:0005673;GO:0003677;GO:0016251	NotFound	4.15371e-05	1.81541e-05		0.437057	-1.19411	None	1.19411	2.28803	1.19411
A6JKP2	Transcription factor A, mitochondrial	RecName: Full=Transcription factor A, mitochondrial {ECO:0000256|ARBA:ARBA00040582};	Tfam			Mitochondrion matrix, mitochondrion nucleoid {ECO:0000256|ARBA:ARBA00004436}.	Rattus norvegicus (Rat).							GO:0042645, C:mitochondrial nucleoid;GO:0005634, C:nucleus	GO:0003677, F:DNA binding	PF00505;PF09011	HMG_box;HMG_box_2					10116					GO:0042645;GO:0005634;GO:0003677	HMG	0.000112057	4.90496e-05		0.43772	-1.19192	None	1.19192	2.28457	1.19192
B2GUU1	YTH domain-containing family protein	RecName: Full=YTH domain-containing family protein {ECO:0000256|RuleBase:RU369095};	Ythdf2	313053		Cytoplasm, P-body {ECO:0000256|ARBA:ARBA00004201}. Cytoplasm, Stress granule {ECO:0000256|ARBA:ARBA00004210}. Cytoplasm, cytosol {ECO:0000256|ARBA:ARBA00004514}. Nucleus {ECO:0000256|ARBA:ARBA00004123}.	Rattus norvegicus (Rat).					rno:313053	GO:0007276, P:gamete generation;GO:0071425, P:hematopoietic stem cell proliferation;GO:0006402, P:mRNA catabolic process;GO:0061157, P:mRNA destabilization;GO:2000737, P:negative regulation of stem cell differentiation;GO:0060339, P:negative regulation of type I interferon-mediated signaling pathway;GO:0001556, P:oocyte maturation;GO:0070925, P:organelle assembly;GO:1903679, P:positive regulation…	GO:0005737, C:cytoplasm;GO:0010494, C:cytoplasmic stress granule;GO:0005829, C:cytosol;GO:0005634, C:nucleus;GO:0000932, C:P-body	GO:0062153, F:C5-methylcytidine-containing RNA reader activity;GO:0003729, F:mRNA binding;GO:1990247, F:N6-methyladenosine-containing RNA reader activity	PF04146	YTH	K20102	YTH domain-containing family protein			10116					GO:0007276;GO:0071425;GO:0006402;GO:0061157;GO:2000737;GO:0060339;GO:0001556;GO:0070925;GO:1903679;GO:0030155;GO:1902036;GO:1903538;GO:0043488;GO:0050767;GO:2000232;GO:0007284;GO:0034063;GO:0005737;GO:0010494;GO:0005829;GO:0005634;GO:0000932;GO:0062153;GO:0003729;GO:1990247	NotFound	3.5585e-05	1.56506e-05		0.439807	-1.18506	None	1.18506	2.27372	1.18506
A0A8I6ABG3	Proteasome assembly chaperone 2	RecName: Full=Proteasome assembly chaperone 2 {ECO:0000256|ARBA:ARBA00019186, ECO:0000256|PIRNR:PIRNR010044};	Psmg2		ENSRNOG00000017729.8		Rattus norvegicus (Rat).						GO:0051131, P:chaperone-mediated protein complex assembly;GO:0007094, P:mitotic spindle assembly checkpoint signaling;GO:0043066, P:negative regulation of apoptotic process;GO:0043248, P:proteasome assembly;GO:0051726, P:regulation of cell cycle	GO:0005829, C:cytosol;GO:0005634, C:nucleus;GO:0101031, C:protein folding chaperone complex	GO:0060090, F:molecular adaptor activity	PF09754	PAC2					10116					GO:0051131;GO:0007094;GO:0043066;GO:0043248;GO:0051726;GO:0005829;GO:0005634;GO:0101031;GO:0060090	NotFound	1.47933e-05	6.51618e-06		0.440482	-1.18285	None	1.18285	2.27024	1.18285
A0A8L2PZF0	NSF attachment protein alpha	SubName: Full=NSF attachment protein alpha {ECO:0000313|Ensembl:ENSRNOP00000002044.5};	Napa		ENSRNOG00000001494.7	Membrane {ECO:0000256|RuleBase:RU367013}; Peripheral membrane protein {ECO:0000256|RuleBase:RU367013}.	Rattus norvegicus (Rat).						GO:0006886, P:intracellular protein transport;GO:0016192, P:vesicle-mediated transport	GO:0016020, C:membrane		PF14938	SNAP					10116					GO:0006886;GO:0016192;GO:0016020	NotFound	6.79217e-05	3.00562e-05		0.442512	-1.17621	None	1.17621	2.25982	1.17621
A0A8I6A1B5	DNA methyltransferase 1-associated protein 1	SubName: Full=DNA methyltransferase 1-associated protein 1 {ECO:0000313|Ensembl:ENSRNOP00000085987.1};	Dmap1		ENSRNOG00000019407.6	Nucleus {ECO:0000256|ARBA:ARBA00004123}.	Rattus norvegicus (Rat).						GO:0006338, P:chromatin remodeling;GO:0006281, P:DNA repair;GO:0006351, P:DNA-templated transcription;GO:0045892, P:negative regulation of DNA-templated transcription;GO:0000122, P:negative regulation of transcription by RNA polymerase II;GO:1905168, P:positive regulation of double-strand break repair via homologous recombination;GO:0042307, P:positive regulation of protein import into nucleus;GO…	GO:0005737, C:cytoplasm;GO:0035267, C:NuA4 histone acetyltransferase complex;GO:0000786, C:nucleosome;GO:0005634, C:nucleus;GO:0005657, C:replication fork;GO:0000812, C:Swr1 complex	GO:0061629, F:RNA polymerase II-specific DNA-binding transcription factor binding;GO:0003714, F:transcription corepressor activity	PF05499;PF16282	DMAP1;SANT_DAMP1_like					10116					GO:0006338;GO:0006281;GO:0006351;GO:0045892;GO:0000122;GO:1905168;GO:0042307;GO:0051726;GO:0045471;GO:0005737;GO:0035267;GO:0000786;GO:0005634;GO:0005657;GO:0000812;GO:0061629;GO:0003714	NotFound	2.02001e-05	8.93997e-06		0.44257	-1.17602	None	1.17602	2.25953	1.17602
B2RYV5	RGD1562502 protein	SubName: Full=RGD1562502 protein {ECO:0000313|EMBL:AAI66918.1}; Flags: Fragment;	RGD1562502				Rattus norvegicus (Rat).									PF04669	Polysacc_synt_4					10116						NotFound	4.62622e-05	2.05e-05		0.443126	-1.17421	None	1.17421	2.25669	1.17421
F6SZC1	Elongation factor 1-beta	RecName: Full=Elongation factor 1-beta {ECO:0000256|ARBA:ARBA00017600};	Eef1b2	363241			Rattus norvegicus (Rat).					rno:363241	GO:0045471, P:response to ethanol	GO:0005737, C:cytoplasm;GO:0005783, C:endoplasmic reticulum;GO:0005853, C:eukaryotic translation elongation factor 1 complex	GO:0003746, F:translation elongation factor activity	PF10587;PF00736	EF-1_beta_acid;EF1_GNE	K03232	elongation factor 1-beta			10116					GO:0045471;GO:0005737;GO:0005783;GO:0005853;GO:0003746	NotFound	0.000165475	7.33304e-05		0.443151	-1.17413	None	1.17413	2.25657	1.17413
A6IJT0	WD repeat protein 1	SubName: Full=WD repeat protein 1 {ECO:0000313|EMBL:EDL99993.1};	Wdr1				Rattus norvegicus (Rat).								GO:0003779, F:actin binding	PF00400	WD40					10116					GO:0003779	NotFound	8.34103e-05	3.6973e-05		0.443267	-1.17375	None	1.17375	2.25598	1.17375
F1M8D7	Integrator complex subunit 1-like	SubName: Full=Integrator complex subunit 1-like {ECO:0000313|Ensembl:ENSRNOP00000057113.5};	Ints1		ENSRNOG00000047880.3		Rattus norvegicus (Rat).	10116.ENSRNOP00000057113	KOG4596				GO:0001832, P:blastocyst growth;GO:0001833, P:inner cell mass cell proliferation;GO:0043066, P:negative regulation of apoptotic process;GO:0043154, P:negative regulation of cysteine-type endopeptidase activity involved in apoptotic process;GO:0016180, P:snRNA processing;GO:0034474, P:U2 snRNA 3'-end processing	GO:0032039, C:integrator complex;GO:0005634, C:nucleus		PF12432	DUF3677					10116					GO:0001832;GO:0001833;GO:0043066;GO:0043154;GO:0016180;GO:0034474;GO:0032039;GO:0005634	NotFound	1.82972e-05	8.13308e-06		0.444498	-1.16975	None	1.16975	2.24973	1.16975
A0A0G2K3G9	Serine/threonine-protein phosphatase 1 regulatory subunit 10	RecName: Full=Serine/threonine-protein phosphatase 1 regulatory subunit 10 {ECO:0000256|ARBA:ARBA00022330}; AltName: Full=MHC class I region proline-rich protein CAT53 {ECO:0000256|ARBA:ARBA00032334};	Ppp1r10		ENSRNOG00000059268.3	Nucleus {ECO:0000256|ARBA:ARBA00004123, ECO:0000256|PROSITE-ProRule:PRU00649}.	Rattus norvegicus (Rat).							GO:0005634, C:nucleus	GO:0046872, F:metal ion binding;GO:0004864, F:protein phosphatase inhibitor activity	PF08711;PF00642	Med26;zf-CCCH					10116					GO:0005634;GO:0046872;GO:0004864	NotFound	3.63691e-05	1.62637e-05		0.447183	-1.16106	None	1.16106	2.23622	1.16106
D3ZU51	Ribonuclease P/MRP subunit p30	SubName: Full=Ribonuclease P/MRP subunit p30 {ECO:0000313|Ensembl:ENSRNOP00000025413.3};	Rpp30		ENSRNOG00000018718.5		Rattus norvegicus (Rat).	10116.ENSRNOP00000025413	KOG2363	R-RNO-6791226	Major pathway of rRNA processing in the nucleolus and cytosol	rno:685332	GO:0090502, P:RNA phosphodiester bond hydrolysis, endonucleolytic;GO:0001682, P:tRNA 5'-leader removal;GO:0008033, P:tRNA processing	GO:0030681, C:multimeric ribonuclease P complex;GO:0005655, C:nucleolar ribonuclease P complex;GO:0000172, C:ribonuclease MRP complex	GO:0033204, F:ribonuclease P RNA binding;GO:0003723, F:RNA binding	PF01876	RNase_P_p30	K03539	ribonuclease P/MRP protein subunit RPP1 [EC:3.1.26.5]	rno03008	Ribosome biogenesis in eukaryotes	10116	2	Genetic Information Processing	2_2	Translation	GO:0090502;GO:0001682;GO:0008033;GO:0030681;GO:0005655;GO:0000172;GO:0033204;GO:0003723	NotFound	4.82842e-05	2.16907e-05		0.44923	-1.15448	None	1.15448	2.22603	1.15448
A6JFR0	Aspartate-beta-hydroxylase (Predicted), isoform CRA_a	SubName: Full=Aspartate-beta-hydroxylase (Predicted), isoform CRA_a {ECO:0000313|EMBL:EDM11656.1};	Asph_predicted				Rattus norvegicus (Rat).								GO:0062101, F:peptidyl-aspartic acid 3-dioxygenase activity	PF05118;PF13432;PF13181	Asp_Arg_Hydrox;TPR_16;TPR_8					10116					GO:0062101	NotFound	1.95615e-05	8.81847e-06		0.450807	-1.14942	None	1.14942	2.21825	1.14942
A6HS98	Ribosome biogenesis protein BOP1	RecName: Full=Ribosome biogenesis protein BOP1 {ECO:0000256|HAMAP-Rule:MF_03027}; AltName: Full=Block of proliferation 1 protein {ECO:0000256|HAMAP-Rule:MF_03027};	Bop1			Nucleus, nucleolus {ECO:0000256|HAMAP- Rule:MF_03027}. Nucleus, nucleoplasm {ECO:0000256|HAMAP-Rule:MF_03027}.	Rattus norvegicus (Rat).						GO:0000466, P:maturation of 5.8S rRNA from tricistronic rRNA transcript (SSU-rRNA, 5.8S rRNA, LSU-rRNA);GO:0000463, P:maturation of LSU-rRNA from tricistronic rRNA transcript (SSU-rRNA, 5.8S rRNA, LSU-rRNA)	GO:0005730, C:nucleolus;GO:0005654, C:nucleoplasm;GO:0030687, C:preribosome, large subunit precursor	GO:0043021, F:ribonucleoprotein complex binding	PF08145;PF00400	BOP1NT;WD40					10116					GO:0000466;GO:0000463;GO:0005730;GO:0005654;GO:0030687;GO:0043021	NotFound	0.000469562	0.000211841		0.451147	-1.14833	None	1.14833	2.21657	1.14833
A0A0G2K7N8	Bromodomain PHD finger transcription factor	SubName: Full=Bromodomain PHD finger transcription factor {ECO:0000313|Ensembl:ENSRNOP00000074282.2};	Bptf		ENSRNOG00000047296.3		Rattus norvegicus (Rat).		KOG1632				GO:0009952, P:anterior/posterior pattern specification;GO:0007420, P:brain development;GO:1990090, P:cellular response to nerve growth factor stimulus;GO:0006338, P:chromatin remodeling;GO:0001892, P:embryonic placenta development;GO:0007492, P:endoderm development;GO:0000122, P:negative regulation of transcription by RNA polymerase II;GO:0045944, P:positive regulation of transcription by RNA pol…	GO:1904949, C:ATPase complex;GO:0044297, C:cell body;GO:0000785, C:chromatin;GO:0005737, C:cytoplasm;GO:0030425, C:dendrite;GO:0043005, C:neuron projection;GO:0005634, C:nucleus;GO:0016589, C:NURF complex;GO:0048471, C:perinuclear region of cytoplasm	GO:0046872, F:metal ion binding;GO:0035064, F:methylated histone binding;GO:0000978, F:RNA polymerase II cis-regulatory region sequence-specific DNA binding;GO:0043565, F:sequence-specific DNA binding	PF00439;PF02791;PF00628;PF15613	Bromodomain;DDT;PHD;WSD					10116					GO:0009952;GO:0007420;GO:1990090;GO:0006338;GO:0001892;GO:0007492;GO:0000122;GO:0045944;GO:0006355;GO:0006357;GO:0009611;GO:1904949;GO:0044297;GO:0000785;GO:0005737;GO:0030425;GO:0043005;GO:0005634;GO:0016589;GO:0048471;GO:0046872;GO:0035064;GO:0000978;GO:0043565	NotFound	5.16259e-05	2.34204e-05		0.453655	-1.14033	None	1.14033	2.20432	1.14033
A6IDX0	Replication protein A3 (Predicted)	SubName: Full=Replication protein A3 (Predicted) {ECO:0000313|EMBL:EDM15057.1};	Rpa3_predicted	296883		Nucleus {ECO:0000256|ARBA:ARBA00004123}.	Rattus norvegicus (Rat).									PF08661	Rep_fac-A_3					10116						NotFound	3.79862e-05	1.72625e-05		0.45444	-1.13784	None	1.13784	2.20051	1.13784
A6J8A6	SUMO-activating enzyme subunit 1	RecName: Full=SUMO-activating enzyme subunit 1 {ECO:0000256|ARBA:ARBA00044187}; AltName: Full=Ubiquitin-like 1-activating enzyme E1A {ECO:0000256|ARBA:ARBA00044354};	Sae1	308384		Nucleus {ECO:0000256|ARBA:ARBA00004123}.	Rattus norvegicus (Rat).					rno:308384	GO:0016925, P:protein sumoylation	GO:0005737, C:cytoplasm;GO:0031510, C:SUMO activating enzyme complex	GO:0019948, F:SUMO activating enzyme activity	PF00899	ThiF	K10684	ubiquitin-like 1-activating enzyme E1 A [EC:6.2.1.45]	rno04120	Ubiquitin mediated proteolysis	10116	2	Genetic Information Processing	2_3	Folding, sorting and degradation	GO:0016925;GO:0005737;GO:0031510;GO:0019948	NotFound	4.31755e-05	1.96239e-05		0.454516	-1.1376	None	1.1376	2.20014	1.1376
A0A8I6A522	RAB2A, member RAS oncogene family	SubName: Full=RAB2A, member RAS oncogene family {ECO:0000313|Ensembl:ENSRNOP00000088413.1};	Rab2a		ENSRNOG00000005963.8		Rattus norvegicus (Rat).								GO:0005525, F:GTP binding;GO:0003924, F:GTPase activity	PF00071	Ras					10116					GO:0005525;GO:0003924	NotFound	0.000160035	7.28943e-05		0.455488	-1.13451	None	1.13451	2.19545	1.13451
A6IYT2	Nuclear transport factor 2	RecName: Full=Nuclear transport factor 2 {ECO:0000256|ARBA:ARBA00026247, ECO:0000256|RuleBase:RU369002}; Short=NTF-2 {ECO:0000256|RuleBase:RU369002};	Nutf2	291981		Cytoplasm {ECO:0000256|RuleBase:RU369002}. Nucleus {ECO:0000256|RuleBase:RU369002}. Nucleus inner membrane {ECO:0000256|ARBA:ARBA00004540}. Nucleus outer membrane {ECO:0000256|ARBA:ARBA00004649}. Nucleus, nuclear pore complex {ECO:0000256|ARBA:ARBA00004567}.	Rattus norvegicus (Rat).					rno:291981	GO:0051028, P:mRNA transport;GO:0006606, P:protein import into nucleus	GO:0005737, C:cytoplasm;GO:0005637, C:nuclear inner membrane;GO:0005640, C:nuclear outer membrane;GO:0044613, C:nuclear pore central transport channel	GO:0061608, F:nuclear import signal receptor activity	PF02136	NTF2					10116					GO:0051028;GO:0006606;GO:0005737;GO:0005637;GO:0005640;GO:0044613;GO:0061608	NotFound	2.18855e-05	1.00266e-05		0.458141	-1.12614	None	1.12614	2.18274	1.12614
A0A8L2Q886	SGT1 homolog, MIS12 kinetochore complex assembly cochaperone	SubName: Full=SGT1 homolog, MIS12 kinetochore complex assembly cochaperone {ECO:0000313|Ensembl:ENSRNOP00000017086.5};	Sugt1		ENSRNOG00000012594.8		Rattus norvegicus (Rat).								GO:0051087, F:protein-folding chaperone binding	PF04969;PF05002;PF13431	CS;SGS;TPR_17					10116					GO:0051087	NotFound	6.22111e-05	2.8549e-05		0.458905	-1.12373	None	1.12373	2.1791	1.12373
Q66H19	Serum response factor-binding protein 1	RecName: Full=Serum response factor-binding protein 1; AltName: Full=SRF-dependent transcription regulation-associated protein; AltName: Full=p49/STRAP;	Srfbp1	291469	ENSRNOG00000014808	Cytoplasm, perinuclear region {ECO:0000250|UniProtKB:Q9CZ91}.	Rattus norvegicus (Rat).	10116.ENSRNOP00000020030	ENOG502QV1I			rno:291469	GO:0030490, P:maturation of SSU-rRNA	GO:0030686, C:90S preribosome;GO:0005634, C:nucleus;GO:0048471, C:perinuclear region of cytoplasm		PF09073	BUD22					10116					GO:0030490;GO:0030686;GO:0005634;GO:0048471	NotFound	0.000179953	8.26081e-05		0.459054	-1.12326	None	1.12326	2.17839	1.12326
G3V681	DNA replication licensing factor MCM4	RecName: Full=DNA replication licensing factor MCM4 {ECO:0000256|RuleBase:RU368062}; EC=3.6.4.12 {ECO:0000256|RuleBase:RU368062};	Mcm4	29728	ENSRNOG00000001833.7	Chromosome {ECO:0000256|ARBA:ARBA00004286}. Nucleus {ECO:0000256|ARBA:ARBA00004123}.	Rattus norvegicus (Rat).	10116.ENSRNOP00000002510	KOG0478	R-RNO-176187;R-RNO-68867;R-RNO-68949;R-RNO-68962	Activation of ATR in response to replication stress;Assembly of the pre-replicative complex;Orc1 removal from chromatin;Activation of the pre-replicative complex	rno:29728	GO:0006271, P:DNA strand elongation involved in DNA replication;GO:0006268, P:DNA unwinding involved in DNA replication;GO:0000727, P:double-strand break repair via break-induced replication;GO:1902975, P:mitotic DNA replication initiation	GO:0071162, C:CMG complex;GO:0042555, C:MCM complex;GO:0005634, C:nucleus	GO:0005524, F:ATP binding;GO:0003678, F:DNA helicase activity;GO:0016787, F:hydrolase activity;GO:0003697, F:single-stranded DNA binding	PF00493;PF17855;PF14551;PF17207	MCM;MCM_lid;MCM_N;MCM_OB	K02212	DNA replication licensing factor MCM4 [EC:5.6.2.3]	rno03030;rno04110	DNA replication;Cell cycle	10116	2;4	Genetic Information Processing;Cellular Processes	2_4;4_2	Replication and repair;Cell growth and death	GO:0006271;GO:0006268;GO:0000727;GO:1902975;GO:0071162;GO:0042555;GO:0005634;GO:0005524;GO:0003678;GO:0016787;GO:0003697	NotFound	0.00018856	8.65647e-05		0.459083	-1.12317	None	1.12317	2.17825	1.12317
A6JX57	Translocase of outer mitochondrial membrane 34 (Predicted), isoform CRA_a	SubName: Full=Translocase of outer mitochondrial membrane 34 (Predicted), isoform CRA_a {ECO:0000313|EMBL:EDL96551.1};	Tomm34	311621			Rattus norvegicus (Rat).					rno:311621	GO:0006626, P:protein targeting to mitochondrion	GO:0005829, C:cytosol;GO:0005739, C:mitochondrion	GO:0031072, F:heat shock protein binding	PF00515;PF13181	TPR_1;TPR_8	K17766	mitochondrial import receptor subunit TOM34			10116					GO:0006626;GO:0005829;GO:0005739;GO:0031072	NotFound	9.80427e-05	4.54052e-05		0.463117	-1.11055	None	1.11055	2.15928	1.11055
A0A8I6AC09	Nucleolar complex protein 3 homolog	RecName: Full=Nucleolar complex protein 3 homolog {ECO:0000256|PIRNR:PIRNR028977}; Short=NOC3 protein homolog {ECO:0000256|PIRNR:PIRNR028977};	Noc3l		ENSRNOG00000013965.6	Nucleus, nucleolus {ECO:0000256|ARBA:ARBA00004604, ECO:0000256|PIRNR:PIRNR028977}.	Rattus norvegicus (Rat).						GO:0006270, P:DNA replication initiation;GO:0045444, P:fat cell differentiation	GO:0016607, C:nuclear speck;GO:0005730, C:nucleolus	GO:0003682, F:chromatin binding	PF03914;PF07540	CBF;NOC3p					10116					GO:0006270;GO:0045444;GO:0016607;GO:0005730;GO:0003682	NotFound	0.00011534	5.37993e-05		0.466441	-1.10023	None	1.10023	2.1439	1.10023
A6K625	Heterogeneous nuclear ribonucleoprotein D, isoform CRA_d	SubName: Full=Heterogeneous nuclear ribonucleoprotein D, isoform CRA_d {ECO:0000313|EMBL:EDL99594.1};	Hnrnpd	79256		Cytoplasm {ECO:0000256|ARBA:ARBA00004496}. Nucleus {ECO:0000256|ARBA:ARBA00004123}.	Rattus norvegicus (Rat).						GO:0010557, P:positive regulation of macromolecule biosynthetic process;GO:0010468, P:regulation of gene expression;GO:0051252, P:regulation of RNA metabolic process	GO:0005737, C:cytoplasm;GO:0005634, C:nucleus;GO:1990904, C:ribonucleoprotein complex	GO:0003723, F:RNA binding	PF08143;PF00076	CBFNT;RRM_1					10116					GO:0010557;GO:0010468;GO:0051252;GO:0005737;GO:0005634;GO:1990904;GO:0003723	NotFound	2.77423e-05	1.29632e-05		0.467273	-1.09766	None	1.09766	2.14008	1.09766
A6ITD4	Cell division control protein 42 homolog	RecName: Full=Cell division control protein 42 homolog {ECO:0000256|ARBA:ARBA00016061, ECO:0000256|RuleBase:RU367141}; EC=3.6.5.2 {ECO:0000256|ARBA:ARBA00011984, ECO:0000256|RuleBase:RU367141};	Cdc42	64465		Cell membrane {ECO:0000256|ARBA:ARBA00004342}; Lipid-anchor {ECO:0000256|ARBA:ARBA00004342}; Cytoplasmic side {ECO:0000256|ARBA:ARBA00004342}. Midbody {ECO:0000256|ARBA:ARBA00004214}.	Rattus norvegicus (Rat).						GO:0009653, P:anatomical structure morphogenesis;GO:0051301, P:cell division;GO:0007163, P:establishment or maintenance of cell polarity;GO:0051130, P:positive regulation of cellular component organization;GO:0007264, P:small GTPase-mediated signal transduction	GO:0005737, C:cytoplasm;GO:0030496, C:midbody;GO:0005886, C:plasma membrane	GO:0005525, F:GTP binding;GO:0003924, F:GTPase activity	PF00071	Ras					10116					GO:0009653;GO:0051301;GO:0007163;GO:0051130;GO:0007264;GO:0005737;GO:0030496;GO:0005886;GO:0005525;GO:0003924	NotFound	5.69188e-05	2.66243e-05		0.467759	-1.09616	None	1.09616	2.13786	1.09616
B5DFC8	Eukaryotic translation initiation factor 3 subunit C	RecName: Full=Eukaryotic translation initiation factor 3 subunit C {ECO:0000255|HAMAP-Rule:MF_03002}; Short=eIF3c {ECO:0000255|HAMAP-Rule:MF_03002}; AltName: Full=Eukaryotic translation initiation factor 3 subunit 8 {ECO:0000255|HAMAP-Rule:MF_03002}; AltName: Full=eIF3 p110 {ECO:0000255|HAMAP-Rule:MF_03002};	Eif3c	293484	ENSRNOG00000018761	Cytoplasm {ECO:0000255|HAMAP-Rule:MF_03002}.	Rattus norvegicus (Rat).	10116.ENSRNOP00000025782	KOG1076	R-RNO-156827;R-RNO-72649;R-RNO-72689;R-RNO-72695;R-RNO-72702;R-RNO-72706	L13a-mediated translational silencing of Ceruloplasmin expression;Translation initiation complex formation;Formation of a pool of free 40S subunits;Formation of the ternary complex, and subsequently, the 43S complex;Ribosomal scanning and start codon recognition;GTP hydrolysis and joining of the 60S ribosomal subunit	rno:293484	GO:0001732, P:formation of cytoplasmic translation initiation complex;GO:1902416, P:positive regulation of mRNA binding;GO:0045727, P:positive regulation of translation;GO:0006413, P:translational initiation	GO:0016282, C:eukaryotic 43S preinitiation complex;GO:0033290, C:eukaryotic 48S preinitiation complex;GO:0005852, C:eukaryotic translation initiation factor 3 complex;GO:0071541, C:eukaryotic translation initiation factor 3 complex, eIF3m	GO:0043022, F:ribosome binding;GO:0003723, F:RNA binding;GO:0003743, F:translation initiation factor activity;GO:0031369, F:translation initiation factor binding	PF05470;PF01399	eIF-3c_N;PCI	K03252	translation initiation factor 3 subunit C			10116					GO:0001732;GO:1902416;GO:0045727;GO:0006413;GO:0016282;GO:0033290;GO:0005852;GO:0071541;GO:0043022;GO:0003723;GO:0003743;GO:0031369	NotFound	0.000218275	0.000102597		0.470033	-1.08917	None	1.08917	2.12751	1.08917
D3ZYK9	Nucleophosmin/nucleoplasmin, 3	SubName: Full=Nucleophosmin/nucleoplasmin, 3 {ECO:0000313|Ensembl:ENSRNOP00000023963.2};	Npm3	502389	ENSRNOG00000017622.5		Rattus norvegicus (Rat).	10116.ENSRNOP00000023963	ENOG502S1E6			rno:502389	GO:0006338, P:chromatin remodeling;GO:0006364, P:rRNA processing;GO:0009303, P:rRNA transcription	GO:0015629, C:actin cytoskeleton;GO:0005737, C:cytoplasm;GO:0005829, C:cytosol;GO:0005730, C:nucleolus;GO:0005654, C:nucleoplasm	GO:0003682, F:chromatin binding;GO:0042393, F:histone binding;GO:0003723, F:RNA binding	PF03066	Nucleoplasmin	K11278	nucleophosmin 3			10116					GO:0006338;GO:0006364;GO:0009303;GO:0015629;GO:0005737;GO:0005829;GO:0005730;GO:0005654;GO:0003682;GO:0042393;GO:0003723	NotFound	5.34046e-05	2.51052e-05		0.470094	-1.08898	None	1.08898	2.12723	1.08898
A6JU28	Exosome component 2 (Predicted)	SubName: Full=Exosome component 2 (Predicted) {ECO:0000313|EMBL:EDL93269.1};	Exosc2	366017			Rattus norvegicus (Rat).					rno:366017	GO:0071034, P:CUT catabolic process;GO:0043928, P:exonucleolytic catabolism of deadenylated mRNA;GO:0000467, P:exonucleolytic trimming to generate mature 3'-end of 5.8S rRNA from tricistronic rRNA transcript (SSU-rRNA, 5.8S rRNA, LSU-rRNA);GO:0071035, P:nuclear polyadenylation-dependent rRNA catabolic process;GO:0071038, P:nuclear polyadenylation-dependent tRNA catabolic process;GO:0034427, P:nuc…	GO:0005737, C:cytoplasm;GO:0000177, C:cytoplasmic exosome (RNase complex);GO:0005829, C:cytosol;GO:0000178, C:exosome (RNase complex);GO:0000176, C:nuclear exosome (RNase complex);GO:0005730, C:nucleolus;GO:0005634, C:nucleus	GO:0003723, F:RNA binding	PF14382;PF15985;PF21266	ECR1_N;KH_6;RRP4_S1	K03679	exosome complex component RRP4	rno03018	RNA degradation	10116	2	Genetic Information Processing	2_3	Folding, sorting and degradation	GO:0071034;GO:0043928;GO:0000467;GO:0071035;GO:0071038;GO:0034427;GO:0071051;GO:0030307;GO:0006401;GO:0006396;GO:0034475;GO:0005737;GO:0000177;GO:0005829;GO:0000178;GO:0000176;GO:0005730;GO:0005634;GO:0003723	NotFound	3.69948e-05	1.74033e-05		0.470425	-1.08796	None	1.08796	2.12574	1.08796
A0A8L2QDD2	Tropomyosin 3	SubName: Full=Tropomyosin 3 {ECO:0000313|Ensembl:ENSRNOP00000023567.6};	Tpm3		ENSRNOG00000017441.9	Cytoplasm, cytoskeleton {ECO:0000256|ARBA:ARBA00004245}.	Rattus norvegicus (Rat).							GO:0005856, C:cytoskeleton	GO:0003779, F:actin binding	PF00261	Tropomyosin					10116					GO:0005856;GO:0003779	NotFound	0.00639273	0.00301266		0.471264	-1.08539	None	1.08539	2.12195	1.08539
A6KR05	Hepatoma-derived growth factor-related protein 2	RecName: Full=Hepatoma-derived growth factor-related protein 2 {ECO:0000256|ARBA:ARBA00039350};	Hdgfl2			Cytoplasm {ECO:0000256|ARBA:ARBA00004496}. Nucleus {ECO:0000256|ARBA:ARBA00004123}.	Rattus norvegicus (Rat).						GO:0006310, P:DNA recombination;GO:0006281, P:DNA repair;GO:0007517, P:muscle organ development	GO:0005737, C:cytoplasm;GO:0005634, C:nucleus		PF11467;PF00855	LEDGF;PWWP					10116					GO:0006310;GO:0006281;GO:0007517;GO:0005737;GO:0005634	NotFound	7.7108e-05	3.65699e-05		0.474268	-1.07622	None	1.07622	2.10851	1.07622
A0A8I5ZWY9	Ataxin 2-like	SubName: Full=Ataxin 2-like {ECO:0000313|Ensembl:ENSRNOP00000082404.1};	Atxn2l		ENSRNOG00000018686.8		Rattus norvegicus (Rat).						GO:0016071, P:mRNA metabolic process;GO:0034063, P:stress granule assembly	GO:0010494, C:cytoplasmic stress granule;GO:0016020, C:membrane;GO:0016607, C:nuclear speck	GO:0003729, F:mRNA binding	PF06741;PF07145;PF14438	LsmAD;PAM2;SM-ATX					10116					GO:0016071;GO:0034063;GO:0010494;GO:0016020;GO:0016607;GO:0003729	NotFound	9.18884e-05	4.36431e-05		0.474958	-1.07413	None	1.07413	2.10545	1.07413
A6IYZ2	Telomeric repeat-binding factor	RecName: Full=Telomeric repeat-binding factor {ECO:0000256|PIRNR:PIRNR038016};	Terf2_predicted	361403		Chromosome, telomere {ECO:0000256|ARBA:ARBA00004574}. Nucleus {ECO:0000256|PIRNR:PIRNR038016}.	Rattus norvegicus (Rat).									PF00249;PF16772;PF08558	Myb_DNA-binding;TERF2_RBM;TRF					10116						NotFound	4.14946e-05	1.97336e-05		0.47557	-1.07227	None	1.07227	2.10274	1.07227
A6INE7	Cytochrome c oxidase subunit 5B, mitochondrial	RecName: Full=Cytochrome c oxidase subunit 5B, mitochondrial {ECO:0000256|ARBA:ARBA00020224}; AltName: Full=Cytochrome c oxidase polypeptide Vb {ECO:0000256|ARBA:ARBA00031048};	Cox5b	94194			Rattus norvegicus (Rat).					rno:94194	GO:0006123, P:mitochondrial electron transport, cytochrome c to oxygen	GO:0005751, C:mitochondrial respiratory chain complex IV	GO:0046872, F:metal ion binding	PF01215	COX5B	K02265	cytochrome c oxidase subunit 5b	rno00190;rno01100;rno04260;rno04714;rno04932;rno05010;rno05012;rno05014;rno05016;rno05020;rno05022;rno05208;rno05415	Oxidative phosphorylation;Metabolic pathways;Cardiac muscle contraction;Thermogenesis;Non-alcoholic fatty liver disease;Alzheimer disease;Parkinson disease;Amyotrophic lateral sclerosis;Huntington disease;Prion disease;Pathways of neurodegeneration - multiple diseases;Chemical carcinogenesis - reactive oxygen species;Diabetic cardiomyopathy	10116	1;1;5;5;6;6;6;6;6;6;6;6;6	Metabolism;Metabolism;Organismal Systems;Organismal Systems;Human Diseases;Human Diseases;Human Diseases;Human Diseases;Human Diseases;Human Diseases;Human Diseases;Human Diseases;Human Diseases	1_2;1_0;5_3;5_10;6_10;6_7;6_7;6_7;6_7;6_7;6_7;6_1;6_9	Energy metabolism;Global and overview maps;Circulatory system;Environmental adaptation;Endocrine and metabolic disease;Neurodegenerative disease;Neurodegenerative disease;Neurodegenerative disease;Neurodegenerative disease;Neurodegenerative disease;Neurodegenerative disease;Cancer: overview;Cardiovascular disease	GO:0006123;GO:0005751;GO:0046872	NotFound	6.09976e-05	2.9068e-05		0.476543	-1.06932	None	1.06932	2.09845	1.06932
A0A8L2Q9Q6	Spliceosome-associated protein CWC27 homolog	RecName: Full=Spliceosome-associated protein CWC27 homolog {ECO:0000256|ARBA:ARBA00040027}; AltName: Full=Probable inactive peptidyl-prolyl cis-trans isomerase CWC27 homolog {ECO:0000256|ARBA:ARBA00042090};	Cwc27		ENSRNOG00000013252.8	Nucleus {ECO:0000256|ARBA:ARBA00004123}.	Rattus norvegicus (Rat).						GO:0006457, P:protein folding	GO:0005634, C:nucleus	GO:0003755, F:peptidyl-prolyl cis-trans isomerase activity	PF00160	Pro_isomerase					10116					GO:0006457;GO:0005634;GO:0003755	NotFound	1.70065e-05	8.10753e-06		0.476731	-1.06875	None	1.06875	2.09762	1.06875
A6J9I9	RNA polymerase II-associated factor 1 homolog	RecName: Full=RNA polymerase II-associated factor 1 homolog {ECO:0000256|ARBA:ARBA00020462};	Paf1	361531			Rattus norvegicus (Rat).					rno:361531	GO:0006368, P:transcription elongation by RNA polymerase II	GO:0016593, C:Cdc73/Paf1 complex	GO:0003682, F:chromatin binding;GO:0000993, F:RNA polymerase II complex binding	PF03985	Paf1	K15174	RNA polymerase II-associated factor 1			10116					GO:0006368;GO:0016593;GO:0003682;GO:0000993	NotFound	2.99323e-05	1.42792e-05		0.477048	-1.06779	None	1.06779	2.09622	1.06779
F7EPP7	Opioid growth factor receptor	SubName: Full=Opioid growth factor receptor {ECO:0000313|Ensembl:ENSRNOP00000012612.3};	Ogfr		ENSRNOG00000009355.7		Rattus norvegicus (Rat).							GO:0016020, C:membrane	GO:0140625, F:opioid growth factor receptor activity	PF04664	OGFr_N					10116					GO:0016020;GO:0140625	NotFound	2.98589e-05	1.42748e-05		0.478075	-1.06469	None	1.06469	2.09172	1.06469
A6KJK7	PAX-interacting protein 1	RecName: Full=PAX-interacting protein 1 {ECO:0000256|ARBA:ARBA00023858}; AltName: Full=PAX transactivation activation domain-interacting protein {ECO:0000256|ARBA:ARBA00030146};	Paxip1	311944		Nucleus {ECO:0000256|ARBA:ARBA00004123}.	Rattus norvegicus (Rat).					rno:311944	GO:0060612, P:adipose tissue development;GO:0060717, P:chorion development;GO:0006338, P:chromatin remodeling;GO:0006974, P:DNA damage response;GO:0030330, P:DNA damage response, signal transduction by p53 class mediator;GO:0043542, P:endothelial cell migration;GO:0045830, P:positive regulation of isotype switching;GO:0048304, P:positive regulation of isotype switching to IgG isotypes;GO:0031398,…	GO:0035097, C:histone methyltransferase complex;GO:0044666, C:MLL3/4 complex;GO:0005634, C:nucleus		PF00533;PF16589;PF12738;PF16770	BRCT;BRCT_2;PTCB-BRCT;RTT107_BRCT_5	K14972	PAX-interacting protein 1			10116					GO:0060612;GO:0060717;GO:0006338;GO:0006974;GO:0030330;GO:0043542;GO:0045830;GO:0048304;GO:0031398;GO:0060261;GO:1902749;GO:0010212;GO:0001570;GO:0035097;GO:0044666;GO:0005634	NotFound	1.04931e-05	5.03095e-06		0.479454	-1.06054	None	1.06054	2.08571	1.06054
Q5EB71	Rbm5 protein	SubName: Full=Rbm5 protein {ECO:0000313|EMBL:AAH89976.1}; Flags: Fragment;	Rbm5			Nucleus {ECO:0000256|ARBA:ARBA00004123}.	Rattus norvegicus (Rat).							GO:0005634, C:nucleus	GO:0003723, F:RNA binding;GO:0008270, F:zinc ion binding	PF01585;PF17780	G-patch;OCRE					10116					GO:0005634;GO:0003723;GO:0008270	NotFound	2.60325e-05	1.24953e-05		0.479988	-1.05893	None	1.05893	2.08339	1.05893
A0A8I5ZYB5	BUB3 mitotic checkpoint protein	SubName: Full=BUB3 mitotic checkpoint protein {ECO:0000313|Ensembl:ENSRNOP00000082645.1};	Bub3		ENSRNOG00000020643.8		Rattus norvegicus (Rat).						GO:0008608, P:attachment of spindle microtubules to kinetochore;GO:0007059, P:chromosome segregation;GO:0000070, P:mitotic sister chromatid segregation;GO:0051444, P:negative regulation of ubiquitin-protein transferase activity;GO:0034501, P:protein localization to kinetochore;GO:0051983, P:regulation of chromosome segregation	GO:0000776, C:kinetochore;GO:0033597, C:mitotic checkpoint complex		PF00400	WD40					10116					GO:0008608;GO:0007059;GO:0000070;GO:0051444;GO:0034501;GO:0051983;GO:0000776;GO:0033597	NotFound	7.11018e-05	3.41592e-05		0.480426	-1.05761	None	1.05761	2.08149	1.05761
A6IXH7	non-specific serine/threonine protein kinase	RecName: Full=non-specific serine/threonine protein kinase {ECO:0000256|ARBA:ARBA00012513}; EC=2.7.11.1 {ECO:0000256|ARBA:ARBA00012513};	Csnk1a1	113927			Rattus norvegicus (Rat).						GO:0016055, P:Wnt signaling pathway		GO:0005524, F:ATP binding;GO:0004674, F:protein serine/threonine kinase activity	PF00069	Pkinase					10116					GO:0016055;GO:0005524;GO:0004674	NotFound	0.000125653	6.04383e-05		0.480994	-1.05591	None	1.05591	2.07903	1.05591
Q5EB93	Gatad2a protein	SubName: Full=Gatad2a protein {ECO:0000313|EMBL:AAH89902.1};	Gatad2a			Nucleus {ECO:0000256|ARBA:ARBA00004123}.	Rattus norvegicus (Rat).						GO:0021506, P:anterior neuropore closure;GO:0001568, P:blood vessel development;GO:0006338, P:chromatin remodeling;GO:0010172, P:embryonic body morphogenesis;GO:0001701, P:in utero embryonic development;GO:0045892, P:negative regulation of DNA-templated transcription;GO:0000122, P:negative regulation of transcription by RNA polymerase II;GO:0001842, P:neural fold formation;GO:0012501, P:programme…	GO:0005634, C:nucleus;GO:0016581, C:NuRD complex	GO:0030674, F:protein-macromolecule adaptor activity	PF16563	P66_CC					10116					GO:0021506;GO:0001568;GO:0006338;GO:0010172;GO:0001701;GO:0045892;GO:0000122;GO:0001842;GO:0012501;GO:0005634;GO:0016581;GO:0030674	zf-GATA	5.47636e-05	2.64074e-05		0.482208	-1.05227	None	1.05227	2.07379	1.05227
D3ZUZ9	Peptidyl-prolyl cis-trans isomerase	RecName: Full=Peptidyl-prolyl cis-trans isomerase {ECO:0000256|RuleBase:RU363019}; Short=PPIase {ECO:0000256|RuleBase:RU363019}; EC=5.2.1.8 {ECO:0000256|RuleBase:RU363019};	Ppih		ENSRNOG00000008489.9		Rattus norvegicus (Rat).						GO:0045070, P:positive regulation of viral genome replication;GO:0006457, P:protein folding	GO:0005737, C:cytoplasm;GO:0016607, C:nuclear speck;GO:0071001, C:U4/U6 snRNP;GO:0046540, C:U4/U6 x U5 tri-snRNP complex	GO:0003755, F:peptidyl-prolyl cis-trans isomerase activity;GO:0043021, F:ribonucleoprotein complex binding;GO:0140839, F:RNA polymerase II CTD heptapeptide repeat P3 isomerase activity;GO:0140840, F:RNA polymerase II CTD heptapeptide repeat P6 isomerase activity	PF00160	Pro_isomerase					10116					GO:0045070;GO:0006457;GO:0005737;GO:0016607;GO:0071001;GO:0046540;GO:0003755;GO:0043021;GO:0140839;GO:0140840	NotFound	3.73811e-05	1.80276e-05		0.482265	-1.0521	None	1.0521	2.07355	1.0521
A0A8I6A723	Proteasome 26S subunit, ATPase 3	SubName: Full=Proteasome 26S subunit, ATPase 3 {ECO:0000313|Ensembl:ENSRNOP00000088016.1};	Psmc3		ENSRNOG00000011414.6	Cytoplasm {ECO:0000256|ARBA:ARBA00004496}. Nucleus {ECO:0000256|ARBA:ARBA00004123}.	Rattus norvegicus (Rat).							GO:0005737, C:cytoplasm;GO:0005634, C:nucleus;GO:0000502, C:proteasome complex	GO:0005524, F:ATP binding;GO:0016887, F:ATP hydrolysis activity	PF00004;PF17862;PF16450	AAA;AAA_lid_3;Prot_ATP_ID_OB_C					10116					GO:0005737;GO:0005634;GO:0000502;GO:0005524;GO:0016887	NotFound	5.83962e-05	2.8182e-05		0.482599	-1.0511	None	1.0511	2.07211	1.0511
A6KS18	Small ribosomal subunit protein uS4	RecName: Full=Small ribosomal subunit protein uS4 {ECO:0000256|ARBA:ARBA00035254}; AltName: Full=40S ribosomal protein S9 {ECO:0000256|ARBA:ARBA00035410};	Rps9	103689992			Rattus norvegicus (Rat).					rno:103689992	GO:0042274, P:ribosomal small subunit biogenesis;GO:0006412, P:translation	GO:0022627, C:cytosolic small ribosomal subunit	GO:0019843, F:rRNA binding;GO:0003735, F:structural constituent of ribosome	PF00163;PF01479	Ribosomal_S4;S4	K02997	small subunit ribosomal protein S9e	rno03010;rno05171	Ribosome;Coronavirus disease - COVID-19	10116	2;6	Genetic Information Processing;Human Diseases	2_2;6_3	Translation;Infectious disease: viral	GO:0042274;GO:0006412;GO:0022627;GO:0019843;GO:0003735	NotFound	0.00129065	0.00062358		0.483152	-1.04945	None	1.04945	2.06974	1.04945
A0A8I5ZMS3	ubiquitinyl hydrolase 1	RecName: Full=ubiquitinyl hydrolase 1 {ECO:0000256|ARBA:ARBA00012759}; EC=3.4.19.12 {ECO:0000256|ARBA:ARBA00012759};	Usp19		ENSRNOG00000049531.3		Rattus norvegicus (Rat).						GO:0016579, P:protein deubiquitination;GO:0006508, P:proteolysis		GO:0004843, F:cysteine-type deubiquitinase activity;GO:0008270, F:zinc ion binding	PF04969;PF00443;PF16602;PF01753	CS;UCH;USP19_linker;zf-MYND					10116					GO:0016579;GO:0006508;GO:0004843;GO:0008270	NotFound	1.41302e-05	6.82835e-06		0.483243	-1.04918	None	1.04918	2.06935	1.04918
A0A8I6GJC0	RCG25684, isoform CRA_a	SubName: Full=RCG25684, isoform CRA_a {ECO:0000313|EMBL:EDL77792.1};	Tmod3	300838			Rattus norvegicus (Rat).					rno:300838	GO:0030036, P:actin cytoskeleton organization;GO:0007015, P:actin filament organization;GO:0048821, P:erythrocyte development;GO:0044772, P:mitotic cell cycle phase transition;GO:0006936, P:muscle contraction;GO:0030239, P:myofibril assembly;GO:0051694, P:pointed-end actin filament capping;GO:1901992, P:positive regulation of mitotic cell cycle phase transition	GO:0005856, C:cytoskeleton;GO:0030016, C:myofibril;GO:0005865, C:striated muscle thin filament	GO:0005523, F:tropomyosin binding	PF03250	Tropomodulin	K10370	tropomodulin	rno04820	Cytoskeleton in muscle cells	10116					GO:0030036;GO:0007015;GO:0048821;GO:0044772;GO:0006936;GO:0030239;GO:0051694;GO:1901992;GO:0005856;GO:0030016;GO:0005865;GO:0005523	NotFound	0.000412674	0.000200009		0.484666	-1.04494	None	1.04494	2.06328	1.04494
P30349	Leukotriene A-4 hydrolase	RecName: Full=Leukotriene A-4 hydrolase; Short=LTA-4 hydrolase; EC=3.3.2.6 {ECO:0000269|PubMed:1544505}; AltName: Full=Leukotriene A(4) hydrolase; AltName: Full=Tripeptide aminopeptidase LTA4H {ECO:0000305}; EC=3.4.11.4 {ECO:0000250|UniProtKB:P09960};	Lta4h	299732	ENSRNOG00000004494	Cytoplasm {ECO:0000250|UniProtKB:P09960}.	Rattus norvegicus (Rat).	10116.ENSRNOP00000005930	KOG1047	R-RNO-2142691;R-RNO-6798695;R-RNO-9018676;R-RNO-9018681;R-RNO-9018896;R-RNO-9020265;R-RNO-9023661	Synthesis of Leukotrienes (LT) and Eoxins (EX);Neutrophil degranulation;Biosynthesis of D-series resolvins;Biosynthesis of protectins;Biosynthesis of E-series 18(S)-resolvins;Biosynthesis of aspirin-triggered D-series resolvins;Biosynthesis of E-series 18(R)-resolvins	rno:299732	GO:0019370, P:leukotriene biosynthetic process;GO:0006691, P:leukotriene metabolic process;GO:0043171, P:peptide catabolic process;GO:0019538, P:protein metabolic process;GO:0006508, P:proteolysis;GO:0043434, P:response to peptide hormone;GO:0010043, P:response to zinc ion;GO:0060509, P:type I pneumocyte differentiation	GO:0005737, C:cytoplasm;GO:0005829, C:cytosol;GO:0005654, C:nucleoplasm;GO:0005634, C:nucleus	GO:0004177, F:aminopeptidase activity;GO:0004301, F:epoxide hydrolase activity;GO:0004463, F:leukotriene-A4 hydrolase activity;GO:0070006, F:metalloaminopeptidase activity;GO:0045148, F:tripeptide aminopeptidase activity;GO:0008270, F:zinc ion binding	PF09127;PF01433;PF17900	Leuk-A4-hydro_C;Peptidase_M1;Peptidase_M1_N	K01254	leukotriene-A4 hydrolase [EC:3.3.2.6]	rno00590;rno01100	Arachidonic acid metabolism;Metabolic pathways	10116	1;1	Metabolism;Metabolism	1_3;1_0	Lipid metabolism;Global and overview maps	GO:0019370;GO:0006691;GO:0043171;GO:0019538;GO:0006508;GO:0043434;GO:0010043;GO:0060509;GO:0005737;GO:0005829;GO:0005654;GO:0005634;GO:0004177;GO:0004301;GO:0004463;GO:0070006;GO:0045148;GO:0008270	NotFound	2.72517e-05	1.32305e-05		0.485492	-1.04248	None	1.04248	2.05977	1.04248
A0A8I6A2N7	Basic helix-loop-helix ARNT like 1	SubName: Full=Basic helix-loop-helix ARNT like 1 {ECO:0000313|Ensembl:ENSRNOP00000087129.1};	Bmal1	29657	ENSRNOG00000014448.9	Nucleus {ECO:0000256|ARBA:ARBA00004123}.	Rattus norvegicus (Rat).							GO:0005737, C:cytoplasm;GO:0005634, C:nucleus;GO:0005667, C:transcription regulator complex	GO:0003677, F:DNA binding;GO:0003700, F:DNA-binding transcription factor activity;GO:0046983, F:protein dimerization activity	PF00010;PF00989;PF14598	HLH;PAS;PAS_11					10116					GO:0005737;GO:0005634;GO:0005667;GO:0003677;GO:0003700;GO:0046983	NotFound	1.25054e-05	6.07897e-06		0.486106	-1.04066	None	1.04066	2.05716	1.04066
[truncated: 2,260 more rows]

## Sheet: dif
Accession	Name	Protein description	Gene Name	Gene ID	Ensembl Gene ID	SUBCELLULAR LOCATION	ORGANISM	STRING ID	eggNOG	Reactome_ID	Reactome_Description	KEGG GENE ID	Gene Ontology (biological process)	Gene Ontology (cellular component)	Gene Ontology (molecular function)	Pfam ID	Domain description	KEGG KO No.	KEGG KO Definition	KEGG pathway	KEGG pathway Description	Taxonomy	KEGG_Pathway_Level1	KEGG_Pathway_Level1_Name	KEGG_Pathway_Level2	KEGG_Pathway_Level2_Name	GO IDs	TF_Family	inpp5a	probe	p_value	FC	log2FoldChange	Regulation
[truncated: 607 more rows]
