# Supplementary material for: The PKA/MBD2 Axis Transcriptionally Represses INPP5A to Modulate PI3K/Akt Signaling and Accelerate Pituitary Tumorigenesis
Source: CNS Neurosci Ther. 2026 Mar 19;32(3):e70817. doi: 10.1002/cns.70817 (PMC13093853; doi:10.1002/cns.70817)
Supplement: Supplementary file 12 — Table S6: MBD2 co‐ip MS [file CNS-32-e70817-s010.xlsx]

## Sheet: MBD2 co-ip MS raw
		TableS6 MBD2 co-ip MS
Accession	Name	Protein description	Gene Name	Gene ID	Ensembl Gene ID	SUBCELLULAR LOCATION	Taxonomy	ORGANISM	STRING ID	eggNOG	Reactome_ID	Reactome_Description	KEGG GENE ID	Gene Ontology (biological process)	Gene Ontology (cellular component)	Gene Ontology (molecular function)	Pfam ID	Domain description	KEGG KO No.	KEGG KO Definition	KEGG pathway	KEGG pathway Description	KEGG_Pathway_Level1	KEGG_Pathway_Level1_Name	KEGG_Pathway_Level2	KEGG_Pathway_Level2_Name	GO IDs	TF_Family	MBD2_IP	IgG	p_value	FC	log2FoldChange	Regulation
A6HCR5	RCG33625, isoform CRA_a	SubName: Full=RCG33625, isoform CRA_a {ECO:0000313|EMBL:EDM03820.1};	Abca3			Endomembrane system {ECO:0000256|ARBA:ARBA00004127}; Multi-pass membrane protein {ECO:0000256|ARBA:ARBA00004127}.	10116	Rattus norvegicus (Rat).							GO:0016020, C:membrane	GO:0140359, F:ABC-type transporter activity;GO:0005524, F:ATP binding;GO:0016887, F:ATP hydrolysis activity	PF12698;PF00005;PF23321	ABC2_membrane_3;ABC_tran;R1_ABCA1									GO:0016020;GO:0140359;GO:0005524;GO:0016887	NotFound	3.76097e-07	3.05509e-05		81.2315	6.34397	Up
F1M4A0	Tight junction protein 1	SubName: Full=Tight junction protein 1 {ECO:0000313|Ensembl:ENSRNOP00000014988.7};	Tjp1		ENSRNOG00000011077.8	Cell junction, tight junction {ECO:0000256|ARBA:ARBA00004435}. Cell membrane {ECO:0000256|ARBA:ARBA00004413}; Peripheral membrane protein {ECO:0000256|ARBA:ARBA00004413}; Cytoplasmic side {ECO:0000256|ARBA:ARBA00004413}.	10116	Rattus norvegicus (Rat).		KOG3580					GO:0005923, C:bicellular tight junction;GO:0005886, C:plasma membrane		PF00625;PF00595;PF07653;PF00791	Guanylate_kin;PDZ;SH3_2;ZU5									GO:0005923;GO:0005886	NotFound	6.5505e-06	4.98145e-06		0.760469	-0.395039	None
A0A0G2K309	Mitochondrial ornithine transporter 1	RecName: Full=Mitochondrial ornithine transporter 1; AltName: Full=Solute carrier family 25 member 15;	Slc25a15	306574	ENSRNOG00000011881.7	Mitochondrion inner membrane {ECO:0000250|UniProtKB:Q12375}; Multi-pass membrane protein {ECO:0000255}. Mitochondrion membrane {ECO:0000269|PubMed:15057822}; Multi-pass membrane protein {ECO:0000255}.	10116	Rattus norvegicus (Rat).	10116.ENSRNOP00000045952		R-RNO-70635	Urea cycle		GO:1903826, P:L-arginine transmembrane transport;GO:1903401, P:L-lysine transmembrane transport;GO:1990575, P:mitochondrial L-ornithine transmembrane transport	GO:0005743, C:mitochondrial inner membrane;GO:0005739, C:mitochondrion	GO:0015297, F:antiporter activity;GO:0061459, F:L-arginine transmembrane transporter activity;GO:0015189, F:L-lysine transmembrane transporter activity;GO:0000064, F:L-ornithine transmembrane transporter activity	PF00153	Mito_carr									GO:1903826;GO:1903401;GO:1990575;GO:0005743;GO:0005739;GO:0015297;GO:0061459;GO:0015189;GO:0000064	NotFound	3.76097e-07	6.28872e-06		16.721	4.06359	Up
A6HXX5	Mitochondrial glutamate carrier 1	RecName: Full=Mitochondrial glutamate carrier 1 {ECO:0000256|ARBA:ARBA00040262}; AltName: Full=Glutamate/H(+) symporter 1 {ECO:0000256|ARBA:ARBA00041922}; AltName: Full=Solute carrier family 25 member 22 {ECO:0000256|ARBA:ARBA00041877};	Slc25a22			Mitochondrion inner membrane {ECO:0000256|ARBA:ARBA00004448}; Multi-pass membrane protein {ECO:0000256|ARBA:ARBA00004448}.	10116	Rattus norvegicus (Rat).						GO:0055085, P:transmembrane transport	GO:0005743, C:mitochondrial inner membrane		PF00153	Mito_carr									GO:0055085;GO:0005743	NotFound	1.93339e-05	1.63776e-05		0.847091	-0.239411	None
A6JR31	Cysteine protease	RecName: Full=Cysteine protease {ECO:0000256|RuleBase:RU363115}; EC=3.4.22.- {ECO:0000256|RuleBase:RU363115};	Atg4b			Cytoplasm, cytosol {ECO:0000256|ARBA:ARBA00004514}. Cytoplasmic vesicle, autophagosome {ECO:0000256|ARBA:ARBA00004419}. Endoplasmic reticulum {ECO:0000256|ARBA:ARBA00004240}. Mitochondrion {ECO:0000256|ARBA:ARBA00004173}.	10116	Rattus norvegicus (Rat).						GO:0006914, P:autophagy;GO:0015031, P:protein transport;GO:0006508, P:proteolysis	GO:0005776, C:autophagosome;GO:0031410, C:cytoplasmic vesicle;GO:0005829, C:cytosol;GO:0005783, C:endoplasmic reticulum;GO:0005739, C:mitochondrion	GO:0008234, F:cysteine-type peptidase activity;GO:0019786, F:protein-phosphatidylethanolamide deconjugating activity	PF20166;PF03416	ATG4_LIR;Peptidase_C54									GO:0006914;GO:0015031;GO:0006508;GO:0005776;GO:0031410;GO:0005829;GO:0005783;GO:0005739;GO:0008234;GO:0019786	NotFound	3.76097e-07	1.77813e-05		47.2784	5.56311	Up
D3ZUC9	Serine/threonine-protein kinase OSR1	RecName: Full=Serine/threonine-protein kinase OSR1 {ECO:0000256|ARBA:ARBA00040079}; EC=2.7.11.1 {ECO:0000256|ARBA:ARBA00012513}; AltName: Full=Oxidative stress-responsive 1 protein {ECO:0000256|ARBA:ARBA00042936};	Oxsr1	316064	ENSRNOG00000013136.7	Cytoplasm {ECO:0000256|ARBA:ARBA00004496}.	10116	Rattus norvegicus (Rat).	10116.ENSRNOP00000018056	KOG0582			rno:316064		GO:0005737, C:cytoplasm	GO:0005524, F:ATP binding;GO:0004674, F:protein serine/threonine kinase activity	PF12202;PF00069	OSR1_C;Pkinase	K08835	serine/threonine-protein kinase OSR1/STK39 [EC:2.7.11.1]	rno04928	Parathyroid hormone synthesis, secretion and action	5	Organismal Systems	5_2	Endocrine system	GO:0005737;GO:0005524;GO:0004674	NotFound	3.60057e-05	5.00213e-05		1.38926	0.474318	None
A6JVL8	RCG50114, isoform CRA_a	SubName: Full=RCG50114, isoform CRA_a {ECO:0000313|EMBL:EDM14831.1};	Mbnl1	282635		Cytoplasm {ECO:0000256|ARBA:ARBA00004496}. Nucleus {ECO:0000256|ARBA:ARBA00004123}.	10116	Rattus norvegicus (Rat).								GO:0008270, F:zinc ion binding	PF00642;PF22628;PF14608	zf-CCCH;zf-CCCH_10;zf-CCCH_2									GO:0008270	NotFound	3.76097e-07	1.13206e-05		30.1003	4.91171	Up
A6KRZ4	Acyl-CoA-binding domain-containing protein 5	RecName: Full=Acyl-CoA-binding domain-containing protein 5 {ECO:0000256|ARBA:ARBA00018418, ECO:0000256|PIRNR:PIRNR002412};	Acbd5	307170		Peroxisome membrane {ECO:0000256|ARBA:ARBA00004549}; Single-pass membrane protein {ECO:0000256|ARBA:ARBA00004549}.	10116	Rattus norvegicus (Rat).						GO:0000425, P:pexophagy	GO:0005778, C:peroxisomal membrane	GO:0000062, F:fatty-acyl-CoA binding	PF00887	ACBP									GO:0000425;GO:0005778;GO:0000062	NotFound	3.76097e-07	1.74509e-05		46.4001	5.53606	Up
A6I593	General transcription factor II H, polypeptide 2 (Predicted), isoform CRA_c	SubName: Full=General transcription factor II H, polypeptide 2 (Predicted), isoform CRA_c {ECO:0000313|EMBL:EDM10201.1};	Gtf2h2_predicted				10116	Rattus norvegicus (Rat).								GO:0046872, F:metal ion binding	PF04056	Ssl1									GO:0046872	NotFound	2.04334e-06	2.35383e-06		1.15195	0.20408	None
A0JPJ7	Obg-like ATPase 1	RecName: Full=Obg-like ATPase 1 {ECO:0000255|HAMAP-Rule:MF_03167};	Ola1	296488	ENSRNOG00000019047.7	Cytoplasm {ECO:0000255|HAMAP-Rule:MF_03167}. Nucleus {ECO:0000255|HAMAP-Rule:MF_03167}. Nucleus, nucleolus {ECO:0000255|HAMAP-Rule:MF_03167}. Note=Predominantly cytoplasmic, shuttles between the nucleus and the cytoplasm. {ECO:0000255|HAMAP- Rule:MF_03167}.	10116	Rattus norvegicus (Rat).	10116.ENSRNOP00000026040	KOG1491	R-RNO-114608	Platelet degranulation	rno:296488	GO:0046034, P:ATP metabolic process	GO:0005813, C:centrosome;GO:0005737, C:cytoplasm;GO:0005829, C:cytosol;GO:0005730, C:nucleolus	GO:0005524, F:ATP binding;GO:0016887, F:ATP hydrolysis activity;GO:0005525, F:GTP binding;GO:0046872, F:metal ion binding;GO:0043023, F:ribosomal large subunit binding	PF01926;PF06071	MMR_HSR1;YchF-GTPase_C	K19788	obg-like ATPase 1							GO:0046034;GO:0005813;GO:0005737;GO:0005829;GO:0005730;GO:0005524;GO:0016887;GO:0005525;GO:0046872;GO:0043023	NotFound	0.000206046	0.00025652		1.24496	0.316102	None
A6HPR3	Eukaryotic translation initiation factor 3 subunit J	RecName: Full=Eukaryotic translation initiation factor 3 subunit J {ECO:0000256|HAMAP-Rule:MF_03009}; Short=eIF3j {ECO:0000256|HAMAP-Rule:MF_03009}; AltName: Full=Eukaryotic translation initiation factor 3 subunit 1 {ECO:0000256|HAMAP-Rule:MF_03009}; AltName: Full=eIF-3-alpha {ECO:0000256|HAMAP-Rule:MF_03009}; AltName: Full=eIF3 p35 {ECO:0000256|HAMAP-Rule:MF_03009};	Eif3j	691947		Cytoplasm {ECO:0000256|HAMAP-Rule:MF_03009}.	10116	Rattus norvegicus (Rat).					rno:691947	GO:0001732, P:formation of cytoplasmic translation initiation complex	GO:0005829, C:cytosol;GO:0016282, C:eukaryotic 43S preinitiation complex;GO:0033290, C:eukaryotic 48S preinitiation complex;GO:0005852, C:eukaryotic translation initiation factor 3 complex	GO:0042802, F:identical protein binding;GO:0003743, F:translation initiation factor activity	PF08597	eIF3_subunit	K03245	translation initiation factor 3 subunit J							GO:0001732;GO:0005829;GO:0016282;GO:0033290;GO:0005852;GO:0042802;GO:0003743	NotFound	2.33191e-05	5.32601e-05		2.28396	1.19154	None
A0JPQ7	Uncharacterized protein C19orf47 homolog	RecName: Full=Uncharacterized protein C19orf47 homolog;		292739			10116	Rattus norvegicus (Rat).		KOG3930					GO:0005634, C:nucleus		PF17740;PF18017	DUF5577;SAM_4									GO:0005634	NotFound	3.20366e-06	9.48098e-06		2.95942	1.56531	None
A0JPQ9	Chitinase domain-containing protein 1	RecName: Full=Chitinase domain-containing protein 1; Flags: Precursor;	Chid1	293628		Secreted. Lysosome {ECO:0000250}.	10116	Rattus norvegicus (Rat).		KOG2091	R-RNO-114608	Platelet degranulation	rno:293628	GO:0005975, P:carbohydrate metabolic process;GO:0045087, P:innate immune response;GO:1900016, P:negative regulation of cytokine production involved in inflammatory response	GO:0012505, C:endomembrane system;GO:0005615, C:extracellular space;GO:0005770, C:late endosome;GO:0005764, C:lysosome;GO:0005802, C:trans-Golgi network	GO:0008061, F:chitin binding;GO:0070492, F:oligosaccharide binding	PF00704	Glyco_hydro_18	K17525	chitinase domain-containing protein 1							GO:0005975;GO:0045087;GO:1900016;GO:0012505;GO:0005615;GO:0005770;GO:0005764;GO:0005802;GO:0008061;GO:0070492	NotFound	1.03273e-05	1.22904e-05		1.19009	0.251068	None
A6JI78	Shootin-1	RecName: Full=Shootin-1 {ECO:0000256|ARBA:ARBA00017666};	Shtn1	292139		Cell projection, axon {ECO:0000256|ARBA:ARBA00004489}. Cell projection, filopodium {ECO:0000256|ARBA:ARBA00004486}. Cell projection, growth cone {ECO:0000256|ARBA:ARBA00004624}. Cell projection, lamellipodium {ECO:0000256|ARBA:ARBA00004510}. Cytoplasm, cytoskeleton {ECO:0000256|ARBA:ARBA00004245}. Perikaryon {ECO:0000256|ARBA:ARBA00004484}.	10116	Rattus norvegicus (Rat).					rno:292139		GO:0005737, C:cytoplasm;GO:0005856, C:cytoskeleton;GO:0030175, C:filopodium;GO:0030426, C:growth cone;GO:0030027, C:lamellipodium;GO:0043204, C:perikaryon												GO:0005737;GO:0005856;GO:0030175;GO:0030426;GO:0030027;GO:0043204	NotFound	4.60301e-05	0.000104147		2.26257	1.17797	None
A6JFH0	Ribosome biogenesis regulatory protein	RecName: Full=Ribosome biogenesis regulatory protein {ECO:0000256|RuleBase:RU364132};	Rrs1	297784		Nucleus {ECO:0000256|ARBA:ARBA00004123, ECO:0000256|RuleBase:RU364132}.	10116	Rattus norvegicus (Rat).					rno:297784	GO:0002244, P:hematopoietic progenitor cell differentiation;GO:0042254, P:ribosome biogenesis	GO:0005783, C:endoplasmic reticulum;GO:0005730, C:nucleolus		PF04939	RRS1	K14852	regulator of ribosome biosynthesis							GO:0002244;GO:0042254;GO:0005783;GO:0005730	NotFound	1.66126e-05	3.32982e-05		2.0044	1.00317	None
A1A5R1	RNA binding protein fox-1 homolog 2	RecName: Full=RNA binding protein fox-1 homolog 2; AltName: Full=Fox-1 homolog B; AltName: Full=RNA-binding motif protein 9; AltName: Full=RNA-binding protein 9;	Rbfox2	362950	ENSRNOG00000004688.8	Nucleus {ECO:0000250}. Cytoplasm {ECO:0000250}.	10116	Rattus norvegicus (Rat).	10116.ENSRNOP00000063462	KOG0125			rno:362950	GO:1904385, P:cellular response to angiotensin;GO:1990859, P:cellular response to endothelin;GO:0070301, P:cellular response to hydrogen peroxide;GO:0071300, P:cellular response to retinoic acid;GO:0048813, P:dendrite morphogenesis;GO:0030520, P:estrogen receptor signaling pathway;GO:0007507, P:heart development;GO:0110104, P:mRNA alternative polyadenylation;GO:0043066, P:negative regulation of a…	GO:0005737, C:cytoplasm;GO:0005634, C:nucleus	GO:0140297, F:DNA-binding transcription factor binding;GO:0003729, F:mRNA binding;GO:0003723, F:RNA binding;GO:0003727, F:single-stranded RNA binding;GO:0003714, F:transcription corepressor activity	PF12414;PF00076	Fox-1_C;RRM_1	K14946	RNA binding protein fox-1							GO:1904385;GO:1990859;GO:0070301;GO:0071300;GO:0048813;GO:0030520;GO:0007507;GO:0110104;GO:0043066;GO:0045892;GO:1902631;GO:0051902;GO:0007399;GO:0050885;GO:0010628;GO:0045907;GO:0021942;GO:0000381;GO:0010724;GO:0062125;GO:0008380;GO:0005737;GO:0005634;GO:0140297;GO:0003729;GO:0003723;GO:0003727;GO:0003714	NotFound	1.61718e-05	1.53921e-05		0.95179	-0.0712841	None
A1A5S1	Pre-mRNA-processing factor 6	RecName: Full=Pre-mRNA-processing factor 6; AltName: Full=PRP6 homolog; AltName: Full=U5 snRNP-associated 102 kDa protein; Short=U5-102 kDa protein;	Prpf6	366276	ENSRNOG00000051498.2	Nucleus, nucleoplasm {ECO:0000250|UniProtKB:O94906}. Nucleus speckle {ECO:0000250|UniProtKB:O94906}. Note=Localized in splicing speckles. {ECO:0000250|UniProtKB:O94906}.	10116	Rattus norvegicus (Rat).	10116.ENSRNOP00000073536	KOG0495	R-RNO-72163;R-RNO-72165	mRNA Splicing - Major Pathway;mRNA Splicing - Minor Pathway	rno:366276	GO:0000398, P:mRNA splicing, via spliceosome;GO:0045944, P:positive regulation of transcription by RNA polymerase II;GO:0006403, P:RNA localization;GO:0000244, P:spliceosomal tri-snRNP complex assembly	GO:0071013, C:catalytic step 2 spliceosome;GO:0016607, C:nuclear speck;GO:0005634, C:nucleus;GO:0071005, C:U2-type precatalytic spliceosome;GO:0046540, C:U4/U6 x U5 tri-snRNP complex;GO:0005682, C:U5 snRNP	GO:0042802, F:identical protein binding;GO:0030674, F:protein-macromolecule adaptor activity;GO:0043021, F:ribonucleoprotein complex binding;GO:0003723, F:RNA binding	PF06424;PF13432;PF14559	PRP1_N;TPR_16;TPR_19	K12855	pre-mRNA-processing factor 6	rno03040	Spliceosome	2	Genetic Information Processing	2_1	Transcription	GO:0000398;GO:0045944;GO:0006403;GO:0000244;GO:0071013;GO:0016607;GO:0005634;GO:0071005;GO:0046540;GO:0005682;GO:0042802;GO:0030674;GO:0043021;GO:0003723	NotFound	8.87074e-05	0.000124554		1.4041	0.489649	None
A6JEW0	Actin-related protein 2/3 complex subunit 5	RecName: Full=Actin-related protein 2/3 complex subunit 5 {ECO:0000256|RuleBase:RU004301};	Arpc5l			Cytoplasm, cytoskeleton {ECO:0000256|ARBA:ARBA00004245}.	10116	Rattus norvegicus (Rat).						GO:0034314, P:Arp2/3 complex-mediated actin nucleation;GO:0030833, P:regulation of actin filament polymerization	GO:0005885, C:Arp2/3 protein complex;GO:0005737, C:cytoplasm		PF04699	P16-Arc									GO:0034314;GO:0030833;GO:0005885;GO:0005737	NotFound	7.52737e-05	3.54356e-07		0.00470756	-7.7308	Down
A6K7L6	Lipase maturation factor	RecName: Full=Lipase maturation factor {ECO:0000256|RuleBase:RU361229};	RGD1306274			Endoplasmic reticulum membrane {ECO:0000256|ARBA:ARBA00004477, ECO:0000256|RuleBase:RU361229}; Multi- pass membrane protein {ECO:0000256|ARBA:ARBA00004477, ECO:0000256|RuleBase:RU361229}.	10116	Rattus norvegicus (Rat).						GO:0051604, P:protein maturation	GO:0005789, C:endoplasmic reticulum membrane		PF06762;PF25179	LMF1;LMF1_C									GO:0051604;GO:0005789	NotFound	3.02484e-05	1.93338e-05		0.639169	-0.645732	None
A1L1K8	Intracellular hyaluronan-binding protein 4	RecName: Full=Intracellular hyaluronan-binding protein 4 {ECO:0000250|UniProtKB:Q5JVS0}; Short=IHABP-4 {ECO:0000250|UniProtKB:Q5JVS0}; Short=IHABP4 {ECO:0000250|UniProtKB:Q5JVS0}; AltName: Full=Hyaluronan-binding protein 4 {ECO:0000312|RGD:1306486}; AltName: Full=Ki-1/57 intracellular antigen {ECO:0000250|UniProtKB:Q5JVS0};	Habp4	361196	ENSRNOG00000019027.7	Nucleus {ECO:0000269|PubMed:15862299}. Cytoplasm {ECO:0000269|PubMed:15862299}. Cytoplasm, Stress granule {ECO:0000250|UniProtKB:Q5JVS0}. Cytoplasm, sarcoplasm {ECO:0000269|PubMed:15862299}. Nucleus, nuclear body {ECO:0000250|UniProtKB:Q5JVS0}. Nucleus, nucleolus {ECO:0000250|UniProtKB:Q5JVS0}. Nucleus speckle {ECO:0000250|UniProtKB:Q5JVS0}. Nucleus, Cajal body {ECO:0000250|UniProtKB:Q5JVS0}. Nuc…	10116	Rattus norvegicus (Rat).	10116.ENSRNOP00000025801	KOG2945	R-RNO-114608	Platelet degranulation	rno:361196	GO:0071260, P:cellular response to mechanical stimulus;GO:0006397, P:mRNA processing;GO:0030578, P:PML body organization;GO:0033120, P:positive regulation of RNA splicing;GO:0045948, P:positive regulation of translational initiation;GO:0141014, P:ribosome hibernation;GO:0008380, P:RNA splicing	GO:0015030, C:Cajal body;GO:0005737, C:cytoplasm;GO:0010494, C:cytoplasmic stress granule;GO:0005829, C:cytosol;GO:0097504, C:Gemini of Cajal bodies;GO:0031965, C:nuclear membrane;GO:0016607, C:nuclear speck;GO:0005730, C:nucleolus;GO:0005634, C:nucleus;GO:0030017, C:sarcomere;GO:0016528, C:sarcoplasm;GO:0045202, C:synapse	GO:0043022, F:ribosome binding;GO:0003723, F:RNA binding;GO:0032183, F:SUMO binding;GO:0061770, F:translation elongation factor binding	PF04774;PF16174	HABP4_PAI-RBP1;IHABP4_N	K19019	intracellular hyaluronan-binding protein 4							GO:0071260;GO:0006397;GO:0030578;GO:0033120;GO:0045948;GO:0141014;GO:0008380;GO:0015030;GO:0005737;GO:0010494;GO:0005829;GO:0097504;GO:0031965;GO:0016607;GO:0005730;GO:0005634;GO:0030017;GO:0016528;GO:0045202;GO:0043022;GO:0003723;GO:0032183;GO:0061770	NotFound	2.96141e-05	3.54356e-07		0.0119658	-6.38494	Down
A6HAC0	Uncharacterized protein RGD1311324	SubName: Full=Uncharacterized protein RGD1311324 {ECO:0000313|EMBL:EDM02975.1};	Tmem214	362711		Endoplasmic reticulum membrane {ECO:0000256|ARBA:ARBA00004477}; Multi-pass membrane protein {ECO:0000256|ARBA:ARBA00004477}.	10116	Rattus norvegicus (Rat).					rno:362711	GO:0006915, P:apoptotic process	GO:0005881, C:cytoplasmic microtubule;GO:0005829, C:cytosol;GO:0005789, C:endoplasmic reticulum membrane;GO:0005794, C:Golgi apparatus		PF10151	TMEM214									GO:0006915;GO:0005881;GO:0005829;GO:0005789;GO:0005794	NotFound	7.52797e-06	2.31703e-05		3.07789	1.62194	None
A6JB31	Glycogen [starch] synthase	RecName: Full=Glycogen [starch] synthase {ECO:0000256|RuleBase:RU363104}; EC=2.4.1.11 {ECO:0000256|RuleBase:RU363104};	Gys1	690987			10116	Rattus norvegicus (Rat).					rno:690987	GO:0005978, P:glycogen biosynthetic process;GO:0007507, P:heart development	GO:0005829, C:cytosol;GO:0016234, C:inclusion body	GO:0004373, F:alpha-1,4-glucan glucosyltransferase (UDP-glucose donor) activity;GO:0061547, F:glycogen synthase activity, transferring glucose-1-phosphate	PF05693	Glycogen_syn	K00693	glycogen synthase [EC:2.4.1.11]	rno00500;rno01100;rno04151;rno04152;rno04910;rno04922;rno04931;rno05415	Starch and sucrose metabolism;Metabolic pathways;PI3K-Akt signaling pathway;AMPK signaling pathway;Insulin signaling pathway;Glucagon signaling pathway;Insulin resistance;Diabetic cardiomyopathy	1;1;3;3;5;5;6;6	Metabolism;Metabolism;Environmental Information Processing;Environmental Information Processing;Organismal Systems;Organismal Systems;Human Diseases;Human Diseases	1_1;1_0;3_2;3_2;5_2;5_2;6_10;6_9	Carbohydrate metabolism;Global and overview maps;Signal transduction;Signal transduction;Endocrine system;Endocrine system;Endocrine and metabolic disease;Cardiovascular disease	GO:0005978;GO:0007507;GO:0005829;GO:0016234;GO:0004373;GO:0061547	NotFound	1.61641e-05	2.10244e-05		1.30068	0.379268	None
A6I536	U3 small nucleolar RNA-associated protein 15 homolog	RecName: Full=U3 small nucleolar RNA-associated protein 15 homolog {ECO:0000256|ARBA:ARBA00018260};	Utp15	310019		Nucleus, nucleolus {ECO:0000256|ARBA:ARBA00004604}.	10116	Rattus norvegicus (Rat).					rno:310019	GO:2000234, P:positive regulation of rRNA processing;GO:0045943, P:positive regulation of transcription by RNA polymerase I;GO:0042274, P:ribosomal small subunit biogenesis;GO:0006364, P:rRNA processing	GO:0005783, C:endoplasmic reticulum;GO:0001650, C:fibrillar center;GO:0032040, C:small-subunit processome		PF09384;PF00400	UTP15_C;WD40	K14549	U3 small nucleolar RNA-associated protein 15	rno03008	Ribosome biogenesis in eukaryotes	2	Genetic Information Processing	2_2	Translation	GO:2000234;GO:0045943;GO:0042274;GO:0006364;GO:0005783;GO:0001650;GO:0032040	NotFound	8.16774e-05	8.82014e-05		1.07988	0.110865	None
A6HY26	Toll-interacting protein	RecName: Full=Toll-interacting protein {ECO:0000256|ARBA:ARBA00072084};	Tollip	361677		Cytoplasm {ECO:0000256|ARBA:ARBA00004496}. Early endosome {ECO:0000256|ARBA:ARBA00004412}.	10116	Rattus norvegicus (Rat).					rno:361677	GO:0006914, P:autophagy;GO:0030855, P:epithelial cell differentiation;GO:0006954, P:inflammatory response;GO:0045087, P:innate immune response;GO:0070498, P:interleukin-1-mediated signaling pathway;GO:0036010, P:protein localization to endosome	GO:0005737, C:cytoplasm;GO:0032991, C:protein-containing complex	GO:0019900, F:kinase binding;GO:0060090, F:molecular adaptor activity;GO:0035325, F:Toll-like receptor binding;GO:0043130, F:ubiquitin binding	PF00168;PF02845	C2;CUE	K05402	toll-interacting protein	rno04620	Toll-like receptor signaling pathway	5	Organismal Systems	5_1	Immune system	GO:0006914;GO:0030855;GO:0006954;GO:0045087;GO:0070498;GO:0036010;GO:0005737;GO:0032991;GO:0019900;GO:0060090;GO:0035325;GO:0043130	NotFound	6.83122e-06	2.19996e-05		3.22045	1.68726	None
B0BMT3	PIN2-interacting protein 1	SubName: Full=PIN2-interacting protein 1 {ECO:0000313|EMBL:AAI58554.1}; SubName: Full=Similar to Pin2-interacting protein X1 (Predicted) {ECO:0000313|EMBL:EDL85327.1};	Pinx1	305963			10116	Rattus norvegicus (Rat).					rno:305963			GO:0003676, F:nucleic acid binding	PF01585	G-patch	K11135	Pin2-interacting protein X1							GO:0003676	NotFound	9.19032e-06	3.54356e-07		0.0385575	-4.69684	Down
A4L9P7	Sister chromatid cohesion protein PDS5 homolog A	RecName: Full=Sister chromatid cohesion protein PDS5 homolog A;	Pds5a	305343		Nucleus {ECO:0000250|UniProtKB:Q29RF7}. Note=Associated with chromatin through most of the cell cycle. Dissociates from chromatin in late prophase, reassociates during late telophase (By similarity). {ECO:0000250|UniProtKB:Q29RF7}.	10116	Rattus norvegicus (Rat).	10116.ENSRNOP00000003437	KOG1525	R-RNO-2467813;R-RNO-2468052;R-RNO-2470946;R-RNO-2500257	Separation of Sister Chromatids;Establishment of Sister Chromatid Cohesion;Cohesin Loading onto Chromatin;Resolution of Sister Chromatid Cohesion	rno:305343	GO:0009952, P:anterior/posterior pattern specification;GO:0051301, P:cell division;GO:0006281, P:DNA repair;GO:0003007, P:heart morphogenesis;GO:0002088, P:lens development in camera-type eye;GO:0001656, P:metanephros development;GO:0007064, P:mitotic sister chromatid cohesion;GO:0008156, P:negative regulation of DNA replication;GO:0097402, P:neuroblast migration;GO:0060021, P:roof of mouth devel…	GO:0000785, C:chromatin;GO:0005634, C:nucleus		PF20168	PDS5	K11267	sister chromatid cohesion protein PDS5	rno04110	Cell cycle	4	Cellular Processes	4_2	Cell growth and death	GO:0009952;GO:0051301;GO:0006281;GO:0003007;GO:0002088;GO:0001656;GO:0007064;GO:0008156;GO:0097402;GO:0060021;GO:0000785;GO:0005634	NotFound	6.83021e-05	8.54294e-05		1.25076	0.322802	None
A6HBY2	Protein salvador homolog 1	RecName: Full=Protein salvador homolog 1 {ECO:0000256|ARBA:ARBA00069827}; AltName: Full=45 kDa WW domain protein {ECO:0000256|ARBA:ARBA00080895};	Sav1			Cytoplasm {ECO:0000256|ARBA:ARBA00004496}. Nucleus {ECO:0000256|ARBA:ARBA00004123}.	10116	Rattus norvegicus (Rat).						GO:0006915, P:apoptotic process;GO:0035329, P:hippo signaling;GO:0042127, P:regulation of cell population proliferation		GO:0060090, F:molecular adaptor activity	PF00397	WW									GO:0006915;GO:0035329;GO:0042127;GO:0060090	NotFound	2.05442e-05	3.54356e-07		0.0172485	-5.85739	Down
A6HD62	E3 ubiquitin-protein ligase CHIP	RecName: Full=E3 ubiquitin-protein ligase CHIP {ECO:0000305}; EC=2.3.2.27 {ECO:0000250|UniProtKB:Q9UNE7}; AltName: Full=Carboxy terminus of Hsp70-interacting protein {ECO:0000250|UniProtKB:Q9UNE7}; AltName: Full=RING-type E3 ubiquitin transferase CHIP {ECO:0000305}; AltName: Full=STIP1 homology and U box-containing protein 1 {ECO:0000312|RGD:1306167};	Stub1	287155	ENSRNOG00000019798.7	Cytoplasm {ECO:0000269|PubMed:19237536, ECO:0000269|PubMed:19483080, ECO:0000269|PubMed:30980393}. Nucleus {ECO:0000269|PubMed:19237536, ECO:0000269|PubMed:30980393}. Mitochondrion {ECO:0000269|PubMed:29934347}. Note=Translocates to the nucleus in response to inflammatory signals in regulatory T-cells (Treg) (By similarity). Localizes to mitochondria following oxygen and glucose deprivation-induc…	10116	Rattus norvegicus (Rat).		KOG4642	R-RNO-2173788;R-RNO-5357905;R-RNO-5675482;R-RNO-8863795;R-RNO-8948751;R-RNO-983168	Downregulation of TGF-beta receptor signaling;Regulation of TNFR1 signaling;Regulation of necroptotic cell death;Downregulation of ERBB2 signaling;Regulation of PTEN stability and activity;Antigen processing: Ubiquitination & Proteasome degradation	rno:287155	GO:0034605, P:cellular response to heat;GO:0071456, P:cellular response to hypoxia;GO:0071218, P:cellular response to misfolded protein;GO:0061684, P:chaperone-mediated autophagy;GO:0006281, P:DNA repair;GO:0030968, P:endoplasmic reticulum unfolded protein response;GO:0036503, P:ERAD pathway;GO:0000165, P:MAPK cascade;GO:0043066, P:negative regulation of apoptotic process;GO:0010614, P:negative r…	GO:0005737, C:cytoplasm;GO:0005829, C:cytosol;GO:0005783, C:endoplasmic reticulum;GO:0005739, C:mitochondrion;GO:0042405, C:nuclear inclusion body;GO:0005654, C:nucleoplasm;GO:0005634, C:nucleus;GO:0101031, C:protein folding chaperone complex;GO:0000151, C:ubiquitin ligase complex;GO:0030018, C:Z disc	GO:0019899, F:enzyme binding;GO:0001664, F:G protein-coupled receptor binding;GO:0031072, F:heat shock protein binding;GO:0030544, F:Hsp70 protein binding;GO:0051879, F:Hsp90 protein binding;GO:0019900, F:kinase binding;GO:0051787, F:misfolded protein binding;GO:0042803, F:protein homodimerization activity;GO:0051087, F:protein-folding chaperone binding;GO:0070412, F:R-SMAD binding;GO:0046332, F:…	PF12895;PF18391;PF04564	ANAPC3;CHIP_TPR_N;U-box	K09561	STIP1 homology and U-box containing protein 1 [EC:2.3.2.27]	rno04120;rno04141	Ubiquitin mediated proteolysis;Protein processing in endoplasmic reticulum	2;2	Genetic Information Processing;Genetic Information Processing	2_3;2_3	Folding, sorting and degradation;Folding, sorting and degradation	GO:0034605;GO:0071456;GO:0071218;GO:0061684;GO:0006281;GO:0030968;GO:0036503;GO:0000165;GO:0043066;GO:0010614;GO:0035359;GO:0034392;GO:0030512;GO:1904694;GO:0090035;GO:1904294;GO:1901526;GO:0032436;GO:0031398;GO:0045862;GO:0034393;GO:0043161;GO:0051865;GO:0070534;GO:0006513;GO:0000209;GO:0006515;GO:0050821;GO:0016567;GO:0031943;GO:0031647;GO:0002931;GO:0006511;GO:0005737;GO:0005829;GO:0005783;GO:…	NotFound	0.000100981	9.75799e-05		0.966318	-0.0494294	None
A6K0N6	Heterogeneous nuclear ribonucleoproteins A2/B1	RecName: Full=Heterogeneous nuclear ribonucleoproteins A2/B1 {ECO:0000256|ARBA:ARBA00020862};	Hnrnpa2b1	362361		Cytoplasmic granule {ECO:0000256|ARBA:ARBA00004463}. Nucleus {ECO:0000256|ARBA:ARBA00004123}. Secreted, extracellular exosome {ECO:0000256|ARBA:ARBA00004550}.	10116	Rattus norvegicus (Rat).						GO:0051028, P:mRNA transport	GO:0005576, C:extracellular region;GO:0005634, C:nucleus;GO:1990904, C:ribonucleoprotein complex	GO:0003723, F:RNA binding	PF11627;PF00076	HnRNPA1_LC;RRM_1									GO:0051028;GO:0005576;GO:0005634;GO:1990904;GO:0003723	NotFound	0.0047178	0.00482796		1.02335	0.0333001	None
A6JFY6	Prefoldin subunit 2	RecName: Full=Prefoldin subunit 2 {ECO:0000256|ARBA:ARBA00067448};	Pfdn2	685607			10116	Rattus norvegicus (Rat).						GO:0006457, P:protein folding	GO:0016272, C:prefoldin complex	GO:0051082, F:unfolded protein binding	PF01920	Prefoldin_2									GO:0006457;GO:0016272;GO:0051082	NotFound	8.3814e-05	9.51969e-05		1.13581	0.183723	None
B0BN56	Small ribosomal subunit protein mS31	RecName: Full=Small ribosomal subunit protein mS31 {ECO:0000305}; AltName: Full=28S ribosomal protein S31, mitochondrial; Short=MRP-S31; Short=S31mt; Flags: Precursor;	Mrps31	290850	ENSRNOG00000011839.6	Mitochondrion {ECO:0000250|UniProtKB:P82925}.	10116	Rattus norvegicus (Rat).	10116.ENSRNOP00000015790	ENOG502QSX9	R-RNO-5389840;R-RNO-5419276	Mitochondrial translation elongation;Mitochondrial translation termination	rno:290850		GO:0005763, C:mitochondrial small ribosomal subunit;GO:0005739, C:mitochondrion	GO:0019904, F:protein domain specific binding;GO:0003735, F:structural constituent of ribosome	PF15433	MRP-S31	K17410	small subunit ribosomal protein S31							GO:0005763;GO:0005739;GO:0019904;GO:0003735	NotFound	1.466e-05	3.54356e-07		0.0241715	-5.37055	Down
B0BN72	Mapk-regulated corepressor-interacting protein 1	RecName: Full=Mapk-regulated corepressor-interacting protein 1; AltName: Full=Protein FAM195B;	Mcrip1	360677		Nucleus {ECO:0000250|UniProtKB:C9JLW8}. Cytoplasm, Stress granule {ECO:0000250|UniProtKB:C9JLW8}.	10116	Rattus norvegicus (Rat).	10116.ENSRNOP00000051843	ENOG502S25D			rno:360677	GO:0010717, P:regulation of epithelial to mesenchymal transition	GO:0005737, C:cytoplasm;GO:0010494, C:cytoplasmic stress granule;GO:0005634, C:nucleus		PF14799	FAM195									GO:0010717;GO:0005737;GO:0010494;GO:0005634	NotFound	3.76097e-07	4.52457e-05		120.304	6.91053	Up
A6HU03	Protein SGT1 homolog	RecName: Full=Protein SGT1 homolog {ECO:0000256|ARBA:ARBA00069423}; AltName: Full=Suppressor of G2 allele of SKP1 homolog {ECO:0000256|ARBA:ARBA00075471};	Sugt1	290408		Cytoplasm {ECO:0000256|ARBA:ARBA00004496}. Nucleus {ECO:0000256|ARBA:ARBA00004123}.	10116	Rattus norvegicus (Rat).					rno:290408			GO:0051087, F:protein-folding chaperone binding	PF04969;PF05002	CS;SGS	K12795	suppressor of G2 allele of SKP1	rno04621	NOD-like receptor signaling pathway	5	Organismal Systems	5_1	Immune system	GO:0051087	NotFound	0.000167334	0.00021123		1.26233	0.336087	None
B0BN86	Transmembrane protein 11, mitochondrial	RecName: Full=Transmembrane protein 11, mitochondrial;	Tmem11	303196	ENSRNOG00000005377.7	Mitochondrion inner membrane {ECO:0000250|UniProtKB:P17152}; Multi-pass membrane protein {ECO:0000250|UniProtKB:P17152}.	10116	Rattus norvegicus (Rat).	10116.ENSRNOP00000007158	ENOG502QUAI			rno:303196	GO:0007007, P:inner mitochondrial membrane organization;GO:0007005, P:mitochondrion organization	GO:0005743, C:mitochondrial inner membrane		PF14972	Mito_morph_reg									GO:0007007;GO:0007005;GO:0005743	NotFound	3.24917e-06	1.582e-05		4.86892	2.2836	None
B0BN93	26S proteasome non-ATPase regulatory subunit 13	RecName: Full=26S proteasome non-ATPase regulatory subunit 13 {ECO:0000250|UniProtKB:Q9UNM6, ECO:0000312|EMBL:AAI58733.1}; AltName: Full=26S proteasome regulatory subunit RPN9; AltName: Full=26S proteasome regulatory subunit S11 {ECO:0000250|UniProtKB:Q9UNM6}; AltName: Full=26S proteasome regulatory subunit p40.5 {ECO:0000250|UniProtKB:Q9UNM6};	Psmd13	365388			10116	Rattus norvegicus (Rat).	10116.ENSRNOP00000019642	KOG2908	R-RNO-1169091;R-RNO-1234176;R-RNO-1236978;R-RNO-174084;R-RNO-174113;R-RNO-174154;R-RNO-174178;R-RNO-174184;R-RNO-187577;R-RNO-195253;R-RNO-2467813;R-RNO-349425;R-RNO-350562;R-RNO-382556;R-RNO-450408;R-RNO-4608870;R-RNO-4641257;R-RNO-4641258;R-RNO-5358346;R-RNO-5607761;R-RNO-5610780;R-RNO-5610785;R-RNO-5632684;R-RNO-5658442;R-RNO-5668541;R-RNO-5676590;R-RNO-5687128;R-RNO-5689603;R-RNO-5689880;R-RN…	Activation of NF-kappaB in B cells;Oxygen-dependent proline hydroxylation of Hypoxia-inducible Factor Alpha;Cross-presentation of soluble exogenous antigens (endosomes);Autodegradation of Cdh1 by Cdh1:APC/C;SCF-beta-TrCP mediated degradation of Emi1;APC/C:Cdc20 mediated degradation of Securin;APC/C:Cdh1 mediated degradation of Cdc20 and other APC/C:Cdh1 targeted proteins in late mitosis/early G1;…	rno:365388	GO:0007127, P:meiosis I;GO:0006511, P:ubiquitin-dependent protein catabolic process	GO:0005829, C:cytosol;GO:0005634, C:nucleus;GO:0022624, C:proteasome accessory complex;GO:0000502, C:proteasome complex;GO:0005838, C:proteasome regulatory particle;GO:0008541, C:proteasome regulatory particle, lid subcomplex	GO:0005198, F:structural molecule activity	PF01399;PF22037	PCI;PSD13_N	K03039	26S proteasome regulatory subunit N9	rno03050;rno05010;rno05012;rno05014;rno05016;rno05017;rno05020;rno05022;rno05169	Proteasome;Alzheimer disease;Parkinson disease;Amyotrophic lateral sclerosis;Huntington disease;Spinocerebellar ataxia;Prion disease;Pathways of neurodegeneration - multiple diseases;Epstein-Barr virus infection	2;6;6;6;6;6;6;6;6	Genetic Information Processing;Human Diseases;Human Diseases;Human Diseases;Human Diseases;Human Diseases;Human Diseases;Human Diseases;Human Diseases	2_3;6_7;6_7;6_7;6_7;6_7;6_7;6_7;6_3	Folding, sorting and degradation;Neurodegenerative disease;Neurodegenerative disease;Neurodegenerative disease;Neurodegenerative disease;Neurodegenerative disease;Neurodegenerative disease;Neurodegenerative disease;Infectious disease: viral	GO:0007127;GO:0006511;GO:0005829;GO:0005634;GO:0022624;GO:0000502;GO:0005838;GO:0008541;GO:0005198	NotFound	0.000170423	0.000296345		1.73888	0.798156	None
A6IAV8	Protein FAM136A	RecName: Full=Protein FAM136A {ECO:0000256|ARBA:ARBA00017657};	Fam136a	297415			10116	Rattus norvegicus (Rat).					rno:297415				PF05811	DUF842										NotFound	1.47146e-05	2.98052e-05		2.02555	1.01832	None
B0BNA5	Coactosin-like protein	RecName: Full=Coactosin-like protein {ECO:0000250|UniProtKB:Q14019};	Cotl1	361422		Cytoplasm {ECO:0000250|UniProtKB:Q14019}. Cytoplasm, cytoskeleton {ECO:0000250|UniProtKB:Q14019}. Nucleus {ECO:0000250|UniProtKB:Q14019}.	10116	Rattus norvegicus (Rat).	10116.ENSRNOP00000021954	KOG3655	R-RNO-6798695	Neutrophil degranulation	rno:361422	GO:0050832, P:defense response to fungus;GO:0030833, P:regulation of actin filament polymerization	GO:0030864, C:cortical actin cytoskeleton;GO:0005634, C:nucleus;GO:0030427, C:site of polarized growth	GO:0003779, F:actin binding;GO:0051015, F:actin filament binding;GO:0019899, F:enzyme binding	PF00241	Cofilin_ADF	K28102	coactosin							GO:0050832;GO:0030833;GO:0030864;GO:0005634;GO:0030427;GO:0003779;GO:0051015;GO:0019899	NotFound	7.12482e-05	7.51895e-05		1.05532	0.0776768	None
A6ISJ8	Eukaryotic translation initiation factor 3 subunit I	RecName: Full=Eukaryotic translation initiation factor 3 subunit I {ECO:0000256|HAMAP-Rule:MF_03008}; Short=eIF3i {ECO:0000256|HAMAP-Rule:MF_03008}; AltName: Full=Eukaryotic translation initiation factor 3 subunit 2 {ECO:0000256|HAMAP-Rule:MF_03008}; AltName: Full=eIF-3-beta {ECO:0000256|HAMAP-Rule:MF_03008}; AltName: Full=eIF3 p36 {ECO:0000256|HAMAP-Rule:MF_03008};	Eif3i	682390		Cytoplasm {ECO:0000256|HAMAP-Rule:MF_03008}.	10116	Rattus norvegicus (Rat).					rno:682390	GO:0001732, P:formation of cytoplasmic translation initiation complex	GO:0016282, C:eukaryotic 43S preinitiation complex;GO:0033290, C:eukaryotic 48S preinitiation complex;GO:0005852, C:eukaryotic translation initiation factor 3 complex	GO:0003743, F:translation initiation factor activity	PF24805	EIF3I	K03246	translation initiation factor 3 subunit I							GO:0001732;GO:0016282;GO:0033290;GO:0005852;GO:0003743	NotFound	0.000251557	0.000261775		1.04062	0.0574452	None
B0BNA9	CCR4-NOT transcription complex subunit 11	RecName: Full=CCR4-NOT transcription complex subunit 11;	Cnot11	363221	ENSRNOG00000023220.6	Cytoplasm {ECO:0000250}. Nucleus {ECO:0000250}.	10116	Rattus norvegicus (Rat).	10116.ENSRNOP00000035943	KOG4508	R-RNO-6804115	TP53 regulates transcription of additional cell cycle genes whose exact role in the p53 pathway remain uncertain	rno:363221	GO:0006417, P:regulation of translation;GO:0031047, P:regulatory ncRNA-mediated gene silencing	GO:0030014, C:CCR4-NOT complex;GO:0005737, C:cytoplasm;GO:0005634, C:nucleus		PF10155	CNOT11									GO:0006417;GO:0031047;GO:0030014;GO:0005737;GO:0005634	NotFound	3.76097e-07	1.67149e-05		44.4432	5.47389	Up
A6K8S9	DNA-directed RNA polymerases I, II, and III subunit RPABC1	RecName: Full=DNA-directed RNA polymerases I, II, and III subunit RPABC1 {ECO:0000256|ARBA:ARBA00020809}; AltName: Full=DNA-directed RNA polymerase II subunit E {ECO:0000256|ARBA:ARBA00033084}; AltName: Full=RPB5 homolog {ECO:0000256|ARBA:ARBA00032836};	Polr2e	690966		Nucleus {ECO:0000256|ARBA:ARBA00004123}.	10116	Rattus norvegicus (Rat).						GO:0006351, P:DNA-templated transcription	GO:0005654, C:nucleoplasm	GO:0003677, F:DNA binding;GO:0003899, F:DNA-directed RNA polymerase activity	PF01191;PF03871	RNA_pol_Rpb5_C;RNA_pol_Rpb5_N									GO:0006351;GO:0005654;GO:0003677;GO:0003899	NotFound	2.04798e-05	1.51785e-05		0.741146	-0.432171	None
A6HTR7	S-formylglutathione hydrolase	RecName: Full=S-formylglutathione hydrolase {ECO:0000256|ARBA:ARBA00016774}; EC=3.1.2.12 {ECO:0000256|ARBA:ARBA00012479}; AltName: Full=Esterase D {ECO:0000256|ARBA:ARBA00032082};	Esd				10116	Rattus norvegicus (Rat).						GO:0046294, P:formaldehyde catabolic process		GO:0052689, F:carboxylic ester hydrolase activity;GO:0018738, F:S-formylglutathione hydrolase activity	PF00756	Esterase									GO:0046294;GO:0052689;GO:0018738	NotFound	1.80703e-05	2.6557e-05		1.46965	0.55547	None
A6HRA5	ER membrane protein complex subunit 2	RecName: Full=ER membrane protein complex subunit 2 {ECO:0000256|ARBA:ARBA00020823, ECO:0000256|RuleBase:RU367091};	Emc2	362905		Endoplasmic reticulum membrane {ECO:0000256|ARBA:ARBA00004397, ECO:0000256|RuleBase:RU367091}; Peripheral membrane protein {ECO:0000256|ARBA:ARBA00004397, ECO:0000256|RuleBase:RU367091}; Cytoplasmic side {ECO:0000256|ARBA:ARBA00004397, ECO:0000256|RuleBase:RU367091}.	10116	Rattus norvegicus (Rat).					rno:362905	GO:0045050, P:protein insertion into ER membrane by stop-transfer membrane-anchor sequence;GO:0071816, P:tail-anchored membrane protein insertion into ER membrane	GO:0072546, C:EMC complex;GO:0042406, C:extrinsic component of endoplasmic reticulum membrane	GO:0032977, F:membrane insertase activity	PF22890	TPR_EMC2	K23563	ER membrane protein complex subunit 2							GO:0045050;GO:0071816;GO:0072546;GO:0042406;GO:0032977	NotFound	1.75411e-05	3.41862e-05		1.94892	0.962673	None
A6J650	NAD(P)H-hydrate epimerase	RecName: Full=NAD(P)H-hydrate epimerase {ECO:0000256|ARBA:ARBA00012228}; EC=5.1.99.6 {ECO:0000256|ARBA:ARBA00012228}; AltName: Full=NAD(P)HX epimerase {ECO:0000256|ARBA:ARBA00041210};					10116	Rattus norvegicus (Rat).							GO:0005576, C:extracellular region;GO:0005739, C:mitochondrion	GO:0016853, F:isomerase activity	PF03853	YjeF_N									GO:0005576;GO:0005739;GO:0016853	NotFound	3.76097e-07	1.71246e-05		45.5324	5.50882	Up
A6IIS8	BAG family molecular chaperone regulator 1	RecName: Full=BAG family molecular chaperone regulator 1 {ECO:0000256|ARBA:ARBA00022374};	Bag1				10116	Rattus norvegicus (Rat).							GO:0005737, C:cytoplasm	GO:0051087, F:protein-folding chaperone binding	PF02179;PF00240	BAG;ubiquitin									GO:0005737;GO:0051087	NotFound	3.76097e-07	6.04149e-06		16.0637	4.00573	Up
B0K020	CDGSH iron-sulfur domain-containing protein 1	RecName: Full=CDGSH iron-sulfur domain-containing protein 1; AltName: Full=Cysteine transaminase CISD1 {ECO:0000250|UniProtKB:Q9NZ45}; EC=2.6.1.3 {ECO:0000250|UniProtKB:Q9NZ45}; AltName: Full=MitoNEET;	Cisd1	294362		Mitochondrion outer membrane {ECO:0000250|UniProtKB:Q9NZ45}; Single-pass type III membrane protein {ECO:0000250|UniProtKB:Q9NZ45}.	10116	Rattus norvegicus (Rat).	10116.ENSRNOP00000000749	KOG3461			rno:294362	GO:0006879, P:intracellular iron ion homeostasis;GO:0051604, P:protein maturation;GO:0010506, P:regulation of autophagy;GO:0043457, P:regulation of cellular respiration	GO:0032473, C:cytoplasmic side of mitochondrial outer membrane;GO:0005741, C:mitochondrial outer membrane;GO:0005739, C:mitochondrion	GO:0051537, F:2 iron, 2 sulfur cluster binding;GO:0042802, F:identical protein binding;GO:0047801, F:L-cysteine transaminase activity;GO:0046872, F:metal ion binding;GO:0042803, F:protein homodimerization activity;GO:0030170, F:pyridoxal phosphate binding	PF10660;PF09360	MitoNEET_N;zf-CDGSH	K23885	CDGSH iron-sulfur domain-containing protein 1							GO:0006879;GO:0051604;GO:0010506;GO:0043457;GO:0032473;GO:0005741;GO:0005739;GO:0051537;GO:0042802;GO:0047801;GO:0046872;GO:0042803;GO:0030170	NotFound	0.000130855	0.000171322		1.30925	0.388739	None
B0K025	Oligosaccharyltransferase complex subunit OSTC	RecName: Full=Oligosaccharyltransferase complex subunit OSTC {ECO:0000305};	Ostc	362040	ENSRNOG00000023322.6	Endoplasmic reticulum {ECO:0000250|UniProtKB:Q9NRP0}. Membrane {ECO:0000305}; Multi-pass membrane protein {ECO:0000305}.	10116	Rattus norvegicus (Rat).	10116.ENSRNOP00000037521	KOG3356			rno:362040	GO:0043686, P:co-translational protein modification;GO:0018279, P:protein N-linked glycosylation via asparagine	GO:0008250, C:oligosaccharyltransferase complex;GO:0160226, C:oligosaccharyltransferase complex A	GO:0030674, F:protein-macromolecule adaptor activity	PF04756	OST3_OST6	K26501	oligosaccharyltransferase complex subunit OSTC	rno00510;rno00513;rno04141	N-Glycan biosynthesis;Various types of N-glycan biosynthesis;Protein processing in endoplasmic reticulum	1;1;2	Metabolism;Metabolism;Genetic Information Processing	1_7;1_7;2_3	Glycan biosynthesis and metabolism;Glycan biosynthesis and metabolism;Folding, sorting and degradation	GO:0043686;GO:0018279;GO:0008250;GO:0160226;GO:0030674	NotFound	2.01817e-05	1.42245e-05		0.704821	-0.504671	None
B0LT89	Serine/threonine-protein kinase 24	RecName: Full=Serine/threonine-protein kinase 24; EC=2.7.11.1; AltName: Full=Mammalian STE20-like protein kinase 3; Short=MST-3; Short=MST3b; AltName: Full=STE20-like kinase MST3; Contains: RecName: Full=Serine/threonine-protein kinase 24 35 kDa subunit; AltName: Full=Mammalian STE20-like protein kinase 3 N-terminal; Short=MST3/N; Contains: RecName: Full=Serine/threonine-protein kinase 24 12 kDa …	Stk24	361092	ENSRNOG00000011511.8	Cytoplasm {ECO:0000250}. Nucleus {ECO:0000250}. Membrane {ECO:0000250}. Note=The truncated form (MST3/N) translocates to the nucleus. Colocalizes with STK38L in the membrane (By similarity). {ECO:0000250}.	10116	Rattus norvegicus (Rat).	10116.ENSRNOP00000031981	KOG0201	R-RNO-111465;R-RNO-75153	Apoptotic cleavage of cellular proteins;Apoptotic execution phase	rno:361092	GO:0034599, P:cellular response to oxidative stress;GO:0009267, P:cellular response to starvation;GO:0097194, P:execution phase of apoptosis;GO:0035556, P:intracellular signal transduction;GO:0008631, P:intrinsic apoptotic signaling pathway in response to oxidative stress;GO:0030336, P:negative regulation of cell migration;GO:0048680, P:positive regulation of axon regeneration;GO:0046777, P:prote…	GO:0005737, C:cytoplasm;GO:0090443, C:FAR/SIN/STRIPAK complex;GO:0005794, C:Golgi apparatus;GO:0000139, C:Golgi membrane;GO:0005634, C:nucleus	GO:0005524, F:ATP binding;GO:0046872, F:metal ion binding;GO:0106310, F:protein serine kinase activity;GO:0004674, F:protein serine/threonine kinase activity	PF20929;PF00069	PDCD10_N;Pkinase	K08838	serine/threonine-protein kinase 24/25/MST4 [EC:2.7.11.1]							GO:0034599;GO:0009267;GO:0097194;GO:0035556;GO:0008631;GO:0030336;GO:0048680;GO:0046777;GO:0006468;GO:0048679;GO:0005737;GO:0090443;GO:0005794;GO:0000139;GO:0005634;GO:0005524;GO:0046872;GO:0106310;GO:0004674	NotFound	1.62418e-05	5.69789e-06		0.350815	-1.51122	None
B1H267	Sorting nexin-5	RecName: Full=Sorting nexin-5;	Snx5	296199	ENSRNOG00000006077.9	Endosome {ECO:0000250|UniProtKB:Q9Y5X3}. Early endosome {ECO:0000250|UniProtKB:Q9Y5X3}. Early endosome membrane {ECO:0000250|UniProtKB:Q9Y5X3}; Peripheral membrane protein; Cytoplasmic side. Cell membrane {ECO:0000250|UniProtKB:Q9Y5X3}; Peripheral membrane protein; Cytoplasmic side {ECO:0000250|UniProtKB:Q9Y5X3}. Cytoplasmic vesicle membrane; Peripheral membrane protein; Cytoplasmic side. Cytopla…	10116	Rattus norvegicus (Rat).	10116.ENSRNOP00000066353	KOG1660	R-RNO-432722	Golgi Associated Vesicle Biogenesis		GO:0007174, P:epidermal growth factor catabolic process;GO:0006886, P:intracellular protein transport;GO:0045776, P:negative regulation of blood pressure;GO:0006907, P:pinocytosis;GO:0045893, P:positive regulation of DNA-templated transcription;GO:0046628, P:positive regulation of insulin receptor signaling pathway;GO:0042147, P:retrograde transport, endosome to Golgi	GO:0005903, C:brush border;GO:0098559, C:cytoplasmic side of early endosome membrane;GO:0009898, C:cytoplasmic side of plasma membrane;GO:0005829, C:cytosol;GO:0005768, C:endosome;GO:0070685, C:macropinocytic cup;GO:0048471, C:perinuclear region of cytoplasm;GO:0001891, C:phagocytic cup;GO:0030904, C:retromer complex;GO:0001726, C:ruffle;GO:0097422, C:tubular endosome	GO:0031748, F:D1 dopamine receptor binding;GO:0034452, F:dynactin binding;GO:0035091, F:phosphatidylinositol binding;GO:0080025, F:phosphatidylinositol-3,5-bisphosphate binding;GO:0070273, F:phosphatidylinositol-4-phosphate binding;GO:0010314, F:phosphatidylinositol-5-phosphate binding	PF00787;PF09325	PX;Vps5									GO:0007174;GO:0006886;GO:0045776;GO:0006907;GO:0045893;GO:0046628;GO:0042147;GO:0005903;GO:0098559;GO:0009898;GO:0005829;GO:0005768;GO:0070685;GO:0048471;GO:0001891;GO:0030904;GO:0001726;GO:0097422;GO:0031748;GO:0034452;GO:0035091;GO:0080025;GO:0070273;GO:0010314	NotFound	4.30941e-05	3.20725e-05		0.744245	-0.426151	None
B1H268	Mini-chromosome maintenance complex-binding protein	RecName: Full=Mini-chromosome maintenance complex-binding protein; Short=MCM-BP; Short=MCM-binding protein;	Mcmbp	309009		Nucleus {ECO:0000250}. Note=Associates with chromatin. Highly associated with chromatin in G1/S and S phases, reduced binding to chromatin in G2, and further decreased binding in early M phase. It then reassociates with chromatin in late M phase. Dissociates from chromatin later than component of the MCM complex (By similarity). {ECO:0000250}.	10116	Rattus norvegicus (Rat).	10116.ENSRNOP00000027644	KOG2545			rno:309009	GO:0051301, P:cell division;GO:0006261, P:DNA-templated DNA replication;GO:0007062, P:sister chromatid cohesion	GO:0042555, C:MCM complex;GO:0005634, C:nucleus	GO:0003682, F:chromatin binding	PF09739	MCM_bind									GO:0051301;GO:0006261;GO:0007062;GO:0042555;GO:0005634;GO:0003682	NotFound	2.70184e-05	5.52769e-05		2.0459	1.03274	None
B1WBV0	Cytoplasmic tRNA 2-thiolation protein 1	RecName: Full=Cytoplasmic tRNA 2-thiolation protein 1 {ECO:0000255|HAMAP-Rule:MF_03053}; EC=2.7.7.- {ECO:0000255|HAMAP-Rule:MF_03053}; AltName: Full=ATP-binding domain-containing protein 3 {ECO:0000255|HAMAP-Rule:MF_03053}; AltName: Full=Cytoplasmic tRNA adenylyltransferase 1 {ECO:0000255|HAMAP-Rule:MF_03053};	Ctu1	292847	ENSRNOG00000018334.5	Cytoplasm {ECO:0000255|HAMAP-Rule:MF_03053}.	10116	Rattus norvegicus (Rat).	10116.ENSRNOP00000024690	KOG2840			rno:292847	GO:0032447, P:protein urmylation;GO:0034227, P:tRNA thio-modification;GO:0002143, P:tRNA wobble position uridine thiolation;GO:0002098, P:tRNA wobble uridine modification	GO:0005829, C:cytosol;GO:0002144, C:cytosolic tRNA wobble base thiouridylase complex	GO:0016779, F:nucleotidyltransferase activity;GO:0000049, F:tRNA binding	PF01171;PF16503	ATP_bind_3;zn-ribbon_14	K14168	cytoplasmic tRNA 2-thiolation protein 1 [EC:2.7.7.-]	rno04122	Sulfur relay system	2	Genetic Information Processing	2_3	Folding, sorting and degradation	GO:0032447;GO:0034227;GO:0002143;GO:0002098;GO:0005829;GO:0002144;GO:0016779;GO:0000049	NotFound	6.12419e-06	6.89928e-06		1.12656	0.171926	None
A6K5B4	Similar to RIKEN cDNA 2810037C14, isoform CRA_a	SubName: Full=Similar to RIKEN cDNA 2810037C14, isoform CRA_a {ECO:0000313|EMBL:EDL99422.1};	Armc10			Mitochondrion outer membrane {ECO:0000256|ARBA:ARBA00004572}; Single-pass membrane protein {ECO:0000256|ARBA:ARBA00004572}.	10116	Rattus norvegicus (Rat).							GO:0005741, C:mitochondrial outer membrane		PF04826	Arm_2									GO:0005741	NotFound	8.02295e-06	1.48148e-05		1.84655	0.884831	None
A6IRU9	Nuclear cap-binding protein subunit 2	RecName: Full=Nuclear cap-binding protein subunit 2 {ECO:0000256|ARBA:ARBA00019878, ECO:0000256|RuleBase:RU364036}; AltName: Full=20 kDa nuclear cap-binding protein {ECO:0000256|RuleBase:RU364036};	Ncbp2	689116		Nucleus {ECO:0000256|ARBA:ARBA00004123, ECO:0000256|RuleBase:RU364036}.	10116	Rattus norvegicus (Rat).					rno:689116	GO:0045292, P:mRNA cis splicing, via spliceosome;GO:0051028, P:mRNA transport;GO:0000184, P:nuclear-transcribed mRNA catabolic process, nonsense-mediated decay;GO:0031047, P:regulatory ncRNA-mediated gene silencing	GO:0005846, C:nuclear cap binding complex;GO:0005634, C:nucleus	GO:0000339, F:RNA cap binding	PF00076	RRM_1	K12883	nuclear cap-binding protein subunit 2	rno03013;rno03015;rno03040	Nucleocytoplasmic transport;mRNA surveillance pathway;Spliceosome	2;2;2	Genetic Information Processing;Genetic Information Processing;Genetic Information Processing	2_2;2_2;2_1	Translation;Translation;Transcription	GO:0045292;GO:0051028;GO:0000184;GO:0031047;GO:0005846;GO:0005634;GO:0000339	NotFound	2.19297e-05	3.54356e-07		0.0161587	-5.95154	Down
A6IHW4	Complex I assembly factor ACAD9, mitochondrial	RecName: Full=Complex I assembly factor ACAD9, mitochondrial {ECO:0000256|ARBA:ARBA00073945}; AltName: Full=Acyl-CoA dehydrogenase family member 9 {ECO:0000256|ARBA:ARBA00076025};	Acad9			Mitochondrion inner membrane {ECO:0000256|ARBA:ARBA00004443}; Peripheral membrane protein {ECO:0000256|ARBA:ARBA00004443}; Matrix side {ECO:0000256|ARBA:ARBA00004443}.	10116	Rattus norvegicus (Rat).						GO:0046395, P:carboxylic acid catabolic process;GO:0006631, P:fatty acid metabolic process	GO:0005743, C:mitochondrial inner membrane	GO:0003995, F:acyl-CoA dehydrogenase activity;GO:0050660, F:flavin adenine dinucleotide binding	PF21343;PF00441;PF02770;PF02771	ACAD9-ACADV_C;Acyl-CoA_dh_1;Acyl-CoA_dh_M;Acyl-CoA_dh_N									GO:0046395;GO:0006631;GO:0005743;GO:0003995;GO:0050660	NotFound	2.3887e-05	4.65777e-05		1.94992	0.963412	None
B1WC88	UPF0729 protein C18orf32 homolog	RecName: Full=UPF0729 protein C18orf32 homolog;		498886		Endoplasmic reticulum {ECO:0000250|UniProtKB:Q8TCD1}. Lipid droplet {ECO:0000250|UniProtKB:Q8TCD1}.	10116	Rattus norvegicus (Rat).	10116.ENSRNOP00000025198	ENOG502S738			rno:498886		GO:0005783, C:endoplasmic reticulum;GO:0005811, C:lipid droplet		PF14975	DUF4512	K28352	UPF0729 protein C18orf32							GO:0005783;GO:0005811	NotFound	2.92375e-05	3.41122e-05		1.16673	0.222466	None
B2GUV7	Eukaryotic translation initiation factor 5B	RecName: Full=Eukaryotic translation initiation factor 5B; Short=eIF-5B; EC=3.6.5.3; AltName: Full=Annexin V-binding protein ABP-7; AltName: Full=Translation initiation factor IF-2;	Eif5b	308306	ENSRNOG00000023356.6	Cytoplasm {ECO:0000250|UniProtKB:Q05D44}.	10116	Rattus norvegicus (Rat).	10116.ENSRNOP00000065578	KOG1144	R-RNO-72706	GTP hydrolysis and joining of the 60S ribosomal subunit	rno:308306	GO:0006446, P:regulation of translational initiation;GO:0042255, P:ribosome assembly;GO:0006413, P:translational initiation	GO:0005737, C:cytoplasm;GO:0045202, C:synapse	GO:0005525, F:GTP binding;GO:0003924, F:GTPase activity;GO:0046872, F:metal ion binding;GO:0003743, F:translation initiation factor activity;GO:0000049, F:tRNA binding	PF00009;PF14578;PF11987	GTP_EFTU;GTP_EFTU_D4;IF-2	K03243	translation initiation factor 5B							GO:0006446;GO:0042255;GO:0006413;GO:0005737;GO:0045202;GO:0005525;GO:0003924;GO:0046872;GO:0003743;GO:0000049	NotFound	0.000154045	0.000154912		1.00562	0.00809176	None
M0R851	Ubiquitin carboxyl-terminal hydrolase	RecName: Full=Ubiquitin carboxyl-terminal hydrolase {ECO:0000256|RuleBase:RU366025}; EC=3.4.19.12 {ECO:0000256|RuleBase:RU366025};	Usp4	290864	ENSRNOG00000054863.2	Cytoplasm {ECO:0000256|ARBA:ARBA00004496}. Nucleus {ECO:0000256|ARBA:ARBA00004123}.	10116	Rattus norvegicus (Rat).						GO:0016579, P:protein deubiquitination;GO:0006508, P:proteolysis	GO:0005737, C:cytoplasm;GO:0005634, C:nucleus	GO:0004843, F:cysteine-type deubiquitinase activity	PF06337;PF14836;PF00443	DUSP;Ubiquitin_3;UCH									GO:0016579;GO:0006508;GO:0005737;GO:0005634;GO:0004843	NotFound	1.23495e-05	3.92293e-05		3.1766	1.66748	None
A6K3P9	F-actin-capping protein subunit alpha	RecName: Full=F-actin-capping protein subunit alpha {ECO:0000256|RuleBase:RU365077};				Cytoplasm, cytoskeleton {ECO:0000256|ARBA:ARBA00004245}.	10116	Rattus norvegicus (Rat).						GO:0051016, P:barbed-end actin filament capping	GO:0005737, C:cytoplasm;GO:0008290, C:F-actin capping protein complex	GO:0003779, F:actin binding	PF01267	F-actin_cap_A									GO:0051016;GO:0005737;GO:0008290;GO:0003779	NotFound	8.3377e-05	9.53638e-05		1.14377	0.193793	None
Q5EB71	Rbm5 protein	SubName: Full=Rbm5 protein {ECO:0000313|EMBL:AAH89976.1}; Flags: Fragment;	Rbm5			Nucleus {ECO:0000256|ARBA:ARBA00004123}.	10116	Rattus norvegicus (Rat).							GO:0005634, C:nucleus	GO:0003723, F:RNA binding;GO:0008270, F:zinc ion binding	PF01585;PF17780	G-patch;OCRE									GO:0005634;GO:0003723;GO:0008270	NotFound	4.8364e-06	3.54356e-07		0.0732684	-3.77066	Down
B2GV06	Succinyl-CoA:3-ketoacid coenzyme A transferase 1, mitochondrial	RecName: Full=Succinyl-CoA:3-ketoacid coenzyme A transferase 1, mitochondrial; Short=SCOT; EC=2.8.3.5 {ECO:0000250|UniProtKB:Q29551}; AltName: Full=3-oxoacid CoA-transferase 1; AltName: Full=Somatic-type succinyl-CoA:3-oxoacid CoA-transferase; Short=SCOT-s; AltName: Full=Succinyl-CoA:3-oxoacid CoA transferase; Flags: Precursor;	Oxct1	690163		Mitochondrion {ECO:0000269|PubMed:19343716}.	10116	Rattus norvegicus (Rat).	10116.ENSRNOP00000063646	KOG3822	R-RNO-77108;R-RNO-9837999	Utilization of Ketone Bodies;Mitochondrial protein degradation	rno:690163	GO:0060612, P:adipose tissue development;GO:0007507, P:heart development;GO:0046952, P:ketone body catabolic process;GO:1902224, P:ketone body metabolic process;GO:0042182, P:ketone catabolic process;GO:0035774, P:positive regulation of insulin secretion involved in cellular response to glucose stimulus;GO:0014823, P:response to activity;GO:0045471, P:response to ethanol;GO:0009725, P:response to…	GO:0005739, C:mitochondrion	GO:0042802, F:identical protein binding;GO:0042803, F:protein homodimerization activity;GO:0008260, F:succinyl-CoA:3-oxo-acid CoA-transferase activity	PF01144	CoA_trans	K01027	3-oxoacid CoA-transferase [EC:2.8.3.5]	rno00280;rno00650;rno01100	Valine, leucine and isoleucine degradation;Butanoate metabolism;Metabolic pathways	1;1;1	Metabolism;Metabolism;Metabolism	1_5;1_1;1_0	Amino acid metabolism;Carbohydrate metabolism;Global and overview maps	GO:0060612;GO:0007507;GO:0046952;GO:1902224;GO:0042182;GO:0035774;GO:0014823;GO:0045471;GO:0009725;GO:0007584;GO:0042594;GO:0009410;GO:0005739;GO:0042802;GO:0042803;GO:0008260	NotFound	7.29176e-05	0.000217188		2.97854	1.5746	None
B2GV24	E3 UFM1-protein ligase 1	RecName: Full=E3 UFM1-protein ligase 1 {ECO:0000305}; EC=2.3.2.- {ECO:0000250|UniProtKB:O94874}; AltName: Full=E3 UFM1-protein transferase 1 {ECO:0000305}; AltName: Full=Multiple alpha-helix protein located at ER {ECO:0000303|PubMed:20531390}; AltName: Full=Regulator of C53/LZAP and DDRGK1 {ECO:0000303|PubMed:20228063};	Ufl1	313115	ENSRNOG00000007831.8	Endoplasmic reticulum membrane {ECO:0000305|PubMed:20531390}. Cytoplasm, cytosol {ECO:0000250|UniProtKB:O94874}. Nucleus {ECO:0000250|UniProtKB:O94874}. Chromosome {ECO:0000250|UniProtKB:O94874}. Note=Recruited to double- strand breaks by the MRE11-RAD50-NBN (MRN) complex following DNA damage. {ECO:0000250|UniProtKB:O94874}.	10116	Rattus norvegicus (Rat).	10116.ENSRNOP00000010421	KOG2235	R-RNO-983168	Antigen processing: Ubiquitination & Proteasome degradation	rno:313115	GO:0000077, P:DNA damage checkpoint signaling;GO:0006974, P:DNA damage response;GO:0006281, P:DNA repair;GO:0030218, P:erythrocyte differentiation;GO:0060218, P:hematopoietic stem cell differentiation;GO:0043066, P:negative regulation of apoptotic process;GO:1903895, P:negative regulation of IRE1-mediated unfolded protein response;GO:0032088, P:negative regulation of NF-kappaB transcription facto…	GO:0005737, C:cytoplasm;GO:0005829, C:cytosol;GO:0005783, C:endoplasmic reticulum;GO:0005789, C:endoplasmic reticulum membrane;GO:0005741, C:mitochondrial outer membrane;GO:0043005, C:neuron projection;GO:0005634, C:nucleus;GO:0032991, C:protein-containing complex;GO:0035861, C:site of double-strand break	GO:0019901, F:protein kinase binding;GO:0061666, F:UFM1 ligase activity;GO:0071568, F:UFM1 transferase activity	PF09743;PF23659;PF25041	E3_UFM1_ligase;UFL1;UFL1_C	K22755	E3 UFM1-protein ligase 1 [EC:2.3.2.-]							GO:0000077;GO:0006974;GO:0006281;GO:0030218;GO:0060218;GO:0043066;GO:1903895;GO:0032088;GO:0031397;GO:0050868;GO:0002841;GO:0010508;GO:0008284;GO:0060252;GO:1903052;GO:0140501;GO:1990592;GO:0050821;GO:0071569;GO:0043122;GO:0010468;GO:0050727;GO:0033146;GO:0032434;GO:0032880;GO:0072344;GO:0034976;GO:1902065;GO:0061709;GO:0032790;GO:0005737;GO:0005829;GO:0005783;GO:0005789;GO:0005741;GO:0043005;GO:…	NotFound	6.10889e-06	3.54356e-07		0.0580066	-4.10764	Down
B2GV38	Ubiquitin-like protein 4A	RecName: Full=Ubiquitin-like protein 4A;	Ubl4a	293864		Cytoplasm, cytosol {ECO:0000250|UniProtKB:P11441}. Nucleus {ECO:0000250|UniProtKB:P11441}.	10116	Rattus norvegicus (Rat).	10116.ENSRNOP00000074769	KOG0001			rno:293864	GO:0006620, P:post-translational protein targeting to endoplasmic reticulum membrane;GO:0031647, P:regulation of protein stability;GO:0071816, P:tail-anchored membrane protein insertion into ER membrane;GO:0006511, P:ubiquitin-dependent protein catabolic process	GO:0071818, C:BAT3 complex;GO:0005737, C:cytoplasm;GO:0005829, C:cytosol;GO:0016020, C:membrane;GO:0005634, C:nucleus	GO:0051087, F:protein-folding chaperone binding	PF17840;PF00240	Tugs;ubiquitin	K23388	ubiquitin-like protein 4	rno03060	Protein export	2	Genetic Information Processing	2_3	Folding, sorting and degradation	GO:0006620;GO:0031647;GO:0071816;GO:0006511;GO:0071818;GO:0005737;GO:0005829;GO:0016020;GO:0005634;GO:0051087	NotFound	3.30959e-05	5.32715e-05		1.60961	0.686712	None
B2GV54	Neutral cholesterol ester hydrolase 1	RecName: Full=Neutral cholesterol ester hydrolase 1; Short=NCEH; EC=3.1.1.- {ECO:0000250|UniProtKB:Q8BLF1}; AltName: Full=Acetylalkylglycerol acetylhydrolase {ECO:0000250|UniProtKB:Q8BLF1}; Short=2-acetyl MAGE hydrolase {ECO:0000250|UniProtKB:Q6PIU2}; EC=3.1.1.71 {ECO:0000250|UniProtKB:Q8BLF1}; AltName: Full=Arylacetamide deacetylase-like 1;	Nceh1	294930	ENSRNOG00000013313.8	Cell membrane {ECO:0000250|UniProtKB:Q6PIU2}; Single-pass type II membrane protein {ECO:0000250|UniProtKB:Q6PIU2}. Microsome {ECO:0000250|UniProtKB:Q8BLF1}.	10116	Rattus norvegicus (Rat).	10116.ENSRNOP00000017805	KOG1515	R-RNO-8964038	LDL clearance	rno:294930	GO:0046485, P:ether lipid metabolic process;GO:0016042, P:lipid catabolic process;GO:0006805, P:xenobiotic metabolic process	GO:0005783, C:endoplasmic reticulum;GO:0016020, C:membrane;GO:0005886, C:plasma membrane	GO:0047378, F:acetylalkylglycerol acetylhydrolase activity;GO:0042301, F:phosphate ion binding;GO:0017171, F:serine hydrolase activity	PF07859	Abhydrolase_3	K14349	neutral cholesterol ester hydrolase 1 [EC:3.1.1.-]	rno04927;rno04934;rno04976;rno04979	Cortisol synthesis and secretion;Cushing syndrome;Bile secretion;Cholesterol metabolism	5;6;5;5	Organismal Systems;Human Diseases;Organismal Systems;Organismal Systems	5_2;6_10;5_4;5_4	Endocrine system;Endocrine and metabolic disease;Digestive system;Digestive system	GO:0046485;GO:0016042;GO:0006805;GO:0005783;GO:0016020;GO:0005886;GO:0047378;GO:0042301;GO:0017171	NotFound	3.43907e-05	3.44233e-05		1.00095	0.00136905	None
B2GV71	Arginine-hydroxylase NDUFAF5, mitochondrial	RecName: Full=Arginine-hydroxylase NDUFAF5, mitochondrial; EC=1.-.-.- {ECO:0000250|UniProtKB:Q5TEU4}; AltName: Full=NADH dehydrogenase [ubiquinone] 1 alpha subcomplex assembly factor 5 {ECO:0000312|RGD:1309829}; AltName: Full=Putative methyltransferase NDUFAF5 {ECO:0000305}; EC=2.1.1.- {ECO:0000305}; Flags: Precursor;	Ndufaf5	296190	ENSRNOG00000004784.7	Mitochondrion inner membrane {ECO:0000250|UniProtKB:Q5TEU4}. Note=Peripherally localized on the matrix face of the mitochondrial inner membrane. {ECO:0000250|UniProtKB:Q5TEU4}.	10116	Rattus norvegicus (Rat).	10116.ENSRNOP00000006412	KOG2940	R-RNO-6799198	Complex I biogenesis	rno:296190	GO:0032259, P:methylation;GO:0032981, P:mitochondrial respiratory chain complex I assembly	GO:0099617, C:matrix side of mitochondrial inner membrane;GO:0005739, C:mitochondrion	GO:0004497, F:monooxygenase activity;GO:0008757, F:S-adenosylmethionine-dependent methyltransferase activity	PF08241	Methyltransf_11	K18162	NADH dehydrogenase [ubiquinone] 1 alpha subcomplex assembly factor 5 [EC:2.1.1.-]	rno04714	Thermogenesis	5	Organismal Systems	5_10	Environmental adaptation	GO:0032259;GO:0032981;GO:0099617;GO:0005739;GO:0004497;GO:0008757	NotFound	4.02064e-06	3.54356e-07		0.0881342	-3.50415	Down
B2GV72	Carbonyl reductase [NADPH] 3	RecName: Full=Carbonyl reductase [NADPH] 3 {ECO:0000305}; EC=1.1.1.184 {ECO:0000269|PubMed:18983987}; AltName: Full=Monomeric carbonyl reductase 3 {ECO:0000303|PubMed:18983987}; AltName: Full=Quinone reductase CBR3; EC=1.6.5.10 {ECO:0000250|UniProtKB:O75828};	Cbr3	304078	ENSRNOG00000001701.7	Cytoplasm {ECO:0000250|UniProtKB:O75828}.	10116	Rattus norvegicus (Rat).	10116.ENSRNOP00000002310	KOG1208	R-RNO-211945	Phase I - Functionalization of compounds	rno:304078	GO:0050890, P:cognition;GO:0042376, P:phylloquinone catabolic process	GO:0005829, C:cytosol;GO:0005654, C:nucleoplasm	GO:0000253, F:3-beta-hydroxysteroid 3-dehydrogenase (NADP+) activity;GO:0004090, F:carbonyl reductase (NADPH) activity;GO:0070402, F:NADPH binding;GO:0008753, F:NADPH dehydrogenase (quinone) activity	PF00106	adh_short	K00084	carbonyl reductase 3 [EC:1.1.1.184]	rno00590;rno00980;rno01100	Arachidonic acid metabolism;Metabolism of xenobiotics by cytochrome P450;Metabolic pathways	1;1;1	Metabolism;Metabolism;Metabolism	1_3;1_11;1_0	Lipid metabolism;Xenobiotics biodegradation and metabolism;Global and overview maps	GO:0050890;GO:0042376;GO:0005829;GO:0005654;GO:0000253;GO:0004090;GO:0070402;GO:0008753	NotFound	3.87867e-05	6.56079e-05		1.69151	0.758309	None
A6JFT3	Epithelial splicing regulatory protein 1	RecName: Full=Epithelial splicing regulatory protein 1 {ECO:0000256|ARBA:ARBA00019023}; AltName: Full=RNA-binding motif protein 35A {ECO:0000256|ARBA:ARBA00031487}; AltName: Full=RNA-binding protein 35A {ECO:0000256|ARBA:ARBA00032282};	Esrp1	500409		Nucleus {ECO:0000256|ARBA:ARBA00004123}.	10116	Rattus norvegicus (Rat).						GO:0006397, P:mRNA processing;GO:0008380, P:RNA splicing		GO:0003723, F:RNA binding											GO:0006397;GO:0008380;GO:0003723	NotFound	3.76097e-07	0.000138316		367.766	8.52265	Up
B2RYG1	Protein FAM32A	RecName: Full=Protein FAM32A; AltName: Full=Ovarian tumor associated gene 12; Short=OTAG-12;	Fam32a	498600		Nucleus {ECO:0000250}.	10116	Rattus norvegicus (Rat).	10116.ENSRNOP00000019556	KOG3410	R-RNO-72163	mRNA Splicing - Major Pathway	rno:498600	GO:0006915, P:apoptotic process	GO:0005730, C:nucleolus		PF08555	FAM32A	K13120	protein FAM32A							GO:0006915;GO:0005730	NotFound	3.76097e-07	1.20318e-05		31.9911	4.9996	Up
B2RYG6	Ubiquitin thioesterase OTUB1	RecName: Full=Ubiquitin thioesterase OTUB1 {ECO:0000250|UniProtKB:Q7TQI3}; EC=3.4.19.12 {ECO:0000250|UniProtKB:Q96FW1}; AltName: Full=Deubiquitinating enzyme OTUB1 {ECO:0000250|UniProtKB:Q7TQI3}; AltName: Full=OTU domain-containing ubiquitin aldehyde-binding protein 1 {ECO:0000250|UniProtKB:Q7TQI3}; AltName: Full=Otubain-1 {ECO:0000250|UniProtKB:Q7TQI3}; AltName: Full=Ubiquitin-specific-processin…	Otub1	293705	ENSRNOG00000021175.6	Cytoplasm {ECO:0000269|PubMed:19343716}.	10116	Rattus norvegicus (Rat).	10116.ENSRNOP00000028752	KOG3991	R-RNO-5689880;R-RNO-5689896	Ub-specific processing proteases;Ovarian tumor domain proteases	rno:293705	GO:0002250, P:adaptive immune response;GO:0071347, P:cellular response to interleukin-1;GO:0006974, P:DNA damage response;GO:0006281, P:DNA repair;GO:2000780, P:negative regulation of double-strand break repair;GO:1904263, P:positive regulation of TORC1 signaling;GO:0016579, P:protein deubiquitination;GO:0071108, P:protein K48-linked deubiquitination;GO:0006508, P:proteolysis	GO:0005737, C:cytoplasm	GO:0004843, F:cysteine-type deubiquitinase activity;GO:0019784, F:deNEDDylase activity;GO:0043130, F:ubiquitin binding;GO:0031625, F:ubiquitin protein ligase binding;GO:0055105, F:ubiquitin-protein transferase inhibitor activity	PF10275	Peptidase_C65	K09602	ubiquitin thioesterase protein OTUB1 [EC:3.4.19.12]							GO:0002250;GO:0071347;GO:0006974;GO:0006281;GO:2000780;GO:1904263;GO:0016579;GO:0071108;GO:0006508;GO:0005737;GO:0004843;GO:0019784;GO:0043130;GO:0031625;GO:0055105	NotFound	0.000206711	0.00027111		1.31154	0.391266	None
A6IEN4	WD repeat-containing protein 91	RecName: Full=WD repeat-containing protein 91 {ECO:0000256|ARBA:ARBA00021116};				Early endosome membrane {ECO:0000256|ARBA:ARBA00004220}; Peripheral membrane protein {ECO:0000256|ARBA:ARBA00004220}. Late endosome membrane {ECO:0000256|ARBA:ARBA00004414}.	10116	Rattus norvegicus (Rat).						GO:0045022, P:early endosome to late endosome transport;GO:0051898, P:negative regulation of phosphatidylinositol 3-kinase/protein kinase B signal transduction	GO:0031901, C:early endosome membrane;GO:0031902, C:late endosome membrane	GO:0141039, F:phosphatidylinositol 3-kinase inhibitor activity	PF00400	WD40									GO:0045022;GO:0051898;GO:0031901;GO:0031902;GO:0141039	NotFound	3.76097e-07	1.96488e-06		5.2244	2.38527	Up
A6KQJ1	L-aminoadipate-semialdehyde dehydrogenase-phosphopantetheinyl transferase	RecName: Full=L-aminoadipate-semialdehyde dehydrogenase-phosphopantetheinyl transferase {ECO:0000256|ARBA:ARBA00016301}; EC=2.7.8.7 {ECO:0000256|ARBA:ARBA00013172}; AltName: Full=4'-phosphopantetheinyl transferase {ECO:0000256|ARBA:ARBA00030484}; AltName: Full=Alpha-aminoadipic semialdehyde dehydrogenase-phosphopantetheinyl transferase {ECO:0000256|ARBA:ARBA00033443};	Aasdhppt_predicted				10116	Rattus norvegicus (Rat).								GO:0008897, F:holo-[acyl-carrier-protein] synthase activity;GO:0000287, F:magnesium ion binding	PF01648	ACPS									GO:0008897;GO:0000287	NotFound	6.0521e-06	1.90777e-05		3.15224	1.65638	None
A6IZT4	Trafficking protein particle complex subunit 2-like protein	RecName: Full=Trafficking protein particle complex subunit 2-like protein {ECO:0000256|ARBA:ARBA00024408};				Cytoplasm, perinuclear region {ECO:0000256|ARBA:ARBA00004556}.	10116	Rattus norvegicus (Rat).						GO:0006888, P:endoplasmic reticulum to Golgi vesicle-mediated transport	GO:0048471, C:perinuclear region of cytoplasm		PF04628	Sedlin_N									GO:0006888;GO:0048471	NotFound	6.48626e-06	3.54356e-07		0.0546317	-4.19412	Down
B2RZ27	SH3 domain-binding glutamic acid-rich-like protein 3	RecName: Full=SH3 domain-binding glutamic acid-rich-like protein 3 {ECO:0000250|UniProtKB:Q9H299}; AltName: Full=TNF inhibitory protein B1 {ECO:0000303|PubMed:11404387}; Short=TIP-B1 {ECO:0000303|PubMed:11404387};	Sh3bgrl3	298544		Cytoplasm, cytosol {ECO:0000305|PubMed:11404387}. Cell projection, ruffle membrane {ECO:0000250|UniProtKB:Q9H299}. Nucleus {ECO:0000250|UniProtKB:Q9H299}.	10116	Rattus norvegicus (Rat).	10116.ENSRNOP00000021734	KOG4023			rno:298544	GO:0007010, P:cytoskeleton organization	GO:0005737, C:cytoplasm;GO:0005829, C:cytosol;GO:0005634, C:nucleus;GO:0032587, C:ruffle membrane		PF04908	SH3BGR	K23740	SH3 domain-binding glutamic acid-rich protein							GO:0007010;GO:0005737;GO:0005829;GO:0005634;GO:0032587	NotFound	3.76751e-05	3.53284e-05		0.937711	-0.0927843	None
B2RZ37	Receptor expression-enhancing protein 5	RecName: Full=Receptor expression-enhancing protein 5; AltName: Full=Polyposis locus protein 1 homolog;	Reep5	364838		Endoplasmic reticulum membrane {ECO:0000250|UniProtKB:Q60870}; Multi-pass membrane protein {ECO:0000255}. Sarcoplasmic reticulum membrane {ECO:0000250|UniProtKB:Q60870}; Multi-pass membrane protein {ECO:0000255}. Note=Localizes to endoplasmic reticulum tubular network. In cardiomyocytes, localizes to the junctional sarcoplasmic reticulum membrane which is closely tethered to the cell membrane and…	10116	Rattus norvegicus (Rat).	10116.ENSRNOP00000027345	KOG1725			rno:364838	GO:0090158, P:endoplasmic reticulum membrane organization	GO:0005783, C:endoplasmic reticulum;GO:0071782, C:endoplasmic reticulum tubular network;GO:0014701, C:junctional sarcoplasmic reticulum membrane;GO:0033017, C:sarcoplasmic reticulum membrane		PF03134	TB2_DP1_HVA22	K17279	receptor expression-enhancing protein 5/6							GO:0090158;GO:0005783;GO:0071782;GO:0014701;GO:0033017	NotFound	1.37939e-05	2.23885e-05		1.62307	0.698727	None
B2RZ78	Vacuolar protein sorting-associated protein 29	RecName: Full=Vacuolar protein sorting-associated protein 29 {ECO:0000250|UniProtKB:Q9UBQ0}; AltName: Full=Vesicle protein sorting 29 {ECO:0000250|UniProtKB:Q9UBQ0};	Vps29	288666	ENSRNOG00000001274.8. [B2RZ78-2]	Cytoplasm. Membrane; Peripheral membrane protein. Endosome membrane {ECO:0000250|UniProtKB:Q9QZ88}; Peripheral membrane protein {ECO:0000250|UniProtKB:Q9QZ88}. Early endosome {ECO:0000305}. Late endosome {ECO:0000305}.	10116	Rattus norvegicus (Rat).	10116.ENSRNOP00000068822	KOG3325	R-RNO-3238698	WNT ligand biogenesis and trafficking	rno:288666	GO:0032456, P:endocytic recycling;GO:0006886, P:intracellular protein transport;GO:0042147, P:retrograde transport, endosome to Golgi	GO:0005829, C:cytosol;GO:0005769, C:early endosome;GO:0005768, C:endosome;GO:0010008, C:endosome membrane;GO:0005770, C:late endosome;GO:0030904, C:retromer complex;GO:0030906, C:retromer, cargo-selective complex	GO:0046872, F:metal ion binding	PF12850	Metallophos_2	K18467	vacuolar protein sorting-associated protein 29	rno04144	Endocytosis	4	Cellular Processes	4_1	Transport and catabolism	GO:0032456;GO:0006886;GO:0042147;GO:0005829;GO:0005769;GO:0005768;GO:0010008;GO:0005770;GO:0030904;GO:0030906;GO:0046872	NotFound	5.44254e-05	5.76164e-05		1.05863	0.0821981	None
B3DMA0	Tumor protein p53-inducible protein 11	RecName: Full=Tumor protein p53-inducible protein 11; AltName: Full=p53-induced gene 11 protein;	Tp53i11	311209		Membrane {ECO:0000305}; Multi-pass membrane protein {ECO:0000305}.	10116	Rattus norvegicus (Rat).	10116.ENSRNOP00000053834	ENOG502QQ2K			rno:311209		GO:0016020, C:membrane		PF14936	p53-inducible11									GO:0016020	NotFound	1.17373e-05	1.98727e-05		1.69312	0.759686	None
A6KK55	Septin	RecName: Full=Septin {ECO:0000256|PIRNR:PIRNR006698};	Septin11	305227		Cell projection {ECO:0000256|ARBA:ARBA00004316}. Cytoplasm, cytoskeleton {ECO:0000256|ARBA:ARBA00004245}.	10116	Rattus norvegicus (Rat).							GO:0005737, C:cytoplasm;GO:0005856, C:cytoskeleton	GO:0005525, F:GTP binding	PF00735	Septin									GO:0005737;GO:0005856;GO:0005525	NotFound	3.89277e-05	4.04531e-05		1.03919	0.0554539	None
A6KRI4	Dymeclin	RecName: Full=Dymeclin {ECO:0000256|ARBA:ARBA00015736};	Dym_predicted				10116	Rattus norvegicus (Rat).									PF09742	Dymeclin										NotFound	3.76097e-07	4.98145e-06		13.2451	3.72739	Up
B4F769	SWI/SNF-related matrix-associated actin-dependent regulator of chromatin subfamily A-like protein 1	RecName: Full=SWI/SNF-related matrix-associated actin-dependent regulator of chromatin subfamily A-like protein 1; EC=3.6.4.- {ECO:0000250|UniProtKB:Q9NZC9}; AltName: Full=HepA-related protein; AltName: Full=Sucrose nonfermenting protein 2-like 1;	Smarcal1	316477	ENSRNOG00000016503.9	Nucleus {ECO:0000250}. Note=Recruited to damaged DNA regions. {ECO:0000250}.	10116	Rattus norvegicus (Rat).	10116.ENSRNOP00000022459	KOG1000			rno:316477	GO:0006974, P:DNA damage response;GO:0006281, P:DNA repair;GO:0006303, P:double-strand break repair via nonhomologous end joining;GO:0006357, P:regulation of transcription by RNA polymerase II;GO:0031297, P:replication fork processing	GO:0005662, C:DNA replication factor A complex;GO:0043596, C:nuclear replication fork;GO:0005654, C:nucleoplasm;GO:0005634, C:nucleus;GO:0035861, C:site of double-strand break	GO:0005524, F:ATP binding;GO:0008094, F:ATP-dependent activity, acting on DNA;GO:0036310, F:ATP-dependent DNA/DNA annealing activity;GO:0004386, F:helicase activity;GO:0016787, F:hydrolase activity	PF07443;PF00271;PF00176	HARP;Helicase_C;SNF2-rel_dom	K14440	SWI/SNF-related matrix-associated actin-dependent regulator of chromatin subfamily A-like protein 1 [EC:5.6.2.-]							GO:0006974;GO:0006281;GO:0006303;GO:0006357;GO:0031297;GO:0005662;GO:0043596;GO:0005654;GO:0005634;GO:0035861;GO:0005524;GO:0008094;GO:0036310;GO:0004386;GO:0016787	Others	2.18813e-06	3.54356e-07		0.161944	-2.62643	Down
M0R5F8	High mobility group nucleosome binding domain 5B	SubName: Full=High mobility group nucleosome binding domain 5B {ECO:0000313|Ensembl:ENSRNOP00000064623.2};	Hmgn5		ENSRNOG00000029078.6	Nucleus {ECO:0000256|ARBA:ARBA00004123}.	10116	Rattus norvegicus (Rat).	10116.ENSRNOP00000064623	ENOG502SUX9				GO:0006325, P:chromatin organization;GO:0006749, P:glutathione metabolic process;GO:0043066, P:negative regulation of apoptotic process;GO:0008284, P:positive regulation of cell population proliferation;GO:0010628, P:positive regulation of gene expression;GO:0006357, P:regulation of transcription by RNA polymerase II	GO:0000785, C:chromatin;GO:0005654, C:nucleoplasm;GO:0005634, C:nucleus	GO:0003682, F:chromatin binding;GO:0031492, F:nucleosomal DNA binding	PF01101	HMG14_17									GO:0006325;GO:0006749;GO:0043066;GO:0008284;GO:0010628;GO:0006357;GO:0000785;GO:0005654;GO:0005634;GO:0003682;GO:0031492	NotFound	4.24336e-05	7.39486e-05		1.74269	0.801317	None
B5DEH2	Erlin-2	RecName: Full=Erlin-2 {ECO:0000250|UniProtKB:Q8BFZ9}; AltName: Full=Endoplasmic reticulum lipid raft-associated protein 2 {ECO:0000250|UniProtKB:Q8BFZ9, ECO:0000312|EMBL:AAI68668.1}; AltName: Full=Stomatin-prohibitin-flotillin-HflC/K domain-containing protein 2 {ECO:0000250|UniProtKB:Q8BFZ9}; Short=SPFH domain-containing protein 2 {ECO:0000250|UniProtKB:Q8BFZ9, ECO:0000312|EMBL:AAI68668.1};	Erlin2	290823	ENSRNOG00000013763.7	Endoplasmic reticulum membrane {ECO:0000250}; Single-pass type II membrane protein {ECO:0000250}. Note=Associated with lipid raft-like domains of the endoplasmic reticulum membrane. {ECO:0000250|UniProtKB:O94905}.	10116	Rattus norvegicus (Rat).	10116.ENSRNOP00000018973	KOG2962	R-RNO-382556	ABC-family proteins mediated transport	rno:290823	GO:0008203, P:cholesterol metabolic process;GO:0036503, P:ERAD pathway;GO:0045541, P:negative regulation of cholesterol biosynthetic process;GO:0045717, P:negative regulation of fatty acid biosynthetic process;GO:0045540, P:regulation of cholesterol biosynthetic process;GO:0032933, P:SREBP signaling pathway	GO:0005789, C:endoplasmic reticulum membrane;GO:0045121, C:membrane raft;GO:0032991, C:protein-containing complex	GO:0015485, F:cholesterol binding;GO:0031625, F:ubiquitin protein ligase binding	PF01145	Band_7	K23341	erlin							GO:0008203;GO:0036503;GO:0045541;GO:0045717;GO:0045540;GO:0032933;GO:0005789;GO:0045121;GO:0032991;GO:0015485;GO:0031625	NotFound	0.000120124	8.57937e-05		0.714211	-0.485578	None
A6HSZ9	Xaa-Pro aminopeptidase 3	RecName: Full=Xaa-Pro aminopeptidase 3 {ECO:0000256|ARBA:ARBA00071975}; EC=3.4.11.9 {ECO:0000256|ARBA:ARBA00012574}; AltName: Full=Aminopeptidase P3 {ECO:0000256|ARBA:ARBA00078205};	Xpnpep3	685823		Cytoplasm {ECO:0000256|ARBA:ARBA00004496}. Mitochondrion {ECO:0000256|ARBA:ARBA00004173}.	10116	Rattus norvegicus (Rat).								GO:0030145, F:manganese ion binding;GO:0070006, F:metalloaminopeptidase activity	PF05195;PF00557	AMP_N;Peptidase_M24									GO:0030145;GO:0070006	NotFound	1.5353e-05	1.63279e-05		1.0635	0.0888206	None
B5DF51	ER membrane protein complex subunit 5	RecName: Full=ER membrane protein complex subunit 5 {ECO:0000250|UniProtKB:Q8N4V1}; AltName: Full=Membrane magnesium transporter 1 {ECO:0000250|UniProtKB:Q8K273}; AltName: Full=Transmembrane protein 32 {ECO:0000312|EMBL:AAI68927.1};	Mmgt1	302864	ENSRNOG00000065883.1	Endoplasmic reticulum membrane {ECO:0000250|UniProtKB:Q8N4V1}; Multi-pass membrane protein {ECO:0000250|UniProtKB:Q8N4V1}. Golgi apparatus membrane {ECO:0000250|UniProtKB:Q8K273}; Multi-pass membrane protein {ECO:0000250|UniProtKB:Q8N4V1}. Early endosome membrane {ECO:0000250|UniProtKB:Q8K273}; Multi-pass membrane protein {ECO:0000250|UniProtKB:Q8N4V1}.	10116	Rattus norvegicus (Rat).	10116.ENSRNOP00000001179	KOG3918			rno:302864	GO:0006824, P:cobalt ion transport;GO:0006825, P:copper ion transport;GO:0006826, P:iron ion transport;GO:0015693, P:magnesium ion transport;GO:0006812, P:monoatomic cation transport;GO:0045050, P:protein insertion into ER membrane by stop-transfer membrane-anchor sequence;GO:0071816, P:tail-anchored membrane protein insertion into ER membrane	GO:0005737, C:cytoplasm;GO:0005769, C:early endosome;GO:0031901, C:early endosome membrane;GO:0072546, C:EMC complex;GO:0005789, C:endoplasmic reticulum membrane;GO:0005794, C:Golgi apparatus;GO:0000139, C:Golgi membrane;GO:0016020, C:membrane;GO:0005886, C:plasma membrane	GO:0015087, F:cobalt ion transmembrane transporter activity;GO:0015093, F:ferrous iron transmembrane transporter activity;GO:0022890, F:inorganic cation transmembrane transporter activity;GO:0015095, F:magnesium ion transmembrane transporter activity;GO:0032977, F:membrane insertase activity	PF10270	MMgT	K23566	membrane magnesium transporter 1							GO:0006824;GO:0006825;GO:0006826;GO:0015693;GO:0006812;GO:0045050;GO:0071816;GO:0005737;GO:0005769;GO:0031901;GO:0072546;GO:0005789;GO:0005794;GO:0000139;GO:0016020;GO:0005886;GO:0015087;GO:0015093;GO:0022890;GO:0015095;GO:0032977	NotFound	5.54182e-06	1.11078e-05		2.00435	1.00314	None
A6JW85	Cullin-3	RecName: Full=Cullin-3 {ECO:0000256|ARBA:ARBA00069611};	Cul3	301555		Cell projection, cilium, flagellum {ECO:0000256|ARBA:ARBA00004230}. Cytoplasm, cytoskeleton, spindle pole {ECO:0000256|ARBA:ARBA00004647}. Nucleus {ECO:0000256|ARBA:ARBA00004123}.	10116	Rattus norvegicus (Rat).					rno:301555	GO:0006511, P:ubiquitin-dependent protein catabolic process	GO:0031461, C:cullin-RING ubiquitin ligase complex	GO:0031625, F:ubiquitin protein ligase binding	PF00888;PF10557	Cullin;Cullin_Nedd8	K03869	cullin 3	rno04120;rno04340	Ubiquitin mediated proteolysis;Hedgehog signaling pathway	2;3	Genetic Information Processing;Environmental Information Processing	2_3;3_2	Folding, sorting and degradation;Signal transduction	GO:0006511;GO:0031461;GO:0031625	NotFound	1.60968e-05	5.45635e-05		3.3897	1.76116	None
B5DF91	ELAV-like protein 1	RecName: Full=ELAV-like protein 1 {ECO:0000305}; AltName: Full=Hu-antigen R; Short=HuR;	Elavl1	363854	ENSRNOG00000001069.7	Cytoplasm {ECO:0000269|PubMed:18161049}. Nucleus {ECO:0000250|UniProtKB:Q15717}. Cytoplasm, Stress granule {ECO:0000250|UniProtKB:P70372}. Cytoplasm, P-body {ECO:0000250|UniProtKB:Q15717}. Note=Translocates into the cytoplasm following phosphorylation by MAPKAPK2. Likewise, phosphorylation by PRKCD promotes translocation from the nucleus into the cytoplasm, where it is associated with free and cy…	10116	Rattus norvegicus (Rat).	10116.ENSRNOP00000001415	KOG0145	R-RNO-450520	HuR (ELAVL1) binds and stabilizes mRNA	rno:363854	GO:0070935, P:3'-UTR-mediated mRNA stabilization;GO:0008283, P:cell population proliferation;GO:0000512, P:lncRNA-mediated post-transcriptional gene silencing;GO:0061157, P:mRNA destabilization;GO:0048255, P:mRNA stabilization;GO:0060965, P:negative regulation of miRNA-mediated gene silencing;GO:0045772, P:positive regulation of autophagosome size;GO:0010508, P:positive regulation of autophagy;GO…	GO:0005737, C:cytoplasm;GO:0010494, C:cytoplasmic stress granule;GO:0031410, C:cytoplasmic vesicle;GO:0005829, C:cytosol;GO:0005783, C:endoplasmic reticulum;GO:0098978, C:glutamatergic synapse;GO:0005654, C:nucleoplasm;GO:0005634, C:nucleus;GO:0000932, C:P-body;GO:0098794, C:postsynapse;GO:1990904, C:ribonucleoprotein complex;GO:0016528, C:sarcoplasm	GO:0003725, F:double-stranded RNA binding;GO:0106222, F:lncRNA binding;GO:0035198, F:miRNA binding;GO:0035925, F:mRNA 3'-UTR AU-rich region binding;GO:0003730, F:mRNA 3'-UTR binding;GO:0003729, F:mRNA binding;GO:0042803, F:protein homodimerization activity;GO:0019901, F:protein kinase binding;GO:0003723, F:RNA binding	PF00076	RRM_1	K13088	ELAV-like protein 1	rno04152;rno04657	AMPK signaling pathway;IL-17 signaling pathway	3;5	Environmental Information Processing;Organismal Systems	3_2;5_1	Signal transduction;Immune system	GO:0070935;GO:0008283;GO:0000512;GO:0061157;GO:0048255;GO:0060965;GO:0045772;GO:0010508;GO:0032930;GO:0045727;GO:0016441;GO:0051260;GO:0006606;GO:2000036;GO:0009749;GO:0005737;GO:0010494;GO:0031410;GO:0005829;GO:0005783;GO:0098978;GO:0005654;GO:0005634;GO:0000932;GO:0098794;GO:1990904;GO:0016528;GO:0003725;GO:0106222;GO:0035198;GO:0035925;GO:0003730;GO:0003729;GO:0042803;GO:0019901;GO:0003723	NotFound	0.000274795	0.00028164		1.02491	0.0354968	None
B5DF93	Protein PAT1 homolog 1	RecName: Full=Protein PAT1 homolog 1; AltName: Full=PAT1-like protein 1; AltName: Full=Protein PAT1 homolog b; Short=Pat1b;	Patl1	361736	ENSRNOG00000021052.8	Cytoplasm, P-body {ECO:0000250|UniProtKB:Q86TB9}. Nucleus {ECO:0000250|UniProtKB:Q86TB9}. Nucleus, PML body {ECO:0000250|UniProtKB:Q86TB9}. Nucleus speckle {ECO:0000250|UniProtKB:Q86TB9}. Note=Predominantly cytoplasmic. Shuttles between the nucleus and the cytoplasm in a CRM1-dependent manner. Enriched in splicing speckles. Localization to nuclear foci and speckles requires active transcription. …	10116	Rattus norvegicus (Rat).	10116.ENSRNOP00000059542	KOG4592	R-RNO-430039	mRNA decay by 5' to 3' exoribonuclease	rno:361736	GO:0000290, P:deadenylation-dependent decapping of nuclear-transcribed mRNA;GO:0033962, P:P-body assembly	GO:0030014, C:CCR4-NOT complex;GO:0005829, C:cytosol;GO:0016607, C:nuclear speck;GO:0000932, C:P-body;GO:0016605, C:PML body	GO:0034046, F:poly(G) binding;GO:0008266, F:poly(U) RNA binding;GO:0003723, F:RNA binding	PF09770	PAT1	K12617	DNA topoisomerase 2-associated protein PAT1	rno03018	RNA degradation	2	Genetic Information Processing	2_3	Folding, sorting and degradation	GO:0000290;GO:0033962;GO:0030014;GO:0005829;GO:0016607;GO:0000932;GO:0016605;GO:0034046;GO:0008266;GO:0003723	NotFound	3.76097e-07	5.92917e-06		15.765	3.97866	Up
B5DFC8	Eukaryotic translation initiation factor 3 subunit C	RecName: Full=Eukaryotic translation initiation factor 3 subunit C {ECO:0000255|HAMAP-Rule:MF_03002}; Short=eIF3c {ECO:0000255|HAMAP-Rule:MF_03002}; AltName: Full=Eukaryotic translation initiation factor 3 subunit 8 {ECO:0000255|HAMAP-Rule:MF_03002}; AltName: Full=eIF3 p110 {ECO:0000255|HAMAP-Rule:MF_03002};	Eif3c	293484	ENSRNOG00000018761.7	Cytoplasm {ECO:0000255|HAMAP-Rule:MF_03002}.	10116	Rattus norvegicus (Rat).	10116.ENSRNOP00000025782	KOG1076	R-RNO-156827;R-RNO-72649;R-RNO-72689;R-RNO-72695;R-RNO-72702	L13a-mediated translational silencing of Ceruloplasmin expression;Translation initiation complex formation;Formation of a pool of free 40S subunits;Formation of the ternary complex, and subsequently, the 43S complex;Ribosomal scanning and start codon recognition	rno:293484	GO:0001732, P:formation of cytoplasmic translation initiation complex;GO:0045727, P:positive regulation of translation;GO:0006413, P:translational initiation	GO:0016282, C:eukaryotic 43S preinitiation complex;GO:0033290, C:eukaryotic 48S preinitiation complex;GO:0005852, C:eukaryotic translation initiation factor 3 complex;GO:0071541, C:eukaryotic translation initiation factor 3 complex, eIF3m	GO:0043022, F:ribosome binding;GO:0003723, F:RNA binding;GO:0003743, F:translation initiation factor activity;GO:0031369, F:translation initiation factor binding	PF05470;PF01399	eIF-3c_N;PCI	K03252	translation initiation factor 3 subunit C							GO:0001732;GO:0045727;GO:0006413;GO:0016282;GO:0033290;GO:0005852;GO:0071541;GO:0043022;GO:0003723;GO:0003743;GO:0031369	NotFound	0.00039564	0.000681655		1.72292	0.784854	None
B5DFN2	S-adenosylhomocysteine hydrolase-like protein 1	RecName: Full=S-adenosylhomocysteine hydrolase-like protein 1; AltName: Full=IP3R-binding protein released with inositol 1,4,5-trisphosphate; AltName: Full=Putative adenosylhomocysteinase 2; AltName: Full=S-adenosyl-L-homocysteine hydrolase 2; Short=AdoHcyase 2;	Ahcyl1	362013		Endoplasmic reticulum {ECO:0000250|UniProtKB:Q80SW1}. Cytoplasm, cytosol {ECO:0000269|PubMed:20584908}. Apical cell membrane {ECO:0000269|PubMed:20584908}; Peripheral membrane protein {ECO:0000305}. Microsome {ECO:0000250|UniProtKB:Q80SW1}. Note=Localizes to mitochondria-associated endoplasmic reticulum membranes (MAMs) (By similarity). Localization to MAMs is greatly reduced under apoptotic stre…	10116	Rattus norvegicus (Rat).	10116.ENSRNOP00000072856	KOG1370	R-RNO-5578775	Ion homeostasis	rno:362013	GO:0038166, P:angiotensin-activated signaling pathway;GO:0006915, P:apoptotic process;GO:0042045, P:epithelial fluid transport;GO:1990456, P:mitochondrion-endoplasmic reticulum membrane tethering;GO:0006730, P:one-carbon metabolic process;GO:0010765, P:positive regulation of sodium ion transport;GO:0006611, P:protein export from nucleus;GO:0044070, P:regulation of monoatomic anion transport;GO:00…	GO:0016324, C:apical plasma membrane;GO:0005737, C:cytoplasm;GO:0005829, C:cytosol;GO:0005783, C:endoplasmic reticulum;GO:0043231, C:intracellular membrane-bounded organelle;GO:0044233, C:mitochondria-associated endoplasmic reticulum membrane contact site	GO:0030234, F:enzyme regulator activity;GO:0042802, F:identical protein binding;GO:0003723, F:RNA binding	PF05221;PF00670	AdoHcyase;AdoHcyase_NAD	K01251	adenosylhomocysteinase [EC:3.13.2.1]	rno00270;rno00670;rno01100	Cysteine and methionine metabolism;One carbon pool by folate;Metabolic pathways	1;1;1	Metabolism;Metabolism;Metabolism	1_5;1_8;1_0	Amino acid metabolism;Metabolism of cofactors and vitamins;Global and overview maps	GO:0038166;GO:0006915;GO:0042045;GO:1990456;GO:0006730;GO:0010765;GO:0006611;GO:0044070;GO:0031440;GO:0051592;GO:0033353;GO:0016324;GO:0005737;GO:0005829;GO:0005783;GO:0043231;GO:0044233;GO:0030234;GO:0042802;GO:0003723	NotFound	7.35922e-05	3.67305e-05		0.499109	-1.00257	None
D2XV59	GTP-binding protein 1	RecName: Full=GTP-binding protein 1;	Gtpbp1	300077	ENSRNOG00000014634.7	Cytoplasm {ECO:0000269|PubMed:21515746}.	10116	Rattus norvegicus (Rat).	10116.ENSRNOP00000039165	KOG0463			rno:300077	GO:0002181, P:cytoplasmic translation;GO:0046039, P:GTP metabolic process;GO:0061014, P:positive regulation of mRNA catabolic process;GO:0006414, P:translational elongation	GO:0000177, C:cytoplasmic exosome (RNase complex);GO:0005829, C:cytosol	GO:1904678, F:alpha-aminoacyl-tRNA binding;GO:0005525, F:GTP binding;GO:0003924, F:GTPase activity;GO:0003746, F:translation elongation factor activity;GO:0000049, F:tRNA binding	PF00009;PF03144	GTP_EFTU;GTP_EFTU_D2	K24887	GTP-binding protein 1							GO:0002181;GO:0046039;GO:0061014;GO:0006414;GO:0000177;GO:0005829;GO:1904678;GO:0005525;GO:0003924;GO:0003746;GO:0000049	NotFound	6.93412e-05	8.6822e-05		1.2521	0.324348	None
D3Z9Z9	SWI/SNF-related matrix-associated actin-dependent regulator of chromatin subfamily A containing DEAD/H box 1	RecName: Full=SWI/SNF-related matrix-associated actin-dependent regulator of chromatin subfamily A containing DEAD/H box 1; EC=3.6.4.12;	Smarcad1	312398	ENSRNOG00000006391.4	Nucleus {ECO:0000250|UniProtKB:Q9H4L7}. Chromosome {ECO:0000250|UniProtKB:Q9H4L7}. Note=Colocalizes with PCNA at replication forks during S phase. Recruited to double-strand breaks (DSBs) sites of DNA damage. {ECO:0000250|UniProtKB:Q9H4L7}.	10116	Rattus norvegicus (Rat).	10116.ENSRNOP00000008585	KOG0389			rno:312398	GO:0006338, P:chromatin remodeling;GO:0051304, P:chromosome separation;GO:0000729, P:DNA double-strand break processing;GO:0045944, P:positive regulation of transcription by RNA polymerase II;GO:0000018, P:regulation of DNA recombination	GO:0000785, C:chromatin;GO:0000792, C:heterochromatin;GO:0043596, C:nuclear replication fork;GO:0005654, C:nucleoplasm;GO:0005634, C:nucleus;GO:0035861, C:site of double-strand break	GO:0005524, F:ATP binding;GO:0016887, F:ATP hydrolysis activity;GO:0140658, F:ATP-dependent chromatin remodeler activity;GO:0003682, F:chromatin binding;GO:0003677, F:DNA binding;GO:0004386, F:helicase activity;GO:0140750, F:nucleosome array spacer activity;GO:0043130, F:ubiquitin binding	PF00271;PF00176	Helicase_C;SNF2-rel_dom	K14439	SWI/SNF-related matrix-associated actin-dependent regulator of chromatin subfamily A containing DEAD/H box 1 [EC:5.6.2.-]	rno04550	Signaling pathways regulating pluripotency of stem cells	4	Cellular Processes	4_3	Cellular community - eukaryotes	GO:0006338;GO:0051304;GO:0000729;GO:0045944;GO:0000018;GO:0000785;GO:0000792;GO:0043596;GO:0005654;GO:0005634;GO:0035861;GO:0005524;GO:0016887;GO:0140658;GO:0003682;GO:0003677;GO:0004386;GO:0140750;GO:0043130	NotFound	5.13625e-06	4.61413e-06		0.898345	-0.154658	None
D3ZAA9	MAGUK p55 subfamily member 2	RecName: Full=MAGUK p55 subfamily member 2; AltName: Full=Protein MPP2;	Mpp2	85275	ENSRNOG00000059683.2	Cell projection, dendrite {ECO:0000250|UniProtKB:Q9WV34}. Postsynaptic density {ECO:0000269|PubMed:27756895}. Cytoplasm, cytoskeleton {ECO:0000250|UniProtKB:Q14168}. Membrane {ECO:0000250|UniProtKB:Q14168}. Note=Prominently expressed in the postsynaptic densities of dendritic spines, is also detected in dendritic shafts. {ECO:0000250|UniProtKB:Q9WV34}.	10116	Rattus norvegicus (Rat).	10116.ENSRNOP00000073193	KOG0609			rno:85275	GO:0060079, P:excitatory postsynaptic potential;GO:0060291, P:long-term synaptic potentiation;GO:0051260, P:protein homooligomerization	GO:0005911, C:cell-cell junction;GO:0005737, C:cytoplasm;GO:0005856, C:cytoskeleton;GO:0032590, C:dendrite membrane;GO:0043198, C:dendritic shaft;GO:0043197, C:dendritic spine;GO:0098978, C:glutamatergic synapse;GO:0005886, C:plasma membrane;GO:0014069, C:postsynaptic density;GO:0098839, C:postsynaptic density membrane;GO:0098685, C:Schaffer collateral - CA1 synapse	GO:0030165, F:PDZ domain binding;GO:0098919, F:structural constituent of postsynaptic density;GO:0044325, F:transmembrane transporter binding	PF00625;PF02828;PF00595;PF07653	Guanylate_kin;L27;PDZ;SH3_2	K24048	MAGUK p55 subfamily member 2/6							GO:0060079;GO:0060291;GO:0051260;GO:0005911;GO:0005737;GO:0005856;GO:0032590;GO:0043198;GO:0043197;GO:0098978;GO:0005886;GO:0014069;GO:0098839;GO:0098685;GO:0030165;GO:0098919;GO:0044325	NotFound	3.76097e-07	1.60917e-05		42.786	5.41907	Up
D3ZAF6	ATP synthase F(0) complex subunit f, mitochondrial	RecName: Full=ATP synthase F(0) complex subunit f, mitochondrial {ECO:0000305}; AltName: Full=ATP synthase membrane subunit f {ECO:0000305};	Atp5mf	690441		Mitochondrion {ECO:0000250}. Mitochondrion inner membrane {ECO:0000305}; Single-pass membrane protein {ECO:0000305}.	10116	Rattus norvegicus (Rat).	10116.ENSRNOP00000029426	KOG4092	R-RNO-163210;R-RNO-8949613	Formation of ATP by chemiosmotic coupling;Cristae formation	rno:690441	GO:0042776, P:proton motive force-driven mitochondrial ATP synthesis;GO:1902600, P:proton transmembrane transport	GO:0005743, C:mitochondrial inner membrane;GO:0045259, C:proton-transporting ATP synthase complex		PF10206	WRW	K02130	F-type H+-transporting ATPase subunit f	rno00190;rno01100;rno04714	Oxidative phosphorylation;Metabolic pathways;Thermogenesis	1;1;5	Metabolism;Metabolism;Organismal Systems	1_2;1_0;5_10	Energy metabolism;Global and overview maps;Environmental adaptation	GO:0042776;GO:1902600;GO:0005743;GO:0045259	NotFound	0.000130045	0.000158587		1.21947	0.286257	None
A6IK82	phosphatidylserine decarboxylase	RecName: Full=phosphatidylserine decarboxylase {ECO:0000256|ARBA:ARBA00012243}; EC=4.1.1.65 {ECO:0000256|ARBA:ARBA00012243};	Pisd			Lipid droplet {ECO:0000256|ARBA:ARBA00004502}.	10116	Rattus norvegicus (Rat).						GO:0008654, P:phospholipid biosynthetic process	GO:0005811, C:lipid droplet	GO:0004609, F:phosphatidylserine decarboxylase activity	PF02666	PS_Dcarbxylase									GO:0008654;GO:0005811;GO:0004609	NotFound	5.35958e-06	3.54356e-07		0.0661164	-3.91885	Down
D3ZBE5	Serine/threonine-protein kinase Nek7	RecName: Full=Serine/threonine-protein kinase Nek7 {ECO:0000305|PubMed:11516946}; EC=2.7.11.34 {ECO:0000269|PubMed:11516946}; AltName: Full=Never in mitosis A-related kinase 7 {ECO:0000303|PubMed:11516946}; Short=NimA-related protein kinase 7 {ECO:0000303|PubMed:11516946};	Nek7	360850	ENSRNOG00000000657.8	Nucleus {ECO:0000250|UniProtKB:Q8TDX7}. Cytoplasm {ECO:0000250|UniProtKB:Q8TDX7}. Cytoplasm, cytoskeleton, spindle pole {ECO:0000250|UniProtKB:Q8TDX7}. Cytoplasm, cytoskeleton, microtubule organizing center, centrosome {ECO:0000250|UniProtKB:Q8TDX7}. Note=Present at centrosome throughout the cell cycle. Also detected at spindle midzone of the anaphase cells and eventually concentrates at the midb…	10116	Rattus norvegicus (Rat).	10116.ENSRNOP00000069169	KOG0591			rno:360850	GO:0035865, P:cellular response to potassium ion;GO:1900227, P:positive regulation of NLRP3 inflammasome complex assembly;GO:0032206, P:positive regulation of telomere maintenance;GO:0006468, P:protein phosphorylation;GO:0007346, P:regulation of mitotic cell cycle	GO:0005813, C:centrosome;GO:0005737, C:cytoplasm;GO:0005815, C:microtubule organizing center;GO:0005634, C:nucleus;GO:0000922, C:spindle pole	GO:0005524, F:ATP binding;GO:0046872, F:metal ion binding;GO:0140677, F:molecular function activator activity;GO:0106310, F:protein serine kinase activity;GO:0004674, F:protein serine/threonine kinase activity	PF00069	Pkinase	K20876	serine/threonine-protein kinase Nek7 [EC:2.7.11.34]	rno04621	NOD-like receptor signaling pathway	5	Organismal Systems	5_1	Immune system	GO:0035865;GO:1900227;GO:0032206;GO:0006468;GO:0007346;GO:0005813;GO:0005737;GO:0005815;GO:0005634;GO:0000922;GO:0005524;GO:0046872;GO:0140677;GO:0106310;GO:0004674	NotFound	3.88552e-05	3.6074e-05		0.928423	-0.107146	None
D3ZC96	Tetratricopeptide repeat protein 39B	RecName: Full=Tetratricopeptide repeat protein 39B; Short=TPR repeat protein 39B;	Ttc39b	298186			10116	Rattus norvegicus (Rat).	10116.ENSRNOP00000055409	KOG3783			rno:298186	GO:0042632, P:cholesterol homeostasis;GO:0006629, P:lipid metabolic process;GO:0010887, P:negative regulation of cholesterol storage;GO:0010874, P:regulation of cholesterol efflux;GO:0090181, P:regulation of cholesterol metabolic process			PF10300	Iml2-TPR_39	K24943	tetratricopeptide repeat protein 39							GO:0042632;GO:0006629;GO:0010887;GO:0010874;GO:0090181	NotFound	2.60739e-06	2.98166e-06		1.14354	0.193508	None
A6HD02	RCG63495	SubName: Full=RCG63495 {ECO:0000313|EMBL:EDM03907.1}; Flags: Fragment;	Snrpc			Nucleus {ECO:0000256|ARBA:ARBA00004123}.	10116	Rattus norvegicus (Rat).						GO:0000395, P:mRNA 5'-splice site recognition	GO:0005685, C:U1 snRNP	GO:0030627, F:pre-mRNA 5'-splice site binding;GO:0008270, F:zinc ion binding	PF06220	zf-U1									GO:0000395;GO:0005685;GO:0030627;GO:0008270	NotFound	0.000107824	0.000129539		1.20139	0.264706	None
A6IUI3	DNA helicase	RecName: Full=DNA helicase {ECO:0000256|ARBA:ARBA00012551}; EC=3.6.4.12 {ECO:0000256|ARBA:ARBA00012551};				Nucleus {ECO:0000256|ARBA:ARBA00004123}.	10116	Rattus norvegicus (Rat).						GO:0006338, P:chromatin remodeling	GO:0005634, C:nucleus	GO:0005524, F:ATP binding;GO:0003677, F:DNA binding;GO:0004386, F:helicase activity;GO:0016787, F:hydrolase activity;GO:0008270, F:zinc ion binding	PF08074;PF06461;PF00385;PF06465;PF00271;PF00628;PF00176	CHDCT2;CHDII_SANT-like;Chromo;DUF1087;Helicase_C;PHD;SNF2-rel_dom									GO:0006338;GO:0005634;GO:0005524;GO:0003677;GO:0004386;GO:0016787;GO:0008270	NotFound	9.32624e-06	3.54356e-07		0.0379955	-4.71803	Down
D3ZDK7	Glycerol-3-phosphate phosphatase	RecName: Full=Glycerol-3-phosphate phosphatase {ECO:0000305}; Short=G3PP {ECO:0000303|PubMed:26755581}; EC=3.1.3.21 {ECO:0000269|PubMed:26755581}; AltName: Full=Aspartate-based ubiquitous Mg(2+)-dependent phosphatase {ECO:0000303|PubMed:26755581}; Short=AUM {ECO:0000303|PubMed:26755581}; EC=3.1.3.48 {ECO:0000250|UniProtKB:Q8CHP8}; AltName: Full=Phosphoglycolate phosphatase {ECO:0000303|PubMed:267…	Pgp	287115			10116	Rattus norvegicus (Rat).	10116.ENSRNOP00000012720	KOG2882			rno:287115	GO:0006114, P:glycerol biosynthetic process;GO:0006650, P:glycerophospholipid metabolic process;GO:0045721, P:negative regulation of gluconeogenesis	GO:0005737, C:cytoplasm;GO:0005829, C:cytosol	GO:0043262, F:ADP phosphatase activity;GO:0000121, F:glycerol-1-phosphatase activity;GO:0043136, F:glycerol-3-phosphatase activity;GO:0000287, F:magnesium ion binding;GO:0008967, F:phosphoglycolate phosphatase activity;GO:0004725, F:protein tyrosine phosphatase activity	PF13344;PF13242	Hydrolase_6;Hydrolase_like	K19269	phosphoglycolate phosphatase [EC:3.1.3.18 3.1.3.48]	rno00630;rno01100;rno01200	Glyoxylate and dicarboxylate metabolism;Metabolic pathways;Carbon metabolism	1;1;1	Metabolism;Metabolism;Metabolism	1_1;1_0;1_0	Carbohydrate metabolism;Global and overview maps;Global and overview maps	GO:0006114;GO:0006650;GO:0045721;GO:0005737;GO:0005829;GO:0043262;GO:0000121;GO:0043136;GO:0000287;GO:0008967;GO:0004725	NotFound	1.5916e-05	2.44566e-05		1.53661	0.619747	None
D3ZEF4	Cullin-7	RecName: Full=Cullin-7 {ECO:0000250|UniProtKB:Q8VE73}; Short=CUL-7 {ECO:0000250|UniProtKB:Q8VE73};	Cul7			Cytoplasm {ECO:0000269|PubMed:21572988}. Cytoplasm, cytoskeleton, microtubule organizing center, centrosome {ECO:0000250}. Cytoplasm, perinuclear region {ECO:0000269|PubMed:21572988}. Golgi apparatus {ECO:0000269|PubMed:21572988}. Note=During mitosis, localizes to the mitotic apparatus. CCDC8 is required for centrosomal location (By similarity). Colocalizes with FBXW8 at the Golgi apparatus in ne…	10116	Rattus norvegicus (Rat).	10116.ENSRNOP00000024266	ENOG502RDJD	R-RNO-8951664;R-RNO-983168	Neddylation;Antigen processing: Ubiquitination & Proteasome degradation		GO:0001837, P:epithelial to mesenchymal transition;GO:0007030, P:Golgi organization;GO:0000226, P:microtubule cytoskeleton organization;GO:0000281, P:mitotic cytokinesis;GO:0046627, P:negative regulation of insulin receptor signaling pathway;GO:0001890, P:placenta development;GO:0050775, P:positive regulation of dendrite morphogenesis;GO:0016567, P:protein ubiquitination;GO:0007088, P:regulation …	GO:1990393, C:3M complex;GO:0005813, C:centrosome;GO:0031467, C:Cul7-RING ubiquitin ligase complex;GO:0005737, C:cytoplasm;GO:0005794, C:Golgi apparatus;GO:0048471, C:perinuclear region of cytoplasm	GO:0160072, F:ubiquitin ligase complex scaffold activity;GO:0031625, F:ubiquitin protein ligase binding	PF03256;PF24742;PF11515;PF23168;PF00888	ANAPC10;ARM_CUL7_CUL9;Cul7;CUL7_CUL9_N;Cullin									GO:0001837;GO:0007030;GO:0000226;GO:0000281;GO:0046627;GO:0001890;GO:0050775;GO:0016567;GO:0007088;GO:0006511;GO:0001570;GO:1990393;GO:0005813;GO:0031467;GO:0005737;GO:0005794;GO:0048471;GO:0160072;GO:0031625	NotFound	6.66549e-06	3.54356e-07		0.0531628	-4.23344	Down
A6HGZ1	Unconventional myosin-XVIIIa	RecName: Full=Unconventional myosin-XVIIIa {ECO:0000256|ARBA:ARBA00073449};	Myo18a			Cytoplasm, cytoskeleton, microtubule organizing center {ECO:0000256|ARBA:ARBA00004267}. Golgi apparatus, trans-Golgi network {ECO:0000256|ARBA:ARBA00004601}. Golgi outpost {ECO:0000256|ARBA:ARBA00024182}.	10116	Rattus norvegicus (Rat).							GO:0016459, C:myosin complex	GO:0003779, F:actin binding;GO:0005524, F:ATP binding;GO:0003774, F:cytoskeletal motor activity	PF00063;PF01576;PF00595;PF24556	Myosin_head;Myosin_tail_1;PDZ;SH3_Myosin-XVIIIa									GO:0016459;GO:0003779;GO:0005524;GO:0003774	NotFound	3.19843e-05	1.46144e-05		0.456925	-1.12997	None
Q9Z1J7	Amino acid transporter	RecName: Full=Amino acid transporter {ECO:0000256|RuleBase:RU361216};	Slc1a5	292657	ENSRNOG00000015948.9	Cell membrane {ECO:0000256|ARBA:ARBA00004651}; Multi-pass membrane protein {ECO:0000256|ARBA:ARBA00004651}. Melanosome {ECO:0000256|ARBA:ARBA00004223}. Membrane {ECO:0000256|RuleBase:RU361216}; Multi-pass membrane protein {ECO:0000256|RuleBase:RU361216}.	10116	Rattus norvegicus (Rat).		KOG3787			rno:292657	GO:0140009, P:L-aspartate import across plasma membrane	GO:0042470, C:melanosome;GO:0005886, C:plasma membrane	GO:0015297, F:antiporter activity;GO:0015183, F:L-aspartate transmembrane transporter activity;GO:0046872, F:metal ion binding;GO:0015293, F:symporter activity	PF00375	SDF	K05616	solute carrier family 1 (neutral amino acid transporter), member 5	rno04974;rno05230	Protein digestion and absorption;Central carbon metabolism in cancer	5;6	Organismal Systems;Human Diseases	5_4;6_1	Digestive system;Cancer: overview	GO:0140009;GO:0042470;GO:0005886;GO:0015297;GO:0015183;GO:0046872;GO:0015293	NotFound	8.07712e-05	9.95418e-05		1.23239	0.301461	None
D3ZKD3	RNA demethylase ALKBH5	RecName: Full=RNA demethylase ALKBH5; EC=1.14.11.53 {ECO:0000250|UniProtKB:Q6P6C2}; AltName: Full=Alkylated DNA repair protein alkB homolog 5; AltName: Full=Alpha-ketoglutarate-dependent dioxygenase alkB homolog 5;	Alkbh5	303193	ENSRNOG00000028341.6	Nucleus speckle {ECO:0000250|UniProtKB:Q6P6C2}. Note=Promotes formation and localizes to paraspeckles, a nuclear membraneless organelle. {ECO:0000250|UniProtKB:Q6P6C2}.	10116	Rattus norvegicus (Rat).	10116.ENSRNOP00000034155	KOG4176	R-RNO-73943	Reversal of alkylation damage by DNA dioxygenases	rno:303193	GO:0030154, P:cell differentiation;GO:0046630, P:gamma-delta T cell proliferation;GO:0140694, P:membraneless organelle assembly;GO:0061157, P:mRNA destabilization;GO:0006397, P:mRNA processing;GO:0010793, P:regulation of mRNA export from nucleus;GO:0050684, P:regulation of mRNA processing;GO:0043488, P:regulation of mRNA stability;GO:0006417, P:regulation of translation;GO:0001666, P:response to …	GO:0005829, C:cytosol;GO:0005794, C:Golgi apparatus;GO:0016607, C:nuclear speck;GO:0005634, C:nucleus;GO:0042382, C:paraspeckles	GO:0016706, F:2-oxoglutarate-dependent dioxygenase activity;GO:0046872, F:metal ion binding;GO:0140693, F:molecular condensate scaffold activity;GO:1990931, F:mRNA N6-methyladenosine dioxygenase activity;GO:0035515, F:oxidative RNA demethylase activity	PF13532	2OG-FeII_Oxy_2	K10767	mRNA N6-methyladenine demethylase [EC:1.14.11.53]							GO:0030154;GO:0046630;GO:0140694;GO:0061157;GO:0006397;GO:0010793;GO:0050684;GO:0043488;GO:0006417;GO:0001666;GO:0007283;GO:0005829;GO:0005794;GO:0016607;GO:0005634;GO:0042382;GO:0016706;GO:0046872;GO:0140693;GO:1990931;GO:0035515	NotFound	1.7814e-05	1.49631e-05		0.839967	-0.251596	None
D3ZKF5	Serine protease HTR4	RecName: Full=Serine protease HTR4; EC=3.4.21.-; AltName: Full=High-temperature requirement factor A4; Flags: Precursor;	Htra4	306564	ENSRNOG00000061160.2	Secreted {ECO:0000250}.	10116	Rattus norvegicus (Rat).	10116.ENSRNOP00000070978	ENOG502RMZV			rno:306564	GO:0043065, P:positive regulation of apoptotic process;GO:0012501, P:programmed cell death;GO:0006508, P:proteolysis	GO:0005576, C:extracellular region	GO:0004175, F:endopeptidase activity;GO:0042802, F:identical protein binding;GO:0004252, F:serine-type endopeptidase activity	PF00219;PF07648;PF17820;PF13365	IGFBP;Kazal_2;PDZ_6;Trypsin_2	K08786	HtrA serine peptidase 4 [EC:3.4.21.-]							GO:0043065;GO:0012501;GO:0006508;GO:0005576;GO:0004175;GO:0042802;GO:0004252	NotFound	0.000183637	0.000107547		0.585647	-0.771896	None
D3ZKT0	Phosphatidate cytidylyltransferase, mitochondrial	RecName: Full=Phosphatidate cytidylyltransferase, mitochondrial; EC=2.7.7.41 {ECO:0000269|PubMed:29253589}; AltName: Full=CDP-diacylglycerol synthase; Short=CDP-DAG synthase; AltName: Full=Mitochondrial translocator assembly and maintenance protein 41 homolog; Short=TAM41;	Tamm41	362419	ENSRNOG00000007874.6	Mitochondrion inner membrane {ECO:0000269|PubMed:29253589}; Peripheral membrane protein {ECO:0000269|PubMed:29253589}; Matrix side {ECO:0000250|UniProtKB:P53230}.	10116	Rattus norvegicus (Rat).	10116.ENSRNOP00000010397	KOG2986			rno:362419	GO:0032049, P:cardiolipin biosynthetic process;GO:0016024, P:CDP-diacylglycerol biosynthetic process	GO:0005743, C:mitochondrial inner membrane;GO:0005739, C:mitochondrion	GO:0004605, F:phosphatidate cytidylyltransferase activity	PF09139	Tam41_Mmp37	K17807	mitochondrial translocator assembly and maintenance protein 41							GO:0032049;GO:0016024;GO:0005743;GO:0005739;GO:0004605	NotFound	3.03652e-05	5.56944e-05		1.83415	0.875111	None
D3ZLZ7	Inosine-5'-monophosphate dehydrogenase 1	RecName: Full=Inosine-5'-monophosphate dehydrogenase 1 {ECO:0000255|HAMAP-Rule:MF_03156}; Short=IMP dehydrogenase 1 {ECO:0000255|HAMAP-Rule:MF_03156}; Short=IMPD 1 {ECO:0000255|HAMAP-Rule:MF_03156}; Short=IMPDH 1 {ECO:0000255|HAMAP-Rule:MF_03156}; EC=1.1.1.205 {ECO:0000255|HAMAP-Rule:MF_03156};	Impdh1	362329		Cytoplasm {ECO:0000255|HAMAP-Rule:MF_03156}. Nucleus {ECO:0000255|HAMAP-Rule:MF_03156}.	10116	Rattus norvegicus (Rat).	10116.ENSRNOP00000027173	KOG2550	R-RNO-6798695;R-RNO-73817;R-RNO-9748787	Neutrophil degranulation;Purine ribonucleoside monophosphate biosynthesis;Azathioprine ADME		GO:0097294, P:'de novo' XMP biosynthetic process;GO:0006177, P:GMP biosynthetic process;GO:0006183, P:GTP biosynthetic process;GO:0046651, P:lymphocyte proliferation;GO:0006164, P:purine nucleotide biosynthetic process;GO:0060041, P:retina development in camera-type eye	GO:0005737, C:cytoplasm;GO:0005634, C:nucleus	GO:0003677, F:DNA binding;GO:0003938, F:IMP dehydrogenase activity;GO:0046872, F:metal ion binding;GO:0003676, F:nucleic acid binding;GO:0000166, F:nucleotide binding	PF00571;PF00478	CBS;IMPDH									GO:0097294;GO:0006177;GO:0006183;GO:0046651;GO:0006164;GO:0060041;GO:0005737;GO:0005634;GO:0003677;GO:0003938;GO:0046872;GO:0003676;GO:0000166	NotFound	0.000105647	0.000163235		1.5451	0.627702	None
A6JHP1	Cytosolic purine 5'-nucleotidase	RecName: Full=Cytosolic purine 5'-nucleotidase {ECO:0000256|ARBA:ARBA00040391}; EC=2.7.1.77 {ECO:0000256|ARBA:ARBA00038866}; EC=3.1.3.5 {ECO:0000256|ARBA:ARBA00012643}; EC=3.1.3.99 {ECO:0000256|ARBA:ARBA00012894}; AltName: Full=Cytosolic nucleoside phosphotransferase 5'N {ECO:0000256|ARBA:ARBA00042328};	Nt5c2	100363253		Cytoplasm, cytosol {ECO:0000256|ARBA:ARBA00004514}.	10116	Rattus norvegicus (Rat).						GO:0046037, P:GMP metabolic process	GO:0005829, C:cytosol	GO:0008253, F:5'-nucleotidase activity;GO:0005524, F:ATP binding;GO:0046872, F:metal ion binding;GO:0016740, F:transferase activity	PF05761	5_nucleotid									GO:0046037;GO:0005829;GO:0008253;GO:0005524;GO:0046872;GO:0016740	NotFound	1.51784e-05	3.58767e-05		2.36367	1.24103	None
D3ZN95	Host cell factor 1	RecName: Full=Host cell factor 1 {ECO:0000303|PubMed:21909281}; Short=HCF {ECO:0000250|UniProtKB:P51610}; Short=HCF-1 {ECO:0000303|PubMed:21909281}; AltName: Full=C1 factor {ECO:0000250|UniProtKB:P51610}; Contains: RecName: Full=HCF N-terminal chain 1 {ECO:0000250|UniProtKB:P51610}; Contains: RecName: Full=HCF N-terminal chain 2 {ECO:0000250|UniProtKB:P51610}; Contains: RecName: Full=HCF N-termin…	Hcfc1			Cytoplasm {ECO:0000250|UniProtKB:P51610}. Nucleus {ECO:0000250|UniProtKB:P51610}. Note=HCFC1R1 modulates its subcellular localization and overexpression of HCFC1R1 leads to accumulation of HCFC1 in the cytoplasm. Non-processed HCFC1 associates with chromatin. Colocalizes with CREB3 and CANX in the ER. {ECO:0000250|UniProtKB:P51610}.	10116	Rattus norvegicus (Rat).	10116.ENSRNOP00000073793	KOG4152	R-RNO-3214847;R-RNO-5689603;R-RNO-9772755	HATs acetylate histones;UCH proteinases;Formation of WDR5-containing histone-modifying complexes		GO:0001835, P:blastocyst hatching;GO:0006338, P:chromatin remodeling;GO:0000122, P:negative regulation of transcription by RNA polymerase II;GO:0045893, P:positive regulation of DNA-templated transcription;GO:0010628, P:positive regulation of gene expression;GO:0035774, P:positive regulation of insulin secretion involved in cellular response to glucose stimulus;GO:0045944, P:positive regulation o…	GO:0030424, C:axon;GO:0005737, C:cytoplasm;GO:0030425, C:dendrite;GO:0000123, C:histone acetyltransferase complex;GO:0035097, C:histone methyltransferase complex;GO:0071339, C:MLL1 complex;GO:0044665, C:MLL1/2 complex;GO:0043025, C:neuronal cell body;GO:0044545, C:NSL complex;GO:0000228, C:nuclear chromosome;GO:0005634, C:nucleus;GO:0032991, C:protein-containing complex;GO:0048188, C:Set1C/COMPAS…	GO:0003682, F:chromatin binding;GO:0031490, F:chromatin DNA binding;GO:0140297, F:DNA-binding transcription factor binding;GO:0042802, F:identical protein binding;GO:0030674, F:protein-macromolecule adaptor activity;GO:0000978, F:RNA polymerase II cis-regulatory region sequence-specific DNA binding;GO:0003713, F:transcription coactivator activity	PF13854	Kelch_HCF									GO:0001835;GO:0006338;GO:0000122;GO:0045893;GO:0010628;GO:0035774;GO:0045944;GO:0050821;GO:0006355;GO:0043254;GO:0019046;GO:0030424;GO:0005737;GO:0030425;GO:0000123;GO:0035097;GO:0071339;GO:0044665;GO:0043025;GO:0044545;GO:0000228;GO:0005634;GO:0032991;GO:0048188;GO:0003682;GO:0031490;GO:0140297;GO:0042802;GO:0030674;GO:0000978;GO:0003713	NotFound	8.89873e-05	9.28669e-05		1.0436	0.0615661	None
D3ZQD3	2-oxoglutarate dehydrogenase-like, mitochondrial	RecName: Full=2-oxoglutarate dehydrogenase-like, mitochondrial {ECO:0000303|PubMed:18783430}; EC=1.2.4.2 {ECO:0000305|PubMed:18783430}; AltName: Full=2-oxoglutarate dehydrogenase complex component E1-like {ECO:0000303|PubMed:18783430}; Short=OGDC-E1-like {ECO:0000303|PubMed:18783430}; AltName: Full=Alpha-ketoglutarate dehydrogenase-like; Flags: Precursor;	Ogdhl	290566		Mitochondrion matrix {ECO:0000250|UniProtKB:Q9ULD0}.	10116	Rattus norvegicus (Rat).	10116.ENSRNOP00000027054	KOG0450				GO:0006103, P:2-oxoglutarate metabolic process;GO:0006096, P:glycolytic process;GO:0006099, P:tricarboxylic acid cycle	GO:0005759, C:mitochondrial matrix;GO:0005739, C:mitochondrion;GO:0045252, C:oxoglutarate dehydrogenase complex	GO:0046872, F:metal ion binding;GO:0004591, F:oxoglutarate dehydrogenase (succinyl-transferring) activity;GO:0030976, F:thiamine pyrophosphate binding	PF16078;PF00676;PF16870;PF02779	2-oxogl_dehyd_N;E1_dh;OxoGdeHyase_C;Transket_pyr									GO:0006103;GO:0006096;GO:0006099;GO:0005759;GO:0005739;GO:0045252;GO:0046872;GO:0004591;GO:0030976	NotFound	0.000117168	0.000241929		2.06481	1.04601	None
D3ZSC8	DnaJ homolog subfamily C member 17	RecName: Full=DnaJ homolog subfamily C member 17;	Dnajc17	311329	ENSRNOG00000012368.8	Cytoplasm {ECO:0000269|PubMed:20160132}. Nucleus {ECO:0000269|PubMed:20160132}. Note=Predominantly nuclear. {ECO:0000269|PubMed:20160132}.	10116	Rattus norvegicus (Rat).	10116.ENSRNOP00000016692	KOG0691			rno:311329	GO:0000122, P:negative regulation of transcription by RNA polymerase II;GO:0000390, P:spliceosomal complex disassembly	GO:0005737, C:cytoplasm;GO:0005634, C:nucleus;GO:0005681, C:spliceosomal complex	GO:0003723, F:RNA binding	PF00226	DnaJ	K09537	DnaJ homolog subfamily C member 17							GO:0000122;GO:0000390;GO:0005737;GO:0005634;GO:0005681;GO:0003723	NotFound	3.76097e-07	6.23711e-05		165.838	7.37363	Up
D3ZTQ1	Splicing factor, suppressor of white-apricot homolog	RecName: Full=Splicing factor, suppressor of white-apricot homolog; AltName: Full=Splicing factor, arginine/serine-rich 8; AltName: Full=Suppressor of white apricot protein homolog;	Sfswap	304431	ENSRNOG00000000931.9	Nucleus {ECO:0000305}.	10116	Rattus norvegicus (Rat).	10116.ENSRNOP00000001235	KOG1847				GO:0000380, P:alternative mRNA splicing, via spliceosome;GO:0000395, P:mRNA 5'-splice site recognition;GO:0048025, P:negative regulation of mRNA splicing, via spliceosome	GO:0005634, C:nucleus	GO:0003723, F:RNA binding	PF09750;PF01805	DRY_EERY;Surp									GO:0000380;GO:0000395;GO:0048025;GO:0005634;GO:0003723	NotFound	3.76097e-07	3.26304e-06		8.67606	3.11704	Up
D3ZTX0	Transmembrane emp24 domain-containing protein 7	RecName: Full=Transmembrane emp24 domain-containing protein 7; AltName: Full=p24 family protein gamma-3; Short=p24gamma3; AltName: Full=p27; Flags: Precursor;	Tmed7	252889	ENSRNOG00000003691.6	Endoplasmic reticulum membrane {ECO:0000269|PubMed:9472029}; Single-pass type I membrane protein {ECO:0000269|PubMed:9472029}. Golgi apparatus, cis-Golgi network membrane {ECO:0000269|PubMed:9472029}; Single-pass type I membrane protein {ECO:0000269|PubMed:9472029}. Endoplasmic reticulum-Golgi intermediate compartment membrane {ECO:0000269|PubMed:9472029}; Single- pass type I membrane protein {EC…	10116	Rattus norvegicus (Rat).	10116.ENSRNOP00000004942	KOG1693	R-RNO-6807878;R-RNO-6811434	COPI-mediated anterograde transport;COPI-dependent Golgi-to-ER retrograde traffic	rno:252889	GO:0006888, P:endoplasmic reticulum to Golgi vesicle-mediated transport;GO:0007030, P:Golgi organization;GO:0006886, P:intracellular protein transport	GO:0030663, C:COPI-coated vesicle membrane;GO:0030134, C:COPII-coated ER to Golgi transport vesicle;GO:0005783, C:endoplasmic reticulum;GO:0005789, C:endoplasmic reticulum membrane;GO:0005793, C:endoplasmic reticulum-Golgi intermediate compartment;GO:0033116, C:endoplasmic reticulum-Golgi intermediate compartment membrane;GO:0012507, C:ER to Golgi transport vesicle membrane;GO:0005794, C:Golgi ap…		PF01105	EMP24_GP25L	K20349	p24 family protein gamma-3							GO:0006888;GO:0007030;GO:0006886;GO:0030663;GO:0030134;GO:0005783;GO:0005789;GO:0005793;GO:0033116;GO:0012507;GO:0005794	NotFound	6.61816e-06	6.56781e-05		9.92392	3.31091	Up
D3ZU57	Ribosomal oxygenase 1	RecName: Full=Ribosomal oxygenase 1 {ECO:0000312|RGD:1307704}; AltName: Full=Bifunctional lysine-specific demethylase and histidyl-hydroxylase NO66; EC=1.14.11.27 {ECO:0000250|UniProtKB:Q9JJF3}; EC=1.14.11.79 {ECO:0000250|UniProtKB:Q9JJF3}; AltName: Full=Histone lysine demethylase NO66;	Riox1	314300	ENSRNOG00000010126.6	Nucleus, nucleolus {ECO:0000250|UniProtKB:Q9H6W3}. Nucleus, nucleoplasm {ECO:0000250|UniProtKB:Q9H6W3}. Note=Granular part of nucleoli. Nucleoplasm, nucleoplasmic foci, some of them associated with nucleoli. {ECO:0000250|UniProtKB:Q9H6W3}.	10116	Rattus norvegicus (Rat).	10116.ENSRNOP00000013431	KOG3706	R-RNO-9629569	Protein hydroxylation	rno:314300	GO:0045892, P:negative regulation of DNA-templated transcription;GO:0045668, P:negative regulation of osteoblast differentiation	GO:0005730, C:nucleolus;GO:0005654, C:nucleoplasm;GO:0005634, C:nucleus	GO:0016706, F:2-oxoglutarate-dependent dioxygenase activity;GO:0051864, F:histone H3K36 demethylase activity;GO:0140680, F:histone H3K36me/H3K36me2 demethylase activity;GO:0032453, F:histone H3K4 demethylase activity;GO:0034647, F:histone H3K4me/H3K4me2/H3K4me3 demethylase activity;GO:0005506, F:iron ion binding;GO:0036139, F:peptidyl-histidine dioxygenase activity;GO:0140457, F:protein demethyla…	PF08007;PF21233	JmjC_2;RIOX1_C_WH	K16914	protein-L-histidine (3S)-3-hydroxylase / [histone H3]-trimethyl-L-lysine4/36 demethylase [EC:1.14.11.79 1.14.11.67 1.14.11.69]							GO:0045892;GO:0045668;GO:0005730;GO:0005654;GO:0005634;GO:0016706;GO:0051864;GO:0140680;GO:0032453;GO:0034647;GO:0005506;GO:0036139;GO:0140457	NotFound	1.65721e-05	1.2305e-05		0.742512	-0.429514	None
Q5BJL8	Trafficking protein particle complex 2	SubName: Full=Trafficking protein particle complex 2 {ECO:0000313|EMBL:AAH91429.1}; SubName: Full=Trafficking protein particle complex subunit 2 {ECO:0000313|Ensembl:ENSRNOP00000086382.1};	Trappc2	501550	ENSRNOG00000042276.2	Cytoplasm, perinuclear region {ECO:0000256|ARBA:ARBA00004556}. Endoplasmic reticulum-Golgi intermediate compartment {ECO:0000256|ARBA:ARBA00004399}.	10116	Rattus norvegicus (Rat).	10116.ENSRNOP00000062350	KOG3487	R-RNO-204005;R-RNO-8876198	COPII-mediated vesicle transport;RAB GEFs exchange GTP for GDP on RABs	rno:501550	GO:0006888, P:endoplasmic reticulum to Golgi vesicle-mediated transport;GO:0010628, P:positive regulation of gene expression;GO:0001501, P:skeletal system development	GO:0005737, C:cytoplasm;GO:0005783, C:endoplasmic reticulum;GO:0005640, C:nuclear outer membrane;GO:0005654, C:nucleoplasm;GO:0005634, C:nucleus;GO:0048471, C:perinuclear region of cytoplasm;GO:0030008, C:TRAPP complex	GO:0001222, F:transcription corepressor binding;GO:0140416, F:transcription regulator inhibitor activity;GO:0044325, F:transmembrane transporter binding	PF04628	Sedlin_N	K20301	trafficking protein particle complex subunit 2							GO:0006888;GO:0010628;GO:0001501;GO:0005737;GO:0005783;GO:0005640;GO:0005654;GO:0005634;GO:0048471;GO:0030008;GO:0001222;GO:0140416;GO:0044325	NotFound	1.06396e-05	3.54356e-07		0.0333053	-4.9081	Down
D3ZVK1	DNA helicase MCM8	RecName: Full=DNA helicase MCM8; EC=3.6.4.12 {ECO:0000250|UniProtKB:Q9UJA3}; AltName: Full=Minichromosome maintenance 8;	Mcm8	296178	ENSRNOG00000021272.7	Nucleus {ECO:0000250|UniProtKB:Q9UJA3}. Chromosome {ECO:0000250|UniProtKB:Q9UJA3}. Note=Localizes to nuclear foci. Localizes to double-stranded DNA breaks. Binds chromatin throughout the cell cycle. {ECO:0000250|UniProtKB:Q9UJA3}.	10116	Rattus norvegicus (Rat).	10116.ENSRNOP00000028898	KOG0480	R-RNO-176187;R-RNO-68689;R-RNO-68949;R-RNO-68962	Activation of ATR in response to replication stress;CDC6 association with the ORC:origin complex;Orc1 removal from chromatin;Activation of the pre-replicative complex	rno:296178	GO:0006974, P:DNA damage response;GO:0000724, P:double-strand break repair via homologous recombination;GO:0007292, P:female gamete generation;GO:0048232, P:male gamete generation;GO:0071168, P:protein localization to chromatin;GO:0050821, P:protein stabilization;GO:0036298, P:recombinational interstrand cross-link repair	GO:0005694, C:chromosome;GO:0042555, C:MCM complex;GO:0097362, C:MCM8-MCM9 complex;GO:0005634, C:nucleus	GO:0005524, F:ATP binding;GO:0016887, F:ATP hydrolysis activity;GO:0003682, F:chromatin binding;GO:0019899, F:enzyme binding;GO:0004386, F:helicase activity;GO:0032406, F:MutLbeta complex binding;GO:0032407, F:MutSalpha complex binding;GO:0032408, F:MutSbeta complex binding;GO:0003697, F:single-stranded DNA binding	PF00493;PF17855;PF17207;PF25051	MCM;MCM_lid;MCM_OB;WHD_MCM8	K10737	DNA helicase MCM8 [EC:5.6.2.4]							GO:0006974;GO:0000724;GO:0007292;GO:0048232;GO:0071168;GO:0050821;GO:0036298;GO:0005694;GO:0042555;GO:0097362;GO:0005634;GO:0005524;GO:0016887;GO:0003682;GO:0019899;GO:0004386;GO:0032406;GO:0032407;GO:0032408;GO:0003697	NotFound	1.01038e-05	3.54356e-07		0.0350717	-4.83355	Down
D3ZVR9	Phosphoglucomutase-like protein 5	RecName: Full=Phosphoglucomutase-like protein 5;	Pgm5		ENSRNOG00000015406.8	Cell junction, adherens junction {ECO:0000250|UniProtKB:Q15124}. Cytoplasm, cytoskeleton {ECO:0000250|UniProtKB:Q15124}. Cell membrane, sarcolemma {ECO:0000250|UniProtKB:Q8BZF8}. Note=Concentrated in focal contacts at the ends of actin bundles, and associated with actin filaments. {ECO:0000250|UniProtKB:Q15124}.	10116	Rattus norvegicus (Rat).	10116.ENSRNOP00000020763	KOG0625				GO:0005975, P:carbohydrate metabolic process;GO:0007155, P:cell adhesion;GO:0030239, P:myofibril assembly;GO:0014706, P:striated muscle tissue development	GO:0005912, C:adherens junction;GO:0030055, C:cell-substrate junction;GO:0043034, C:costamere;GO:0009898, C:cytoplasmic side of plasma membrane;GO:0005829, C:cytosol;GO:0016010, C:dystrophin-associated glycoprotein complex;GO:0005925, C:focal adhesion;GO:0014704, C:intercalated disc;GO:0042383, C:sarcolemma;GO:0005914, C:spot adherens junction;GO:0001725, C:stress fiber;GO:0030018, C:Z disc	GO:0000287, F:magnesium ion binding	PF24947;PF02878;PF02879;PF02880	PGM1_C_vert_fung;PGM_PMM_I;PGM_PMM_II;PGM_PMM_III									GO:0005975;GO:0007155;GO:0030239;GO:0014706;GO:0005912;GO:0030055;GO:0043034;GO:0009898;GO:0005829;GO:0016010;GO:0005925;GO:0014704;GO:0042383;GO:0005914;GO:0001725;GO:0030018;GO:0000287	NotFound	5.129e-05	5.19832e-05		1.01351	0.0193667	None
D3ZW55	Inosine triphosphate pyrophosphatase	RecName: Full=Inosine triphosphate pyrophosphatase {ECO:0000255|HAMAP-Rule:MF_03148}; Short=ITPase {ECO:0000255|HAMAP-Rule:MF_03148}; Short=Inosine triphosphatase {ECO:0000255|HAMAP-Rule:MF_03148}; EC=3.6.1.66 {ECO:0000255|HAMAP-Rule:MF_03148}; AltName: Full=Non-canonical purine NTP pyrophosphatase {ECO:0000255|HAMAP-Rule:MF_03148}; AltName: Full=Non-standard purine NTP pyrophosphatase {ECO:00002…	Itpa	311422		Cytoplasm {ECO:0000255|HAMAP-Rule:MF_03148}.	10116	Rattus norvegicus (Rat).	10116.ENSRNOP00000028838	KOG3222	R-RNO-74259;R-RNO-9755088	Purine catabolism;Ribavirin ADME	rno:311422	GO:0051276, P:chromosome organization;GO:0009204, P:deoxyribonucleoside triphosphate catabolic process;GO:0006193, P:ITP catabolic process;GO:0009143, P:nucleoside triphosphate catabolic process	GO:0005737, C:cytoplasm	GO:0035870, F:dITP diphosphatase activity;GO:0042802, F:identical protein binding;GO:0036220, F:ITP diphosphatase activity;GO:0046872, F:metal ion binding;GO:0047429, F:nucleoside triphosphate diphosphatase activity;GO:0000166, F:nucleotide binding;GO:0036222, F:XTP diphosphatase activity	PF01725	Ham1p_like	K01519	XTP/dITP diphosphohydrolase [EC:3.6.1.66]	rno00230;rno00983;rno01100;rno01232	Purine metabolism;Drug metabolism - other enzymes;Metabolic pathways;Nucleotide metabolism	1;1;1;	Metabolism;Metabolism;Metabolism;	1_4;1_11;1_0;	Nucleotide metabolism;Xenobiotics biodegradation and metabolism;Global and overview maps;	GO:0051276;GO:0009204;GO:0006193;GO:0009143;GO:0005737;GO:0035870;GO:0042802;GO:0036220;GO:0046872;GO:0047429;GO:0000166;GO:0036222	NotFound	4.47595e-05	2.75341e-05		0.615158	-0.700972	None
D3ZX08	Alanine--tRNA ligase, mitochondrial	RecName: Full=Alanine--tRNA ligase, mitochondrial {ECO:0000255|HAMAP-Rule:MF_03133}; EC=6.1.1.7 {ECO:0000255|HAMAP-Rule:MF_03133}; AltName: Full=Alanyl-tRNA synthetase {ECO:0000255|HAMAP-Rule:MF_03133}; Short=AlaRS {ECO:0000255|HAMAP-Rule:MF_03133}; AltName: Full=Protein lactyltransferase AARS2 {ECO:0000305}; EC=6.-.-.- {ECO:0000255|HAMAP-Rule:MF_03133}; Flags: Precursor;	Aars2	301254		Mitochondrion.	10116	Rattus norvegicus (Rat).	10116.ENSRNOP00000037568	KOG0188			rno:301254	GO:0006419, P:alanyl-tRNA aminoacylation;GO:0070143, P:mitochondrial alanyl-tRNA aminoacylation;GO:0160049, P:negative regulation of cGAS/STING signaling pathway	GO:0005739, C:mitochondrion	GO:0004813, F:alanine-tRNA ligase activity;GO:0002161, F:aminoacyl-tRNA deacylase activity;GO:0005524, F:ATP binding;GO:0141207, F:peptide lactyltransferase (ATP-dependent) activity;GO:0000049, F:tRNA binding;GO:0008270, F:zinc ion binding	PF01411;PF07973	tRNA-synt_2c;tRNA_SAD	K01872	alanyl-tRNA synthetase [EC:6.1.1.7]	rno00970	Aminoacyl-tRNA biosynthesis	2	Genetic Information Processing	2_2	Translation	GO:0006419;GO:0070143;GO:0160049;GO:0005739;GO:0004813;GO:0002161;GO:0005524;GO:0141207;GO:0000049;GO:0008270	NotFound	2.79286e-06	5.26871e-05		18.8649	4.23763	Up
D3ZZC3	Kelch-like protein 22	RecName: Full=Kelch-like protein 22 {ECO:0000305};	Klhl22	303792		Cytoplasm, cytosol {ECO:0000250|UniProtKB:Q53GT1}. Cytoplasm, cytoskeleton, microtubule organizing center, centrosome {ECO:0000250|UniProtKB:Q53GT1}. Cytoplasm, cytoskeleton, spindle {ECO:0000250|UniProtKB:Q53GT1}. Nucleus {ECO:0000250|UniProtKB:Q53GT1}. Lysosome {ECO:0000250|UniProtKB:Q53GT1}. Note=Mainly cytoplasmic in prophase and prometaphase. Associates with the mitotic spindle as the cells …	10116	Rattus norvegicus (Rat).	10116.ENSRNOP00000075207	KOG4441	R-RNO-8951664;R-RNO-983168	Neddylation;Antigen processing: Ubiquitination & Proteasome degradation	rno:303792	GO:0051301, P:cell division;GO:0071230, P:cellular response to amino acid stimulus;GO:0071233, P:cellular response to L-leucine;GO:0000070, P:mitotic sister chromatid segregation;GO:0007094, P:mitotic spindle assembly checkpoint signaling;GO:0010507, P:negative regulation of autophagy;GO:0032480, P:negative regulation of type I interferon production;GO:0030307, P:positive regulation of cell growt…	GO:0005813, C:centrosome;GO:0031463, C:Cul3-RING ubiquitin ligase complex;GO:0005737, C:cytoplasm;GO:0005829, C:cytosol;GO:0005764, C:lysosome;GO:0072686, C:mitotic spindle;GO:0005634, C:nucleus;GO:0005827, C:polar microtubule	GO:0071889, F:14-3-3 protein binding;GO:1990756, F:ubiquitin-like ligase-substrate adaptor activity	PF07707;PF00651;PF01344;PF24681	BACK;BTB;Kelch_1;Kelch_KLHDC2_KLHL20_DRC7	K10459	kelch-like protein 22							GO:0051301;GO:0071230;GO:0071233;GO:0000070;GO:0007094;GO:0010507;GO:0032480;GO:0030307;GO:0050870;GO:0002842;GO:1904263;GO:0043161;GO:0006513;GO:0006511;GO:0005813;GO:0031463;GO:0005737;GO:0005829;GO:0005764;GO:0072686;GO:0005634;GO:0005827;GO:0071889;GO:1990756	NotFound	0.000134933	0.000205766		1.52495	0.608763	None
D4A1R8	Copine-1	RecName: Full=Copine-1 {ECO:0000305}; AltName: Full=Copine I {ECO:0000250|UniProtKB:Q99829, ECO:0000312|RGD:1311148};	Cpne1	362249	ENSRNOG00000069087.1	Nucleus {ECO:0000250|UniProtKB:Q99829}. Cytoplasm {ECO:0000250|UniProtKB:Q99829}. Cell membrane {ECO:0000250|UniProtKB:Q99829}. Note=Translocates to the cell membrane in a calcium-dependent manner. {ECO:0000250|UniProtKB:Q99829}.	10116	Rattus norvegicus (Rat).	10116.ENSRNOP00000026657	KOG1327	R-RNO-1483206;R-RNO-6798695	Glycerophospholipid biosynthesis;Neutrophil degranulation	rno:362249	GO:0071277, P:cellular response to calcium ion;GO:0010629, P:negative regulation of gene expression;GO:1901223, P:negative regulation of non-canonical NF-kappaB signal transduction;GO:1990138, P:neuron projection extension;GO:0045666, P:positive regulation of neuron differentiation;GO:0051897, P:positive regulation of phosphatidylinositol 3-kinase/protein kinase B signal transduction;GO:1903265, …	GO:0005737, C:cytoplasm;GO:0005829, C:cytosol;GO:0016020, C:membrane;GO:0005634, C:nucleus;GO:0005886, C:plasma membrane	GO:0005509, F:calcium ion binding;GO:0005544, F:calcium-dependent phospholipid binding;GO:0004175, F:endopeptidase activity;GO:0042802, F:identical protein binding;GO:0051059, F:NF-kappaB binding;GO:0001786, F:phosphatidylserine binding	PF00168;PF07002	C2;Copine	K24524	copine 1/2/3							GO:0071277;GO:0010629;GO:1901223;GO:1990138;GO:0045666;GO:0051897;GO:1903265;GO:0006508;GO:0043122;GO:0005737;GO:0005829;GO:0016020;GO:0005634;GO:0005886;GO:0005509;GO:0005544;GO:0004175;GO:0042802;GO:0051059;GO:0001786	NotFound	1.17597e-05	1.5612e-05		1.32759	0.408813	None
A6IU72	Exosome complex component 10	RecName: Full=Exosome complex component 10 {ECO:0000256|ARBA:ARBA00070703};	Exosc10	313707		Cytoplasm {ECO:0000256|ARBA:ARBA00004496}. Nucleus, nucleolus {ECO:0000256|ARBA:ARBA00004604}. Nucleus, nucleoplasm {ECO:0000256|ARBA:ARBA00004642}.	10116	Rattus norvegicus (Rat).						GO:0071034, P:CUT catabolic process;GO:0000467, P:exonucleolytic trimming to generate mature 3'-end of 5.8S rRNA from tricistronic rRNA transcript (SSU-rRNA, 5.8S rRNA, LSU-rRNA);GO:0071044, P:histone mRNA catabolic process;GO:0032211, P:negative regulation of telomere maintenance via telomerase;GO:0071028, P:nuclear mRNA surveillance;GO:0071035, P:nuclear polyadenylation-dependent rRNA catabolic…	GO:0005829, C:cytosol;GO:0000791, C:euchromatin;GO:0000176, C:nuclear exosome (RNase complex);GO:0005730, C:nucleolus;GO:0005654, C:nucleoplasm;GO:0032040, C:small-subunit processome	GO:0000175, F:3'-5'-RNA exonuclease activity;GO:0000166, F:nucleotide binding;GO:0070034, F:telomerase RNA binding	PF01612;PF00570;PF08066	DNA_pol_A_exo1;HRDC;PMC2NT									GO:0071034;GO:0000467;GO:0071044;GO:0032211;GO:0071028;GO:0071035;GO:1905746;GO:1904872;GO:0042274;GO:0005829;GO:0000791;GO:0000176;GO:0005730;GO:0005654;GO:0032040;GO:0000175;GO:0000166;GO:0070034	NotFound	2.74775e-06	8.19668e-06		2.98305	1.57679	None
D4A2H2	Serine palmitoyltransferase 1	RecName: Full=Serine palmitoyltransferase 1 {ECO:0000305}; EC=2.3.1.50 {ECO:0000250|UniProtKB:O15269}; AltName: Full=Long chain base biosynthesis protein 1; Short=LCB 1; AltName: Full=Serine-palmitoyl-CoA transferase 1; Short=SPT 1; Short=SPT1;	Sptlc1	361213	ENSRNOG00000010882.5	Endoplasmic reticulum membrane {ECO:0000250|UniProtKB:O35704}; Single-pass membrane protein {ECO:0000250|UniProtKB:O35704}.	10116	Rattus norvegicus (Rat).	10116.ENSRNOP00000014546	KOG1358	R-RNO-1660661	Sphingolipid de novo biosynthesis	rno:361213	GO:0046513, P:ceramide biosynthetic process;GO:1904504, P:positive regulation of lipophagy;GO:1904649, P:regulation of fat cell apoptotic process;GO:0046511, P:sphinganine biosynthetic process;GO:0030148, P:sphingolipid biosynthetic process;GO:0006665, P:sphingolipid metabolic process;GO:0006686, P:sphingomyelin biosynthetic process;GO:0046512, P:sphingosine biosynthetic process	GO:0005783, C:endoplasmic reticulum;GO:0005789, C:endoplasmic reticulum membrane;GO:0017059, C:serine palmitoyltransferase complex	GO:0030170, F:pyridoxal phosphate binding;GO:0004758, F:serine C-palmitoyltransferase activity	PF00155	Aminotran_1_2	K00654	serine palmitoyltransferase [EC:2.3.1.50]	rno00600;rno01100;rno04071;rno04382	Sphingolipid metabolism;Metabolic pathways;Sphingolipid signaling pathway;Cornified envelope formation	1;1;3;	Metabolism;Metabolism;Environmental Information Processing;	1_3;1_0;3_2;	Lipid metabolism;Global and overview maps;Signal transduction;	GO:0046513;GO:1904504;GO:1904649;GO:0046511;GO:0030148;GO:0006665;GO:0006686;GO:0046512;GO:0005783;GO:0005789;GO:0017059;GO:0030170;GO:0004758	NotFound	1.63425e-06	1.29753e-05		7.93959	2.98907	Up
D4A2Z8	ATP-dependent DNA/RNA helicase DHX36	RecName: Full=ATP-dependent DNA/RNA helicase DHX36 {ECO:0000305}; EC=3.6.4.12 {ECO:0000250|UniProtKB:Q9H2U1}; EC=3.6.4.13 {ECO:0000250|UniProtKB:Q9H2U1}; AltName: Full=DEAD/H box polypeptide 36 {ECO:0000250|UniProtKB:Q9H2U1}; AltName: Full=DEAH-box protein 36 {ECO:0000250|UniProtKB:Q9H2U1}; AltName: Full=G4-resolvase-1 {ECO:0000250|UniProtKB:Q9H2U1}; Short=G4R1 {ECO:0000250|UniProtKB:Q9H2U1}; Alt…	Dhx36	310461	ENSRNOG00000014599.7	Nucleus {ECO:0000250|UniProtKB:Q9H2U1}. Cytoplasm {ECO:0000250|UniProtKB:Q9H2U1}. Cytoplasm, cytosol {ECO:0000250|UniProtKB:Q8VHK9}. Cytoplasm, Stress granule {ECO:0000250|UniProtKB:Q9H2U1}. Nucleus speckle {ECO:0000250|UniProtKB:Q9H2U1}. Chromosome, telomere {ECO:0000250|UniProtKB:Q9H2U1}. Mitochondrion {ECO:0000250|UniProtKB:Q8VHK9}. Perikaryon {ECO:0000269|PubMed:23651854}. Cell projection, de…	10116	Rattus norvegicus (Rat).	10116.ENSRNOP00000019824	KOG0920	R-RNO-3134963	DEx/H-box helicases activate type I IFN and inflammatory cytokines production	rno:310461	GO:0061158, P:3'-UTR-mediated mRNA destabilization;GO:0030154, P:cell differentiation;GO:1903843, P:cellular response to arsenite ion;GO:0034605, P:cellular response to heat;GO:0034644, P:cellular response to UV;GO:0051607, P:defense response to virus;GO:0045087, P:innate immune response;GO:0017148, P:negative regulation of translation;GO:0001503, P:ossification;GO:0043123, P:positive regulation …	GO:0030424, C:axon;GO:0000781, C:chromosome, telomeric region;GO:0005737, C:cytoplasm;GO:0010494, C:cytoplasmic stress granule;GO:0005829, C:cytosol;GO:0030425, C:dendrite;GO:0005739, C:mitochondrion;GO:0016607, C:nuclear speck;GO:0005634, C:nucleus;GO:0043204, C:perikaryon	GO:0005524, F:ATP binding;GO:0016887, F:ATP hydrolysis activity;GO:0008094, F:ATP-dependent activity, acting on DNA;GO:0140640, F:catalytic activity, acting on a nucleic acid;GO:0003678, F:DNA helicase activity;GO:0003725, F:double-stranded RNA binding;GO:0051880, F:G-quadruplex DNA binding;GO:0002151, F:G-quadruplex RNA binding;GO:0042826, F:histone deacetylase binding;GO:0000287, F:magnesium io…	PF00270;PF21010;PF04408;PF00271;PF07717	DEAD;HA2_C;HA2_N;Helicase_C;OB_NTP_bind	K14442	ATP-dependent RNA helicase DHX36 [EC:5.6.2.6]	rno03018	RNA degradation	2	Genetic Information Processing	2_3	Folding, sorting and degradation	GO:0061158;GO:0030154;GO:1903843;GO:0034605;GO:0034644;GO:0051607;GO:0045087;GO:0017148;GO:0001503;GO:0043123;GO:0051891;GO:2000767;GO:0061003;GO:0010628;GO:1901534;GO:0032727;GO:1904582;GO:0031442;GO:0002735;GO:1900153;GO:0032206;GO:1904358;GO:0045944;GO:0060261;GO:0045995;GO:0043488;GO:0006359;GO:0043330;GO:0009615;GO:0007283;GO:0090669;GO:0030424;GO:0000781;GO:0005737;GO:0010494;GO:0005829;GO:…	NotFound	1.04995e-05	5.41348e-06		0.515596	-0.955687	None
D4A4T9	Cysteine and histidine-rich domain-containing protein 1	RecName: Full=Cysteine and histidine-rich domain-containing protein 1; AltName: Full=CHORD domain-containing protein 1; Short=CHP-1; AltName: Full=Morgana;	Chordc1	315447			10116	Rattus norvegicus (Rat).	10116.ENSRNOP00000030171	KOG1667			rno:315447	GO:0051298, P:centrosome duplication;GO:0061077, P:chaperone-mediated protein folding;GO:1900034, P:regulation of cellular response to heat;GO:0010824, P:regulation of centrosome duplication		GO:0043531, F:ADP binding;GO:0005524, F:ATP binding;GO:0051879, F:Hsp90 protein binding;GO:0008270, F:zinc ion binding	PF04968;PF04969	CHORD;CS	K16729	cysteine and histidine-rich domain-containing protein							GO:0051298;GO:0061077;GO:1900034;GO:0010824;GO:0043531;GO:0005524;GO:0051879;GO:0008270	NotFound	0.000106603	0.000142391		1.33571	0.417605	None
D4A631	Brefeldin A-inhibited guanine nucleotide-exchange protein 1	RecName: Full=Brefeldin A-inhibited guanine nucleotide-exchange protein 1; Short=BIG1; Short=Brefeldin A-inhibited GEP 1; AltName: Full=ADP-ribosylation factor guanine nucleotide-exchange factor 1;	Arfgef1	312915		Cytoplasm {ECO:0000250}. Cytoplasm, perinuclear region {ECO:0000250}. Golgi apparatus {ECO:0000269|PubMed:11809827}. Golgi apparatus, trans-Golgi network {ECO:0000269|PubMed:11809827}. Nucleus {ECO:0000250}. Nucleus, nucleolus {ECO:0000250}. Nucleus matrix {ECO:0000250}. Membrane {ECO:0000250}. Note=Translocates from cytoplasm to membranes and nucleus upon cAMP treatment (By similarity). PRKAR1B.…	10116	Rattus norvegicus (Rat).	10116.ENSRNOP00000007766	KOG0929			rno:312915	GO:0010256, P:endomembrane system organization;GO:0007030, P:Golgi organization;GO:0030837, P:negative regulation of actin filament polymerization;GO:0034260, P:negative regulation of GTPase activity;GO:0031175, P:neuron projection development;GO:0051897, P:positive regulation of phosphatidylinositol 3-kinase/protein kinase B signal transduction;GO:0090303, P:positive regulation of wound healing;…	GO:0005829, C:cytosol;GO:0000139, C:Golgi membrane;GO:0016363, C:nuclear matrix;GO:0005730, C:nucleolus;GO:0005654, C:nucleoplasm;GO:0048471, C:perinuclear region of cytoplasm;GO:0030532, C:small nuclear ribonucleoprotein complex;GO:0005802, C:trans-Golgi network	GO:0005085, F:guanyl-nucleotide exchange factor activity;GO:0017022, F:myosin binding;GO:0034237, F:protein kinase A regulatory subunit binding	PF20252;PF16213;PF01369;PF09324;PF12783	BIG2_C;DCB;Sec7;Sec7-like_HDS;Sec7-like_HUS	K18442	brefeldin A-inhibited guanine nucleotide-exchange protein	rno04144	Endocytosis	4	Cellular Processes	4_1	Transport and catabolism	GO:0010256;GO:0007030;GO:0030837;GO:0034260;GO:0031175;GO:0051897;GO:0090303;GO:0006486;GO:0015031;GO:0032012;GO:2000114;GO:0005829;GO:0000139;GO:0016363;GO:0005730;GO:0005654;GO:0048471;GO:0030532;GO:0005802;GO:0005085;GO:0017022;GO:0034237	NotFound	1.41043e-05	2.57089e-05		1.82278	0.866137	None
D4A666	Ubinuclein-2	RecName: Full=Ubinuclein-2;	Ubn2	312248			10116	Rattus norvegicus (Rat).	10116.ENSRNOP00000061860	KOG4786			rno:312248	GO:0006325, P:chromatin organization	GO:0005634, C:nucleus		PF08729;PF14075	HUN;UBN_AB	K17492	ubinuclein							GO:0006325;GO:0005634	NotFound	4.9242e-06	3.54356e-07		0.071962	-3.79662	Down
D4A7N1	MICOS complex subunit Mic25	RecName: Full=MICOS complex subunit Mic25; AltName: Full=Coiled-coil-helix-coiled-coil-helix domain-containing protein 6;	Chchd6	297436		Mitochondrion inner membrane {ECO:0000250|UniProtKB:Q9BRQ6}; Lipid-anchor {ECO:0000250|UniProtKB:Q9BRQ6}. Mitochondrion {ECO:0000250|UniProtKB:Q9BRQ6}.	10116	Rattus norvegicus (Rat).	10116.ENSRNOP00000073575	KOG4083			rno:297436	GO:0042407, P:cristae formation;GO:0006974, P:DNA damage response	GO:0061617, C:MICOS complex;GO:0005743, C:mitochondrial inner membrane;GO:0005739, C:mitochondrion		PF06747;PF05300	CHCH;MIC19_MIC25	K17564	MICOS complex subunit MIC25							GO:0042407;GO:0006974;GO:0061617;GO:0005743;GO:0005739	NotFound	7.58496e-06	2.11705e-05		2.79111	1.48084	None
A6IWP6	ATP-dependent (S)-NAD(P)H-hydrate dehydratase	RecName: Full=ATP-dependent (S)-NAD(P)H-hydrate dehydratase {ECO:0000256|HAMAP-Rule:MF_03157}; EC=4.2.1.93 {ECO:0000256|HAMAP-Rule:MF_03157}; AltName: Full=ATP-dependent NAD(P)HX dehydratase {ECO:0000256|HAMAP-Rule:MF_03157}; AltName: Full=Carbohydrate kinase domain-containing protein {ECO:0000256|HAMAP-Rule:MF_03157};	Naxd	361185		Mitochondrion {ECO:0000256|HAMAP-Rule:MF_03157}.	10116	Rattus norvegicus (Rat).					rno:361185	GO:0046496, P:nicotinamide nucleotide metabolic process	GO:0005739, C:mitochondrion	GO:0005524, F:ATP binding;GO:0047453, F:ATP-dependent NAD(P)H-hydrate dehydratase activity	PF01256	Carb_kinase	K17757	ATP-dependent NAD(P)H-hydrate dehydratase [EC:4.2.1.93]							GO:0046496;GO:0005739;GO:0005524;GO:0047453	NotFound	3.76097e-07	7.3425e-06		19.5229	4.2871	Up
A6HNT3	F-box only protein 3	RecName: Full=F-box only protein 3 {ECO:0000256|ARBA:ARBA00073840};	Fbxo3			Nucleus {ECO:0000256|ARBA:ARBA00004123}.	10116	Rattus norvegicus (Rat).									PF04379;PF12937;PF09346	DUF525;F-box-like;SMI1_KNR4										NotFound	3.76097e-07	5.74096e-06		15.2646	3.93212	Up
D4AD37	Golgi-resident adenosine 3',5'-bisphosphate 3'-phosphatase	RecName: Full=Golgi-resident adenosine 3',5'-bisphosphate 3'-phosphatase {ECO:0000250|UniProtKB:Q80V26}; Short=Golgi-resident PAP phosphatase {ECO:0000250|UniProtKB:Q80V26}; Short=gPAPP {ECO:0000250|UniProtKB:Q80V26}; EC=3.1.3.7 {ECO:0000250|UniProtKB:Q80V26}; AltName: Full=3'(2'), 5'-bisphosphate nucleotidase 2; AltName: Full=Inositol monophosphatase domain-containing protein 1 {ECO:0000250|UniP…	Bpnt2	312952	ENSRNOG00000046647.4	Golgi apparatus {ECO:0000250|UniProtKB:Q80V26, ECO:0000250|UniProtKB:Q9NX62}. Golgi apparatus, trans-Golgi network membrane {ECO:0000250|UniProtKB:Q80V26, ECO:0000250|UniProtKB:Q9NX62}; Single-pass type II membrane protein {ECO:0000250|UniProtKB:Q9NX62}. Note=The catalytic core is predicted to reside within the Golgi lumen. {ECO:0000250|UniProtKB:Q9NX62}.	10116	Rattus norvegicus (Rat).		KOG3853	R-RNO-156584	Cytosolic sulfonation of small molecules	rno:312952	GO:0002063, P:chondrocyte development;GO:0042733, P:embryonic digit morphogenesis;GO:0001958, P:endochondral ossification;GO:0046854, P:phosphatidylinositol phosphate biosynthetic process;GO:0009791, P:post-embryonic development;GO:0001501, P:skeletal system development	GO:0012505, C:endomembrane system;GO:0032588, C:trans-Golgi network membrane	GO:0008441, F:3'(2'),5'-bisphosphate nucleotidase activity;GO:0097657, F:3',5'-nucleotide bisphosphate phosphatase activity;GO:0008254, F:3'-nucleotidase activity;GO:0046872, F:metal ion binding	PF00459	Inositol_P	K15759	Golgi-resident PAP phosphatase [EC:3.1.3.7]	rno00920;rno01100;rno04070	Sulfur metabolism;Metabolic pathways;Phosphatidylinositol signaling system	1;1;3	Metabolism;Metabolism;Environmental Information Processing	1_3;1_0;3_2	Lipid metabolism;Global and overview maps;Signal transduction	GO:0002063;GO:0042733;GO:0001958;GO:0046854;GO:0009791;GO:0001501;GO:0012505;GO:0032588;GO:0008441;GO:0097657;GO:0008254;GO:0046872	NotFound	4.15354e-06	3.54356e-07		0.085314	-3.55107	Down
D4AEC2	Calmodulin-regulated spectrin-associated protein 2	RecName: Full=Calmodulin-regulated spectrin-associated protein 2 {ECO:0000305};	Camsap2	289400	ENSRNOG00000008741.8	Cytoplasm, cytoskeleton {ECO:0000250|UniProtKB:Q08AD1}. Golgi apparatus {ECO:0000250|UniProtKB:Q08AD1}. Cytoplasm, cytoskeleton, cilium basal body {ECO:0000250|UniProtKB:Q8C1B1}. Cytoplasm {ECO:0000250|UniProtKB:Q8C1B1}. Note=Associated with the minus-end of microtubules and also detected at the centrosomes. Decorates the minus- end of microtubules by decreasing the rate of tubulin incorporation …	10116	Rattus norvegicus (Rat).	10116.ENSRNOP00000057155	KOG3654			rno:289400	GO:0061564, P:axon development;GO:0031122, P:cytoplasmic microtubule organization;GO:0000226, P:microtubule cytoskeleton organization;GO:0007026, P:negative regulation of microtubule depolymerization;GO:0050773, P:regulation of dendrite development;GO:1903358, P:regulation of Golgi organization;GO:0031113, P:regulation of microtubule polymerization;GO:0033043, P:regulation of organelle organizati…	GO:0005813, C:centrosome;GO:0036064, C:ciliary basal body;GO:0005829, C:cytosol;GO:0005794, C:Golgi apparatus;GO:0015630, C:microtubule cytoskeleton;GO:0036449, C:microtubule minus-end	GO:0005516, F:calmodulin binding;GO:0051011, F:microtubule minus-end binding;GO:0030507, F:spectrin binding	PF17095;PF11971;PF08683	CAMSAP_CC1;CAMSAP_CH;CAMSAP_CKK	K17493	calmodulin-regulated spectrin-associated protein							GO:0061564;GO:0031122;GO:0000226;GO:0007026;GO:0050773;GO:1903358;GO:0031113;GO:0033043;GO:0005813;GO:0036064;GO:0005829;GO:0005794;GO:0015630;GO:0036449;GO:0005516;GO:0051011;GO:0030507	NotFound	8.15707e-06	3.54356e-07		0.0434416	-4.52478	Down
E9PSL7	Citron rho-interacting kinase	RecName: Full=Citron rho-interacting kinase {ECO:0000250|UniProtKB:O14578}; Short=CRIK {ECO:0000250|UniProtKB:O14578}; EC=2.7.11.1 {ECO:0000250|UniProtKB:P49025}; AltName: Full=Rho-interacting, serine/threonine-protein kinase 21 {ECO:0000250|UniProtKB:P49025};	Cit	83620	ENSRNOG00000001143.9. [E9PSL7-3]	Cytoplasm {ECO:0000250|UniProtKB:P49025}.	10116	Rattus norvegicus (Rat).	10116.ENSRNOP00000069808	KOG0612	R-RNO-5625900;R-RNO-8980692;R-RNO-9013026;R-RNO-9013149	RHO GTPases activate CIT;RHOA GTPase cycle;RHOB GTPase cycle;RAC1 GTPase cycle	rno:83620	GO:0016358, P:dendrite development;GO:0000086, P:G2/M transition of mitotic cell cycle;GO:0007214, P:gamma-aminobutyric acid signaling pathway;GO:0048699, P:generation of neurons;GO:0007030, P:Golgi organization;GO:0001889, P:liver development;GO:0007091, P:metaphase/anaphase transition of mitotic cell cycle;GO:0000278, P:mitotic cell cycle;GO:0000281, P:mitotic cytokinesis;GO:0000070, P:mitotic …	GO:0015629, C:actin cytoskeleton;GO:0032154, C:cleavage furrow;GO:0005737, C:cytoplasm;GO:0005829, C:cytosol;GO:0098982, C:GABA-ergic synapse;GO:0099573, C:glutamatergic postsynaptic density;GO:0031985, C:Golgi cisterna;GO:0030496, C:midbody;GO:0043025, C:neuronal cell body;GO:0099092, C:postsynaptic density, intracellular component;GO:0001726, C:ruffle;GO:0005773, C:vacuole	GO:0005524, F:ATP binding;GO:0030165, F:PDZ domain binding;GO:0019901, F:protein kinase binding;GO:0106310, F:protein serine kinase activity;GO:0004674, F:protein serine/threonine kinase activity;GO:0030291, F:protein serine/threonine kinase inhibitor activity;GO:0097110, F:scaffold protein binding;GO:0001223, F:transcription coactivator binding;GO:0008270, F:zinc ion binding	PF00780;PF00169;PF00069;PF00433	CNH;PH;Pkinase;Pkinase_C	K16308	citron Rho-interacting kinase [EC:2.7.11.35]							GO:0016358;GO:0000086;GO:0007214;GO:0048699;GO:0007030;GO:0001889;GO:0007091;GO:0000278;GO:0000281;GO:0000070;GO:0050774;GO:0035331;GO:0051402;GO:0032467;GO:0099188;GO:0097119;GO:0032956;GO:0008064;GO:0007283;GO:0015629;GO:0032154;GO:0005737;GO:0005829;GO:0098982;GO:0099573;GO:0031985;GO:0030496;GO:0043025;GO:0099092;GO:0001726;GO:0005773;GO:0005524;GO:0030165;GO:0019901;GO:0106310;GO:0004674;GO:…	NotFound	0.000267203	7.92536e-06		0.0296604	-5.07532	Down
E9PU28	Inosine-5'-monophosphate dehydrogenase 2	RecName: Full=Inosine-5'-monophosphate dehydrogenase 2 {ECO:0000255|HAMAP-Rule:MF_03156}; Short=IMP dehydrogenase 2 {ECO:0000255|HAMAP-Rule:MF_03156}; Short=IMPD 2 {ECO:0000255|HAMAP-Rule:MF_03156}; Short=IMPDH 2 {ECO:0000255|HAMAP-Rule:MF_03156}; EC=1.1.1.205 {ECO:0000250|UniProtKB:P12268};	Impdh2	301005		Cytoplasm {ECO:0000250|UniProtKB:P12268}. Nucleus {ECO:0000250|UniProtKB:P12268}. Cytoplasm, cytosol {ECO:0000250|UniProtKB:P12268}. Note=Can form fiber-like subcellular structures termed 'cytoophidia' in response to intracellular guanine- nucleotide depletion. {ECO:0000250|UniProtKB:P12268}.	10116	Rattus norvegicus (Rat).	10116.ENSRNOP00000040635	KOG2550	R-RNO-6798695;R-RNO-73817;R-RNO-9748787	Neutrophil degranulation;Purine ribonucleoside monophosphate biosynthesis;Azathioprine ADME		GO:0097294, P:'de novo' XMP biosynthetic process;GO:0071353, P:cellular response to interleukin-4;GO:0007623, P:circadian rhythm;GO:0006177, P:GMP biosynthetic process;GO:0006183, P:GTP biosynthetic process;GO:0046651, P:lymphocyte proliferation;GO:0006164, P:purine nucleotide biosynthetic process;GO:0060041, P:retina development in camera-type eye	GO:0005737, C:cytoplasm;GO:0005829, C:cytosol;GO:0005634, C:nucleus	GO:0042802, F:identical protein binding;GO:0003938, F:IMP dehydrogenase activity;GO:0046872, F:metal ion binding;GO:0000166, F:nucleotide binding	PF00571;PF00478	CBS;IMPDH									GO:0097294;GO:0071353;GO:0007623;GO:0006177;GO:0006183;GO:0046651;GO:0006164;GO:0060041;GO:0005737;GO:0005829;GO:0005634;GO:0042802;GO:0003938;GO:0046872;GO:0000166	NotFound	0.000870118	0.00122255		1.40504	0.490608	None
A6J7B0	Desmoplakin, isoform CRA_b	SubName: Full=Desmoplakin, isoform CRA_b {ECO:0000313|EMBL:EDL98261.1};	Dsp			Cell junction, desmosome {ECO:0000256|ARBA:ARBA00004568}. Cell membrane {ECO:0000256|ARBA:ARBA00004236}. Cytoplasm {ECO:0000256|ARBA:ARBA00004496}.	10116	Rattus norvegicus (Rat).						GO:0045104, P:intermediate filament cytoskeleton organization	GO:0005737, C:cytoplasm;GO:0005856, C:cytoskeleton;GO:0030057, C:desmosome;GO:0005886, C:plasma membrane		PF00681;PF17902;PF18373;PF21019	Plectin;SH3_10;Spectrin_2;Spectrin_3									GO:0045104;GO:0005737;GO:0005856;GO:0030057;GO:0005886	NotFound	9.59206e-06	2.36142e-06		0.246185	-2.02218	None
F1LMZ8	26S proteasome non-ATPase regulatory subunit 11	RecName: Full=26S proteasome non-ATPase regulatory subunit 11; AltName: Full=26S proteasome regulatory subunit RPN6;	Psmd11	303353		Nucleus {ECO:0000250}. Cytoplasm, cytosol {ECO:0000250}.	10116	Rattus norvegicus (Rat).	10116.ENSRNOP00000070048	KOG1463	R-RNO-1169091;R-RNO-1234176;R-RNO-1236978;R-RNO-174084;R-RNO-174113;R-RNO-174154;R-RNO-174178;R-RNO-174184;R-RNO-187577;R-RNO-195253;R-RNO-2467813;R-RNO-349425;R-RNO-350562;R-RNO-382556;R-RNO-450408;R-RNO-4608870;R-RNO-4641257;R-RNO-4641258;R-RNO-5358346;R-RNO-5607761;R-RNO-5610780;R-RNO-5610785;R-RNO-5632684;R-RNO-5658442;R-RNO-5668541;R-RNO-5676590;R-RNO-5687128;R-RNO-5689603;R-RNO-5689880;R-RN…	Activation of NF-kappaB in B cells;Oxygen-dependent proline hydroxylation of Hypoxia-inducible Factor Alpha;Cross-presentation of soluble exogenous antigens (endosomes);Autodegradation of Cdh1 by Cdh1:APC/C;SCF-beta-TrCP mediated degradation of Emi1;APC/C:Cdc20 mediated degradation of Securin;APC/C:Cdh1 mediated degradation of Cdc20 and other APC/C:Cdh1 targeted proteins in late mitosis/early G1;…		GO:0043248, P:proteasome assembly;GO:0048863, P:stem cell differentiation;GO:0006511, P:ubiquitin-dependent protein catabolic process	GO:0005829, C:cytosol;GO:0005634, C:nucleus;GO:0022624, C:proteasome accessory complex;GO:0000502, C:proteasome complex;GO:0005838, C:proteasome regulatory particle;GO:0008541, C:proteasome regulatory particle, lid subcomplex	GO:0005198, F:structural molecule activity	PF01399;PF18503;PF18055	PCI;RPN6_C_helix;RPN6_N									GO:0043248;GO:0048863;GO:0006511;GO:0005829;GO:0005634;GO:0022624;GO:0000502;GO:0005838;GO:0008541;GO:0005198	NotFound	0.000317789	0.000427963		1.34669	0.429418	None
Q8K3W9	Protein phosphatase 1G	RecName: Full=Protein phosphatase 1G {ECO:0000256|ARBA:ARBA00040767}; EC=3.1.3.16 {ECO:0000256|ARBA:ARBA00013081}; AltName: Full=Protein phosphatase magnesium-dependent 1 gamma {ECO:0000256|ARBA:ARBA00078471};	Ppm1g	259229	ENSRNOG00000026905.7	Membrane {ECO:0000256|ARBA:ARBA00004635}; Lipid- anchor {ECO:0000256|ARBA:ARBA00004635}.	10116	Rattus norvegicus (Rat).					rno:259229	GO:0051726, P:regulation of cell cycle	GO:0005654, C:nucleoplasm	GO:0046872, F:metal ion binding;GO:0004722, F:protein serine/threonine phosphatase activity	PF00481	PP2C	K17499	protein phosphatase 1G [EC:3.1.3.16]							GO:0051726;GO:0005654;GO:0046872;GO:0004722	NotFound	0.000340906	0.000436102		1.27924	0.355291	None
M3ZCQ2	U5 small nuclear ribonucleoprotein 200 kDa helicase	RecName: Full=U5 small nuclear ribonucleoprotein 200 kDa helicase {ECO:0000256|ARBA:ARBA00034541}; EC=3.6.4.13 {ECO:0000256|ARBA:ARBA00012552}; AltName: Full=BRR2 homolog {ECO:0000256|ARBA:ARBA00075915}; AltName: Full=U5 snRNP-specific 200 kDa protein {ECO:0000256|ARBA:ARBA00077567};	Snrnp200	296126	ENSRNOG00000012157	Nucleus {ECO:0000256|ARBA:ARBA00004123}.	10116	Rattus norvegicus (Rat).					rno:296126	GO:0000388, P:spliceosome conformational change to release U4 (or U4atac) and U1 (or U11)	GO:0071013, C:catalytic step 2 spliceosome;GO:0005929, C:cilium;GO:0005654, C:nucleoplasm;GO:0005886, C:plasma membrane;GO:0071006, C:U2-type catalytic step 1 spliceosome;GO:0071005, C:U2-type precatalytic spliceosome;GO:0046540, C:U4/U6 x U5 tri-snRNP complex;GO:0005682, C:U5 snRNP	GO:0005524, F:ATP binding;GO:0016787, F:hydrolase activity;GO:0042802, F:identical protein binding;GO:0003676, F:nucleic acid binding;GO:0003724, F:RNA helicase activity	PF21188;PF00270;PF00271;PF18149;PF02889;PF23445	BRR2_plug;DEAD;Helicase_C;Helicase_PWI;Sec63;SNRNP200_wHTH	K12854	pre-mRNA-splicing helicase BRR2 [EC:5.6.2.6]	rno03040	Spliceosome	2	Genetic Information Processing	2_1	Transcription	GO:0000388;GO:0071013;GO:0005929;GO:0005654;GO:0005886;GO:0071006;GO:0071005;GO:0046540;GO:0005682;GO:0005524;GO:0016787;GO:0042802;GO:0003676;GO:0003724	NotFound	0.000524157	0.000690193		1.31677	0.397002	None
F1LP64	E3 ubiquitin-protein ligase TRIP12	RecName: Full=E3 ubiquitin-protein ligase TRIP12; EC=2.3.2.26 {ECO:0000250|UniProtKB:Q14669}; AltName: Full=HECT-type E3 ubiquitin transferase TRIP12; AltName: Full=Thyroid receptor-interacting protein 12; Short=TR-interacting protein 12; Short=TRIP-12;	Trip12	316575		Nucleus, nucleoplasm {ECO:0000250|UniProtKB:Q14669}.	10116	Rattus norvegicus (Rat).	10116.ENSRNOP00000068991	KOG0168	R-RNO-983168	Antigen processing: Ubiquitination & Proteasome degradation	rno:316575	GO:0006974, P:DNA damage response;GO:0006281, P:DNA repair;GO:0140861, P:DNA repair-dependent chromatin remodeling;GO:0033696, P:heterochromatin boundary formation;GO:0043161, P:proteasome-mediated ubiquitin-dependent protein catabolic process;GO:0000209, P:protein polyubiquitination;GO:0045995, P:regulation of embryonic development;GO:0006511, P:ubiquitin-dependent protein catabolic process	GO:0016607, C:nuclear speck;GO:0005654, C:nucleoplasm	GO:0046966, F:nuclear thyroid hormone receptor binding;GO:0061630, F:ubiquitin protein ligase activity;GO:0008270, F:zinc ion binding	PF00632;PF02825	HECT;WWE	K10590	E3 ubiquitin-protein ligase TRIP12 [EC:2.3.2.26]	rno04120	Ubiquitin mediated proteolysis	2	Genetic Information Processing	2_3	Folding, sorting and degradation	GO:0006974;GO:0006281;GO:0140861;GO:0033696;GO:0043161;GO:0000209;GO:0045995;GO:0006511;GO:0016607;GO:0005654;GO:0046966;GO:0061630;GO:0008270	NotFound	7.59845e-05	1.08977e-05		0.14342	-2.80168	Down
A6HG65	non-specific serine/threonine protein kinase	RecName: Full=non-specific serine/threonine protein kinase {ECO:0000256|ARBA:ARBA00012513}; EC=2.7.11.1 {ECO:0000256|ARBA:ARBA00012513};	Mink1	303259			10116	Rattus norvegicus (Rat).						GO:0010646, P:regulation of cell communication;GO:0023051, P:regulation of signaling		GO:0005524, F:ATP binding;GO:0004674, F:protein serine/threonine kinase activity	PF00780;PF00069	CNH;Pkinase									GO:0010646;GO:0023051;GO:0005524;GO:0004674	NotFound	1.95969e-06	9.84299e-07		0.502272	-0.993459	None
B5DFL2	Ascc3 protein	SubName: Full=Ascc3 protein {ECO:0000313|EMBL:AAI69103.1};	Ascc3			Endoplasmic reticulum {ECO:0000256|ARBA:ARBA00004240}. Membrane {ECO:0000256|ARBA:ARBA00004141}; Multi-pass membrane protein {ECO:0000256|ARBA:ARBA00004141}.	10116	Rattus norvegicus (Rat).							GO:0005783, C:endoplasmic reticulum;GO:0016020, C:membrane	GO:0004386, F:helicase activity	PF00271;PF02889;PF23445	Helicase_C;Sec63;SNRNP200_wHTH									GO:0005783;GO:0016020;GO:0004386	NotFound	3.76097e-07	1.4464e-06		3.84581	1.94329	None
F1LQ48	Heterogeneous nuclear ribonucleoprotein L	RecName: Full=Heterogeneous nuclear ribonucleoprotein L; Short=hnRNP L;	Hnrnpl	80846		Nucleus, nucleoplasm {ECO:0000250|UniProtKB:P14866}. Cytoplasm {ECO:0000269|PubMed:18161049}. Note=Localized in cytoplasmic mRNP granules containing untranslated mRNAs. These granules are not identical with P bodies or stress granules. {ECO:0000250|UniProtKB:P14866}.	10116	Rattus norvegicus (Rat).	10116.ENSRNOP00000027425	KOG1456	R-RNO-72163;R-RNO-72203	mRNA Splicing - Major Pathway;Processing of Capped Intron-Containing Pre-mRNA	rno:80846	GO:0034198, P:cellular response to amino acid starvation;GO:0007623, P:circadian rhythm;GO:0006397, P:mRNA processing;GO:0045892, P:negative regulation of DNA-templated transcription;GO:0048025, P:negative regulation of mRNA splicing, via spliceosome;GO:0045727, P:positive regulation of translation;GO:0000381, P:regulation of alternative mRNA splicing, via spliceosome;GO:0043484, P:regulation of …	GO:0000785, C:chromatin;GO:0005737, C:cytoplasm;GO:0005654, C:nucleoplasm;GO:0005634, C:nucleus;GO:0048471, C:perinuclear region of cytoplasm;GO:0045120, C:pronucleus;GO:1990904, C:ribonucleoprotein complex;GO:0035770, C:ribonucleoprotein granule;GO:0045202, C:synapse	GO:0003730, F:mRNA 3'-UTR binding;GO:0003729, F:mRNA binding;GO:1990715, F:mRNA CDS binding;GO:0097157, F:pre-mRNA intronic binding;GO:0003723, F:RNA binding;GO:0000976, F:transcription cis-regulatory region binding	PF00076;PF22976;PF13893;PF11835	RRM_1;RRM_10;RRM_5;RRM_8	K13159	heterogeneous nuclear ribonucleoprotein L							GO:0034198;GO:0007623;GO:0006397;GO:0045892;GO:0048025;GO:0045727;GO:0000381;GO:0043484;GO:1901652;GO:0000785;GO:0005737;GO:0005654;GO:0005634;GO:0048471;GO:0045120;GO:1990904;GO:0035770;GO:0045202;GO:0003730;GO:0003729;GO:1990715;GO:0097157;GO:0003723;GO:0000976	NotFound	0.00155143	0.00196848		1.26882	0.343489	None
F1LR10	LIM domain and actin-binding protein 1	RecName: Full=LIM domain and actin-binding protein 1; AltName: Full=Epithelial protein lost in neoplasm;	Lima1	300228	ENSRNOG00000059801.2	Cytoplasm {ECO:0000250|UniProtKB:Q9UHB6}. Cell junction, focal adhesion {ECO:0000250|UniProtKB:Q9UHB6}. Cytoplasm, cytoskeleton {ECO:0000250|UniProtKB:Q9UHB6}. Cytoplasm, cytoskeleton, stress fiber {ECO:0000250|UniProtKB:Q9UHB6}. Cell membrane {ECO:0000250|UniProtKB:Q9ERG0}. Cell projection, ruffle {ECO:0000250|UniProtKB:Q9UHB6}. Cell projection, lamellipodium {ECO:0000250|UniProtKB:Q9UHB6}. Note…	10116	Rattus norvegicus (Rat).	10116.ENSRNOP00000072604	KOG1700			rno:300228	GO:0051017, P:actin filament bundle assembly;GO:0016477, P:cell migration;GO:0042632, P:cholesterol homeostasis;GO:0008203, P:cholesterol metabolic process;GO:0030299, P:intestinal cholesterol absorption;GO:0030835, P:negative regulation of actin filament depolymerization;GO:1902018, P:negative regulation of cilium assembly;GO:0031529, P:ruffle organization	GO:0015629, C:actin cytoskeleton;GO:0005884, C:actin filament;GO:0005903, C:brush border;GO:0031526, C:brush border membrane;GO:0032154, C:cleavage furrow;GO:0005737, C:cytoplasm;GO:0005925, C:focal adhesion;GO:0005886, C:plasma membrane;GO:0001726, C:ruffle;GO:0001725, C:stress fiber	GO:0051015, F:actin filament binding;GO:0003785, F:actin monomer binding;GO:0046872, F:metal ion binding	PF00412	LIM	K23026	LIM domain and actin-binding protein 1							GO:0051017;GO:0016477;GO:0042632;GO:0008203;GO:0030299;GO:0030835;GO:1902018;GO:0031529;GO:0015629;GO:0005884;GO:0005903;GO:0031526;GO:0032154;GO:0005737;GO:0005925;GO:0005886;GO:0001726;GO:0001725;GO:0051015;GO:0003785;GO:0046872	NotFound	0.00135154	0.000636157		0.47069	-1.08715	None
A6JJ47	CD2-associated protein	RecName: Full=CD2-associated protein {ECO:0000256|ARBA:ARBA00069668};	Cd2ap	316258		Cell junction {ECO:0000256|ARBA:ARBA00004282}. Cell projection, ruffle {ECO:0000256|ARBA:ARBA00004466}. Cytoplasm, cytoskeleton {ECO:0000256|ARBA:ARBA00004245}.	10116	Rattus norvegicus (Rat).									PF00018;PF14604	SH3_1;SH3_9										NotFound	0.000200514	0.000204058		1.01767	0.0252761	None
F1LSG8	Syndetin	RecName: Full=Syndetin {ECO:0000250|UniProtKB:Q96JG6}; AltName: Full=Coiled-coil domain-containing protein 132 {ECO:0000305}; AltName: Full=EARP/GARPII complex subunit VPS50 {ECO:0000312|RGD:1304751};	Vps50	312083	ENSRNOG00000009894.7	Recycling endosome {ECO:0000269|PubMed:25799061}. Membrane {ECO:0000269|PubMed:31721635}. Note=Associates with membranes in an EIPR1-dependent manner. {ECO:0000269|PubMed:31721635}.	10116	Rattus norvegicus (Rat).	10116.ENSRNOP00000059003	KOG2939			rno:312083	GO:0032456, P:endocytic recycling;GO:0015031, P:protein transport	GO:1990745, C:EARP complex;GO:0016020, C:membrane;GO:0048471, C:perinuclear region of cytoplasm;GO:0055037, C:recycling endosome	GO:0000149, F:SNARE binding	PF10474;PF10475	Syndetin_C;Vps54_N	K23288	syndetin							GO:0032456;GO:0015031;GO:1990745;GO:0016020;GO:0048471;GO:0055037;GO:0000149	NotFound	1.05788e-05	6.89833e-06		0.65209	-0.616856	None
A6JGJ7	WD repeat-containing protein 26	RecName: Full=WD repeat-containing protein 26 {ECO:0000256|ARBA:ARBA00040955};	Wdr26	498301		Cytoplasm {ECO:0000256|ARBA:ARBA00004496}.	10116	Rattus norvegicus (Rat).					rno:498301		GO:0005737, C:cytoplasm		PF00400	WD40	K22382	WD repeat-containing protein 26							GO:0005737	NotFound	3.76097e-07	7.93124e-06		21.0883	4.39837	Up
F1LU71	Methylglutaconyl-CoA hydratase, mitochondrial	RecName: Full=Methylglutaconyl-CoA hydratase, mitochondrial; Short=3-MG-CoA hydratase; EC=4.2.1.18 {ECO:0000250|UniProtKB:Q13825}; AltName: Full=AU-specific RNA-binding enoyl-CoA hydratase; Short=AU-binding enoyl-CoA hydratase; AltName: Full=Itaconyl-CoA hydratase; EC=4.2.1.56 {ECO:0000303|PubMed:13783048}; Flags: Precursor;	Auh	361215	ENSRNOG00000011684.8	Mitochondrion {ECO:0000250|UniProtKB:Q9JLZ3}.	10116	Rattus norvegicus (Rat).	10116.ENSRNOP00000015786	KOG1679	R-RNO-70895	Branched-chain amino acid catabolism		GO:0006635, P:fatty acid beta-oxidation;GO:0006552, P:L-leucine catabolic process	GO:0005739, C:mitochondrion	GO:0004300, F:enoyl-CoA hydratase activity;GO:0050011, F:itaconyl-CoA hydratase activity;GO:0004490, F:methylglutaconyl-CoA hydratase activity;GO:0003730, F:mRNA 3'-UTR binding;GO:0003723, F:RNA binding	PF00378	ECH_1									GO:0006635;GO:0006552;GO:0005739;GO:0004300;GO:0050011;GO:0004490;GO:0003730;GO:0003723	NotFound	4.49044e-05	2.76537e-05		0.615833	-0.699388	None
F1LX07	Electrogenic aspartate/glutamate antiporter SLC25A12, mitochondrial	RecName: Full=Electrogenic aspartate/glutamate antiporter SLC25A12, mitochondrial {ECO:0000305|PubMed:4436323, ECO:0000305|PubMed:486467}; AltName: Full=Solute carrier family 25 member 12 {ECO:0000312|RGD:1305181};	Slc25a12			Mitochondrion inner membrane {ECO:0000305|PubMed:4436323, ECO:0000305|PubMed:486467}; Multi-pass membrane protein {ECO:0000255}.	10116	Rattus norvegicus (Rat).	10116.ENSRNOP00000032909	KOG0751	R-RNO-8963693;R-RNO-9856872	Aspartate and asparagine metabolism;Malate-aspartate shuttle		GO:0015810, P:aspartate transmembrane transport;GO:0006537, P:glutamate biosynthetic process;GO:0015813, P:L-glutamate transmembrane transport;GO:0043490, P:malate-aspartate shuttle;GO:1904024, P:negative regulation of glucose catabolic process to lactate via pyruvate;GO:2001171, P:positive regulation of ATP biosynthetic process;GO:0010907, P:positive regulation of glucose metabolic process;GO:00…	GO:0005743, C:mitochondrial inner membrane;GO:0005739, C:mitochondrion	GO:0000514, F:3-sulfino-L-alanine: proton, glutamate antiporter activity;GO:0015172, F:acidic amino acid transmembrane transporter activity;GO:0000515, F:aspartate:glutamate, proton antiporter activity;GO:0005509, F:calcium ion binding;GO:0042802, F:identical protein binding;GO:0015183, F:L-aspartate transmembrane transporter activity;GO:0005313, F:L-glutamate transmembrane transporter activity	PF00153	Mito_carr									GO:0015810;GO:0006537;GO:0015813;GO:0043490;GO:1904024;GO:2001171;GO:0010907;GO:0031643;GO:0051592;GO:0005743;GO:0005739;GO:0000514;GO:0015172;GO:0000515;GO:0005509;GO:0042802;GO:0015183;GO:0005313	NotFound	3.76097e-07	3.16456e-05		84.1423	6.39476	Up
F1LYQ8	FERM, ARHGEF and pleckstrin domain-containing protein 1	RecName: Full=FERM, ARHGEF and pleckstrin domain-containing protein 1; AltName: Full=FERM, RhoGEF and pleckstrin domain-containing protein 1;	Farp1	306183	ENSRNOG00000011203.7	Cell membrane {ECO:0000269|PubMed:23209303}; Peripheral membrane protein {ECO:0000269|PubMed:23209303}; Cytoplasmic side {ECO:0000269|PubMed:23209303}. Synapse {ECO:0000250}. Synapse, synaptosome {ECO:0000269|PubMed:23209303}. Cytoplasm, cytosol {ECO:0000269|PubMed:23209303}. Cell projection, filopodium {ECO:0000269|PubMed:23209303}. Cell projection, dendrite {ECO:0000269|PubMed:23209303}. Cell p…	10116	Rattus norvegicus (Rat).	10116.ENSRNOP00000015271	KOG3531	R-RNO-8980692;R-RNO-9013148;R-RNO-9013149;R-RNO-9035034	RHOA GTPase cycle;CDC42 GTPase cycle;RAC1 GTPase cycle;RHOF GTPase cycle	rno:306183	GO:0048813, P:dendrite morphogenesis;GO:0007167, P:enzyme-linked receptor protein signaling pathway;GO:1904395, P:positive regulation of skeletal muscle acetylcholine-gated channel clustering;GO:0098974, P:postsynaptic actin cytoskeleton organization;GO:0016601, P:Rac protein signal transduction;GO:1905606, P:regulation of presynapse assembly;GO:0098942, P:retrograde trans-synaptic signaling by t…	GO:0009898, C:cytoplasmic side of plasma membrane;GO:0005856, C:cytoskeleton;GO:0005829, C:cytosol;GO:0030425, C:dendrite;GO:0043197, C:dendritic spine;GO:0098890, C:extrinsic component of postsynaptic membrane;GO:0030175, C:filopodium;GO:0098978, C:glutamatergic synapse	GO:0008092, F:cytoskeletal protein binding;GO:0005085, F:guanyl-nucleotide exchange factor activity;GO:0031267, F:small GTPase binding	PF08736;PF09380;PF00373;PF09379;PF00169;PF00621	FA;FERM_C;FERM_M;FERM_N;PH;RhoGEF	K17477	FERM, RhoGEF and pleckstrin domain-containing protein 1							GO:0048813;GO:0007167;GO:1904395;GO:0098974;GO:0016601;GO:1905606;GO:0098942;GO:0007416;GO:0009898;GO:0005856;GO:0005829;GO:0030425;GO:0043197;GO:0098890;GO:0030175;GO:0098978;GO:0008092;GO:0005085;GO:0031267	NotFound	2.5504e-05	1.23131e-05		0.482791	-1.05053	None
F1LZW6	Electrogenic aspartate/glutamate antiporter SLC25A13, mitochondrial	RecName: Full=Electrogenic aspartate/glutamate antiporter SLC25A13, mitochondrial {ECO:0000305|PubMed:4436323, ECO:0000305|PubMed:486467}; AltName: Full=Solute carrier family 25 member 13 {ECO:0000312|RGD:1565889};	Slc25a13	362322		Mitochondrion inner membrane {ECO:0000305|PubMed:4436323, ECO:0000305|PubMed:486467}; Multi-pass membrane protein {ECO:0000255}.	10116	Rattus norvegicus (Rat).	10116.ENSRNOP00000013816	KOG0751				GO:0015810, P:aspartate transmembrane transport;GO:0006754, P:ATP biosynthetic process;GO:0045333, P:cellular respiration;GO:0006094, P:gluconeogenesis;GO:0015813, P:L-glutamate transmembrane transport;GO:0043490, P:malate-aspartate shuttle;GO:0051592, P:response to calcium ion	GO:0005743, C:mitochondrial inner membrane;GO:0005739, C:mitochondrion	GO:0000514, F:3-sulfino-L-alanine: proton, glutamate antiporter activity;GO:0015172, F:acidic amino acid transmembrane transporter activity;GO:0000515, F:aspartate:glutamate, proton antiporter activity;GO:0005509, F:calcium ion binding;GO:0042802, F:identical protein binding;GO:0015183, F:L-aspartate transmembrane transporter activity;GO:0005313, F:L-glutamate transmembrane transporter activity	PF00153	Mito_carr									GO:0015810;GO:0006754;GO:0045333;GO:0006094;GO:0015813;GO:0043490;GO:0051592;GO:0005743;GO:0005739;GO:0000514;GO:0015172;GO:0000515;GO:0005509;GO:0042802;GO:0015183;GO:0005313	NotFound	0.000296745	0.000319227		1.07576	0.105357	None
A6HUG6	RCG36889	SubName: Full=RCG36889 {ECO:0000313|EMBL:EDM02529.1};	Abcc4			Membrane {ECO:0000256|ARBA:ARBA00004370}.	10116	Rattus norvegicus (Rat).							GO:0005886, C:plasma membrane	GO:0140359, F:ABC-type transporter activity;GO:0005524, F:ATP binding;GO:0016887, F:ATP hydrolysis activity	PF00664;PF00005	ABC_membrane;ABC_tran									GO:0005886;GO:0140359;GO:0005524;GO:0016887	NotFound	3.29549e-05	2.75132e-05		0.834876	-0.260366	None
A6JQX4	plus-end-directed kinesin ATPase	RecName: Full=plus-end-directed kinesin ATPase {ECO:0000256|ARBA:ARBA00066390}; EC=5.6.1.3 {ECO:0000256|ARBA:ARBA00066390};	Kif1a	363288		Cytoplasm, cytoskeleton {ECO:0000256|ARBA:ARBA00004245}. Cytoplasmic vesicle, secretory vesicle membrane {ECO:0000256|ARBA:ARBA00004250}. Synapse {ECO:0000256|ARBA:ARBA00034103}.	10116	Rattus norvegicus (Rat).						GO:0047496, P:vesicle transport along microtubule	GO:0005874, C:microtubule;GO:0043005, C:neuron projection;GO:0030658, C:transport vesicle membrane	GO:0005524, F:ATP binding;GO:0008017, F:microtubule binding;GO:0003777, F:microtubule motor activity	PF12473;PF00498;PF12423;PF00225;PF16183;PF00169	DUF3694;FHA;KIF1B;Kinesin;Kinesin_assoc;PH									GO:0047496;GO:0005874;GO:0043005;GO:0030658;GO:0005524;GO:0008017;GO:0003777	NotFound	4.27074e-05	6.09196e-05		1.42644	0.512419	None
F1M775	Protein diaphanous homolog 1	RecName: Full=Protein diaphanous homolog 1; AltName: Full=Diaphanous-related formin-1; Short=DRF1; AltName: Full=mDIA1 {ECO:0000303|PubMed:18651670};	Diaph1			Cell membrane {ECO:0000250|UniProtKB:O08808}. Cell projection, ruffle membrane {ECO:0000250|UniProtKB:O08808}. Cytoplasm, cytoskeleton {ECO:0000250|UniProtKB:O08808}. Cytoplasm, cytoskeleton, microtubule organizing center, centrosome {ECO:0000250|UniProtKB:O60610}. Cytoplasm, cytoskeleton, spindle {ECO:0000250|UniProtKB:O60610}. Cytoplasm {ECO:0000250|UniProtKB:O08808}. Nucleus {ECO:0000250|UniPr…	10116	Rattus norvegicus (Rat).	10116.ENSRNOP00000057176	KOG1924	R-RNO-5663220;R-RNO-6785631;R-RNO-6798695;R-RNO-8980692;R-RNO-9013026;R-RNO-9013405;R-RNO-9035034	RHO GTPases Activate Formins;ERBB2 Regulates Cell Motility;Neutrophil degranulation;RHOA GTPase cycle;RHOB GTPase cycle;RHOD GTPase cycle;RHOF GTPase cycle		GO:0030036, P:actin cytoskeleton organization;GO:0030041, P:actin filament polymerization;GO:0045010, P:actin nucleation;GO:0016199, P:axon midline choice point recognition;GO:0007420, P:brain development;GO:0071420, P:cellular response to histamine;GO:0007010, P:cytoskeleton organization;GO:0048013, P:ephrin receptor signaling pathway;GO:0010467, P:gene expression;GO:0071965, P:multicellular org…	GO:0005884, C:actin filament;GO:0005903, C:brush border;GO:0005813, C:centrosome;GO:0005737, C:cytoplasm;GO:0015630, C:microtubule cytoskeleton;GO:0072686, C:mitotic spindle;GO:0043005, C:neuron projection;GO:0005634, C:nucleus;GO:0098793, C:presynapse;GO:0032587, C:ruffle membrane;GO:0005876, C:spindle microtubule	GO:0003779, F:actin binding;GO:0042802, F:identical protein binding;GO:0005522, F:profilin binding;GO:0031267, F:small GTPase binding;GO:0044325, F:transmembrane transporter binding	PF06345;PF06346;PF06367;PF06371;PF02181	Drf_DAD;Drf_FH1;Drf_FH3;Drf_GBD;FH2									GO:0030036;GO:0030041;GO:0045010;GO:0016199;GO:0007420;GO:0071420;GO:0007010;GO:0048013;GO:0010467;GO:0071965;GO:0070571;GO:0031175;GO:0106028;GO:0030335;GO:0008104;GO:0035372;GO:0008360;GO:0051493;GO:0032886;GO:0051279;GO:0007605;GO:0048488;GO:0005884;GO:0005903;GO:0005813;GO:0005737;GO:0015630;GO:0072686;GO:0043005;GO:0005634;GO:0098793;GO:0032587;GO:0005876;GO:0003779;GO:0042802;GO:0005522;GO:…	NotFound	1.5096e-05	5.2985e-05		3.50986	1.81141	None
A6IMY0	RCG29852, isoform CRA_b	SubName: Full=RCG29852, isoform CRA_b {ECO:0000313|EMBL:EDM01459.1};	Sox5			Nucleus {ECO:0000256|ARBA:ARBA00004123}.	10116	Rattus norvegicus (Rat).						GO:0030154, P:cell differentiation	GO:0005634, C:nucleus	GO:0000976, F:transcription cis-regulatory region binding	PF00505	HMG_box									GO:0030154;GO:0005634;GO:0000976	HMG	7.33566e-06	1.76938e-05		2.41202	1.27024	None
F1MA98	Nucleoprotein TPR	RecName: Full=Nucleoprotein TPR {ECO:0000305}; AltName: Full=Megator; AltName: Full=NPC-associated intranuclear protein; AltName: Full=Translocated promoter region protein;	Tpr			Nucleus {ECO:0000250|UniProtKB:P12270}. Nucleus membrane {ECO:0000250|UniProtKB:P12270}; Peripheral membrane protein {ECO:0000250|UniProtKB:P12270}; Nucleoplasmic side {ECO:0000250|UniProtKB:P12270}. Nucleus envelope {ECO:0000250|UniProtKB:P12270}. Nucleus, nuclear pore complex {ECO:0000269|PubMed:11839768}. Cytoplasm {ECO:0000250|UniProtKB:P12270}. Cytoplasm, cytoskeleton, spindle {ECO:0000250|U…	10116	Rattus norvegicus (Rat).	10116.ENSRNOP00000062172	KOG4674	R-RNO-159227;R-RNO-159230;R-RNO-159231;R-RNO-159236;R-RNO-170822;R-RNO-191859;R-RNO-3108214;R-RNO-3232142;R-RNO-3301854;R-RNO-3371453;R-RNO-4085377;R-RNO-4551638;R-RNO-4570464;R-RNO-4615885;R-RNO-5578749	Transport of the SLBP independent Mature mRNA;Transport of the SLBP Dependant Mature mRNA;Transport of Mature mRNA Derived from an Intronless Transcript;Transport of Mature mRNA derived from an Intron-Containing Transcript;Regulation of Glucokinase by Glucokinase Regulatory Protein;snRNP Assembly;SUMOylation of DNA damage response and repair proteins;SUMOylation of ubiquitinylation proteins;Nucle…		GO:0051301, P:cell division;GO:0034605, P:cellular response to heat;GO:0035457, P:cellular response to interferon-alpha;GO:0007094, P:mitotic spindle assembly checkpoint signaling;GO:0006406, P:mRNA export from nucleus;GO:0031990, P:mRNA export from nucleus in response to heat stress;GO:0046832, P:negative regulation of RNA export from nucleus;GO:0000122, P:negative regulation of transcription by…	GO:0005737, C:cytoplasm;GO:0005868, C:cytoplasmic dynein complex;GO:0000776, C:kinetochore;GO:0072686, C:mitotic spindle;GO:0005635, C:nuclear envelope;GO:0042405, C:nuclear inclusion body;GO:0031965, C:nuclear membrane;GO:0034399, C:nuclear periphery;GO:0005643, C:nuclear pore;GO:0044615, C:nuclear pore nuclear basket;GO:0005634, C:nucleus	GO:0003682, F:chromatin binding;GO:0070840, F:dynein complex binding;GO:0031072, F:heat shock protein binding;GO:0051019, F:mitogen-activated protein kinase binding;GO:0003729, F:mRNA binding;GO:0042803, F:protein homodimerization activity;GO:0017056, F:structural constituent of nuclear pore;GO:0015631, F:tubulin binding	PF25481;PF07926	Nucleoprot-TPR;TPR_MLP1_2									GO:0051301;GO:0034605;GO:0035457;GO:0007094;GO:0006406;GO:0031990;GO:0046832;GO:0000122;GO:0045947;GO:0006999;GO:0031453;GO:0090316;GO:0090267;GO:0046827;GO:0042307;GO:0006611;GO:0006606;GO:0010965;GO:1901673;GO:0032880;GO:0070849;GO:0006405;GO:0006404;GO:0005737;GO:0005868;GO:0000776;GO:0072686;GO:0005635;GO:0042405;GO:0031965;GO:0034399;GO:0005643;GO:0044615;GO:0005634;GO:0003682;GO:0070840;GO:…	NotFound	0.000296685	0.000610069		2.05629	1.04004	None
G3V6S8	Serine/arginine-rich splicing factor 6	RecName: Full=Serine/arginine-rich splicing factor 6; AltName: Full=Pre-mRNA-splicing factor SRP55; AltName: Full=Splicing factor, arginine/serine-rich 6;	Srsf6	362264	ENSRNOG00000006380.7	Nucleus {ECO:0000269|PubMed:12549914}. Nucleus speckle {ECO:0000250|UniProtKB:Q13247}.	10116	Rattus norvegicus (Rat).	10116.ENSRNOP00000008427	KOG0106			rno:362264	GO:0000380, P:alternative mRNA splicing, via spliceosome;GO:0006376, P:mRNA splice site recognition;GO:0010629, P:negative regulation of gene expression;GO:0045617, P:negative regulation of keratinocyte differentiation;GO:0048025, P:negative regulation of mRNA splicing, via spliceosome;GO:2000675, P:negative regulation of type B pancreatic cell apoptotic process;GO:0060501, P:positive regulation …	GO:0005737, C:cytoplasm;GO:0016607, C:nuclear speck;GO:0005634, C:nucleus	GO:0003729, F:mRNA binding;GO:0036002, F:pre-mRNA binding;GO:0003723, F:RNA binding	PF00076	RRM_1	K12893	serine/arginine-rich splicing factor 4/5/6	rno03040;rno05168	Spliceosome;Herpes simplex virus 1 infection	2;6	Genetic Information Processing;Human Diseases	2_1;6_3	Transcription;Infectious disease: viral	GO:0000380;GO:0006376;GO:0010629;GO:0045617;GO:0048025;GO:2000675;GO:0060501;GO:0000381;GO:0010837;GO:0061041;GO:0032868;GO:0005737;GO:0016607;GO:0005634;GO:0003729;GO:0036002;GO:0003723	NotFound	0.000338389	0.000361936		1.06958	0.097049	None
G3V6U9	Actin-histidine N-methyltransferase	RecName: Full=Actin-histidine N-methyltransferase {ECO:0000305}; EC=2.1.1.85 {ECO:0000269|PubMed:30526847}; AltName: Full=Protein-L-histidine N-tele-methyltransferase {ECO:0000305}; AltName: Full=SET domain-containing protein 3 {ECO:0000305};	Setd3	299295	ENSRNOG00000006587.9	Cytoplasm {ECO:0000250|UniProtKB:Q86TU7}. Nucleus {ECO:0000250|UniProtKB:Q91WC0}. Note=Localizes mainly in the cytoplasm. {ECO:0000250|UniProtKB:Q86TU7}.	10116	Rattus norvegicus (Rat).	10116.ENSRNOP00000009121	KOG1337	R-RNO-3214841	PKMTs methylate histone lysines	rno:299295	GO:0030047, P:actin modification;GO:0008218, P:bioluminescence;GO:0018021, P:peptidyl-histidine methylation;GO:0051149, P:positive regulation of muscle cell differentiation;GO:0045944, P:positive regulation of transcription by RNA polymerase II;GO:0070472, P:regulation of uterine smooth muscle contraction	GO:0000785, C:chromatin;GO:0005737, C:cytoplasm;GO:0005634, C:nucleus	GO:0003779, F:actin binding;GO:0046975, F:histone H3K36 methyltransferase activity;GO:0042800, F:histone H3K4 methyltransferase activity;GO:0018064, F:protein-L-histidine N-tele-methyltransferase activity;GO:0061629, F:RNA polymerase II-specific DNA-binding transcription factor binding;GO:0003713, F:transcription coactivator activity	PF09273;PF00856	Rubis-subs-bind;SET	K19199	protein-histidine N-methyltransferase [EC:2.1.1.85]							GO:0030047;GO:0008218;GO:0018021;GO:0051149;GO:0045944;GO:0070472;GO:0000785;GO:0005737;GO:0005634;GO:0003779;GO:0046975;GO:0042800;GO:0018064;GO:0061629;GO:0003713	NotFound	3.76097e-07	1.80795e-05		48.0715	5.58711	Up
G3V7P1	Syntaxin-12	RecName: Full=Syntaxin-12; AltName: Full=Syntaxin-13;	Stx12	65033	ENSRNOG00000011804.7	Endosome membrane; Single-pass type IV membrane protein {ECO:0000269|PubMed:9553086}. Golgi apparatus membrane; Single- pass type IV membrane protein {ECO:0000269|PubMed:9553086}. Endomembrane system {ECO:0000305}; Single-pass type IV membrane protein {ECO:0000305}; Cytoplasmic side {ECO:0000305}. Early endosome membrane {ECO:0000269|PubMed:20098723}; Single-pass type IV membrane protein {ECO:000…	10116	Rattus norvegicus (Rat).	10116.ENSRNOP00000069420	KOG0811			rno:65033	GO:0000045, P:autophagosome assembly;GO:0033344, P:cholesterol efflux;GO:0032456, P:endocytic recycling;GO:0006886, P:intracellular protein transport;GO:0050821, P:protein stabilization;GO:0099072, P:regulation of postsynaptic membrane neurotransmitter receptor levels;GO:0016189, P:synaptic vesicle to endosome fusion;GO:0048278, P:vesicle docking;GO:0006906, P:vesicle fusion	GO:0031083, C:BLOC-1 complex;GO:0031901, C:early endosome membrane;GO:0012505, C:endomembrane system;GO:0098978, C:glutamatergic synapse;GO:0000139, C:Golgi membrane;GO:0045121, C:membrane raft;GO:0045335, C:phagocytic vesicle;GO:0000407, C:phagophore assembly site;GO:0098837, C:postsynaptic recycling endosome;GO:0098944, C:postsynaptic recycling endosome membrane;GO:0055037, C:recycling endosome…	GO:0005484, F:SNAP receptor activity;GO:0000149, F:SNARE binding	PF05739;PF14523	SNARE;Syntaxin_2	K13813	syntaxin 12/13	rno04145	Phagosome	4	Cellular Processes	4_1	Transport and catabolism	GO:0000045;GO:0033344;GO:0032456;GO:0006886;GO:0050821;GO:0099072;GO:0016189;GO:0048278;GO:0006906;GO:0031083;GO:0031901;GO:0012505;GO:0098978;GO:0000139;GO:0045121;GO:0045335;GO:0000407;GO:0098837;GO:0098944;GO:0055037;GO:0055038;GO:0031201;GO:0008021;GO:0030672;GO:0031982;GO:0005484;GO:0000149	NotFound	1.07393e-05	1.23812e-05		1.15289	0.205258	None
G3V7W1	Programmed cell death protein 6	RecName: Full=Programmed cell death protein 6; AltName: Full=Apoptosis-linked gene 2 protein homolog {ECO:0000250|UniProtKB:P12815}; Short=ALG-2 {ECO:0000250|UniProtKB:P12815};	Pdcd6	308061	ENSRNOG00000014485.6. [G3V7W1-1]	Endoplasmic reticulum membrane {ECO:0000269|PubMed:27276012}; Peripheral membrane protein {ECO:0000250|UniProtKB:O75340}. Cytoplasmic vesicle, COPII-coated vesicle membrane {ECO:0000250|UniProtKB:O75340}. Cytoplasm {ECO:0000250|UniProtKB:O75340}. Nucleus {ECO:0000250|UniProtKB:O75340}. Endosome {ECO:0000250|UniProtKB:O75340}. Note=Interaction with RBM22 induces relocalization from the cytoplasm t…	10116	Rattus norvegicus (Rat).	10116.ENSRNOP00000019735	KOG0037			rno:308061	GO:0001525, P:angiogenesis;GO:0006915, P:apoptotic process;GO:0034605, P:cellular response to heat;GO:0048208, P:COPII vesicle coating;GO:0006888, P:endoplasmic reticulum to Golgi vesicle-mediated transport;GO:0006886, P:intracellular protein transport;GO:0051898, P:negative regulation of phosphatidylinositol 3-kinase/protein kinase B signal transduction;GO:0032007, P:negative regulation of TOR s…	GO:0030127, C:COPII vesicle coat;GO:0031463, C:Cul3-RING ubiquitin ligase complex;GO:0005737, C:cytoplasm;GO:0031410, C:cytoplasmic vesicle;GO:0005829, C:cytosol;GO:0005783, C:endoplasmic reticulum;GO:0070971, C:endoplasmic reticulum exit site;GO:0005789, C:endoplasmic reticulum membrane;GO:0005768, C:endosome;GO:0005654, C:nucleoplasm;GO:0005634, C:nucleus;GO:0048471, C:perinuclear region of cyt…	GO:0005509, F:calcium ion binding;GO:0048306, F:calcium-dependent protein binding;GO:0042802, F:identical protein binding;GO:0000287, F:magnesium ion binding;GO:0046983, F:protein dimerization activity;GO:0046982, F:protein heterodimerization activity;GO:0042803, F:protein homodimerization activity;GO:0030674, F:protein-macromolecule adaptor activity;GO:0043495, F:protein-membrane adaptor activit…	PF13499	EF-hand_7	K23902	programmed cell death protein 6							GO:0001525;GO:0006915;GO:0034605;GO:0048208;GO:0006888;GO:0006886;GO:0051898;GO:0032007;GO:0030948;GO:0014032;GO:0014029;GO:0045766;GO:0043065;GO:0010595;GO:0001938;GO:1902527;GO:0051592;GO:0036324;GO:0030127;GO:0031463;GO:0005737;GO:0031410;GO:0005829;GO:0005783;GO:0070971;GO:0005789;GO:0005768;GO:0005654;GO:0005634;GO:0048471;GO:0005509;GO:0048306;GO:0042802;GO:0000287;GO:0046983;GO:0046982;GO:…	NotFound	7.77687e-05	9.81852e-05		1.26253	0.336315	None
Q5BJN4	Ktelc1 protein	SubName: Full=Ktelc1 protein {ECO:0000313|EMBL:AAH91408.1}; Flags: Fragment;	Poglut1	288091			10116	Rattus norvegicus (Rat).					rno:288091	GO:0006486, P:protein glycosylation		GO:0016740, F:transferase activity	PF05686	Glyco_transf_90	K13667	EGF-domain serine glucosyl/xylosyltransferase [EC:2.4.1.376 2.4.2.63]	rno00514	Other types of O-glycan biosynthesis	1	Metabolism	1_7	Glycan biosynthesis and metabolism	GO:0006486;GO:0016740	NotFound	2.55322e-05	6.2834e-05		2.46097	1.29923	None
Q4G022	Asna1 protein	SubName: Full=Asna1 protein {ECO:0000313|EMBL:AAH98819.1}; Flags: Fragment;	Get3	288919		Cytoplasm {ECO:0000256|ARBA:ARBA00004496}.	10116	Rattus norvegicus (Rat).					rno:288919		GO:0005783, C:endoplasmic reticulum	GO:0005524, F:ATP binding;GO:0016887, F:ATP hydrolysis activity	PF02374	ArsA_ATPase	K01551	arsenite/tail-anchored protein-transporting ATPase [EC:7.3.2.7 7.3.-.-]	rno03060	Protein export	2	Genetic Information Processing	2_3	Folding, sorting and degradation	GO:0005783;GO:0005524;GO:0016887	NotFound	3.0627e-05	2.62325e-05		0.856517	-0.223446	None
I6L9G5	Reticulocalbin-3	RecName: Full=Reticulocalbin-3 {ECO:0000305}; Flags: Precursor;	Rcn3	494125	ENSRNOG00000043007.4	Endoplasmic reticulum lumen {ECO:0000250|UniProtKB:Q96D15}.	10116	Rattus norvegicus (Rat).	10116.ENSRNOP00000071271	KOG4223			rno:494125	GO:0032964, P:collagen biosynthetic process;GO:0036503, P:ERAD pathway;GO:0060428, P:lung epithelium development;GO:0055091, P:phospholipid homeostasis;GO:0010952, P:positive regulation of peptidase activity;GO:0009306, P:protein secretion;GO:0015031, P:protein transport;GO:0051896, P:regulation of phosphatidylinositol 3-kinase/protein kinase B signal transduction;GO:0043129, P:surfactant homeost…	GO:0005783, C:endoplasmic reticulum;GO:0005788, C:endoplasmic reticulum lumen	GO:0005509, F:calcium ion binding	PF13202;PF13499	EF-hand_5;EF-hand_7	K23900	reticulocalbin-3							GO:0032964;GO:0036503;GO:0060428;GO:0055091;GO:0010952;GO:0009306;GO:0015031;GO:0051896;GO:0043129;GO:0005783;GO:0005788;GO:0005509	NotFound	7.69189e-05	9.97884e-05		1.29732	0.375534	None
M0RC99	Ras-related protein Rab-5A	RecName: Full=Ras-related protein Rab-5A; EC=3.6.5.2 {ECO:0000250|UniProtKB:P20339}; AltName: Full=Small GTP-binding protein rab5 {ECO:0000303|Ref.1};	Rab5a	64633	ENSRNOG00000062595.1	Cell membrane {ECO:0000250|UniProtKB:P20339}; Lipid-anchor {ECO:0000250|UniProtKB:P20339}; Cytoplasmic side {ECO:0000250|UniProtKB:P18066}. Early endosome membrane {ECO:0000250|UniProtKB:P20339}; Lipid-anchor {ECO:0000250|UniProtKB:P20339}. Melanosome {ECO:0000250|UniProtKB:P20339}. Cytoplasmic vesicle {ECO:0000250|UniProtKB:P20339}. Cell projection, ruffle {ECO:0000250|UniProtKB:P18066}. Membran…	10116	Rattus norvegicus (Rat).	10116.ENSRNOP00000031520	KOG0092	R-RNO-1660499;R-RNO-8856828;R-RNO-8873719;R-RNO-8876198;R-RNO-983231	Synthesis of PIPs at the plasma membrane;Clathrin-mediated endocytosis;RAB geranylgeranylation;RAB GEFs exchange GTP for GDP on RABs;Factors involved in megakaryocyte development and platelet production	rno:64633	GO:0150093, P:amyloid-beta clearance by transcytosis;GO:0060070, P:canonical Wnt signaling pathway;GO:0045022, P:early endosome to late endosome transport;GO:0006897, P:endocytosis;GO:0007032, P:endosome organization;GO:0006886, P:intracellular protein transport;GO:0006909, P:phagocytosis;GO:0045921, P:positive regulation of exocytosis;GO:0014911, P:positive regulation of smooth muscle cell migra…	GO:0015629, C:actin cytoskeleton;GO:0030424, C:axon;GO:0043679, C:axon terminus;GO:0005737, C:cytoplasm;GO:0098559, C:cytoplasmic side of early endosome membrane;GO:0005829, C:cytosol;GO:0030425, C:dendrite;GO:0005769, C:early endosome;GO:0032009, C:early phagosome;GO:0030139, C:endocytic vesicle;GO:0012505, C:endomembrane system;GO:0005768, C:endosome;GO:0010008, C:endosome membrane;GO:0070382, …	GO:0003925, F:G protein activity;GO:0019003, F:GDP binding;GO:0051021, F:GDP-dissociation inhibitor binding;GO:0005525, F:GTP binding;GO:0003924, F:GTPase activity;GO:0019001, F:guanyl nucleotide binding	PF00071	Ras	K07887	Ras-related protein Rab-5A	rno04014;rno04137;rno04144;rno04145;rno04148;rno04962;rno05014;rno05022;rno05132;rno05146;rno05152	Ras signaling pathway;Mitophagy - animal;Endocytosis;Phagosome;Efferocytosis;Vasopressin-regulated water reabsorption;Amyotrophic lateral sclerosis;Pathways of neurodegeneration - multiple diseases;Salmonella infection;Amoebiasis;Tuberculosis	3;4;4;4;;5;6;6;6;6;6	Environmental Information Processing;Cellular Processes;Cellular Processes;Cellular Processes;;Organismal Systems;Human Diseases;Human Diseases;Human Diseases;Human Diseases;Human Diseases	3_2;4_1;4_1;4_1;;5_5;6_7;6_7;6_4;6_5;6_4	Signal transduction;Transport and catabolism;Transport and catabolism;Transport and catabolism;;Excretory system;Neurodegenerative disease;Neurodegenerative disease;Infectious disease: bacterial;Infectious disease: parasitic;Infectious disease: bacterial	GO:0150093;GO:0060070;GO:0045022;GO:0006897;GO:0007032;GO:0006886;GO:0006909;GO:0045921;GO:0014911;GO:0048661;GO:0098884;GO:0031623;GO:0051036;GO:0051489;GO:0048169;GO:2000300;GO:0048488;GO:0036465;GO:0016192;GO:0015629;GO:0030424;GO:0043679;GO:0005737;GO:0098559;GO:0005829;GO:0030425;GO:0005769;GO:0032009;GO:0030139;GO:0012505;GO:0005768;GO:0010008;GO:0070382;GO:0098978;GO:0005811;GO:0042470;GO:…	NotFound	2.09953e-05	3.47421e-05		1.65476	0.72662	None
O08557	N(G),N(G)-dimethylarginine dimethylaminohydrolase 1	RecName: Full=N(G),N(G)-dimethylarginine dimethylaminohydrolase 1; Short=DDAH-1; Short=Dimethylarginine dimethylaminohydrolase 1; EC=3.5.3.18; AltName: Full=DDAHI; AltName: Full=Dimethylargininase-1;	Ddah1	64157	ENSRNOG00000014613.8		10116	Rattus norvegicus (Rat).	10116.ENSRNOP00000044971	ENOG502QWPA	R-RNO-203615	eNOS activation	rno:64157	GO:0006527, P:arginine catabolic process;GO:0006525, P:arginine metabolic process;GO:0000052, P:citrulline metabolic process;GO:0008285, P:negative regulation of cell population proliferation;GO:1900038, P:negative regulation of cellular response to hypoxia;GO:0043116, P:negative regulation of vascular permeability;GO:0045766, P:positive regulation of angiogenesis;GO:0045429, P:positive regulatio…		GO:0016597, F:amino acid binding;GO:0016403, F:dimethylargininase activity;GO:0046872, F:metal ion binding	PF19420	DDAH_eukar	K01482	dimethylargininase [EC:3.5.3.18]							GO:0006527;GO:0006525;GO:0000052;GO:0008285;GO:1900038;GO:0043116;GO:0045766;GO:0045429;GO:0003073;GO:0016597;GO:0016403;GO:0046872	NotFound	3.7514e-05	6.76552e-05		1.80346	0.850771	None
A6K2T7	Phosphatidylinositol 4-kinase beta	RecName: Full=Phosphatidylinositol 4-kinase beta {ECO:0000256|ARBA:ARBA00039877}; EC=2.7.1.67 {ECO:0000256|ARBA:ARBA00012169};	Pi4kb	81747		Mitochondrion outer membrane {ECO:0000256|ARBA:ARBA00004450}; Peripheral membrane protein {ECO:0000256|ARBA:ARBA00004450}. Rough endoplasmic reticulum membrane {ECO:0000256|ARBA:ARBA00037860}; Peripheral membrane protein {ECO:0000256|ARBA:ARBA00037860}.	10116	Rattus norvegicus (Rat).					rno:81747	GO:0046854, P:phosphatidylinositol phosphate biosynthetic process	GO:0005741, C:mitochondrial outer membrane;GO:0030867, C:rough endoplasmic reticulum membrane	GO:0052742, F:phosphatidylinositol kinase activity	PF00454;PF21245	PI3_PI4_kinase;PI4KB-PIK1_PIK	K19801	phosphatidylinositol 4-kinase B [EC:2.7.1.67]	rno00562;rno01100;rno04070	Inositol phosphate metabolism;Metabolic pathways;Phosphatidylinositol signaling system	1;1;3	Metabolism;Metabolism;Environmental Information Processing	1_1;1_0;3_2	Carbohydrate metabolism;Global and overview maps;Signal transduction	GO:0046854;GO:0005741;GO:0030867;GO:0052742	NotFound	3.76097e-07	5.35845e-06		14.2475	3.83264	Up
O08587	Nuclear pore complex protein Nup50	RecName: Full=Nuclear pore complex protein Nup50; AltName: Full=50 kDa nucleoporin; AltName: Full=Nuclear pore-associated protein 60 kDa-like; AltName: Full=Nucleoporin Nup50;	Nup50	25497		Nucleus, nuclear pore complex {ECO:0000269|PubMed:10891499}. Nucleus membrane {ECO:0000269|PubMed:10891499}; Peripheral membrane protein {ECO:0000269|PubMed:10891499}; Nucleoplasmic side {ECO:0000269|PubMed:10891499}. Note=Dissociates from the NPC structure early during prophase of mitosis (By similarity). Associates with the newly formed nuclear membrane during telophase (By similarity). Localiz…	10116	Rattus norvegicus (Rat).	10116.ENSRNOP00000018155	KOG2724	R-RNO-159227;R-RNO-159230;R-RNO-159231;R-RNO-159236;R-RNO-170822;R-RNO-191859;R-RNO-3108214;R-RNO-3232142;R-RNO-3301854;R-RNO-3371453;R-RNO-4085377;R-RNO-4551638;R-RNO-4570464;R-RNO-4615885;R-RNO-5578749	Transport of the SLBP independent Mature mRNA;Transport of the SLBP Dependant Mature mRNA;Transport of Mature mRNA Derived from an Intronless Transcript;Transport of Mature mRNA derived from an Intron-Containing Transcript;Regulation of Glucokinase by Glucokinase Regulatory Protein;snRNP Assembly;SUMOylation of DNA damage response and repair proteins;SUMOylation of ubiquitinylation proteins;Nucle…	rno:25497	GO:0051028, P:mRNA transport;GO:0001841, P:neural tube formation;GO:0006606, P:protein import into nucleus	GO:0005635, C:nuclear envelope;GO:0031965, C:nuclear membrane;GO:0005643, C:nuclear pore		PF08911;PF00638	NUP50;Ran_BP1	K14295	nuclear pore complex protein Nup50	rno03013;rno05014	Nucleocytoplasmic transport;Amyotrophic lateral sclerosis	2;6	Genetic Information Processing;Human Diseases	2_2;6_7	Translation;Neurodegenerative disease	GO:0051028;GO:0001841;GO:0006606;GO:0005635;GO:0031965;GO:0005643	NotFound	8.26279e-05	0.000148724		1.79993	0.847942	None
O08618	Phosphoribosyl pyrophosphate synthase-associated protein 2	RecName: Full=Phosphoribosyl pyrophosphate synthase-associated protein 2; Short=PRPP synthase-associated protein 2; AltName: Full=41 kDa phosphoribosypyrophosphate synthetase-associated protein; Short=PAP41;	Prpsap2	117272	ENSRNOG00000002724.8		10116	Rattus norvegicus (Rat).	10116.ENSRNOP00000003697	KOG1503			rno:117272	GO:0006015, P:5-phosphoribose 1-diphosphate biosynthetic process;GO:0060348, P:bone development;GO:0006164, P:purine nucleotide biosynthetic process	GO:0005737, C:cytoplasm;GO:0032991, C:protein-containing complex;GO:0002189, C:ribose phosphate diphosphokinase complex	GO:0030234, F:enzyme regulator activity;GO:0042802, F:identical protein binding;GO:0000287, F:magnesium ion binding	PF14572;PF13793	Pribosyl_synth;Pribosyltran_N									GO:0006015;GO:0060348;GO:0006164;GO:0005737;GO:0032991;GO:0002189;GO:0030234;GO:0042802;GO:0000287	NotFound	4.29632e-06	1.01007e-05		2.351	1.23328	None
A6HE03	Sequestosome 1, isoform CRA_d	SubName: Full=Sequestosome 1, isoform CRA_d {ECO:0000313|EMBL:EDM04258.1};	Sqstm1	113894		Cytoplasm, myofibril, sarcomere {ECO:0000256|ARBA:ARBA00004204}. Cytoplasmic vesicle, autophagosome {ECO:0000256|ARBA:ARBA00004419}.	10116	Rattus norvegicus (Rat).							GO:0005776, C:autophagosome;GO:0030017, C:sarcomere	GO:0008270, F:zinc ion binding	PF00564;PF00569	PB1;ZZ									GO:0005776;GO:0030017;GO:0008270	NotFound	8.98512e-06	1.9719e-05		2.19463	1.13398	None
A6KQL6	Transcription intermediary factor 1-beta	RecName: Full=Transcription intermediary factor 1-beta {ECO:0000256|ARBA:ARBA00072099}; EC=2.3.2.27 {ECO:0000256|ARBA:ARBA00012483}; AltName: Full=E3 SUMO-protein ligase TRIM28 {ECO:0000256|ARBA:ARBA00081620}; AltName: Full=RING-type E3 ubiquitin transferase TIF1-beta {ECO:0000256|ARBA:ARBA00076586}; AltName: Full=Tripartite motif-containing protein 28 {ECO:0000256|ARBA:ARBA00076796};				Nucleus {ECO:0000256|ARBA:ARBA00004123}.	10116	Rattus norvegicus (Rat).							GO:0005634, C:nucleus	GO:0003714, F:transcription corepressor activity;GO:0008270, F:zinc ion binding	PF00628;PF00643	PHD;zf-B_box									GO:0005634;GO:0003714;GO:0008270	NotFound	0.000502368	0.000786161		1.56491	0.646079	None
A6K3D6	D-3-phosphoglycerate dehydrogenase	RecName: Full=D-3-phosphoglycerate dehydrogenase {ECO:0000256|ARBA:ARBA00021582, ECO:0000256|RuleBase:RU363003}; EC=1.1.1.95 {ECO:0000256|ARBA:ARBA00013143, ECO:0000256|RuleBase:RU363003};	Phgdh	58835			10116	Rattus norvegicus (Rat).					rno:58835	GO:0070314, P:G1 to G0 transition;GO:0009448, P:gamma-aminobutyric acid metabolic process;GO:0021782, P:glial cell development;GO:0006541, P:glutamine metabolic process;GO:0006544, P:glycine metabolic process;GO:0006564, P:L-serine biosynthetic process;GO:0021915, P:neural tube development;GO:0031175, P:neuron projection development;GO:0010468, P:regulation of gene expression;GO:0021510, P:spinal…		GO:0051287, F:NAD binding;GO:0004617, F:phosphoglycerate dehydrogenase activity	PF00389;PF02826;PF19304	2-Hacid_dh;2-Hacid_dh_C;PGDH_inter	K00058	D-3-phosphoglycerate dehydrogenase / 2-oxoglutarate reductase [EC:1.1.1.95 1.1.1.399]	rno00260;rno00270;rno01100;rno01200;rno01230	Glycine, serine and threonine metabolism;Cysteine and methionine metabolism;Metabolic pathways;Carbon metabolism;Biosynthesis of amino acids	1;1;1;1;1	Metabolism;Metabolism;Metabolism;Metabolism;Metabolism	1_5;1_5;1_0;1_0;1_0	Amino acid metabolism;Amino acid metabolism;Global and overview maps;Global and overview maps;Global and overview maps	GO:0070314;GO:0009448;GO:0021782;GO:0006541;GO:0006544;GO:0006564;GO:0021915;GO:0031175;GO:0010468;GO:0021510;GO:0019530;GO:0006566;GO:0051287;GO:0004617	NotFound	0.000815525	0.000317064		0.388784	-1.36296	None
G3V7W8	Phagosome assembly factor 1	SubName: Full=Phagosome assembly factor 1 {ECO:0000313|Ensembl:ENSRNOP00000020003.2};	Phaf1	207123	ENSRNOG00000014668.4		10116	Rattus norvegicus (Rat).							GO:0000407, C:phagophore assembly site		PF03676	PHAF1									GO:0000407	NotFound	2.77474e-06	2.95434e-06		1.06473	0.0904855	None
A6HGA6	Nucleoporin 88, isoform CRA_a	SubName: Full=Nucleoporin 88, isoform CRA_a {ECO:0000313|EMBL:EDM05061.1};	Nup88	113929		Nucleus, nuclear pore complex {ECO:0000256|ARBA:ARBA00004567}.	10116	Rattus norvegicus (Rat).					rno:113929	GO:0051028, P:mRNA transport;GO:0015031, P:protein transport;GO:0000055, P:ribosomal large subunit export from nucleus;GO:0000056, P:ribosomal small subunit export from nucleus	GO:0005643, C:nuclear pore	GO:0017056, F:structural constituent of nuclear pore	PF10168	Nup88	K14318	nuclear pore complex protein Nup88	rno03013;rno05014	Nucleocytoplasmic transport;Amyotrophic lateral sclerosis	2;6	Genetic Information Processing;Human Diseases	2_2;6_7	Translation;Neurodegenerative disease	GO:0051028;GO:0015031;GO:0000055;GO:0000056;GO:0005643;GO:0017056	NotFound	2.60216e-06	3.75672e-06		1.4437	0.529766	None
O08679	Serine/threonine-protein kinase MARK2	RecName: Full=Serine/threonine-protein kinase MARK2; EC=2.7.11.1; EC=2.7.11.26; AltName: Full=ELKL motif kinase 1; Short=EMK-1; AltName: Full=MAP/microtubule affinity-regulating kinase 2;	Mark2	60328		Cell membrane {ECO:0000269|PubMed:14741102}; Peripheral membrane protein {ECO:0000269|PubMed:14741102}. Lateral cell membrane {ECO:0000250}. Cytoplasm, cytoskeleton {ECO:0000250}. Cytoplasm {ECO:0000250|UniProtKB:Q7KZI7}. Cell projection, dendrite {ECO:0000250|UniProtKB:Q7KZI7}. Note=Phosphorylation at Thr-539 by PRKCZ/aPKC and subsequent interaction with 14-3-3 protein YWHAZ promotes relocation …	10116	Rattus norvegicus (Rat).	10116.ENSRNOP00000073980	KOG0586			rno:60328	GO:0061564, P:axon development;GO:0030010, P:establishment of cell polarity;GO:0071963, P:establishment or maintenance of cell polarity regulating cell shape;GO:0045197, P:establishment or maintenance of epithelial cell apical/basal polarity;GO:0035556, P:intracellular signal transduction;GO:0000226, P:microtubule cytoskeleton organization;GO:0001764, P:neuron migration;GO:0018105, P:peptidyl-ser…	GO:0005884, C:actin filament;GO:0045180, C:basal cortex;GO:0005737, C:cytoplasm;GO:0030425, C:dendrite;GO:0098978, C:glutamatergic synapse;GO:0016328, C:lateral plasma membrane;GO:0016020, C:membrane;GO:0097427, C:microtubule bundle;GO:0005634, C:nucleus;GO:0005886, C:plasma membrane;GO:0098794, C:postsynapse	GO:0005524, F:ATP binding;GO:0008289, F:lipid binding;GO:0000287, F:magnesium ion binding;GO:0106310, F:protein serine kinase activity;GO:0004674, F:protein serine/threonine kinase activity;GO:0048156, F:tau protein binding;GO:0050321, F:tau-protein kinase activity	PF02149;PF00069;PF00627	KA1;Pkinase;UBA	K08798	MAP/microtubule affinity-regulating kinase [EC:2.7.11.1]							GO:0061564;GO:0030010;GO:0071963;GO:0045197;GO:0035556;GO:0000226;GO:0001764;GO:0018105;GO:0010976;GO:0046777;GO:0006468;GO:0050770;GO:0051493;GO:0070507;GO:1902996;GO:0099175;GO:0016055;GO:0005884;GO:0045180;GO:0005737;GO:0030425;GO:0098978;GO:0016328;GO:0016020;GO:0097427;GO:0005634;GO:0005886;GO:0098794;GO:0005524;GO:0008289;GO:0000287;GO:0106310;GO:0004674;GO:0048156;GO:0050321	NotFound	3.33999e-05	1.65527e-05		0.495592	-1.01278	None
A6HZE7	ADP-ribosylation factor-like protein 2	RecName: Full=ADP-ribosylation factor-like protein 2 {ECO:0000256|ARBA:ARBA00026198};	Arl2	65142		Cytoplasm, cytoskeleton, microtubule organizing center, centrosome {ECO:0000256|ARBA:ARBA00004300}. Mitochondrion intermembrane space {ECO:0000256|ARBA:ARBA00004569}.	10116	Rattus norvegicus (Rat).							GO:0005813, C:centrosome	GO:0005525, F:GTP binding;GO:0003924, F:GTPase activity	PF00025	Arf									GO:0005813;GO:0005525;GO:0003924	NotFound	1.59148e-05	2.66006e-05		1.67144	0.741091	None
O08700	Vacuolar protein sorting-associated protein 45	RecName: Full=Vacuolar protein sorting-associated protein 45; Short=rVps45;	Vps45	64516	ENSRNOG00000021173.6	Golgi apparatus membrane {ECO:0000250}; Peripheral membrane protein {ECO:0000250}. Endosome membrane {ECO:0000250}; Peripheral membrane protein {ECO:0000250}. Note=Associated with Golgi/endosomal vesicles and the trans-Golgi network. {ECO:0000250}.	10116	Rattus norvegicus (Rat).	10116.ENSRNOP00000028751	KOG1299	R-RNO-6811438;R-RNO-983231	Intra-Golgi traffic;Factors involved in megakaryocyte development and platelet production	rno:64516	GO:0006886, P:intracellular protein transport;GO:0016192, P:vesicle-mediated transport	GO:0010008, C:endosome membrane;GO:0005794, C:Golgi apparatus;GO:0000139, C:Golgi membrane;GO:0016020, C:membrane;GO:0008021, C:synaptic vesicle		PF00995	Sec1	K12479	vacuolar protein sorting-associated protein 45	rno04144	Endocytosis	4	Cellular Processes	4_1	Transport and catabolism	GO:0006886;GO:0016192;GO:0010008;GO:0005794;GO:0000139;GO:0016020;GO:0008021	NotFound	1.2074e-05	6.83534e-06		0.566121	-0.820819	None
Q8K584	Arginase	RecName: Full=Arginase {ECO:0000256|RuleBase:RU361159}; EC=3.5.3.1 {ECO:0000256|RuleBase:RU361159};					10116	Rattus norvegicus (Rat).						GO:0006525, P:arginine metabolic process;GO:0000050, P:urea cycle		GO:0004053, F:arginase activity;GO:0046872, F:metal ion binding	PF00491	Arginase									GO:0006525;GO:0000050;GO:0004053;GO:0046872	NotFound	6.81793e-06	1.06177e-05		1.55732	0.639063	None
A6IQ75	Immunoglobulin (CD79A) binding protein 1	SubName: Full=Immunoglobulin (CD79A) binding protein 1 {ECO:0000313|EMBL:EDL95938.1};	Igbp1	58845			10116	Rattus norvegicus (Rat).					rno:58845	GO:2001234, P:negative regulation of apoptotic signaling pathway;GO:0035306, P:positive regulation of dephosphorylation;GO:0045944, P:positive regulation of transcription by RNA polymerase II	GO:0005737, C:cytoplasm;GO:0005874, C:microtubule	GO:0031434, F:mitogen-activated protein kinase kinase binding;GO:0019904, F:protein domain specific binding	PF04177	TAP42	K17606	immunoglobulin-binding protein 1	rno04136;rno04140	Autophagy - other;Autophagy - animal	4;4	Cellular Processes;Cellular Processes	4_1;4_1	Transport and catabolism;Transport and catabolism	GO:2001234;GO:0035306;GO:0045944;GO:0005737;GO:0005874;GO:0031434;GO:0019904	NotFound	3.37966e-06	9.36012e-06		2.76954	1.46965	None
B1WBQ0	Cell division cycle 5-like protein	RecName: Full=Cell division cycle 5-like protein {ECO:0000256|ARBA:ARBA00074456}; AltName: Full=Cdc5-like protein {ECO:0000256|ARBA:ARBA00082900};	Cdc5l	85434			10116	Rattus norvegicus (Rat).					rno:85434	GO:0051301, P:cell division;GO:0000398, P:mRNA splicing, via spliceosome	GO:0000974, C:Prp19 complex;GO:0005681, C:spliceosomal complex		PF11831;PF13921	Myb_Cef;Myb_DNA-bind_6	K12860	pre-mRNA-splicing factor CDC5/CEF1	rno03040	Spliceosome	2	Genetic Information Processing	2_1	Transcription	GO:0051301;GO:0000398;GO:0000974;GO:0005681	MYB	0.000198269	0.000257582		1.29915	0.377573	None
Q5HZA7	Bin1 protein	SubName: Full=Bin1 protein {ECO:0000313|EMBL:AAH89109.1};	Bin1	117028		Cytoplasm {ECO:0000256|ARBA:ARBA00004496}.	10116	Rattus norvegicus (Rat).						GO:0030100, P:regulation of endocytosis	GO:0005737, C:cytoplasm		PF03114;PF14604	BAR;SH3_9									GO:0030100;GO:0005737	NotFound	9.83854e-06	4.51774e-05		4.59188	2.19909	None
A6HNA8	MAP kinase-activating death domain protein	RecName: Full=MAP kinase-activating death domain protein {ECO:0000256|ARBA:ARBA00017868}; AltName: Full=Rab3 GDP/GTP exchange factor {ECO:0000256|ARBA:ARBA00079552}; AltName: Full=Rab3 GDP/GTP exchange protein {ECO:0000256|ARBA:ARBA00081633};	Madd			Cell membrane {ECO:0000256|ARBA:ARBA00004236}. Cytoplasm {ECO:0000256|ARBA:ARBA00004496}.	10116	Rattus norvegicus (Rat).						GO:0006915, P:apoptotic process	GO:0005737, C:cytoplasm;GO:0005886, C:plasma membrane	GO:0005085, F:guanyl-nucleotide exchange factor activity;GO:0016301, F:kinase activity	PF23629;PF02141;PF03456	Death_MADD;DENN;uDENN									GO:0006915;GO:0005737;GO:0005886;GO:0005085;GO:0016301	NotFound	3.28582e-05	3.52639e-05		1.07321	0.101936	None
A6JEC8	General transcription factor 2a, 1	SubName: Full=General transcription factor 2a, 1 {ECO:0000313|EMBL:EDL81672.1};	Gtf2a1	83830		Nucleus {ECO:0000256|ARBA:ARBA00004123}.	10116	Rattus norvegicus (Rat).					rno:83830	GO:0060261, P:positive regulation of transcription initiation by RNA polymerase II;GO:0006367, P:transcription initiation at RNA polymerase II promoter	GO:0005829, C:cytosol;GO:0005672, C:transcription factor TFIIA complex;GO:0005669, C:transcription factor TFIID complex;GO:0097550, C:transcription preinitiation complex	GO:0046982, F:protein heterodimerization activity;GO:0000979, F:RNA polymerase II core promoter sequence-specific DNA binding;GO:0016251, F:RNA polymerase II general transcription initiation factor activity;GO:0001091, F:RNA polymerase II general transcription initiation factor binding;GO:0061629, F:RNA polymerase II-specific DNA-binding transcription factor binding;GO:0017025, F:TBP-class protei…	PF03153	TFIIA	K03122	transcription initiation factor TFIIA large subunit	rno03022;rno05203	Basal transcription factors;Viral carcinogenesis	2;6	Genetic Information Processing;Human Diseases	2_1;6_1	Transcription;Cancer: overview	GO:0060261;GO:0006367;GO:0005829;GO:0005672;GO:0005669;GO:0097550;GO:0046982;GO:0000979;GO:0016251;GO:0001091;GO:0061629;GO:0017025	NotFound	3.76097e-07	7.28254e-06		19.3635	4.27527	Up
Q6P7D2	Aminopeptidase B	RecName: Full=Aminopeptidase B {ECO:0000256|ARBA:ARBA00072073}; EC=3.4.11.6 {ECO:0000256|ARBA:ARBA00066491}; AltName: Full=Arginine aminopeptidase {ECO:0000256|ARBA:ARBA00078065}; AltName: Full=Arginyl aminopeptidase {ECO:0000256|ARBA:ARBA00079001}; AltName: Full=Cytosol aminopeptidase IV {ECO:0000256|ARBA:ARBA00080955};	Rnpep			Secreted {ECO:0000256|ARBA:ARBA00004613}.	10116	Rattus norvegicus (Rat).						GO:0006508, P:proteolysis		GO:0004177, F:aminopeptidase activity;GO:0008237, F:metallopeptidase activity;GO:0008270, F:zinc ion binding	PF09127;PF01433;PF17900	Leuk-A4-hydro_C;Peptidase_M1;Peptidase_M1_N									GO:0006508;GO:0004177;GO:0008237;GO:0008270	NotFound	4.57321e-05	8.20692e-05		1.79457	0.843634	None
D4A8L3	Sphingomyelin phosphodiesterase 3	RecName: Full=Sphingomyelin phosphodiesterase 3 {ECO:0000256|ARBA:ARBA00068544}; EC=3.1.4.12 {ECO:0000256|ARBA:ARBA00012369}; AltName: Full=Neutral sphingomyelinase 2 {ECO:0000256|ARBA:ARBA00081703}; AltName: Full=Neutral sphingomyelinase II {ECO:0000256|ARBA:ARBA00076605};	Smpd3	94338	ENSRNOG00000000257.7	Cell membrane {ECO:0000256|ARBA:ARBA00004193}; Lipid-anchor {ECO:0000256|ARBA:ARBA00004193}. Golgi apparatus membrane {ECO:0000256|ARBA:ARBA00037794}; Lipid-anchor {ECO:0000256|ARBA:ARBA00037794}.	10116	Rattus norvegicus (Rat).						GO:0030509, P:BMP signaling pathway;GO:0098868, P:bone growth;GO:0030282, P:bone mineralization;GO:0070301, P:cellular response to hydrogen peroxide;GO:0071286, P:cellular response to magnesium ion;GO:0140052, P:cellular response to oxidised low-density lipoprotein particle stimulus;GO:1901653, P:cellular response to peptide;GO:0071461, P:cellular response to redox state;GO:0071356, P:cellular re…	GO:0005576, C:extracellular region;GO:0000137, C:Golgi cis cisterna;GO:0005886, C:plasma membrane	GO:0042802, F:identical protein binding;GO:0061751, F:neutral sphingomyelin phosphodiesterase activity;GO:0070300, F:phosphatidic acid binding;GO:0001786, F:phosphatidylserine binding	PF03372	Exo_endo_phos									GO:0030509;GO:0098868;GO:0030282;GO:0070301;GO:0071286;GO:0140052;GO:1901653;GO:0071461;GO:0071356;GO:0006672;GO:0003433;GO:0032963;GO:0097187;GO:0071897;GO:0001958;GO:0085029;GO:0070314;GO:0002244;GO:0048286;GO:0140014;GO:0035264;GO:1900126;GO:0051898;GO:0030072;GO:0048008;GO:0015774;GO:0045840;GO:0048661;GO:0061035;GO:0002685;GO:0090520;GO:0006685;GO:0005576;GO:0000137;GO:0005886;GO:0042802;GO:…	NotFound	3.76097e-07	3.48939e-06		9.2779	3.2138	Up
A6KCH2	Glycerol-3-phosphate dehydrogenase [NAD(+)]	RecName: Full=Glycerol-3-phosphate dehydrogenase [NAD(+)] {ECO:0000256|RuleBase:RU361243}; EC=1.1.1.8 {ECO:0000256|RuleBase:RU361243};	Gpd1			Cytoplasm {ECO:0000256|ARBA:ARBA00004496}.	10116	Rattus norvegicus (Rat).						GO:0005975, P:carbohydrate metabolic process;GO:0046168, P:glycerol-3-phosphate catabolic process	GO:0005737, C:cytoplasm	GO:0141152, F:glycerol-3-phosphate dehydrogenase (NAD+) activity;GO:0051287, F:NAD binding;GO:0042803, F:protein homodimerization activity	PF07479;PF01210	NAD_Gly3P_dh_C;NAD_Gly3P_dh_N									GO:0005975;GO:0046168;GO:0005737;GO:0141152;GO:0051287;GO:0042803	NotFound	1.17709e-05	4.84371e-06		0.411497	-1.28104	None
A6ICE7	Mitochondrial import inner membrane translocase subunit TIM17	RecName: Full=Mitochondrial import inner membrane translocase subunit TIM17 {ECO:0000256|RuleBase:RU364008};	Timm17a	54311		Mitochondrion inner membrane {ECO:0000256|ARBA:ARBA00004448, ECO:0000256|RuleBase:RU364008}; Multi- pass membrane protein {ECO:0000256|ARBA:ARBA00004448, ECO:0000256|RuleBase:RU364008}.	10116	Rattus norvegicus (Rat).					rno:54311	GO:0030150, P:protein import into mitochondrial matrix	GO:0005744, C:TIM23 mitochondrial import inner membrane translocase complex	GO:0008320, F:protein transmembrane transporter activity	PF02466	Tim17	K17795	mitochondrial import inner membrane translocase subunit TIM17							GO:0030150;GO:0005744;GO:0008320	NotFound	3.76097e-07	2.63103e-05		69.9563	6.12838	Up
A6KQ74	Translocator of inner mitochondrial membrane 44, isoform CRA_a	SubName: Full=Translocator of inner mitochondrial membrane 44, isoform CRA_a {ECO:0000313|EMBL:EDL74998.1};	Timm44				10116	Rattus norvegicus (Rat).						GO:0030150, P:protein import into mitochondrial matrix		GO:0051087, F:protein-folding chaperone binding											GO:0030150;GO:0051087	NotFound	1.99667e-06	3.0659e-05		15.3551	3.94065	Up
A6I2B6	Coatomer subunit beta'	RecName: Full=Coatomer subunit beta' {ECO:0000256|ARBA:ARBA00021083, ECO:0000256|PIRNR:PIRNR005567};	Copb2	60384		Cytoplasmic vesicle, COPI-coated vesicle membrane {ECO:0000256|ARBA:ARBA00004347, ECO:0000256|PIRNR:PIRNR005567}; Peripheral membrane protein {ECO:0000256|ARBA:ARBA00004347, ECO:0000256|PIRNR:PIRNR005567}; Cytoplasmic side {ECO:0000256|ARBA:ARBA00004347, ECO:0000256|PIRNR:PIRNR005567}. Golgi apparatus membrane {ECO:0000256|PIRNR:PIRNR005567}; Peripheral membrane protein {ECO:0000256|PIRNR:PIRNR00…	10116	Rattus norvegicus (Rat).						GO:0006891, P:intra-Golgi vesicle-mediated transport;GO:0006886, P:intracellular protein transport;GO:0006890, P:retrograde vesicle-mediated transport, Golgi to endoplasmic reticulum	GO:0030126, C:COPI vesicle coat;GO:0000139, C:Golgi membrane	GO:0005198, F:structural molecule activity	PF04053;PF23953;PF00400	B-prop_COPA_B_2nd;TPR_COPA_B;WD40									GO:0006891;GO:0006886;GO:0006890;GO:0030126;GO:0000139;GO:0005198	NotFound	0.000253248	0.000430088		1.69829	0.764079	None
A6JL16	Heat shock 70 kDa protein 13	RecName: Full=Heat shock 70 kDa protein 13 {ECO:0000256|ARBA:ARBA00018765}; AltName: Full=Microsomal stress-70 protein ATPase core {ECO:0000256|ARBA:ARBA00080147}; AltName: Full=Stress-70 protein chaperone microsome-associated 60 kDa protein {ECO:0000256|ARBA:ARBA00031426};	Hspa13	29734		Microsome {ECO:0000256|ARBA:ARBA00004144}.	10116	Rattus norvegicus (Rat).					rno:29734		GO:0005783, C:endoplasmic reticulum	GO:0005524, F:ATP binding;GO:0140662, F:ATP-dependent protein folding chaperone	PF00012	HSP70	K09491	heat shock 70kDa protein 13							GO:0005783;GO:0005524;GO:0140662	NotFound	1.19242e-05	8.05419e-06		0.67545	-0.566079	None
A6HJS4	Golgi SNAP receptor complex member 2, isoform CRA_c	SubName: Full=Golgi SNAP receptor complex member 2, isoform CRA_c {ECO:0000313|EMBL:EDM06282.1};	Gosr2	64154		Golgi apparatus, cis-Golgi network membrane {ECO:0000256|ARBA:ARBA00037862}; Single-pass type IV membrane protein {ECO:0000256|ARBA:ARBA00037862}.	10116	Rattus norvegicus (Rat).						GO:0015031, P:protein transport;GO:0016192, P:vesicle-mediated transport	GO:0005794, C:Golgi apparatus;GO:0016020, C:membrane	GO:0005484, F:SNAP receptor activity											GO:0015031;GO:0016192;GO:0005794;GO:0016020;GO:0005484	NotFound	1.12176e-05	4.54013e-05		4.04735	2.01698	None
G3V7H2	Multiple inositol polyphosphate phosphatase 1	RecName: Full=Multiple inositol polyphosphate phosphatase 1 {ECO:0000256|ARBA:ARBA00018097}; EC=3.1.3.62 {ECO:0000256|ARBA:ARBA00013040}; EC=3.1.3.80 {ECO:0000256|ARBA:ARBA00012976}; AltName: Full=2,3-bisphosphoglycerate 3-phosphatase {ECO:0000256|ARBA:ARBA00031642};	Minpp1	29688	ENSRNOG00000011287.7	Cell membrane {ECO:0000256|ARBA:ARBA00004236}. Endoplasmic reticulum lumen {ECO:0000256|ARBA:ARBA00004319}.	10116	Rattus norvegicus (Rat).					rno:29688		GO:0005886, C:plasma membrane	GO:0034417, F:bisphosphoglycerate 3-phosphatase activity;GO:0004446, F:inositol-hexakisphosphate phosphatase activity	PF00328	His_Phos_2	K03103	multiple inositol-polyphosphate phosphatase / 2,3-bisphosphoglycerate 3-phosphatase [EC:3.1.3.62 3.1.3.80]	rno00010;rno00562;rno01100	Glycolysis / Gluconeogenesis;Inositol phosphate metabolism;Metabolic pathways	1;1;1	Metabolism;Metabolism;Metabolism	1_1;1_1;1_0	Carbohydrate metabolism;Carbohydrate metabolism;Global and overview maps	GO:0005886;GO:0034417;GO:0004446	NotFound	3.76097e-07	2.03603e-05		54.1358	5.75851	Up
A6ID81	Peroxiredoxin-6	RecName: Full=Peroxiredoxin-6 {ECO:0000256|ARBA:ARBA00026214}; EC=1.11.1.27 {ECO:0000256|ARBA:ARBA00026115}; EC=2.3.1.23 {ECO:0000256|ARBA:ARBA00026120}; EC=3.1.1.4 {ECO:0000256|ARBA:ARBA00013278}; AltName: Full=1-Cys peroxiredoxin {ECO:0000256|ARBA:ARBA00031264}; AltName: Full=Acidic calcium-independent phospholipase A2 {ECO:0000256|ARBA:ARBA00031084}; AltName: Full=Antioxidant protein 2 {ECO:00…	Prdx6	94167			10116	Rattus norvegicus (Rat).					rno:94167	GO:0046475, P:glycerophospholipid catabolic process;GO:0048026, P:positive regulation of mRNA splicing, via spliceosome;GO:0006979, P:response to oxidative stress	GO:0005634, C:nucleus;GO:0048471, C:perinuclear region of cytoplasm	GO:0047184, F:1-acylglycerophosphocholine O-acyltransferase activity;GO:0047499, F:calcium-independent phospholipase A2 activity;GO:0004602, F:glutathione peroxidase activity;GO:0042802, F:identical protein binding;GO:0051920, F:peroxiredoxin activity;GO:0031625, F:ubiquitin protein ligase binding	PF10417;PF00578	1-cysPrx_C;AhpC-TSA	K11188	peroxiredoxin 6 [EC:1.11.1.7 1.11.1.27 3.1.1.-]	rno00480;rno01100	Glutathione metabolism;Metabolic pathways	1;1	Metabolism;Metabolism	1_6;1_0	Metabolism of other amino acids;Global and overview maps	GO:0046475;GO:0048026;GO:0006979;GO:0005634;GO:0048471;GO:0047184;GO:0047499;GO:0004602;GO:0042802;GO:0051920;GO:0031625	NotFound	0.000151675	0.000210851		1.39015	0.475238	None
F7ERK9	Gorasp1 protein	SubName: Full=Gorasp1 protein {ECO:0000313|EMBL:AAI61850.1}; SubName: Full=RCG25352, isoform CRA_b {ECO:0000313|EMBL:EDL76895.1};	Gorasp1	56082		Golgi apparatus membrane {ECO:0000256|ARBA:ARBA00004394}.	10116	Rattus norvegicus (Rat).					rno:56082	GO:0061951, P:establishment of protein localization to plasma membrane;GO:0090161, P:Golgi ribbon formation;GO:0050774, P:negative regulation of dendrite morphogenesis;GO:0006487, P:protein N-linked glycosylation	GO:0000139, C:Golgi membrane		PF04495	GRASP55_65	K26797	golgi reassembly-stacking protein	rno04140	Autophagy - animal	4	Cellular Processes	4_1	Transport and catabolism	GO:0061951;GO:0090161;GO:0050774;GO:0006487;GO:0000139	NotFound	3.76097e-07	6.68924e-05		177.86	7.4746	Up
A6J951	Platelet-activating factor acetylhydrolase IB subunit alpha1	RecName: Full=Platelet-activating factor acetylhydrolase IB subunit alpha1 {ECO:0000256|ARBA:ARBA00044095}; EC=3.1.1.47 {ECO:0000256|ARBA:ARBA00013201}; AltName: Full=PAF acetylhydrolase 29 kDa subunit {ECO:0000256|ARBA:ARBA00044307}; AltName: Full=PAF-AH subunit gamma {ECO:0000256|ARBA:ARBA00044294};	Pafah1b3	114113		Cytoplasm {ECO:0000256|ARBA:ARBA00004496}.	10116	Rattus norvegicus (Rat).					rno:114113	GO:0016042, P:lipid catabolic process;GO:0007283, P:spermatogenesis	GO:0005737, C:cytoplasm	GO:0016787, F:hydrolase activity;GO:0046982, F:protein heterodimerization activity;GO:0042803, F:protein homodimerization activity	PF13472	Lipase_GDSL_2	K16795	platelet-activating factor acetylhydrolase IB subunit beta/gamma [EC:3.1.1.47]	rno00565;rno01100	Ether lipid metabolism;Metabolic pathways	1;1	Metabolism;Metabolism	1_3;1_0	Lipid metabolism;Global and overview maps	GO:0016042;GO:0007283;GO:0005737;GO:0016787;GO:0046982;GO:0042803	NotFound	4.99791e-05	9.32293e-05		1.86537	0.89946	None
O35264	Platelet-activating factor acetylhydrolase IB subunit alpha2	RecName: Full=Platelet-activating factor acetylhydrolase IB subunit alpha2 {ECO:0000305}; EC=3.1.1.47 {ECO:0000250|UniProtKB:P68401}; AltName: Full=PAF acetylhydrolase 30 kDa subunit; Short=PAF-AH 30 kDa subunit; AltName: Full=PAF-AH subunit beta; Short=PAFAH subunit beta; AltName: Full=Platelet-activating factor acetylhydrolase alpha 2 subunit; Short=PAF-AH alpha 2;	Pafah1b2	64189	ENSRNOG00000057102.2	Cytoplasm {ECO:0000250}.	10116	Rattus norvegicus (Rat).	10116.ENSRNOP00000068672	KOG1388	R-RNO-6798695;R-RNO-6811436	Neutrophil degranulation;COPI-independent Golgi-to-ER retrograde traffic	rno:64189	GO:0016042, P:lipid catabolic process;GO:0016239, P:positive regulation of macroautophagy;GO:0007283, P:spermatogenesis	GO:0008247, C:1-alkyl-2-acetylglycerophosphocholine esterase complex;GO:0005737, C:cytoplasm;GO:0005829, C:cytosol;GO:0001650, C:fibrillar center;GO:0005886, C:plasma membrane	GO:0003847, F:1-alkyl-2-acetylglycerophosphocholine esterase activity;GO:0042802, F:identical protein binding;GO:0047179, F:platelet-activating factor acetyltransferase activity;GO:0046982, F:protein heterodimerization activity;GO:0042803, F:protein homodimerization activity;GO:0044877, F:protein-containing complex binding	PF13472	Lipase_GDSL_2	K16795	platelet-activating factor acetylhydrolase IB subunit beta/gamma [EC:3.1.1.47]	rno00565;rno01100	Ether lipid metabolism;Metabolic pathways	1;1	Metabolism;Metabolism	1_3;1_0	Lipid metabolism;Global and overview maps	GO:0016042;GO:0016239;GO:0007283;GO:0008247;GO:0005737;GO:0005829;GO:0001650;GO:0005886;GO:0003847;GO:0042802;GO:0047179;GO:0046982;GO:0042803;GO:0044877	NotFound	8.617e-05	0.00010331		1.19891	0.26172	None
B1H262	Protein phosphatase 1, regulatory subunit 9B	SubName: Full=Protein phosphatase 1, regulatory subunit 9B {ECO:0000313|EMBL:AAI60878.1};	Ppp1r9b			Cytoplasm, cytoskeleton {ECO:0000256|ARBA:ARBA00004245}. Synapse {ECO:0000256|ARBA:ARBA00034103}.	10116	Rattus norvegicus (Rat).						GO:0030154, P:cell differentiation;GO:0007399, P:nervous system development	GO:0005737, C:cytoplasm;GO:0005856, C:cytoskeleton;GO:0045202, C:synapse	GO:0003779, F:actin binding	PF00595;PF17817	PDZ;PDZ_5									GO:0030154;GO:0007399;GO:0005737;GO:0005856;GO:0045202;GO:0003779	NotFound	2.48214e-05	1.32373e-05		0.533303	-0.906972	None
O35314	Secretogranin-1	RecName: Full=Secretogranin-1; AltName: Full=Chromogranin-B; Short=CgB; AltName: Full=Glucagonoma peptide; AltName: Full=Secretogranin-I; Short=SgI; Contains: RecName: Full=PE-11; Contains: RecName: Full=CCB peptide short form; Contains: RecName: Full=CCB peptide long form; Flags: Precursor;	Chgb	24259		Secreted. Note=Neuroendocrine and endocrine secretory granules. {ECO:0000250}.	10116	Rattus norvegicus (Rat).	10116.ENSRNOP00000028892	ENOG502QRBF	R-RNO-381426;R-RNO-8957275	Regulation of Insulin-like Growth Factor (IGF) transport and uptake by Insulin-like Growth Factor Binding Proteins (IGFBPs);Post-translational protein phosphorylation	rno:24259		GO:0005615, C:extracellular space;GO:0030141, C:secretory granule		PF01271	Granin	K19991	chromogranin-B							GO:0005615;GO:0030141	NotFound	3.36315e-05	9.45726e-05		2.81202	1.49161	None
G3V647	Pyridoxal kinase	RecName: Full=Pyridoxal kinase {ECO:0000256|ARBA:ARBA00018134}; EC=2.7.1.35 {ECO:0000256|ARBA:ARBA00012104}; AltName: Full=Pyridoxine kinase {ECO:0000256|ARBA:ARBA00032808};	Pdxk	83578	ENSRNOG00000049937.3	Cytoplasm, cytosol {ECO:0000256|ARBA:ARBA00004514}.	10116	Rattus norvegicus (Rat).						GO:0009443, P:pyridoxal 5'-phosphate salvage		GO:0008478, F:pyridoxal kinase activity	PF08543	Phos_pyr_kin									GO:0009443;GO:0008478	NotFound	8.24889e-06	5.23494e-05		6.34623	2.6659	Up
O35346	Focal adhesion kinase 1	RecName: Full=Focal adhesion kinase 1 {ECO:0000305}; Short=FADK 1; EC=2.7.10.2; AltName: Full=Focal adhesion kinase-related nonkinase; Short=FRNK; AltName: Full=Protein-tyrosine kinase 2; AltName: Full=p125FAK; AltName: Full=pp125FAK;	Ptk2	25614		Cell junction, focal adhesion {ECO:0000250|UniProtKB:Q00944}. Cell membrane {ECO:0000250|UniProtKB:Q00944}; Peripheral membrane protein {ECO:0000250|UniProtKB:Q00944}; Cytoplasmic side {ECO:0000250|UniProtKB:Q00944}. Cytoplasm, perinuclear region {ECO:0000250|UniProtKB:Q00944}. Cytoplasm, cell cortex. Cytoplasm, cytoskeleton {ECO:0000269|PubMed:12732587}. Cytoplasm, cytoskeleton, microtubule orga…	10116	Rattus norvegicus (Rat).	10116.ENSRNOP00000075518	KOG4257	R-RNO-111465;R-RNO-2029482;R-RNO-354192;R-RNO-354194;R-RNO-372708;R-RNO-375165;R-RNO-3928662;R-RNO-418885;R-RNO-4420097;R-RNO-5663213;R-RNO-5673001;R-RNO-8874081;R-RNO-9009391;R-RNO-9860927	Apoptotic cleavage of cellular proteins;Regulation of actin dynamics for phagocytic cup formation;Integrin signaling;GRB2:SOS provides linkage to MAPK signaling for Integrins;p130Cas linkage to MAPK signaling for integrins;NCAM signaling for neurite out-growth;EPHB-mediated forward signaling;DCC mediated attractive signaling;VEGFA-VEGFR2 Pathway;RHO GTPases Activate WASPs and WAVEs;RAF/MAP kinase…	rno:25614	GO:0001525, P:angiogenesis;GO:0007409, P:axonogenesis;GO:0001568, P:blood vessel development;GO:0016477, P:cell migration;GO:0071315, P:cellular response to morphine;GO:0071560, P:cellular response to transforming growth factor beta stimulus;GO:0021955, P:central nervous system neuron axonogenesis;GO:0043542, P:endothelial cell migration;GO:0048013, P:ephrin receptor signaling pathway;GO:0007173,…	GO:0016324, C:apical plasma membrane;GO:0016323, C:basolateral plasma membrane;GO:0005938, C:cell cortex;GO:0005813, C:centrosome;GO:0036064, C:ciliary basal body;GO:0005829, C:cytosol;GO:0005925, C:focal adhesion;GO:0098978, C:glutamatergic synapse;GO:0014704, C:intercalated disc;GO:0030027, C:lamellipodium;GO:0016604, C:nuclear body;GO:0005634, C:nucleus;GO:0048471, C:perinuclear region of cyto…	GO:0003779, F:actin binding;GO:0005524, F:ATP binding;GO:0042802, F:identical protein binding;GO:0005178, F:integrin binding;GO:0008432, F:JUN kinase binding;GO:0140677, F:molecular function activator activity;GO:0004715, F:non-membrane spanning protein tyrosine kinase activity;GO:0019902, F:phosphatase binding;GO:0043548, F:phosphatidylinositol 3-kinase binding;GO:0019901, F:protein kinase bindi…	PF21477;PF00373;PF18038;PF03623;PF07714	FERM_C_FAK1;FERM_M;FERM_N_2;Focal_AT;PK_Tyr_Ser-Thr	K05725	focal adhesion kinase 1 [EC:2.7.10.2]	rno01522;rno04012;rno04062;rno04148;rno04151;rno04360;rno04370;rno04510;rno04670;rno04810;rno04935;rno05100;rno05135;rno05146;rno05163;rno05165;rno05170;rno05200;rno05202;rno05205;rno05208;rno05222;rno05417;rno05418	Endocrine resistance;ErbB signaling pathway;Chemokine signaling pathway;Efferocytosis;PI3K-Akt signaling pathway;Axon guidance;VEGF signaling pathway;Focal adhesion;Leukocyte transendothelial migration;Regulation of actin cytoskeleton;Growth hormone synthesis, secretion and action;Bacterial invasion of epithelial cells;Yersinia infection;Amoebiasis;Human cytomegalovirus infection;Human papillomav…	6;3;5;;3;5;3;4;5;4;5;6;6;6;6;6;6;6;6;6;6;6;6;6	Human Diseases;Environmental Information Processing;Organismal Systems;;Environmental Information Processing;Organismal Systems;Environmental Information Processing;Cellular Processes;Organismal Systems;Cellular Processes;Organismal Systems;Human Diseases;Human Diseases;Human Diseases;Human Diseases;Human Diseases;Human Diseases;Human Diseases;Human Diseases;Human Diseases;Human Diseases;Human Di…	6_12;3_2;5_1;;3_2;5_8;3_2;4_3;5_1;4_5;5_2;6_4;6_4;6_5;6_3;6_3;6_3;6_1;6_1;6_1;6_1;6_2;6_9;6_9	Drug resistance: antineoplastic;Signal transduction;Immune system;;Signal transduction;Development and regeneration;Signal transduction;Cellular community - eukaryotes;Immune system;Cell motility;Endocrine system;Infectious disease: bacterial;Infectious disease: bacterial;Infectious disease: parasitic;Infectious disease: viral;Infectious disease: viral;Infectious disease: viral;Cancer: overview;C…	GO:0001525;GO:0007409;GO:0001568;GO:0016477;GO:0071315;GO:0071560;GO:0021955;GO:0043542;GO:0048013;GO:0007173;GO:0030198;GO:0045444;GO:0060396;GO:0007229;GO:0030644;GO:0007254;GO:0000165;GO:0000226;GO:2000811;GO:0043066;GO:0010507;GO:0050771;GO:0030336;GO:0022408;GO:0046621;GO:0051964;GO:0001764;GO:0007097;GO:0035265;GO:0018108;GO:0010613;GO:0045785;GO:0030307;GO:0030335;GO:0008284;GO:0010634;GO:…	NotFound	3.21796e-05	6.05231e-05		1.88079	0.911339	None
A6JDP2	Signal-induced proliferation-associated 1 like 1, isoform CRA_a	SubName: Full=Signal-induced proliferation-associated 1 like 1, isoform CRA_a {ECO:0000313|EMBL:EDL81435.1};	Sipa1l1				10116	Rattus norvegicus (Rat).						GO:0051056, P:regulation of small GTPase mediated signal transduction		GO:0005096, F:GTPase activator activity	PF00595;PF21022;PF02145;PF11881	PDZ;Rap-GAP_dimer;Rap_GAP;SPAR_C									GO:0051056;GO:0005096	NotFound	4.31364e-06	1.85502e-05		4.30037	2.10446	None
A6JPQ9	Arg/Abl-interacting protein ArgBP2, isoform CRA_b	SubName: Full=Arg/Abl-interacting protein ArgBP2, isoform CRA_b {ECO:0000313|EMBL:EDL78861.1};	Sorbs2			Cell junction, focal adhesion {ECO:0000256|ARBA:ARBA00004246}. Cell membrane {ECO:0000256|ARBA:ARBA00004236}. Cytoplasm {ECO:0000256|ARBA:ARBA00004496}.	10116	Rattus norvegicus (Rat).							GO:0070161, C:anchoring junction		PF00018;PF14604;PF02208	SH3_1;SH3_9;Sorb									GO:0070161	NotFound	1.7169e-06	3.54356e-07		0.206393	-2.27653	None
A6J5C6	small monomeric GTPase	RecName: Full=small monomeric GTPase {ECO:0000256|ARBA:ARBA00011984}; EC=3.6.5.2 {ECO:0000256|ARBA:ARBA00011984};	Rab11a	81830		Cytoplasmic vesicle membrane {ECO:0000256|ARBA:ARBA00004156}. Cytoplasmic vesicle, phagosome {ECO:0000256|ARBA:ARBA00004262}. Recycling endosome membrane {ECO:0000256|ARBA:ARBA00004139}; Lipid-anchor {ECO:0000256|ARBA:ARBA00004139}.	10116	Rattus norvegicus (Rat).					rno:81830	GO:0150093, P:amyloid-beta clearance by transcytosis;GO:0030953, P:astral microtubule organization;GO:0061502, P:early endosome to recycling endosome transport;GO:0090150, P:establishment of protein localization to membrane;GO:0072594, P:establishment of protein localization to organelle;GO:1990182, P:exosomal secretion;GO:0032402, P:melanosome transport;GO:0007080, P:mitotic metaphase chromosome…	GO:0005814, C:centriole;GO:0005813, C:centrosome;GO:0032154, C:cleavage furrow;GO:0030666, C:endocytic vesicle membrane;GO:0070062, C:extracellular exosome;GO:0098978, C:glutamatergic synapse;GO:0000139, C:Golgi membrane;GO:0005828, C:kinetochore microtubule;GO:0005771, C:multivesicular body;GO:0045335, C:phagocytic vesicle;GO:0098837, C:postsynaptic recycling endosome;GO:0032991, C:protein-conta…	GO:0051959, F:dynein light intermediate chain binding;GO:0003925, F:G protein activity;GO:0005525, F:GTP binding;GO:0008017, F:microtubule binding;GO:0031489, F:myosin V binding	PF00071	Ras	K07904	Ras-related protein Rab-11A	rno04144;rno04961;rno04962;rno04972;rno05164	Endocytosis;Endocrine and other factor-regulated calcium reabsorption;Vasopressin-regulated water reabsorption;Pancreatic secretion;Influenza A	4;5;5;5;6	Cellular Processes;Organismal Systems;Organismal Systems;Organismal Systems;Human Diseases	4_1;5_5;5_5;5_4;6_3	Transport and catabolism;Excretory system;Excretory system;Digestive system;Infectious disease: viral	GO:0150093;GO:0030953;GO:0061502;GO:0090150;GO:0072594;GO:1990182;GO:0032402;GO:0007080;GO:0090307;GO:0036258;GO:0031175;GO:0010634;GO:0010971;GO:1903438;GO:0034394;GO:0061512;GO:0072659;GO:0071806;GO:1902017;GO:1902954;GO:2001135;GO:1904779;GO:0005814;GO:0005813;GO:0032154;GO:0030666;GO:0070062;GO:0098978;GO:0000139;GO:0005828;GO:0005771;GO:0045335;GO:0098837;GO:0032991;GO:0000922;GO:0030672;GO:…	NotFound	0.000100141	0.000124613		1.24437	0.315418	None
O35532	Methylsterol monooxygenase 1	RecName: Full=Methylsterol monooxygenase 1; EC=1.14.18.9 {ECO:0000305|PubMed:7228857}; AltName: Full=C-4 methylsterol oxidase; AltName: Full=Neuropep 1; AltName: Full=RANP-1; AltName: Full=Sterol-C4-methyl oxidase;	Msmo1	140910	ENSRNOG00000032297.3	Endoplasmic reticulum membrane {ECO:0000305}; Multi-pass membrane protein {ECO:0000305}.	10116	Rattus norvegicus (Rat).	10116.ENSRNOP00000043782	KOG0873	R-RNO-191273	Cholesterol biosynthesis	rno:140910	GO:0006695, P:cholesterol biosynthetic process;GO:0016126, P:sterol biosynthetic process	GO:0005789, C:endoplasmic reticulum membrane	GO:0000254, F:C-4 methylsterol oxidase activity;GO:0005506, F:iron ion binding	PF04116	FA_hydroxylase	K07750	methylsterol monooxygenase [EC:1.14.18.9]	rno00100;rno01100	Steroid biosynthesis;Metabolic pathways	1;1	Metabolism;Metabolism	1_3;1_0	Lipid metabolism;Global and overview maps	GO:0006695;GO:0016126;GO:0005789;GO:0000254;GO:0005506	NotFound	2.15309e-05	3.72807e-05		1.7315	0.792019	None
A7UAK3	6-phosphofructo-2-kinase/fructose-2, 6-biphosphatase 3 splice variant	SubName: Full=6-phosphofructo-2-kinase/fructose-2, 6-biphosphatase 3 splice variant {ECO:0000313|EMBL:ABS88611.1}; EC=2.7.1.105 {ECO:0000313|EMBL:ABS88611.1}; EC=3.1.3.46 {ECO:0000313|EMBL:ABS88611.1}; SubName: Full=6-phosphofructo-2-kinase/fructose-2,6-bisphosphatase 3 {ECO:0000313|Ensembl:ENSRNOP00000025700};	Pfkfb3		ENSRNOG00000018911		10116	Rattus norvegicus (Rat).						GO:0006003, P:fructose 2,6-bisphosphate metabolic process;GO:0006000, P:fructose metabolic process		GO:0003873, F:6-phosphofructo-2-kinase activity;GO:0005524, F:ATP binding;GO:0004331, F:fructose-2,6-bisphosphate 2-phosphatase activity	PF01591;PF00300	6PF2K;His_Phos_1									GO:0006003;GO:0006000;GO:0003873;GO:0005524;GO:0004331	NotFound	5.92463e-06	8.46249e-06		1.42836	0.514357	None
A6KFG3	Bifunctional purine biosynthesis protein ATIC	RecName: Full=Bifunctional purine biosynthesis protein ATIC {ECO:0000256|ARBA:ARBA00017905}; EC=2.1.2.3 {ECO:0000256|ARBA:ARBA00012253}; EC=3.5.4.10 {ECO:0000256|ARBA:ARBA00012712}; AltName: Full=AICAR transformylase/inosine monophosphate cyclohydrolase {ECO:0000256|ARBA:ARBA00032307};	Atic	81643		Cytoplasm, cytosol {ECO:0000256|ARBA:ARBA00004514}.	10116	Rattus norvegicus (Rat).					rno:81643	GO:0044208, P:'de novo' AMP biosynthetic process;GO:0006189, P:'de novo' IMP biosynthetic process;GO:0097294, P:'de novo' XMP biosynthetic process;GO:0098761, P:cellular response to interleukin-7;GO:0006177, P:GMP biosynthetic process	GO:0005829, C:cytosol;GO:0005886, C:plasma membrane	GO:0003937, F:IMP cyclohydrolase activity;GO:0004643, F:phosphoribosylaminoimidazolecarboxamide formyltransferase activity;GO:0042803, F:protein homodimerization activity	PF01808;PF02142	AICARFT_IMPCHas;MGS	K00602	phosphoribosylaminoimidazolecarboxamide formyltransferase / IMP cyclohydrolase [EC:2.1.2.3 3.5.4.10]	rno00230;rno00670;rno01100;rno01523	Purine metabolism;One carbon pool by folate;Metabolic pathways;Antifolate resistance	1;1;1;6	Metabolism;Metabolism;Metabolism;Human Diseases	1_4;1_8;1_0;6_12	Nucleotide metabolism;Metabolism of cofactors and vitamins;Global and overview maps;Drug resistance: antineoplastic	GO:0044208;GO:0006189;GO:0097294;GO:0098761;GO:0006177;GO:0005829;GO:0005886;GO:0003937;GO:0004643;GO:0042803	NotFound	0.000709341	0.000936069		1.31963	0.400136	None
O35760	Isopentenyl-diphosphate Delta-isomerase 1	RecName: Full=Isopentenyl-diphosphate Delta-isomerase 1; EC=5.3.3.2 {ECO:0000250|UniProtKB:Q13907}; AltName: Full=Isopentenyl pyrophosphate isomerase 1; Short=IPP isomerase 1; Short=IPPI1;	Idi1	89784		Peroxisome {ECO:0000250|UniProtKB:O35586}.	10116	Rattus norvegicus (Rat).	10116.ENSRNOP00000022389	KOG0142	R-RNO-191273	Cholesterol biosynthesis	rno:89784	GO:0006695, P:cholesterol biosynthetic process;GO:0050992, P:dimethylallyl diphosphate biosynthetic process;GO:0009240, P:isopentenyl diphosphate biosynthetic process;GO:0035634, P:response to stilbenoid	GO:0005737, C:cytoplasm;GO:0005777, C:peroxisome	GO:0004452, F:isopentenyl-diphosphate delta-isomerase activity;GO:0046872, F:metal ion binding	PF00293	NUDIX	K01823	isopentenyl-diphosphate Delta-isomerase [EC:5.3.3.2]	rno00900;rno01100	Terpenoid backbone biosynthesis;Metabolic pathways	1;1	Metabolism;Metabolism	1_9;1_0	Metabolism of terpenoids and polyketides;Global and overview maps	GO:0006695;GO:0050992;GO:0009240;GO:0035634;GO:0005737;GO:0005777;GO:0004452;GO:0046872	NotFound	7.35842e-05	0.0001209		1.64302	0.716348	None
O35764	Neuronal pentraxin receptor	RecName: Full=Neuronal pentraxin receptor;	Nptxr			Membrane {ECO:0000305}; Single-pass type II membrane protein {ECO:0000305}.	10116	Rattus norvegicus (Rat).	10116.ENSRNOP00000004703	ENOG502RCVB				GO:0031175, P:neuron projection development;GO:0099645, P:neurotransmitter receptor localization to postsynaptic specialization membrane;GO:0099150, P:regulation of postsynaptic specialization assembly;GO:0042542, P:response to hydrogen peroxide	GO:0005615, C:extracellular space;GO:0098978, C:glutamatergic synapse;GO:0005886, C:plasma membrane	GO:0046872, F:metal ion binding;GO:0008029, F:pentraxin receptor activity;GO:0019903, F:protein phosphatase binding;GO:0044877, F:protein-containing complex binding	PF00354	Pentaxin									GO:0031175;GO:0099645;GO:0099150;GO:0042542;GO:0005615;GO:0098978;GO:0005886;GO:0046872;GO:0008029;GO:0019903;GO:0044877	NotFound	5.23452e-06	6.95221e-05		13.2815	3.73134	Up
O35787	Kinesin-like protein KIF1C	RecName: Full=Kinesin-like protein KIF1C; AltName: Full=Kinesin-like protein KIF1D;	Kif1c	113886		Cytoplasm, cytoskeleton {ECO:0000305}.	10116	Rattus norvegicus (Rat).	10116.ENSRNOP00000045754	KOG0245	R-RNO-2132295;R-RNO-6811434;R-RNO-983189	MHC class II antigen presentation;COPI-dependent Golgi-to-ER retrograde traffic;Kinesins	rno:113886	GO:1990048, P:anterograde neuronal dense core vesicle transport;GO:0007017, P:microtubule-based process;GO:1990049, P:retrograde neuronal dense core vesicle transport;GO:0006890, P:retrograde vesicle-mediated transport, Golgi to endoplasmic reticulum;GO:0016192, P:vesicle-mediated transport	GO:0030424, C:axon;GO:1904115, C:axon cytoplasm;GO:0005737, C:cytoplasm;GO:0030425, C:dendrite;GO:0005794, C:Golgi apparatus;GO:0005871, C:kinesin complex;GO:0005874, C:microtubule;GO:0005875, C:microtubule associated complex	GO:0005524, F:ATP binding;GO:0016887, F:ATP hydrolysis activity;GO:0003774, F:cytoskeletal motor activity;GO:0008017, F:microtubule binding;GO:0008574, F:plus-end-directed microtubule motor activity	PF00498;PF00225;PF16183	FHA;Kinesin;Kinesin_assoc	K10392	kinesin family member 1	rno04814	Motor proteins					GO:1990048;GO:0007017;GO:1990049;GO:0006890;GO:0016192;GO:0030424;GO:1904115;GO:0005737;GO:0030425;GO:0005794;GO:0005871;GO:0005874;GO:0005875;GO:0005524;GO:0016887;GO:0003774;GO:0008017;GO:0008574	NotFound	1.39379e-05	3.54356e-07		0.0254239	-5.29767	Down
A6HGB2	Complement component 1 Q subcomponent-binding protein, mitochondrial	RecName: Full=Complement component 1 Q subcomponent-binding protein, mitochondrial {ECO:0000256|ARBA:ARBA00021918}; AltName: Full=GC1q-R protein {ECO:0000256|ARBA:ARBA00084003}; AltName: Full=Glycoprotein gC1qBP {ECO:0000256|ARBA:ARBA00081454};	C1qbp	29681		Cell membrane {ECO:0000256|ARBA:ARBA00004296}; Peripheral membrane protein {ECO:0000256|ARBA:ARBA00004296}; Extracellular side {ECO:0000256|ARBA:ARBA00004296}. Cytoplasm {ECO:0000256|ARBA:ARBA00004496}. Mitochondrion matrix {ECO:0000256|ARBA:ARBA00004305}. Nucleus, nucleolus {ECO:0000256|ARBA:ARBA00004604}. Secreted {ECO:0000256|ARBA:ARBA00004613}.	10116	Rattus norvegicus (Rat).					rno:29681	GO:0042256, P:cytosolic ribosome assembly;GO:0000957, P:mitochondrial RNA catabolic process;GO:0050687, P:negative regulation of defense response to virus;GO:2000042, P:negative regulation of double-strand break repair via homologous recombination;GO:0032695, P:negative regulation of interleukin-12 production;GO:0039534, P:negative regulation of MDA-5 signaling pathway;GO:0048025, P:negative regu…	GO:0009986, C:cell surface;GO:0005829, C:cytosol;GO:0005759, C:mitochondrial matrix;GO:0005634, C:nucleus;GO:0005886, C:plasma membrane	GO:0062153, F:C5-methylcytidine-containing RNA reader activity;GO:0001849, F:complement component C1q complex binding;GO:0060703, F:deoxyribonuclease inhibitor activity;GO:0005540, F:hyaluronic acid binding;GO:0030984, F:kininogen binding;GO:0003714, F:transcription corepressor activity	PF02330	MAM33	K15414	complement component 1 Q subcomponent-binding protein, mitochondrial							GO:0042256;GO:0000957;GO:0050687;GO:2000042;GO:0032695;GO:0039534;GO:0048025;GO:0039536;GO:0000122;GO:0032689;GO:0043491;GO:0043065;GO:2000510;GO:0090023;GO:0051897;GO:1900026;GO:1901165;GO:0030449;GO:0009986;GO:0005829;GO:0005759;GO:0005634;GO:0005886;GO:0062153;GO:0001849;GO:0060703;GO:0005540;GO:0030984;GO:0003714	NotFound	0.00028134	0.00041895		1.48913	0.574465	None
A6HZN1	Stress-induced-phosphoprotein 1	RecName: Full=Stress-induced-phosphoprotein 1 {ECO:0000256|ARBA:ARBA00026193}; AltName: Full=Hsc70/Hsp90-organizing protein {ECO:0000256|ARBA:ARBA00032536};	Stip1	192277		Dynein axonemal particle {ECO:0000256|ARBA:ARBA00024190}.	10116	Rattus norvegicus (Rat).					rno:192277		GO:0120293, C:dynein axonemal particle		PF17830;PF00515;PF13414;PF13424;PF13181	STI1-HOP_DP;TPR_1;TPR_11;TPR_12;TPR_8	K09553	stress-induced-phosphoprotein 1	rno05020	Prion disease	6	Human Diseases	6_7	Neurodegenerative disease	GO:0120293	NotFound	0.00257135	0.00211173		0.821256	-0.284097	None
O35820	5-hydroxymethyl-dUMP N-hydrolase	RecName: Full=5-hydroxymethyl-dUMP N-hydrolase {ECO:0000250|UniProtKB:O43598}; EC=3.2.2.- {ECO:0000250|UniProtKB:O43598}; AltName: Full=2'-deoxynucleoside 5'-phosphate N-hydrolase 1 {ECO:0000312|RGD:620382}; AltName: Full=Deoxyribonucleoside 5'-monophosphate N-glycosidase {ECO:0000303|PubMed:17234634}; AltName: Full=c-Myc-responsive protein Rcl {ECO:0000303|PubMed:9271375};	Dnph1	171047	ENSRNOG00000018397.7	Cytoplasm {ECO:0000250|UniProtKB:O43598}. Nucleus {ECO:0000269|PubMed:9271375}.	10116	Rattus norvegicus (Rat).	10116.ENSRNOP00000024815	ENOG502S2J2	R-RNO-74259	Purine catabolism	rno:171047	GO:0000255, P:allantoin metabolic process;GO:0009159, P:deoxyribonucleoside monophosphate catabolic process;GO:0046055, P:dGMP catabolic process;GO:0030855, P:epithelial cell differentiation;GO:0043174, P:nucleoside salvage;GO:0030307, P:positive regulation of cell growth	GO:0005737, C:cytoplasm;GO:0005634, C:nucleus	GO:0070694, F:5-hydroxymethyl-dUMP N-hydrolase activity;GO:0042802, F:identical protein binding;GO:0042803, F:protein homodimerization activity	PF05014	Nuc_deoxyrib_tr	K22928	2'-deoxynucleoside 5'-phosphate N-hydrolase [EC:3.2.2.-]							GO:0000255;GO:0009159;GO:0046055;GO:0030855;GO:0043174;GO:0030307;GO:0005737;GO:0005634;GO:0070694;GO:0042802;GO:0042803	NotFound	9.27026e-05	9.95323e-05		1.07367	0.102554	None
A6HGF6	MYB binding protein (P160) 1a	SubName: Full=MYB binding protein (P160) 1a {ECO:0000313|EMBL:EDM05111.1};	Mybbp1a	60571		Nucleus {ECO:0000256|ARBA:ARBA00004123}.	10116	Rattus norvegicus (Rat).						GO:0006355, P:regulation of DNA-templated transcription	GO:0005730, C:nucleolus	GO:0003677, F:DNA binding	PF04931	DNA_pol_phi									GO:0006355;GO:0005730;GO:0003677	NotFound	0.000537891	0.00045684		0.849318	-0.235623	None
Q5M9H7	DnaJ homolog subfamily A member 2	RecName: Full=DnaJ homolog subfamily A member 2 {ECO:0000256|ARBA:ARBA00070652};	Dnaja2	84026	ENSRNOG00000016251.6	Membrane {ECO:0000256|ARBA:ARBA00004635}; Lipid- anchor {ECO:0000256|ARBA:ARBA00004635}.	10116	Rattus norvegicus (Rat).					rno:84026	GO:0042026, P:protein refolding;GO:0009408, P:response to heat	GO:0005829, C:cytosol;GO:0016020, C:membrane	GO:0005524, F:ATP binding;GO:0001671, F:ATPase activator activity;GO:0030544, F:Hsp70 protein binding;GO:0051082, F:unfolded protein binding;GO:0008270, F:zinc ion binding	PF00226;PF01556;PF00684	DnaJ;DnaJ_C;DnaJ_CXXCXGXG	K09503	DnaJ homolog subfamily A member 2	rno04141	Protein processing in endoplasmic reticulum	2	Genetic Information Processing	2_3	Folding, sorting and degradation	GO:0042026;GO:0009408;GO:0005829;GO:0016020;GO:0005524;GO:0001671;GO:0030544;GO:0051082;GO:0008270	NotFound	0.000260155	0.000303649		1.16718	0.223033	None
O35828	Coronin-7	RecName: Full=Coronin-7; Short=Crn7; AltName: Full=70 kDa WD repeat tumor rejection antigen;	Coro7	192276	ENSRNOG00000004146.8	Golgi apparatus membrane {ECO:0000250}. Golgi apparatus, trans-Golgi network {ECO:0000250}. Cytoplasmic vesicle {ECO:0000250}. Cytoplasm, cytosol {ECO:0000250}. Note=Predominantly cytosolic. Detected on vesicle-like cytoplasmic structures and on the cis-Golgi. Not associated with actin filaments (By similarity). {ECO:0000250}.	10116	Rattus norvegicus (Rat).	10116.ENSRNOP00000074983	KOG1445			rno:192276	GO:0007015, P:actin filament organization;GO:0030041, P:actin filament polymerization;GO:0016477, P:cell migration;GO:0030010, P:establishment of cell polarity;GO:0007030, P:Golgi organization;GO:0006895, P:Golgi to endosome transport;GO:0035332, P:positive regulation of hippo signaling;GO:0015031, P:protein transport	GO:0031410, C:cytoplasmic vesicle;GO:0005829, C:cytosol;GO:0005794, C:Golgi apparatus;GO:0000139, C:Golgi membrane;GO:0016020, C:membrane;GO:0005802, C:trans-Golgi network	GO:0003779, F:actin binding	PF08953;PF00400;PF16300	DUF1899;WD40;WD40_4	K18619	coronin-7							GO:0007015;GO:0030041;GO:0016477;GO:0030010;GO:0007030;GO:0006895;GO:0035332;GO:0015031;GO:0031410;GO:0005829;GO:0005794;GO:0000139;GO:0016020;GO:0005802;GO:0003779	NotFound	5.16324e-05	7.26641e-05		1.40734	0.492968	None
A6JB56	Branched-chain-amino-acid aminotransferase	RecName: Full=Branched-chain-amino-acid aminotransferase {ECO:0000256|RuleBase:RU004517}; EC=2.6.1.42 {ECO:0000256|RuleBase:RU004517};	Bcat2	64203		Mitochondrion {ECO:0000256|ARBA:ARBA00004173}.	10116	Rattus norvegicus (Rat).						GO:0008652, P:amino acid biosynthetic process;GO:0009082, P:branched-chain amino acid biosynthetic process;GO:0006629, P:lipid metabolic process	GO:0005739, C:mitochondrion	GO:0004084, F:branched-chain-amino-acid transaminase activity	PF01063	Aminotran_4									GO:0008652;GO:0009082;GO:0006629;GO:0005739;GO:0004084	NotFound	3.76097e-07	1.76002e-05		46.7971	5.54835	Up
A6IDS9	Neurabin-1	RecName: Full=Neurabin-1 {ECO:0000256|ARBA:ARBA00067399}; AltName: Full=Neurabin-I {ECO:0000256|ARBA:ARBA00077125}; AltName: Full=Neural tissue-specific F-actin-binding protein I {ECO:0000256|ARBA:ARBA00076637}; AltName: Full=Protein phosphatase 1 regulatory subunit 9A {ECO:0000256|ARBA:ARBA00082439};	Ppp1r9a	84685		Cytoplasm, cytoskeleton {ECO:0000256|ARBA:ARBA00004245}. Synapse, synaptosome {ECO:0000256|ARBA:ARBA00034102}.	10116	Rattus norvegicus (Rat).					rno:84685	GO:0030154, P:cell differentiation;GO:0007399, P:nervous system development;GO:0050808, P:synapse organization	GO:0005737, C:cytoplasm;GO:0005856, C:cytoskeleton;GO:0045202, C:synapse	GO:0003779, F:actin binding	PF00595;PF17817;PF07647	PDZ;PDZ_5;SAM_2	K17551	neurabin							GO:0030154;GO:0007399;GO:0050808;GO:0005737;GO:0005856;GO:0045202;GO:0003779	NotFound	9.09305e-05	3.54356e-07		0.00389699	-8.00342	Down
Q2KP10	Survival motor neuron protein	RecName: Full=Survival motor neuron protein {ECO:0000256|ARBA:ARBA00034819};				Cytoplasm, myofibril, sarcomere, Z line {ECO:0000256|ARBA:ARBA00004216}. Cytoplasmic granule {ECO:0000256|ARBA:ARBA00004463}. Nucleus, Cajal body {ECO:0000256|ARBA:ARBA00004408}. Nucleus, gem {ECO:0000256|ARBA:ARBA00034695}. Perikaryon {ECO:0000256|ARBA:ARBA00004484}.	10116	Rattus norvegicus (Rat).						GO:0006397, P:mRNA processing;GO:0008380, P:RNA splicing	GO:0015030, C:Cajal body;GO:0097504, C:Gemini of Cajal bodies;GO:0043204, C:perikaryon;GO:0030018, C:Z disc	GO:0003723, F:RNA binding	PF20636;PF06003	SMN_G2-BD;SMN_Tudor									GO:0006397;GO:0008380;GO:0015030;GO:0097504;GO:0043204;GO:0030018;GO:0003723	NotFound	3.76097e-07	1.99505e-06		5.30461	2.40725	Up
A6KS85	Afadin	RecName: Full=Afadin {ECO:0000256|ARBA:ARBA00073709}; AltName: Full=Afadin adherens junction formation factor {ECO:0000256|ARBA:ARBA00083790}; AltName: Full=Protein Af-6 {ECO:0000256|ARBA:ARBA00084037};				Cell junction, adherens junction {ECO:0000256|ARBA:ARBA00004536}.	10116	Rattus norvegicus (Rat).						GO:0007155, P:cell adhesion;GO:0007165, P:signal transduction	GO:0005911, C:cell-cell junction		PF01843;PF00498;PF00595;PF00788	DIL;FHA;PDZ;RA									GO:0007155;GO:0007165;GO:0005911	NotFound	0.000157491	0.000126351		0.802276	-0.317829	None
O35910	Monocarboxylate transporter 4	RecName: Full=Monocarboxylate transporter 4; Short=MCT 4; AltName: Full=Monocarboxylate transporter 3 {ECO:0000303|PubMed:9632638}; Short=MCT 3; AltName: Full=Solute carrier family 16 member 3;	Slc16a3	80878	ENSRNOG00000036677.5	Cell membrane {ECO:0000250|UniProtKB:O15427}; Multi-pass membrane protein {ECO:0000250|UniProtKB:O15427}. Basolateral cell membrane {ECO:0000250|UniProtKB:O15427}; Multi-pass membrane protein {ECO:0000255}. Note=Plasma membrane localization is dependent upon the BSG/MCT4 interaction. Basolateral sorting signals (BLSS) in C- terminal cytoplasmic tail ensure its basolateral expression in polarised …	10116	Rattus norvegicus (Rat).	10116.ENSRNOP00000051822	KOG2504	R-RNO-210991;R-RNO-433692	Basigin interactions;Proton-coupled monocarboxylate transport	rno:80878	GO:0035873, P:lactate transmembrane transport;GO:0035879, P:plasma membrane lactate transport;GO:0042867, P:pyruvate catabolic process;GO:1901475, P:pyruvate transmembrane transport	GO:0016324, C:apical plasma membrane;GO:0016323, C:basolateral plasma membrane;GO:0016328, C:lateral plasma membrane;GO:0031965, C:nuclear membrane;GO:0005886, C:plasma membrane	GO:0015129, F:lactate transmembrane transporter activity;GO:0015650, F:lactate:proton symporter activity;GO:0050833, F:pyruvate transmembrane transporter activity	PF07690	MFS_1	K08180	MFS transporter, MCT family, solute carrier family 16 (monocarboxylic acid transporters), member 3	rno05230	Central carbon metabolism in cancer	6	Human Diseases	6_1	Cancer: overview	GO:0035873;GO:0035879;GO:0042867;GO:1901475;GO:0016324;GO:0016323;GO:0016328;GO:0031965;GO:0005886;GO:0015129;GO:0015650;GO:0050833	NotFound	7.60288e-06	2.44168e-05		3.21152	1.68326	None
A6KR11	Endophilin-A2	RecName: Full=Endophilin-A2 {ECO:0000256|ARBA:ARBA00040340}; AltName: Full=Endophilin-2 {ECO:0000256|ARBA:ARBA00043171};	Sh3gl1	81922		Cell projection, podosome {ECO:0000256|ARBA:ARBA00004188}. Cytoplasm {ECO:0000256|ARBA:ARBA00004496}. Early endosome membrane {ECO:0000256|ARBA:ARBA00004220}; Peripheral membrane protein {ECO:0000256|ARBA:ARBA00004220}.	10116	Rattus norvegicus (Rat).					rno:81922	GO:0006897, P:endocytosis	GO:0070161, C:anchoring junction;GO:0042995, C:cell projection;GO:0031901, C:early endosome membrane;GO:0002102, C:podosome	GO:0008289, F:lipid binding	PF03114;PF00018	BAR;SH3_1	K11247	endophilin-A	rno04144	Endocytosis	4	Cellular Processes	4_1	Transport and catabolism	GO:0006897;GO:0070161;GO:0042995;GO:0031901;GO:0002102;GO:0008289	NotFound	3.5609e-05	0.000140494		3.94546	1.98019	None
A6HWS5	Zinc finger Ran-binding domain-containing protein 2	RecName: Full=Zinc finger Ran-binding domain-containing protein 2 {ECO:0000256|PIRNR:PIRNR037956};	Zfp265			Nucleus {ECO:0000256|ARBA:ARBA00004123, ECO:0000256|PIRNR:PIRNR037956}.	10116	Rattus norvegicus (Rat).						GO:0006396, P:RNA processing	GO:0005634, C:nucleus	GO:0003723, F:RNA binding;GO:0008270, F:zinc ion binding											GO:0006396;GO:0005634;GO:0003723;GO:0008270	NotFound	1.96594e-05	2.28743e-05		1.16353	0.218509	None
A6KHI1	NSFL1 cofactor p47	RecName: Full=NSFL1 cofactor p47 {ECO:0000256|ARBA:ARBA00019548}; AltName: Full=p97 cofactor p47 {ECO:0000256|ARBA:ARBA00030329};	Nsfl1c	83809		Cytoplasm, cytoskeleton, microtubule organizing center, centrosome {ECO:0000256|ARBA:ARBA00004300}. Golgi apparatus, Golgi stack {ECO:0000256|ARBA:ARBA00004348}. Nucleus {ECO:0000256|ARBA:ARBA00004123}.	10116	Rattus norvegicus (Rat).					rno:83809		GO:0005813, C:centrosome;GO:0005795, C:Golgi stack;GO:0005634, C:nucleus	GO:0008289, F:lipid binding	PF08059;PF14555;PF00789	SEP;UBA_4;UBX	K14012	UBX domain-containing protein 1	rno04141	Protein processing in endoplasmic reticulum	2	Genetic Information Processing	2_3	Folding, sorting and degradation	GO:0005813;GO:0005795;GO:0005634;GO:0008289	NotFound	0.000717295	0.00092736		1.29286	0.370563	None
A6JAQ5	DNA polymerase	RecName: Full=DNA polymerase {ECO:0000256|RuleBase:RU000442}; EC=2.7.7.7 {ECO:0000256|RuleBase:RU000442};	Pold1			Nucleus {ECO:0000256|ARBA:ARBA00004123, ECO:0000256|RuleBase:RU000442}.	10116	Rattus norvegicus (Rat).						GO:0006281, P:DNA repair;GO:0006260, P:DNA replication	GO:0043625, C:delta DNA polymerase complex	GO:0051539, F:4 iron, 4 sulfur cluster binding;GO:0003677, F:DNA binding;GO:0003887, F:DNA-directed DNA polymerase activity;GO:0004527, F:exonuclease activity;GO:0000166, F:nucleotide binding;GO:0008270, F:zinc ion binding	PF00136;PF03104;PF24055;PF14260	DNA_pol_B;DNA_pol_B_exo1;POL3_N;zf-C4pol									GO:0006281;GO:0006260;GO:0043625;GO:0051539;GO:0003677;GO:0003887;GO:0004527;GO:0000166;GO:0008270	NotFound	3.3998e-05	3.18297e-05		0.936222	-0.0950775	None
F7ER57	Serine/threonine-protein kinase 3	RecName: Full=Serine/threonine-protein kinase 3 {ECO:0000256|ARBA:ARBA00039973}; EC=2.7.11.1 {ECO:0000256|ARBA:ARBA00012513}; AltName: Full=Mammalian STE20-like protein kinase 2 {ECO:0000256|ARBA:ARBA00079555}; AltName: Full=STE20-like kinase MST2 {ECO:0000256|ARBA:ARBA00077262};	Stk3	65189		Cytoplasm {ECO:0000256|ARBA:ARBA00004496}. Nucleus {ECO:0000256|ARBA:ARBA00004123}.	10116	Rattus norvegicus (Rat).					rno:65189	GO:0006915, P:apoptotic process;GO:0051262, P:protein tetramerization;GO:0007165, P:signal transduction	GO:0005634, C:nucleus	GO:0005524, F:ATP binding;GO:0004674, F:protein serine/threonine kinase activity	PF11629;PF00069	Mst1_SARAH;Pkinase	K04412	serine/threonine kinase 3	rno04010;rno04390;rno04392	MAPK signaling pathway;Hippo signaling pathway;Hippo signaling pathway - multiple species	3;3;3	Environmental Information Processing;Environmental Information Processing;Environmental Information Processing	3_2;3_2;3_2	Signal transduction;Signal transduction;Signal transduction	GO:0006915;GO:0051262;GO:0007165;GO:0005634;GO:0005524;GO:0004674	NotFound	7.25269e-06	5.26112e-06		0.725402	-0.463147	None
A6HK24	SWI/SNF related, matrix associated, actin dependent regulator of chromatin, subfamily d, member 2, isoform CRA_b	SubName: Full=SWI/SNF related, matrix associated, actin dependent regulator of chromatin, subfamily d, member 2, isoform CRA_b {ECO:0000313|EMBL:EDM06379.1};	Smarcd2				10116	Rattus norvegicus (Rat).							GO:0005654, C:nucleoplasm		PF02201	SWIB									GO:0005654	NotFound	3.2244e-05	0.00010852		3.36558	1.75086	None
A6K7M9	Ethanolamine kinase	RecName: Full=Ethanolamine kinase {ECO:0000256|ARBA:ARBA00081737}; EC=2.7.1.32 {ECO:0000256|ARBA:ARBA00066350}; EC=2.7.1.82 {ECO:0000256|ARBA:ARBA00038874};	Chkb	29367			10116	Rattus norvegicus (Rat).					rno:29367	GO:0007517, P:muscle organ development;GO:0006646, P:phosphatidylethanolamine biosynthetic process		GO:0004103, F:choline kinase activity;GO:0004305, F:ethanolamine kinase activity	PF01633	Choline_kinase	K14156	choline/ethanolamine kinase [EC:2.7.1.32 2.7.1.82]	rno00564;rno01100;rno05231	Glycerophospholipid metabolism;Metabolic pathways;Choline metabolism in cancer	1;1;6	Metabolism;Metabolism;Human Diseases	1_3;1_0;6_1	Lipid metabolism;Global and overview maps;Cancer: overview	GO:0007517;GO:0006646;GO:0004103;GO:0004305	NotFound	3.76097e-07	1.32912e-05		35.3399	5.14323	Up
O54835	Mothers against decapentaplegic homolog 9	RecName: Full=Mothers against decapentaplegic homolog 9; Short=MAD homolog 9; Short=Mothers against DPP homolog 9; AltName: Full=SMAD family member 9; Short=SMAD 9; Short=Smad9; AltName: Full=Smad8;	Smad9	85435		Cytoplasm {ECO:0000250}. Nucleus {ECO:0000250}. Note=In the cytoplasm in the absence of ligand. Migration to the nucleus when complexed with SMAD4 (By similarity). {ECO:0000250}.	10116	Rattus norvegicus (Rat).	10116.ENSRNOP00000000102	KOG3701	R-RNO-201451	Signaling by BMP	rno:85435	GO:0009653, P:anatomical structure morphogenesis;GO:0030509, P:BMP signaling pathway;GO:0060348, P:bone development;GO:0051216, P:cartilage development;GO:0030154, P:cell differentiation;GO:0030902, P:hindbrain development;GO:0006879, P:intracellular iron ion homeostasis;GO:0030901, P:midbrain development;GO:0001880, P:Mullerian duct regression;GO:0001649, P:osteoblast differentiation;GO:0045597,…	GO:0005737, C:cytoplasm;GO:0071144, C:heteromeric SMAD protein complex;GO:0005634, C:nucleus	GO:0000981, F:DNA-binding transcription factor activity, RNA polymerase II-specific;GO:0070411, F:I-SMAD binding;GO:0046872, F:metal ion binding;GO:0000978, F:RNA polymerase II cis-regulatory region sequence-specific DNA binding	PF03165;PF03166	MH1;MH2	K16791	mothers against decapentaplegic homolog 9	rno04081;rno04350;rno04550	Hormone signaling;TGF-beta signaling pathway;Signaling pathways regulating pluripotency of stem cells	;3;4	;Environmental Information Processing;Cellular Processes	;3_2;4_3	;Signal transduction;Cellular community - eukaryotes	GO:0009653;GO:0030509;GO:0060348;GO:0051216;GO:0030154;GO:0030902;GO:0006879;GO:0030901;GO:0001880;GO:0001649;GO:0045597;GO:0045893;GO:0006357;GO:0001666;GO:0060395;GO:0048863;GO:0007179;GO:0001657;GO:0005737;GO:0071144;GO:0005634;GO:0000981;GO:0070411;GO:0046872;GO:0000978	MH1	3.76097e-07	1.42691e-05		37.94	5.24565	Up
O54861	Sortilin	RecName: Full=Sortilin {ECO:0000305}; AltName: Full=Glycoprotein 110; Short=Gp110; AltName: Full=Neurotensin receptor 3; Short=NTR3; Flags: Precursor;	Sort1	83576		Golgi apparatus, Golgi stack membrane {ECO:0000250|UniProtKB:Q99523}; Single-pass type I membrane protein {ECO:0000250|UniProtKB:Q99523}. Endosome membrane {ECO:0000250|UniProtKB:Q99523}; Single-pass type I membrane protein {ECO:0000250|UniProtKB:Q99523}. Endoplasmic reticulum membrane {ECO:0000250|UniProtKB:Q99523}; Single-pass type I membrane protein {ECO:0000250|UniProtKB:Q99523}. Nucleus memb…	10116	Rattus norvegicus (Rat).	10116.ENSRNOP00000051102	KOG3511	R-RNO-432722	Golgi Associated Vesicle Biogenesis	rno:83576	GO:0046323, P:D-glucose import;GO:0006897, P:endocytosis;GO:0008333, P:endosome to lysosome transport;GO:0032509, P:endosome transport via multivesicular body sorting pathway;GO:0008625, P:extrinsic apoptotic signaling pathway via death domain receptors;GO:0007186, P:G protein-coupled receptor signaling pathway;GO:0006895, P:Golgi to endosome transport;GO:0090160, P:Golgi to lysosome transport;GO…	GO:0009986, C:cell surface;GO:0150053, C:cerebellar climbing fiber to Purkinje cell synapse;GO:0005905, C:clathrin-coated pit;GO:0030136, C:clathrin-coated vesicle;GO:0031410, C:cytoplasmic vesicle;GO:0030659, C:cytoplasmic vesicle membrane;GO:0005829, C:cytosol;GO:0030425, C:dendrite;GO:0005769, C:early endosome;GO:0005789, C:endoplasmic reticulum membrane;GO:0010008, C:endosome membrane;GO:0005…	GO:0019899, F:enzyme binding;GO:0016492, F:G protein-coupled neurotensin receptor activity;GO:0048406, F:nerve growth factor binding;GO:0010465, F:nerve growth factor receptor activity;GO:0030379, F:neurotensin receptor activity, non-G protein-coupled;GO:1905394, F:retromer complex binding	PF15902;PF15901	Sortilin-Vps10;Sortilin_C	K12388	sortilin	rno04142;rno04722;rno04979	Lysosome;Neurotrophin signaling pathway;Cholesterol metabolism	4;5;5	Cellular Processes;Organismal Systems;Organismal Systems	4_1;5_6;5_4	Transport and catabolism;Nervous system;Digestive system	GO:0046323;GO:0006897;GO:0008333;GO:0032509;GO:0008625;GO:0007186;GO:0006895;GO:0090160;GO:0006886;GO:0099558;GO:0014902;GO:0045599;GO:0007218;GO:0048011;GO:0001503;GO:0048227;GO:1904037;GO:0006622;GO:0010468;GO:0032868;GO:0016050;GO:0009986;GO:0150053;GO:0005905;GO:0030136;GO:0031410;GO:0030659;GO:0005829;GO:0030425;GO:0005769;GO:0005789;GO:0010008;GO:0005794;GO:0032580;GO:0005765;GO:0005764;GO:…	NotFound	3.76097e-07	1.13967e-05		30.3026	4.92137	Up
F1LM57	DNA-directed RNA polymerase subunit beta	RecName: Full=DNA-directed RNA polymerase subunit beta {ECO:0000256|RuleBase:RU363031}; EC=2.7.7.6 {ECO:0000256|RuleBase:RU363031};	Polr1b	83582	ENSRNOG00000018349.6	Chromosome {ECO:0000256|ARBA:ARBA00004286}. Nucleus, nucleolus {ECO:0000256|ARBA:ARBA00004604}.	10116	Rattus norvegicus (Rat).						GO:0007566, P:embryo implantation;GO:0017126, P:nucleologenesis;GO:0009303, P:rRNA transcription	GO:0005694, C:chromosome;GO:0005829, C:cytosol;GO:0001650, C:fibrillar center;GO:0005739, C:mitochondrion;GO:0005736, C:RNA polymerase I complex	GO:0003677, F:DNA binding;GO:0003899, F:DNA-directed RNA polymerase activity;GO:0071667, F:DNA/RNA hybrid binding;GO:0032549, F:ribonucleoside binding;GO:0008270, F:zinc ion binding	PF06883;PF04563;PF04561;PF04565;PF00562;PF04560	RNA_pol_Rpa2_4;RNA_pol_Rpb2_1;RNA_pol_Rpb2_2;RNA_pol_Rpb2_3;RNA_pol_Rpb2_6;RNA_pol_Rpb2_7									GO:0007566;GO:0017126;GO:0009303;GO:0005694;GO:0005829;GO:0001650;GO:0005739;GO:0005736;GO:0003677;GO:0003899;GO:0071667;GO:0032549;GO:0008270	NotFound	4.62194e-06	1.16883e-05		2.52888	1.3385	None
G3V7B7	DNA-directed RNA polymerase subunit	RecName: Full=DNA-directed RNA polymerase subunit {ECO:0000256|RuleBase:RU004279}; EC=2.7.7.6 {ECO:0000256|RuleBase:RU004279};	Polr1a	83581	ENSRNOG00000009545.5	Chromosome {ECO:0000256|ARBA:ARBA00004286}. Nucleus, nucleolus {ECO:0000256|ARBA:ARBA00004604}.	10116	Rattus norvegicus (Rat).						GO:1904750, P:negative regulation of protein localization to nucleolus;GO:0006360, P:transcription by RNA polymerase I	GO:0000785, C:chromatin;GO:0005739, C:mitochondrion;GO:0005736, C:RNA polymerase I complex	GO:0003682, F:chromatin binding;GO:0003677, F:DNA binding;GO:0003899, F:DNA-directed RNA polymerase activity;GO:0071667, F:DNA/RNA hybrid binding;GO:0000287, F:magnesium ion binding;GO:0008270, F:zinc ion binding	PF04997;PF00623;PF04983;PF05000;PF04998	RNA_pol_Rpb1_1;RNA_pol_Rpb1_2;RNA_pol_Rpb1_3;RNA_pol_Rpb1_4;RNA_pol_Rpb1_5									GO:1904750;GO:0006360;GO:0000785;GO:0005739;GO:0005736;GO:0003682;GO:0003677;GO:0003899;GO:0071667;GO:0000287;GO:0008270	NotFound	5.57927e-06	6.3001e-06		1.1292	0.175297	None
F1LMB9	Exocyst complex component 2	RecName: Full=Exocyst complex component 2 {ECO:0000256|ARBA:ARBA00017526, ECO:0000256|RuleBase:RU365069};	Exoc2		ENSRNOG00000060266.2	Midbody, Midbody ring {ECO:0000256|ARBA:ARBA00004476}.	10116	Rattus norvegicus (Rat).						GO:0006887, P:exocytosis;GO:0006893, P:Golgi to plasma membrane transport;GO:0015031, P:protein transport	GO:0000145, C:exocyst		PF15469;PF01833	Sec5;TIG									GO:0006887;GO:0006893;GO:0015031;GO:0000145	NotFound	3.76097e-07	4.49308e-06		11.9466	3.57853	Up
A6HKV6	Exocyst complex component 7	RecName: Full=Exocyst complex component 7 {ECO:0000256|ARBA:ARBA00026169, ECO:0000256|RuleBase:RU365026}; AltName: Full=Exocyst complex component Exo70 {ECO:0000256|ARBA:ARBA00082082, ECO:0000256|RuleBase:RU365026};	Exoc7	64632		Cell membrane {ECO:0000256|ARBA:ARBA00004202}; Peripheral membrane protein {ECO:0000256|ARBA:ARBA00004202}. Cytoplasm, cytosol {ECO:0000256|ARBA:ARBA00004514}. Midbody, Midbody ring {ECO:0000256|ARBA:ARBA00004476}.	10116	Rattus norvegicus (Rat).					rno:64632	GO:0006887, P:exocytosis;GO:0015031, P:protein transport	GO:0000145, C:exocyst	GO:0005546, F:phosphatidylinositol-4,5-bisphosphate binding	PF03081;PF20669	Exo70_C;Exo70_N	K07195	exocyst complex component 7	rno04910;rno05132	Insulin signaling pathway;Salmonella infection	5;6	Organismal Systems;Human Diseases	5_2;6_4	Endocrine system;Infectious disease: bacterial	GO:0006887;GO:0015031;GO:0000145;GO:0005546	NotFound	3.76097e-07	1.07951e-05		28.7029	4.84313	Up
A6KJ24	Exocyst complex component 8	RecName: Full=Exocyst complex component 8 {ECO:0000256|ARBA:ARBA00017509}; AltName: Full=Exocyst complex 84 kDa subunit {ECO:0000256|ARBA:ARBA00081393};	Exoc8	245709		Cell projection, growth cone {ECO:0000256|ARBA:ARBA00004624}. Cytoplasm, perinuclear region {ECO:0000256|ARBA:ARBA00004556}.	10116	Rattus norvegicus (Rat).					rno:245709	GO:0007032, P:endosome organization;GO:0006887, P:exocytosis;GO:0022617, P:extracellular matrix disassembly;GO:0015031, P:protein transport	GO:0000145, C:exocyst;GO:0030426, C:growth cone;GO:0005770, C:late endosome;GO:0048471, C:perinuclear region of cytoplasm	GO:0035091, F:phosphatidylinositol binding;GO:0031267, F:small GTPase binding	PF16528;PF08700	Exo84_C;VPS51_Exo84_N	K19986	exocyst complex component 8							GO:0007032;GO:0006887;GO:0022617;GO:0015031;GO:0000145;GO:0030426;GO:0005770;GO:0048471;GO:0035091;GO:0031267	NotFound	3.76097e-07	6.2502e-06		16.6186	4.05473	Up
A6JHT7	Xaa-Pro aminopeptidase 1	RecName: Full=Xaa-Pro aminopeptidase 1 {ECO:0000256|ARBA:ARBA00071973}; EC=3.4.11.9 {ECO:0000256|ARBA:ARBA00012574}; AltName: Full=Aminoacylproline aminopeptidase {ECO:0000256|ARBA:ARBA00030849}; AltName: Full=Cytosolic aminopeptidase P {ECO:0000256|ARBA:ARBA00079919}; AltName: Full=Soluble aminopeptidase P {ECO:0000256|ARBA:ARBA00078157}; AltName: Full=X-Pro aminopeptidase 1 {ECO:0000256|ARBA:AR…	Xpnpep1	170751		Cytoplasm {ECO:0000256|ARBA:ARBA00004496}.	10116	Rattus norvegicus (Rat).					rno:170751		GO:0005737, C:cytoplasm	GO:0046872, F:metal ion binding;GO:0070006, F:metalloaminopeptidase activity	PF01321;PF16189;PF00557;PF16188	Creatinase_N;Creatinase_N_2;Peptidase_M24;Peptidase_M24_C	K01262	Xaa-Pro aminopeptidase [EC:3.4.11.9]							GO:0005737;GO:0046872;GO:0070006	NotFound	1.55163e-05	4.08117e-05		2.63025	1.3952	None
A6HL28	Synaptogyrin 2, isoform CRA_d	SubName: Full=Synaptogyrin 2, isoform CRA_d {ECO:0000313|EMBL:EDM06734.1};	Syngr2	89815		Membrane {ECO:0000256|ARBA:ARBA00004141}; Multi- pass membrane protein {ECO:0000256|ARBA:ARBA00004141}.	10116	Rattus norvegicus (Rat).							GO:0016020, C:membrane		PF01284	MARVEL									GO:0016020	NotFound	3.76097e-07	5.39412e-06		14.3424	3.84221	Up
O55000	Serine/threonine-protein phosphatase 1 regulatory subunit 10	RecName: Full=Serine/threonine-protein phosphatase 1 regulatory subunit 10 {ECO:0000305}; AltName: Full=Phosphatase 1 nuclear targeting subunit {ECO:0000303|PubMed:9461602};	Ppp1r10	65045	ENSRNOG00000059268.3	Nucleus {ECO:0000250|UniProtKB:Q96QC0, ECO:0000255|PROSITE-ProRule:PRU00649}. Chromosome {ECO:0000250|UniProtKB:Q96QC0}. Note=Found in discrete nucleoplasmic bodies and within nucleoli. Associates with RNA polymerase II (Pol II) on chromatin during pause-release checkpoint (By similarity). Associates with chromatin during interphase, excluded from condensed chromosomes during early mitosis and is…	10116	Rattus norvegicus (Rat).	10116.ENSRNOP00000072634	ENOG502QQ2I			rno:65045	GO:0010667, P:negative regulation of cardiac muscle cell apoptotic process;GO:1904290, P:negative regulation of mitotic DNA damage checkpoint;GO:0034244, P:negative regulation of transcription elongation by RNA polymerase II;GO:0032206, P:positive regulation of telomere maintenance;GO:2000806, P:positive regulation of termination of RNA polymerase II transcription, poly(A)-coupled;GO:0032968, P:p…	GO:0000785, C:chromatin;GO:0000781, C:chromosome, telomeric region;GO:0016604, C:nuclear body;GO:0072357, C:PTW/PP1 phosphatase complex	GO:0003677, F:DNA binding;GO:0140767, F:enzyme-substrate adaptor activity;GO:0008157, F:protein phosphatase 1 binding;GO:0004864, F:protein phosphatase inhibitor activity;GO:0003723, F:RNA binding;GO:0008270, F:zinc ion binding	PF08711;PF00642	Med26;zf-CCCH	K17552	protein phosphatase 1 regulatory subunit 10							GO:0010667;GO:1904290;GO:0034244;GO:0032206;GO:2000806;GO:0032968;GO:0050821;GO:0001111;GO:0000785;GO:0000781;GO:0016604;GO:0072357;GO:0003677;GO:0140767;GO:0008157;GO:0004864;GO:0003723;GO:0008270	NotFound	0.000368636	0.00028441		0.771522	-0.374221	None
A6I624	Phosphatidylinositol-binding clathrin assembly protein	RecName: Full=Phosphatidylinositol-binding clathrin assembly protein {ECO:0000256|ARBA:ARBA00068054};	Picalm			Cell membrane {ECO:0000256|ARBA:ARBA00004236}. Cytoplasmic vesicle, clathrin-coated vesicle {ECO:0000256|ARBA:ARBA00004132}. Golgi apparatus {ECO:0000256|ARBA:ARBA00004555}. Membrane, clathrin-coated pit {ECO:0000256|ARBA:ARBA00004600}. Nucleus {ECO:0000256|ARBA:ARBA00004123}.	10116	Rattus norvegicus (Rat).						GO:0048268, P:clathrin coat assembly;GO:0072583, P:clathrin-dependent endocytosis	GO:0030136, C:clathrin-coated vesicle	GO:0005545, F:1-phosphatidylinositol binding;GO:0030276, F:clathrin binding	PF07651	ANTH									GO:0048268;GO:0072583;GO:0030136;GO:0005545;GO:0030276	NotFound	3.28643e-05	9.83066e-05		2.99129	1.58077	None
G3V6Y9	peptidylprolyl isomerase	RecName: Full=peptidylprolyl isomerase {ECO:0000256|ARBA:ARBA00013194}; EC=5.2.1.8 {ECO:0000256|ARBA:ARBA00013194};	Ppig	83624	ENSRNOG00000007673.7		10116	Rattus norvegicus (Rat).						GO:0006457, P:protein folding	GO:0005829, C:cytosol;GO:0016607, C:nuclear speck	GO:0003755, F:peptidyl-prolyl cis-trans isomerase activity	PF00160	Pro_isomerase									GO:0006457;GO:0005829;GO:0016607;GO:0003755	NotFound	2.84361e-05	1.11208e-05		0.391083	-1.35445	None
O55096	Dipeptidyl peptidase 3	RecName: Full=Dipeptidyl peptidase 3; EC=3.4.14.4; AltName: Full=Dipeptidyl aminopeptidase III; AltName: Full=Dipeptidyl arylamidase III; AltName: Full=Dipeptidyl peptidase III; Short=DPP III; AltName: Full=Enkephalinase B;	Dpp3	114591	ENSRNOG00000031485.5	Cytoplasm.	10116	Rattus norvegicus (Rat).	10116.ENSRNOP00000026968	KOG3675			rno:114591	GO:0030163, P:protein catabolic process;GO:0006508, P:proteolysis	GO:0005737, C:cytoplasm	GO:0004177, F:aminopeptidase activity;GO:0008239, F:dipeptidyl-peptidase activity;GO:0008235, F:metalloexopeptidase activity;GO:0008270, F:zinc ion binding	PF03571	Peptidase_M49	K01277	dipeptidyl-peptidase III [EC:3.4.14.4]							GO:0030163;GO:0006508;GO:0005737;GO:0004177;GO:0008239;GO:0008235;GO:0008270	NotFound	0.000202703	0.000486571		2.40041	1.26328	None
A6HFM8	non-specific serine/threonine protein kinase	RecName: Full=non-specific serine/threonine protein kinase {ECO:0000256|ARBA:ARBA00012513}; EC=2.7.11.1 {ECO:0000256|ARBA:ARBA00012513};	Aurkb	114592		Cytoplasm, cytoskeleton, spindle {ECO:0000256|ARBA:ARBA00004186}.	10116	Rattus norvegicus (Rat).					rno:114592	GO:0051301, P:cell division	GO:0005819, C:spindle	GO:0005524, F:ATP binding;GO:0004674, F:protein serine/threonine kinase activity	PF00069	Pkinase	K11479	aurora kinase B [EC:2.7.11.1]	rno03083;rno04110	Polycomb repressive complex;Cell cycle	;4	;Cellular Processes	;4_2	;Cell growth and death	GO:0051301;GO:0005819;GO:0005524;GO:0004674	NotFound	2.55786e-05	1.70354e-05		0.666004	-0.586398	None
O55159	Epithelial cell adhesion molecule	RecName: Full=Epithelial cell adhesion molecule; Short=Ep-CAM; AltName: Full=Epithelial glycoprotein 314; Short=EGP314; AltName: Full=Protein D5.7A; AltName: Full=Tumor-associated calcium signal transducer 1; AltName: CD_antigen=CD326; Flags: Precursor;	Epcam	171577	ENSRNOG00000015667.7	Lateral cell membrane {ECO:0000269|PubMed:16054130}; Single-pass type I membrane protein {ECO:0000269|PubMed:16054130}. Cell junction, tight junction {ECO:0000269|PubMed:16054130}. Note=Colocalizes with CLDN7 at the lateral cell membrane and tight junction. {ECO:0000269|PubMed:16054130}.	10116	Rattus norvegicus (Rat).	10116.ENSRNOP00000021135	ENOG502QVSU	R-RNO-202733	Cell surface interactions at the vascular wall	rno:171577	GO:0098742, P:cell-cell adhesion via plasma-membrane adhesion molecules;GO:0043066, P:negative regulation of apoptotic process;GO:2000048, P:negative regulation of cell-cell adhesion mediated by cadherin;GO:2000147, P:positive regulation of cell motility;GO:0008284, P:positive regulation of cell population proliferation;GO:2000648, P:positive regulation of stem cell proliferation;GO:0045944, P:po…	GO:0016324, C:apical plasma membrane;GO:0016323, C:basolateral plasma membrane;GO:0005923, C:bicellular tight junction;GO:0009986, C:cell surface;GO:0016328, C:lateral plasma membrane;GO:0005886, C:plasma membrane	GO:0098641, F:cadherin binding involved in cell-cell adhesion;GO:0044877, F:protein-containing complex binding	PF21283;PF18635;PF00086	EPCAM-Trop-2_C;EpCAM_N;Thyroglobulin_1	K06737	epithelial cell adhesion molecule	rno03272	Virion - Hepatitis viruses					GO:0098742;GO:0043066;GO:2000048;GO:2000147;GO:0008284;GO:2000648;GO:0045944;GO:0023019;GO:0048863;GO:0001657;GO:0016324;GO:0016323;GO:0005923;GO:0009986;GO:0016328;GO:0005886;GO:0098641;GO:0044877	NotFound	1.6522e-05	8.94954e-06		0.541676	-0.884499	None
B2GUV2	Vacuolar protein sorting-associated protein 52 homolog	RecName: Full=Vacuolar protein sorting-associated protein 52 homolog {ECO:0000256|ARBA:ARBA00017083};	Vps52	25218		Golgi apparatus, trans-Golgi network {ECO:0000256|ARBA:ARBA00004601}.	10116	Rattus norvegicus (Rat).					rno:25218	GO:0010668, P:ectodermal cell differentiation;GO:0048611, P:embryonic ectodermal digestive tract development;GO:0032456, P:endocytic recycling;GO:0007041, P:lysosomal transport;GO:0006605, P:protein targeting;GO:0015031, P:protein transport;GO:0090119, P:vesicle-mediated cholesterol transport	GO:0005829, C:cytosol;GO:1990745, C:EARP complex;GO:0000938, C:GARP complex;GO:0016020, C:membrane;GO:0048471, C:perinuclear region of cytoplasm;GO:0098794, C:postsynapse;GO:0098793, C:presynapse	GO:0019905, F:syntaxin binding	PF20655;PF04129	Vps52_C;Vps52_CC	K20298	vacuolar protein sorting-associated protein 52							GO:0010668;GO:0048611;GO:0032456;GO:0007041;GO:0006605;GO:0015031;GO:0090119;GO:0005829;GO:1990745;GO:0000938;GO:0016020;GO:0048471;GO:0098794;GO:0098793;GO:0019905	NotFound	2.08241e-05	2.42347e-05		1.16378	0.218817	None
F7F6S1	RCG20653	SubName: Full=RCG20653 {ECO:0000313|EMBL:EDL81468.1};	Acot2	192272			10116	Rattus norvegicus (Rat).					rno:192272	GO:0006637, P:acyl-CoA metabolic process;GO:0006631, P:fatty acid metabolic process		GO:0016790, F:thiolester hydrolase activity	PF08840;PF04775	BAAT_C;Bile_Hydr_Trans	K01068	acyl-coenzyme A thioesterase 1/2/4 [EC:3.1.2.2]	rno00062;rno01040;rno01100;rno04913	Fatty acid elongation;Biosynthesis of unsaturated fatty acids;Metabolic pathways;Ovarian steroidogenesis	1;1;1;5	Metabolism;Metabolism;Metabolism;Organismal Systems	1_3;1_3;1_0;5_2	Lipid metabolism;Lipid metabolism;Global and overview maps;Endocrine system	GO:0006637;GO:0006631;GO:0016790	NotFound	2.46442e-06	7.44059e-06		3.01921	1.59417	None
A6HM02	Bile salt export pump	RecName: Full=Bile salt export pump {ECO:0000256|ARBA:ARBA00023630}; AltName: Full=ATP-binding cassette sub-family B member 11 {ECO:0000256|ARBA:ARBA00083693}; AltName: Full=Sister of P-glycoprotein {ECO:0000256|ARBA:ARBA00081528};				Apical cell membrane {ECO:0000256|ARBA:ARBA00004424}; Multi-pass membrane protein {ECO:0000256|ARBA:ARBA00004424}. Recycling endosome membrane {ECO:0000256|ARBA:ARBA00004195}; Multi-pass membrane protein {ECO:0000256|ARBA:ARBA00004195}.	10116	Rattus norvegicus (Rat).						GO:0015722, P:canalicular bile acid transport	GO:0016324, C:apical plasma membrane;GO:0055038, C:recycling endosome membrane	GO:0140359, F:ABC-type transporter activity;GO:0005524, F:ATP binding;GO:0016887, F:ATP hydrolysis activity;GO:0015125, F:bile acid transmembrane transporter activity	PF00664;PF00005	ABC_membrane;ABC_tran									GO:0015722;GO:0016324;GO:0055038;GO:0140359;GO:0005524;GO:0016887;GO:0015125	NotFound	3.76097e-07	5.03097e-05		133.768	7.06359	Up
A6K6V5	Prolyl endopeptidase	RecName: Full=Prolyl endopeptidase {ECO:0000256|ARBA:ARBA00016310, ECO:0000256|RuleBase:RU368024}; EC=3.4.21.- {ECO:0000256|RuleBase:RU368024};	Prep	83471		Cytoplasm {ECO:0000256|ARBA:ARBA00004496}.	10116	Rattus norvegicus (Rat).						GO:0006508, P:proteolysis		GO:0004252, F:serine-type endopeptidase activity	PF00326;PF02897	Peptidase_S9;Peptidase_S9_N									GO:0006508;GO:0004252	NotFound	0.000118628	0.000162658		1.37117	0.455407	None
A6JUL2	Syntaxin 7, isoform CRA_b	SubName: Full=Syntaxin 7, isoform CRA_b {ECO:0000313|EMBL:EDL87768.1};	Stx7			Endomembrane system {ECO:0000256|ARBA:ARBA00046280}; Single-pass type IV membrane protein {ECO:0000256|ARBA:ARBA00046280}.	10116	Rattus norvegicus (Rat).						GO:0016192, P:vesicle-mediated transport	GO:0012505, C:endomembrane system;GO:0016020, C:membrane		PF14523	Syntaxin_2									GO:0016192;GO:0012505;GO:0016020	NotFound	4.84224e-05	7.0985e-05		1.46595	0.551838	None
B0BMW2	3-hydroxyacyl-CoA dehydrogenase type-2	RecName: Full=3-hydroxyacyl-CoA dehydrogenase type-2 {ECO:0000256|ARBA:ARBA00072938}; EC=1.1.1.159 {ECO:0000256|ARBA:ARBA00066617}; EC=1.1.1.178 {ECO:0000256|ARBA:ARBA00066638}; EC=1.1.1.239 {ECO:0000256|ARBA:ARBA00066822}; EC=1.1.1.35 {ECO:0000256|ARBA:ARBA00013000}; EC=1.1.1.53 {ECO:0000256|ARBA:ARBA00024071}; EC=1.1.1.62 {ECO:0000256|ARBA:ARBA00024072}; AltName: Full=17-beta-estradiol 17-dehyd…	Hsd17b10	63864		Mitochondrion matrix, mitochondrion nucleoid {ECO:0000256|ARBA:ARBA00004436}.	10116	Rattus norvegicus (Rat).					rno:63864			GO:0016491, F:oxidoreductase activity	PF00106	adh_short	K08683	3-hydroxyacyl-CoA dehydrogenase / 3-hydroxy-2-methylbutyryl-CoA dehydrogenase [EC:1.1.1.35 1.1.1.178]	rno00280;rno01100;rno05010;rno05022	Valine, leucine and isoleucine degradation;Metabolic pathways;Alzheimer disease;Pathways of neurodegeneration - multiple diseases	1;1;6;6	Metabolism;Metabolism;Human Diseases;Human Diseases	1_5;1_0;6_7;6_7	Amino acid metabolism;Global and overview maps;Neurodegenerative disease;Neurodegenerative disease	GO:0016491	NotFound	0.000122893	0.000113802		0.926029	-0.110871	None
A6HPK2	Synaptosomal-associated protein	RecName: Full=Synaptosomal-associated protein {ECO:0000256|RuleBase:RU003496};	Snap23			Cell membrane {ECO:0000256|ARBA:ARBA00004193}; Lipid-anchor {ECO:0000256|ARBA:ARBA00004193}. Synapse, synaptosome {ECO:0000256|ARBA:ARBA00034102}.	10116	Rattus norvegicus (Rat).						GO:0006887, P:exocytosis	GO:0043005, C:neuron projection;GO:0031201, C:SNARE complex;GO:0045202, C:synapse		PF00835	SNAP-25									GO:0006887;GO:0043005;GO:0031201;GO:0045202	NotFound	3.76097e-07	3.44309e-06		9.15481	3.19453	Up
O70454	Protein BUD31 homolog	RecName: Full=Protein BUD31 homolog; AltName: Full=Protein EDG-2; AltName: Full=Protein G10 homolog;	Bud31	89819	ENSRNOG00000000989.9	Nucleus {ECO:0000250|UniProtKB:P41223}. Note=Detected in chromatin at the promoter of AR target genes. {ECO:0000250|UniProtKB:P41223}.	10116	Rattus norvegicus (Rat).	10116.ENSRNOP00000001307	KOG3404	R-RNO-72163	mRNA Splicing - Major Pathway	rno:89819	GO:0000398, P:mRNA splicing, via spliceosome	GO:0005813, C:centrosome;GO:0000785, C:chromatin;GO:0005654, C:nucleoplasm;GO:0005634, C:nucleus;GO:0005681, C:spliceosomal complex;GO:0071007, C:U2-type catalytic step 2 spliceosome	GO:0016922, F:nuclear receptor binding;GO:0003713, F:transcription coactivator activity	PF01125	BUD31	K12873	bud site selection protein 31	rno03040	Spliceosome	2	Genetic Information Processing	2_1	Transcription	GO:0000398;GO:0005813;GO:0000785;GO:0005654;GO:0005634;GO:0005681;GO:0071007;GO:0016922;GO:0003713	NotFound	8.61741e-05	5.03116e-05		0.583837	-0.776362	None
A6JBG4	Protein arginine N-methyltransferase 3	RecName: Full=Protein arginine N-methyltransferase 3 {ECO:0000256|ARBA:ARBA00069516}; EC=2.1.1.319 {ECO:0000256|ARBA:ARBA00011925}; AltName: Full=Heterogeneous nuclear ribonucleoprotein methyltransferase-like protein 3 {ECO:0000256|ARBA:ARBA00075283};	Prmt3	89820		Cytoplasm, cytosol {ECO:0000256|ARBA:ARBA00004514}. Nucleus {ECO:0000256|ARBA:ARBA00004123}.	10116	Rattus norvegicus (Rat).					rno:89820	GO:0032259, P:methylation	GO:0005737, C:cytoplasm;GO:1990904, C:ribonucleoprotein complex	GO:0046872, F:metal ion binding;GO:0016274, F:protein-arginine N-methyltransferase activity	PF21137;PF21336;PF06325;PF22528	ANM3_C2H2_Zf;ANM3_zf-C2H2;PrmA;PRMT_C	K11436	type I protein arginine methyltransferase [EC:2.1.1.319]							GO:0032259;GO:0005737;GO:1990904;GO:0046872;GO:0016274	NotFound	2.30956e-05	3.52715e-05		1.52719	0.610882	None
O70536	Sterol O-acyltransferase 1	RecName: Full=Sterol O-acyltransferase 1 {ECO:0000305}; EC=2.3.1.26 {ECO:0000250|UniProtKB:P35610}; AltName: Full=Acyl-coenzyme A:cholesterol acyltransferase 1; Short=ACAT-1; AltName: Full=Cholesterol acyltransferase 1;	Soat1	81782		Endoplasmic reticulum membrane {ECO:0000250|UniProtKB:P35610}; Multi-pass membrane protein {ECO:0000250|UniProtKB:P35610}.	10116	Rattus norvegicus (Rat).	10116.ENSRNOP00000005677	KOG0380	R-RNO-8964038	LDL clearance	rno:81782	GO:0033344, P:cholesterol efflux;GO:0042632, P:cholesterol homeostasis;GO:0008203, P:cholesterol metabolic process;GO:0010878, P:cholesterol storage;GO:0010742, P:macrophage derived foam cell differentiation;GO:0042986, P:positive regulation of amyloid precursor protein biosynthetic process;GO:0034379, P:very-low-density lipoprotein particle assembly	GO:0005783, C:endoplasmic reticulum;GO:0005789, C:endoplasmic reticulum membrane;GO:0016020, C:membrane	GO:0015485, F:cholesterol binding;GO:0034736, F:cholesterol O-acyltransferase activity;GO:0000062, F:fatty-acyl-CoA binding;GO:0004772, F:sterol O-acyltransferase activity	PF03062	MBOAT	K00637	sterol O-acyltransferase [EC:2.3.1.26]	rno00100;rno04979	Steroid biosynthesis;Cholesterol metabolism	1;5	Metabolism;Organismal Systems	1_3;5_4	Lipid metabolism;Digestive system	GO:0033344;GO:0042632;GO:0008203;GO:0010878;GO:0010742;GO:0042986;GO:0034379;GO:0005783;GO:0005789;GO:0016020;GO:0015485;GO:0034736;GO:0000062;GO:0004772	NotFound	1.06291e-05	6.1688e-06		0.580367	-0.784962	None
A6K8D2	Small glutamine-rich tetratricopeptide repeat-containing protein alpha	RecName: Full=Small glutamine-rich tetratricopeptide repeat-containing protein alpha {ECO:0000256|ARBA:ARBA00070804}; AltName: Full=Alpha-SGT {ECO:0000256|ARBA:ARBA00076853};	Sgta	64667		Cytoplasm {ECO:0000256|ARBA:ARBA00004496}. Nucleus {ECO:0000256|ARBA:ARBA00004123}.	10116	Rattus norvegicus (Rat).					rno:64667				PF16546;PF00515;PF13181	SGTA_dimer;TPR_1;TPR_8	K16365	small glutamine-rich tetratricopeptide repeat-containing protein alpha	rno03060	Protein export	2	Genetic Information Processing	2_3	Folding, sorting and degradation		NotFound	0.000172006	0.000135028		0.785018	-0.349203	None
A6JH86	Slit homolog 1 protein	RecName: Full=Slit homolog 1 protein {ECO:0000256|ARBA:ARBA00074787};				Secreted {ECO:0000256|ARBA:ARBA00004613}.	10116	Rattus norvegicus (Rat).						GO:0030154, P:cell differentiation;GO:0007399, P:nervous system development		GO:0005509, F:calcium ion binding	PF00008;PF12661;PF02210;PF13855;PF01463;PF01462	EGF;hEGF;Laminin_G_2;LRR_8;LRRCT;LRRNT									GO:0030154;GO:0007399;GO:0005509	NotFound	1.14981e-05	1.83296e-05		1.59414	0.672783	None
A6KNR8	Epsin 1	SubName: Full=Epsin 1 {ECO:0000313|EMBL:EDL75887.1};	Epn1	117277		Cytoplasm {ECO:0000256|ARBA:ARBA00004496}.	10116	Rattus norvegicus (Rat).					rno:117277		GO:0005737, C:cytoplasm	GO:0008289, F:lipid binding	PF01417	ENTH	K12471	epsin	rno04144	Endocytosis	4	Cellular Processes	4_1	Transport and catabolism	GO:0005737;GO:0008289	NotFound	6.10184e-06	7.57682e-06		1.24173	0.312347	None
A6K763	B5T-overexpressed gene protein	RecName: Full=B5T-overexpressed gene protein {ECO:0000256|ARBA:ARBA00081323}; AltName: Full=Retinoblastoma-binding protein 9 {ECO:0000256|ARBA:ARBA00080586};	Rbbp9	29459			10116	Rattus norvegicus (Rat).					rno:29459			GO:0016787, F:hydrolase activity	PF06821	Ser_hydrolase	K07002	serine hydrolase [EC:3.-.-.-]							GO:0016787	NotFound	6.85176e-06	1.04923e-05		1.53132	0.614779	None
O88370	Phosphatidylinositol 5-phosphate 4-kinase type-2 gamma	RecName: Full=Phosphatidylinositol 5-phosphate 4-kinase type-2 gamma {ECO:0000305}; EC=2.7.1.149 {ECO:0000269|PubMed:9685379}; AltName: Full=Phosphatidylinositol 5-phosphate 4-kinase type II gamma; Short=PI(5)P 4-kinase type II gamma; Short=PIP4KII-gamma;	Pip4k2c	140607		Endoplasmic reticulum {ECO:0000269|PubMed:9685379}. Cytoplasm {ECO:0000269|PubMed:9685379}.	10116	Rattus norvegicus (Rat).	10116.ENSRNOP00000061758	KOG0229	R-RNO-1660499;R-RNO-6811555;R-RNO-6811558;R-RNO-8847453	Synthesis of PIPs at the plasma membrane;PI5P Regulates TP53 Acetylation;PI5P, PP2A and IER3 Regulate PI3K/AKT Signaling;Synthesis of PIPs in the nucleus	rno:140607	GO:1902635, P:1-phosphatidyl-1D-myo-inositol 4,5-bisphosphate biosynthetic process;GO:0046627, P:negative regulation of insulin receptor signaling pathway;GO:0006661, P:phosphatidylinositol biosynthetic process;GO:0046854, P:phosphatidylinositol phosphate biosynthetic process;GO:2000786, P:positive regulation of autophagosome assembly;GO:0010506, P:regulation of autophagy	GO:0005776, C:autophagosome;GO:0005783, C:endoplasmic reticulum;GO:0043231, C:intracellular membrane-bounded organelle;GO:0005886, C:plasma membrane	GO:0016308, F:1-phosphatidylinositol-4-phosphate 5-kinase activity;GO:0016309, F:1-phosphatidylinositol-5-phosphate 4-kinase activity;GO:0005524, F:ATP binding;GO:0042802, F:identical protein binding	PF01504	PIP5K	K00920	1-phosphatidylinositol-5-phosphate 4-kinase [EC:2.7.1.149]	rno00562;rno01100;rno04070;rno04810	Inositol phosphate metabolism;Metabolic pathways;Phosphatidylinositol signaling system;Regulation of actin cytoskeleton	1;1;3;4	Metabolism;Metabolism;Environmental Information Processing;Cellular Processes	1_1;1_0;3_2;4_5	Carbohydrate metabolism;Global and overview maps;Signal transduction;Cell motility	GO:1902635;GO:0046627;GO:0006661;GO:0046854;GO:2000786;GO:0010506;GO:0005776;GO:0005783;GO:0043231;GO:0005886;GO:0016308;GO:0016309;GO:0005524;GO:0042802	NotFound	7.25209e-05	2.09504e-05		0.288887	-1.79142	None
A6HIM4	1-phosphatidylinositol-5-phosphate 4-kinase	RecName: Full=1-phosphatidylinositol-5-phosphate 4-kinase {ECO:0000256|ARBA:ARBA00039039}; EC=2.7.1.149 {ECO:0000256|ARBA:ARBA00039039};	Pip4k2b	89812		Cytoplasm {ECO:0000256|ARBA:ARBA00004496}.	10116	Rattus norvegicus (Rat).					rno:89812	GO:0046488, P:phosphatidylinositol metabolic process		GO:0005524, F:ATP binding;GO:0052742, F:phosphatidylinositol kinase activity	PF01504	PIP5K	K00920	1-phosphatidylinositol-5-phosphate 4-kinase [EC:2.7.1.149]	rno00562;rno01100;rno04070;rno04810	Inositol phosphate metabolism;Metabolic pathways;Phosphatidylinositol signaling system;Regulation of actin cytoskeleton	1;1;3;4	Metabolism;Metabolism;Environmental Information Processing;Cellular Processes	1_1;1_0;3_2;4_5	Carbohydrate metabolism;Global and overview maps;Signal transduction;Cell motility	GO:0046488;GO:0005524;GO:0052742	NotFound	2.27855e-06	1.43636e-05		6.30383	2.65623	Up
A6JKI0	Calcineurin binding protein 1, isoform CRA_c	SubName: Full=Calcineurin binding protein 1, isoform CRA_c {ECO:0000313|EMBL:EDL97195.1};	Cabin1			Nucleus {ECO:0000256|ARBA:ARBA00004123}.	10116	Rattus norvegicus (Rat).						GO:0006325, P:chromatin organization	GO:0005634, C:nucleus		PF09047	MEF2_binding									GO:0006325;GO:0005634	NotFound	1.06404e-05	3.54356e-07		0.0333028	-4.90821	Down
A6JXU9	[Pyruvate dehydrogenase [acetyl-transferring]]-phosphatase 2, mitochondrial	RecName: Full=[Pyruvate dehydrogenase [acetyl-transferring]]-phosphatase 2, mitochondrial {ECO:0000256|ARBA:ARBA00070676}; EC=3.1.3.43 {ECO:0000256|ARBA:ARBA00038972}; AltName: Full=Pyruvate dehydrogenase phosphatase catalytic subunit 2 {ECO:0000256|ARBA:ARBA00080557};	Pdp2	246311		Mitochondrion {ECO:0000256|ARBA:ARBA00004173}.	10116	Rattus norvegicus (Rat).					rno:246311			GO:0046872, F:metal ion binding;GO:0004722, F:protein serine/threonine phosphatase activity	PF00481	PP2C	K01102	pyruvate dehydrogenase phosphatase [EC:3.1.3.43]							GO:0046872;GO:0004722	NotFound	1.77884e-05	2.24929e-05		1.26447	0.338534	None
A6HLZ0	non-specific serine/threonine protein kinase	RecName: Full=non-specific serine/threonine protein kinase {ECO:0000256|ARBA:ARBA00012513}; EC=2.7.11.1 {ECO:0000256|ARBA:ARBA00012513};	Stk39			Cytoplasm {ECO:0000256|ARBA:ARBA00004496}.	10116	Rattus norvegicus (Rat).							GO:0005737, C:cytoplasm	GO:0005524, F:ATP binding;GO:0004674, F:protein serine/threonine kinase activity	PF12202;PF00069	OSR1_C;Pkinase									GO:0005737;GO:0005524;GO:0004674	NotFound	1.40434e-05	3.54356e-07		0.0252328	-5.30855	Down
A6HI46	ABC-type glutathione-S-conjugate transporter	RecName: Full=ABC-type glutathione-S-conjugate transporter {ECO:0000256|ARBA:ARBA00024220}; EC=7.6.2.3 {ECO:0000256|ARBA:ARBA00024220};	Abcc3			Cell membrane {ECO:0000256|ARBA:ARBA00004651}; Multi-pass membrane protein {ECO:0000256|ARBA:ARBA00004651}.	10116	Rattus norvegicus (Rat).							GO:0005886, C:plasma membrane	GO:0140359, F:ABC-type transporter activity;GO:0005524, F:ATP binding;GO:0016887, F:ATP hydrolysis activity	PF00664;PF00005;PF24357	ABC_membrane;ABC_tran;TMD0_ABC									GO:0005886;GO:0140359;GO:0005524;GO:0016887	NotFound	3.24937e-05	5.17555e-05		1.59278	0.67155	None
F1LPG3	Phosphofurin acidic cluster sorting protein 1	SubName: Full=Phosphofurin acidic cluster sorting protein 1 {ECO:0000313|Ensembl:ENSRNOP00000027632};	Pacs1		ENSRNOG00000020350		10116	Rattus norvegicus (Rat).									PF25332;PF10254	C2_PACS_N;Pacs-1										NotFound	1.08132e-05	1.51195e-05		1.39824	0.483616	None
F1LRV4	Heat shock 70 kDa protein 4	RecName: Full=Heat shock 70 kDa protein 4 {ECO:0000256|ARBA:ARBA00018348};	Hspa4		ENSRNOG00000016596.4	Cytoplasm {ECO:0000256|ARBA:ARBA00004496}.	10116	Rattus norvegicus (Rat).						GO:0051131, P:chaperone-mediated protein complex assembly;GO:0045040, P:protein insertion into mitochondrial outer membrane	GO:0005829, C:cytosol;GO:0070062, C:extracellular exosome;GO:0005739, C:mitochondrion	GO:0005524, F:ATP binding;GO:0140662, F:ATP-dependent protein folding chaperone	PF00012	HSP70									GO:0051131;GO:0045040;GO:0005829;GO:0070062;GO:0005739;GO:0005524;GO:0140662	NotFound	0.000910393	0.00113645		1.2483	0.319969	None
A6HLG3	Ethanolamine-phosphate cytidylyltransferase	RecName: Full=Ethanolamine-phosphate cytidylyltransferase {ECO:0000256|ARBA:ARBA00071269}; EC=2.7.7.14 {ECO:0000256|ARBA:ARBA00024221}; AltName: Full=CTP:phosphoethanolamine cytidylyltransferase {ECO:0000256|ARBA:ARBA00031473}; AltName: Full=Phosphorylethanolamine transferase {ECO:0000256|ARBA:ARBA00082960};	Pcyt2	89841			10116	Rattus norvegicus (Rat).						GO:0006646, P:phosphatidylethanolamine biosynthetic process		GO:0004306, F:ethanolamine-phosphate cytidylyltransferase activity	PF01467	CTP_transf_like									GO:0006646;GO:0004306	NotFound	8.70823e-06	1.10469e-05		1.26855	0.343184	None
A6K1G1	Actin-related protein 2/3 complex subunit	RecName: Full=Actin-related protein 2/3 complex subunit {ECO:0000256|PIRNR:PIRNR038093};	Arpc1b	54227		Cytoplasm, cytoskeleton {ECO:0000256|ARBA:ARBA00004245}. Nucleus {ECO:0000256|ARBA:ARBA00004123}.	10116	Rattus norvegicus (Rat).					rno:54227	GO:0034314, P:Arp2/3 complex-mediated actin nucleation	GO:0005885, C:Arp2/3 protein complex;GO:0005737, C:cytoplasm;GO:0005634, C:nucleus	GO:0003779, F:actin binding	PF00400	WD40	K05757	actin related protein 2/3 complex, subunit 1A/1B	rno04144;rno04530;rno04666;rno04810;rno05100;rno05132;rno05135	Endocytosis;Tight junction;Fc gamma R-mediated phagocytosis;Regulation of actin cytoskeleton;Bacterial invasion of epithelial cells;Salmonella infection;Yersinia infection	4;4;5;4;6;6;6	Cellular Processes;Cellular Processes;Organismal Systems;Cellular Processes;Human Diseases;Human Diseases;Human Diseases	4_1;4_3;5_1;4_5;6_4;6_4;6_4	Transport and catabolism;Cellular community - eukaryotes;Immune system;Cell motility;Infectious disease: bacterial;Infectious disease: bacterial;Infectious disease: bacterial	GO:0034314;GO:0005885;GO:0005737;GO:0005634;GO:0003779	NotFound	1.12298e-05	1.24765e-05		1.11101	0.151876	None
A6IUE4	Parkinson disease protein 7 homolog	RecName: Full=Parkinson disease protein 7 homolog {ECO:0000256|ARBA:ARBA00072703}; EC=3.5.1.124 {ECO:0000256|ARBA:ARBA00012719}; AltName: Full=Maillard deglycase {ECO:0000256|ARBA:ARBA00030958}; AltName: Full=Parkinsonism-associated deglycase {ECO:0000256|ARBA:ARBA00031312}; AltName: Full=Protein DJ-1 {ECO:0000256|ARBA:ARBA00031949}; AltName: Full=Protein/nucleic acid deglycase DJ-1 {ECO:0000256|…	Park7	117287		Cell membrane {ECO:0000256|ARBA:ARBA00004193}; Lipid-anchor {ECO:0000256|ARBA:ARBA00004193}. Cytoplasm {ECO:0000256|ARBA:ARBA00004496}. Endoplasmic reticulum {ECO:0000256|ARBA:ARBA00004240}. Membrane raft {ECO:0000256|ARBA:ARBA00004285}. Mitochondrion {ECO:0000256|ARBA:ARBA00004173}. Nucleus {ECO:0000256|ARBA:ARBA00004123}.	10116	Rattus norvegicus (Rat).					rno:117287	GO:0007338, P:single fertilization	GO:0045121, C:membrane raft		PF01965	DJ-1_PfpI	K05687	protein DJ-1 [EC:3.5.1.124]	rno05012;rno05022	Parkinson disease;Pathways of neurodegeneration - multiple diseases	6;6	Human Diseases;Human Diseases	6_7;6_7	Neurodegenerative disease;Neurodegenerative disease	GO:0007338;GO:0045121	NotFound	0.000179567	0.00022694		1.26382	0.337787	None
A6I5U2	Embigin	RecName: Full=Embigin {ECO:0000256|ARBA:ARBA00073698};	Emb	114511		Cell membrane {ECO:0000256|ARBA:ARBA00004251}; Single-pass type I membrane protein {ECO:0000256|ARBA:ARBA00004251}. Synapse {ECO:0000256|ARBA:ARBA00034103}.	10116	Rattus norvegicus (Rat).					rno:114511		GO:0016020, C:membrane		PF07679	I-set	K28348	embigin							GO:0016020	NotFound	0.000131799	0.000202085		1.53328	0.616619	None
A6HIH7	Pyridoxine 5'-phosphate oxidase, isoform CRA_b	SubName: Full=Pyridoxine 5'-phosphate oxidase, isoform CRA_b {ECO:0000313|EMBL:EDM05832.1};	Pnpo				10116	Rattus norvegicus (Rat).																				NotFound	3.76097e-07	5.11427e-06		13.5983	3.76535	Up
A6JHY9	Long-chain-fatty-acid--CoA ligase	RecName: Full=Long-chain-fatty-acid--CoA ligase {ECO:0000256|RuleBase:RU369030}; EC=6.2.1.15 {ECO:0000256|RuleBase:RU369030}; EC=6.2.1.3 {ECO:0000256|RuleBase:RU369030}; AltName: Full=Acyl-CoA synthetase {ECO:0000256|RuleBase:RU369030}; AltName: Full=Long-chain acyl-CoA synthetase {ECO:0000256|RuleBase:RU369030};	Acsl5	94340		Endoplasmic reticulum membrane {ECO:0000256|ARBA:ARBA00004643}; Single-pass type III membrane protein {ECO:0000256|ARBA:ARBA00004643}. Mitochondrion outer membrane {ECO:0000256|RuleBase:RU369030}; Single-pass membrane protein {ECO:0000256|RuleBase:RU369030}. Endoplasmic reticulum membrane {ECO:0000256|RuleBase:RU369030}; Single-pass membrane protein {ECO:0000256|RuleBase:RU369030}. Mitochondrion …	10116	Rattus norvegicus (Rat).						GO:0008610, P:lipid biosynthetic process	GO:0005789, C:endoplasmic reticulum membrane;GO:0005741, C:mitochondrial outer membrane	GO:0005524, F:ATP binding;GO:0004467, F:long-chain fatty acid-CoA ligase activity	PF00501	AMP-binding									GO:0008610;GO:0005789;GO:0005741;GO:0005524;GO:0004467	NotFound	4.98462e-05	4.57713e-05		0.918251	-0.123039	None
D4A9M6	A-kinase anchoring protein 1	SubName: Full=A-kinase anchoring protein 1 {ECO:0000313|Ensembl:ENSRNOP00000052543.4};	Akap1	114124	ENSRNOG00000002373.9		10116	Rattus norvegicus (Rat).						GO:0140374, P:antiviral innate immune response;GO:0006915, P:apoptotic process	GO:0016020, C:membrane;GO:0005739, C:mitochondrion	GO:0034237, F:protein kinase A regulatory subunit binding	PF10522	RII_binding_1									GO:0140374;GO:0006915;GO:0016020;GO:0005739;GO:0034237	NotFound	1.64718e-05	3.54356e-07		0.0215129	-5.53866	Down
F1M951	Tyrosine-protein phosphatase non-receptor type 23	RecName: Full=Tyrosine-protein phosphatase non-receptor type 23 {ECO:0000256|ARBA:ARBA00072472}; EC=3.1.3.48 {ECO:0000256|ARBA:ARBA00013064};	Ptpn23	117552	ENSRNOG00000020862.7	Cytoplasm, cytoskeleton, cilium basal body {ECO:0000256|ARBA:ARBA00004120}. Cytoplasmic vesicle {ECO:0000256|ARBA:ARBA00004541}. Endosome {ECO:0000256|ARBA:ARBA00004177}. Nucleus {ECO:0000256|ARBA:ARBA00004123}.	10116	Rattus norvegicus (Rat).					rno:117552	GO:0060271, P:cilium assembly;GO:0045022, P:early endosome to late endosome transport;GO:0032456, P:endocytic recycling;GO:0010633, P:negative regulation of epithelial cell migration;GO:1903393, P:positive regulation of adherens junction organization;GO:2000643, P:positive regulation of early endosome to late endosome transport;GO:1903387, P:positive regulation of homophilic cell adhesion;GO:0061…	GO:0034451, C:centriolar satellite;GO:0036064, C:ciliary basal body;GO:0005829, C:cytosol;GO:0005769, C:early endosome;GO:0016604, C:nuclear body	GO:0019901, F:protein kinase binding;GO:0004725, F:protein tyrosine phosphatase activity	PF13949;PF03097;PF00102	ALIX_LYPXL_bnd;BRO1;Y_phosphatase	K18040	tyrosine-protein phosphatase non-receptor type 23 [EC:3.1.3.48]							GO:0060271;GO:0045022;GO:0032456;GO:0010633;GO:1903393;GO:2000643;GO:1903387;GO:0061357;GO:0043162;GO:0034451;GO:0036064;GO:0005829;GO:0005769;GO:0016604;GO:0019901;GO:0004725	NotFound	1.27621e-05	3.91136e-05		3.06482	1.6158	None
A6IAK3	Mannosyl-oligosaccharide glucosidase	RecName: Full=Mannosyl-oligosaccharide glucosidase {ECO:0000256|ARBA:ARBA00073940, ECO:0000256|RuleBase:RU368089}; EC=3.2.1.106 {ECO:0000256|ARBA:ARBA00038888, ECO:0000256|RuleBase:RU368089}; AltName: Full=Glucosidase I {ECO:0000256|RuleBase:RU369107};	Mogs	78947		Endoplasmic reticulum membrane {ECO:0000256|ARBA:ARBA00004648, ECO:0000256|RuleBase:RU368089}; Single- pass type II membrane protein {ECO:0000256|ARBA:ARBA00004648, ECO:0000256|RuleBase:RU368089}.	10116	Rattus norvegicus (Rat).						GO:0009311, P:oligosaccharide metabolic process;GO:0006487, P:protein N-linked glycosylation	GO:0005789, C:endoplasmic reticulum membrane	GO:0004573, F:Glc3Man9GlcNAc2 oligosaccharide glucosidase activity	PF03200;PF16923	Glyco_hydro_63;Glyco_hydro_63N									GO:0009311;GO:0006487;GO:0005789;GO:0004573	NotFound	7.89145e-05	0.000161395		2.04519	1.03223	None
A6JQ40	Malate dehydrogenase	RecName: Full=Malate dehydrogenase {ECO:0000256|RuleBase:RU003405}; EC=1.1.1.37 {ECO:0000256|RuleBase:RU003405};	Mdh1	24551			10116	Rattus norvegicus (Rat).					rno:24551	GO:0006108, P:malate metabolic process;GO:0006734, P:NADH metabolic process;GO:0006099, P:tricarboxylic acid cycle		GO:0030060, F:L-malate dehydrogenase (NAD+) activity	PF02866;PF00056	Ldh_1_C;Ldh_1_N	K00025	malate dehydrogenase [EC:1.1.1.37]	rno00020;rno00270;rno00620;rno00630;rno01100;rno01200;rno04964	Citrate cycle (TCA cycle);Cysteine and methionine metabolism;Pyruvate metabolism;Glyoxylate and dicarboxylate metabolism;Metabolic pathways;Carbon metabolism;Proximal tubule bicarbonate reclamation	1;1;1;1;1;1;5	Metabolism;Metabolism;Metabolism;Metabolism;Metabolism;Metabolism;Organismal Systems	1_1;1_5;1_1;1_1;1_0;1_0;5_5	Carbohydrate metabolism;Amino acid metabolism;Carbohydrate metabolism;Carbohydrate metabolism;Global and overview maps;Global and overview maps;Excretory system	GO:0006108;GO:0006734;GO:0006099;GO:0030060	NotFound	0.00176194	0.00212426		1.20563	0.269789	None
O89035	Mitochondrial dicarboxylate carrier	RecName: Full=Mitochondrial dicarboxylate carrier {ECO:0000303|PubMed:8985166}; Short=DIC; AltName: Full=Solute carrier family 25 member 10;	Slc25a10	170943	ENSRNOG00000036693.3	Mitochondrion inner membrane {ECO:0000305|PubMed:3355813}; Multi-pass membrane protein.	10116	Rattus norvegicus (Rat).	10116.ENSRNOP00000051846	KOG0759	R-RNO-1614517;R-RNO-428643	Sulfide oxidation to sulfate;Organic anion transporters	rno:170943	GO:0046166, P:glyceraldehyde-3-phosphate biosynthetic process;GO:0006869, P:lipid transport;GO:0071423, P:malate transmembrane transport;GO:0015743, P:malate transport;GO:0015729, P:oxaloacetate transport;GO:0035435, P:phosphate ion transmembrane transport;GO:0006817, P:phosphate ion transport;GO:0071422, P:succinate transmembrane transport;GO:1902358, P:sulfate transmembrane transport;GO:0015709…	GO:0005743, C:mitochondrial inner membrane;GO:0005739, C:mitochondrion	GO:0015297, F:antiporter activity;GO:0005310, F:dicarboxylic acid transmembrane transporter activity;GO:0015140, F:malate transmembrane transporter activity;GO:0015131, F:oxaloacetate transmembrane transporter activity;GO:0005315, F:phosphate transmembrane transporter activity;GO:0015291, F:secondary active transmembrane transporter activity;GO:0015141, F:succinate transmembrane transporter activ…	PF00153	Mito_carr	K13577	solute carrier family 25 (mitochondrial dicarboxylate transporter), member 10	rno04964	Proximal tubule bicarbonate reclamation	5	Organismal Systems	5_5	Excretory system	GO:0046166;GO:0006869;GO:0071423;GO:0015743;GO:0015729;GO:0035435;GO:0006817;GO:0071422;GO:1902358;GO:0015709;GO:0005743;GO:0005739;GO:0015297;GO:0005310;GO:0015140;GO:0015131;GO:0005315;GO:0015291;GO:0015141;GO:0015116;GO:0015117	NotFound	8.29924e-05	4.77123e-05		0.5749	-0.798618	None
F1LRJ6	DNA polymerase	RecName: Full=DNA polymerase {ECO:0000256|RuleBase:RU000442}; EC=2.7.7.7 {ECO:0000256|RuleBase:RU000442};	Pola1		ENSRNOG00000013322.9	Cytoplasm, cytosol {ECO:0000256|ARBA:ARBA00004514}. Nucleus {ECO:0000256|ARBA:ARBA00004123}.	10116	Rattus norvegicus (Rat).						GO:0006269, P:DNA replication, synthesis of primer;GO:1902975, P:mitotic DNA replication initiation	GO:0005658, C:alpha DNA polymerase:primase complex;GO:0005829, C:cytosol;GO:0005654, C:nucleoplasm	GO:0003677, F:DNA binding;GO:0003887, F:DNA-directed DNA polymerase activity;GO:0000166, F:nucleotide binding;GO:0008270, F:zinc ion binding	PF12254;PF00136;PF03104;PF08996	DNA_pol_alpha_N;DNA_pol_B;DNA_pol_B_exo1;zf-DNA_Pol									GO:0006269;GO:1902975;GO:0005658;GO:0005829;GO:0005654;GO:0003677;GO:0003887;GO:0000166;GO:0008270	NotFound	3.76097e-07	1.09095e-05		29.0071	4.85834	Up
O89043	DNA polymerase alpha subunit B	RecName: Full=DNA polymerase alpha subunit B; AltName: Full=DNA polymerase alpha 70 kDa subunit; AltName: Full=DNA polymerase subunit II;	Pola2			Nucleus.	10116	Rattus norvegicus (Rat).	10116.ENSRNOP00000028406	KOG1625	R-RNO-113501;R-RNO-174411;R-RNO-174430;R-RNO-68952;R-RNO-68962;R-RNO-69091;R-RNO-69166;R-RNO-69183	Inhibition of replication initiation of damaged DNA by RB1/E2F1;Polymerase switching on the C-strand of the telomere;Telomere C-strand synthesis initiation;DNA replication initiation;Activation of the pre-replicative complex;Polymerase switching;Removal of the Flap Intermediate;Processive synthesis on the lagging strand		GO:0006260, P:DNA replication;GO:0006270, P:DNA replication initiation;GO:0006269, P:DNA replication, synthesis of primer;GO:0006606, P:protein import into nucleus	GO:0005658, C:alpha DNA polymerase:primase complex;GO:0005634, C:nucleus	GO:0003677, F:DNA binding;GO:0003887, F:DNA-directed DNA polymerase activity	PF04042;PF22062;PF08418	DNA_pol_E_B;DPOA2_OB;Pol_alpha_B_N									GO:0006260;GO:0006270;GO:0006269;GO:0006606;GO:0005658;GO:0005634;GO:0003677;GO:0003887	NotFound	2.04516e-05	1.97285e-05		0.964644	-0.0519312	None
Q4V8C0	DNA primase large subunit	RecName: Full=DNA primase large subunit {ECO:0000256|ARBA:ARBA00019038, ECO:0000256|PIRNR:PIRNR009449};	Prim2	301323	ENSRNOG00000012486.9		10116	Rattus norvegicus (Rat).						GO:0006269, P:DNA replication, synthesis of primer	GO:0005658, C:alpha DNA polymerase:primase complex	GO:0051539, F:4 iron, 4 sulfur cluster binding;GO:0003677, F:DNA binding;GO:0046872, F:metal ion binding	PF04104	DNA_primase_lrg									GO:0006269;GO:0005658;GO:0051539;GO:0003677;GO:0046872	NotFound	2.41548e-06	8.4568e-06		3.50108	1.8078	None
A6IFH6	Thioredoxin reductase 1, cytoplasmic	RecName: Full=Thioredoxin reductase 1, cytoplasmic {ECO:0000256|ARBA:ARBA00044068}; EC=1.11.1.2 {ECO:0000256|ARBA:ARBA00044049}; EC=1.8.1.9 {ECO:0000256|ARBA:ARBA00012610}; AltName: Full=Peroxidase TXNRD1 {ECO:0000256|ARBA:ARBA00044275}; AltName: Full=Thioredoxin reductase TR1 {ECO:0000256|ARBA:ARBA00044212};	Txnrd1				10116	Rattus norvegicus (Rat).						GO:0045454, P:cell redox homeostasis;GO:0006979, P:response to oxidative stress		GO:0050660, F:flavin adenine dinucleotide binding;GO:0004791, F:thioredoxin-disulfide reductase (NADPH) activity	PF07992;PF02852	Pyr_redox_2;Pyr_redox_dim									GO:0045454;GO:0006979;GO:0050660;GO:0004791	NotFound	0.000242918	0.000244965		1.00843	0.0121071	None
A6K5L9	Cytochrome b5	RecName: Full=Cytochrome b5 {ECO:0000256|ARBA:ARBA00039806};	Cyb5a	64001		Endoplasmic reticulum membrane {ECO:0000256|ARBA:ARBA00004131}; Single-pass membrane protein {ECO:0000256|ARBA:ARBA00004131}; Cytoplasmic side {ECO:0000256|ARBA:ARBA00004131}. Microsome membrane {ECO:0000256|ARBA:ARBA00037877}; Single-pass membrane protein {ECO:0000256|ARBA:ARBA00037877}; Cytoplasmic side {ECO:0000256|ARBA:ARBA00037877}.	10116	Rattus norvegicus (Rat).							GO:0005789, C:endoplasmic reticulum membrane	GO:0020037, F:heme binding;GO:0046872, F:metal ion binding	PF00173	Cyt-b5									GO:0005789;GO:0020037;GO:0046872	NotFound	5.85516e-05	0.000114872		1.9619	0.97225	None
A6J0C1	NADPH--cytochrome P450 reductase	RecName: Full=NADPH--cytochrome P450 reductase {ECO:0000256|HAMAP-Rule:MF_03212, ECO:0000256|PIRNR:PIRNR000208}; Short=CPR {ECO:0000256|HAMAP-Rule:MF_03212}; Short=P450R {ECO:0000256|HAMAP-Rule:MF_03212}; EC=1.6.2.4 {ECO:0000256|HAMAP-Rule:MF_03212, ECO:0000256|PIRNR:PIRNR000208};	Por	29441		Endoplasmic reticulum membrane {ECO:0000256|HAMAP-Rule:MF_03212}; Single-pass membrane protein {ECO:0000256|HAMAP-Rule:MF_03212}; Cytoplasmic side {ECO:0000256|HAMAP- Rule:MF_03212}.	10116	Rattus norvegicus (Rat).					rno:29441	GO:0022900, P:electron transport chain;GO:0090346, P:organofluorine metabolic process	GO:0005789, C:endoplasmic reticulum membrane	GO:0050660, F:flavin adenine dinucleotide binding;GO:0010181, F:FMN binding;GO:0050661, F:NADP binding;GO:0003958, F:NADPH-hemoprotein reductase activity	PF00667;PF00258;PF00175	FAD_binding_1;Flavodoxin_1;NAD_binding_1	K00327	NADPH-ferrihemoprotein reductase [EC:1.6.2.4]							GO:0022900;GO:0090346;GO:0005789;GO:0050660;GO:0010181;GO:0050661;GO:0003958	NotFound	6.08936e-05	9.29125e-05		1.52582	0.609583	None
S5RZM8	Cytochrome c oxidase subunit 2	RecName: Full=Cytochrome c oxidase subunit 2 {ECO:0000256|ARBA:ARBA00015946, ECO:0000256|RuleBase:RU000457};	Mt-co2			Mitochondrion inner membrane {ECO:0000256|ARBA:ARBA00004448, ECO:0000256|RuleBase:RU000457}; Multi- pass membrane protein {ECO:0000256|ARBA:ARBA00004448, ECO:0000256|RuleBase:RU000457}.	10116	Rattus norvegicus (Rat).						GO:0022900, P:electron transport chain	GO:0005743, C:mitochondrial inner membrane	GO:0005507, F:copper ion binding;GO:0004129, F:cytochrome-c oxidase activity	PF00116;PF02790	COX2;COX2_TM									GO:0022900;GO:0005743;GO:0005507;GO:0004129	NotFound	0.0002989	0.000483422		1.61734	0.693621	None
A6JXY8	Aspartate aminotransferase	RecName: Full=Aspartate aminotransferase {ECO:0000256|RuleBase:RU000480}; EC=2.6.1.1 {ECO:0000256|RuleBase:RU000480};	Got2	25721		Mitochondrion matrix {ECO:0000256|ARBA:ARBA00004305}.	10116	Rattus norvegicus (Rat).					rno:25721	GO:0006520, P:amino acid metabolic process;GO:0009058, P:biosynthetic process		GO:0030170, F:pyridoxal phosphate binding;GO:0008483, F:transaminase activity	PF00155	Aminotran_1_2	K14455	aspartate aminotransferase, mitochondrial [EC:2.6.1.1]	rno00220;rno00250;rno00270;rno00330;rno00350;rno00360;rno00400;rno01100;rno01200;rno01210;rno01230;rno04975	Arginine biosynthesis;Alanine, aspartate and glutamate metabolism;Cysteine and methionine metabolism;Arginine and proline metabolism;Tyrosine metabolism;Phenylalanine metabolism;Phenylalanine, tyrosine and tryptophan biosynthesis;Metabolic pathways;Carbon metabolism;2-Oxocarboxylic acid metabolism;Biosynthesis of amino acids;Fat digestion and absorption	1;1;1;1;1;1;1;1;1;1;1;5	Metabolism;Metabolism;Metabolism;Metabolism;Metabolism;Metabolism;Metabolism;Metabolism;Metabolism;Metabolism;Metabolism;Organismal Systems	1_5;1_5;1_5;1_5;1_5;1_5;1_5;1_0;1_0;1_0;1_0;5_4	Amino acid metabolism;Amino acid metabolism;Amino acid metabolism;Amino acid metabolism;Amino acid metabolism;Amino acid metabolism;Amino acid metabolism;Global and overview maps;Global and overview maps;Global and overview maps;Global and overview maps;Digestive system	GO:0006520;GO:0009058;GO:0030170;GO:0008483	NotFound	0.00181575	0.0023692		1.30481	0.383835	None
A6I214	Cathepsin H, isoform CRA_b	SubName: Full=Cathepsin H, isoform CRA_b {ECO:0000313|EMBL:EDL77563.1};	Ctsh			Lysosome {ECO:0000256|ARBA:ARBA00004371}.	10116	Rattus norvegicus (Rat).						GO:0006508, P:proteolysis	GO:0005764, C:lysosome	GO:0008234, F:cysteine-type peptidase activity	PF08246;PF00112	Inhibitor_I29;Peptidase_C1									GO:0006508;GO:0005764;GO:0008234	NotFound	3.76097e-07	1.15652e-05		30.7506	4.94254	Up
Q6IN22	Cathepsin B	RecName: Full=Cathepsin B {ECO:0000256|ARBA:ARBA00015559}; EC=3.4.22.1 {ECO:0000256|ARBA:ARBA00012537}; AltName: Full=Cathepsin B1 {ECO:0000256|ARBA:ARBA00078755};	Ctsb	64529	ENSRNOG00000010331.6	Apical cell membrane {ECO:0000256|ARBA:ARBA00004465}; Peripheral membrane protein {ECO:0000256|ARBA:ARBA00004465}; Extracellular side {ECO:0000256|ARBA:ARBA00004465}. Lysosome {ECO:0000256|ARBA:ARBA00004371}.	10116	Rattus norvegicus (Rat).					rno:64529	GO:0097067, P:cellular response to thyroid hormone stimulus;GO:0030574, P:collagen catabolic process;GO:0046697, P:decidualization;GO:0030855, P:epithelial cell differentiation;GO:0051603, P:proteolysis involved in protein catabolic process;GO:0046718, P:symbiont entry into host cell;GO:0006590, P:thyroid hormone generation	GO:0016324, C:apical plasma membrane;GO:0009897, C:external side of plasma membrane;GO:0005615, C:extracellular space;GO:0005764, C:lysosome;GO:1904090, C:peptidase inhibitor complex;GO:0048471, C:perinuclear region of cytoplasm	GO:0005518, F:collagen binding;GO:0004197, F:cysteine-type endopeptidase activity;GO:0043394, F:proteoglycan binding	PF00112;PF08127	Peptidase_C1;Propeptide_C1	K01363	cathepsin B [EC:3.4.22.1]	rno04140;rno04142;rno04210;rno04612;rno04621;rno04924	Autophagy - animal;Lysosome;Apoptosis;Antigen processing and presentation;NOD-like receptor signaling pathway;Renin secretion	4;4;4;5;5;5	Cellular Processes;Cellular Processes;Cellular Processes;Organismal Systems;Organismal Systems;Organismal Systems	4_1;4_1;4_2;5_1;5_1;5_2	Transport and catabolism;Transport and catabolism;Cell growth and death;Immune system;Immune system;Endocrine system	GO:0097067;GO:0030574;GO:0046697;GO:0030855;GO:0051603;GO:0046718;GO:0006590;GO:0016324;GO:0009897;GO:0005615;GO:0005764;GO:1904090;GO:0048471;GO:0005518;GO:0004197;GO:0043394	NotFound	8.90135e-05	0.000115238		1.29462	0.372526	None
A6JK26	Cystatin-B	RecName: Full=Cystatin-B {ECO:0000256|ARBA:ARBA00040677}; AltName: Full=Stefin-B {ECO:0000256|ARBA:ARBA00041437};	Cstb			Cytoplasm {ECO:0000256|ARBA:ARBA00004496}.	10116	Rattus norvegicus (Rat).							GO:0005737, C:cytoplasm	GO:0004869, F:cysteine-type endopeptidase inhibitor activity	PF00031	Cystatin									GO:0005737;GO:0004869	NotFound	8.52699e-05	0.000132208		1.55047	0.632703	None
A6HK35	Somatotropin	RecName: Full=Somatotropin {ECO:0000256|ARBA:ARBA00018367}; AltName: Full=Growth hormone {ECO:0000256|ARBA:ARBA00032367};	Gh1			Secreted {ECO:0000256|ARBA:ARBA00004613, ECO:0000256|RuleBase:RU003618}.	10116	Rattus norvegicus (Rat).							GO:0005615, C:extracellular space	GO:0005131, F:growth hormone receptor binding;GO:0005179, F:hormone activity;GO:0046872, F:metal ion binding	PF00103	Hormone_1									GO:0005615;GO:0005131;GO:0005179;GO:0046872	NotFound	0.00169628	0.00115485		0.680815	-0.554664	None
A6J3V0	Thy-1 membrane glycoprotein	RecName: Full=Thy-1 membrane glycoprotein {ECO:0000256|ARBA:ARBA00019731}; AltName: Full=Thy-1 antigen {ECO:0000256|ARBA:ARBA00032696};	Thy1	24832		Cell membrane {ECO:0000256|ARBA:ARBA00004609}; Lipid-anchor, GPI-anchor {ECO:0000256|ARBA:ARBA00004609}.	10116	Rattus norvegicus (Rat).					rno:24832	GO:0007155, P:cell adhesion;GO:0030334, P:regulation of cell migration	GO:0005886, C:plasma membrane;GO:0098552, C:side of membrane	GO:0005178, F:integrin binding	PF00047	ig	K06514	Thy-1 cell surface antigen	rno04670	Leukocyte transendothelial migration	5	Organismal Systems	5_1	Immune system	GO:0007155;GO:0030334;GO:0005886;GO:0098552;GO:0005178	NotFound	4.30317e-05	8.10598e-05		1.88373	0.913589	None
P02262	Histone H2A type 1	RecName: Full=Histone H2A type 1;				Nucleus. Chromosome.	10116	Rattus norvegicus (Rat).						GO:0031507, P:heterochromatin formation	GO:0000786, C:nucleosome;GO:0005634, C:nucleus	GO:0003677, F:DNA binding;GO:0046982, F:protein heterodimerization activity;GO:0030527, F:structural constituent of chromatin	PF00125;PF16211	Histone;Histone_H2A_C									GO:0031507;GO:0000786;GO:0005634;GO:0003677;GO:0046982;GO:0030527	NotFound	0.00754489	0.0052744		0.699069	-0.516492	None
D4A4D5	Large ribosomal subunit protein P2	RecName: Full=Large ribosomal subunit protein P2 {ECO:0000256|ARBA:ARBA00035301}; AltName: Full=60S acidic ribosomal protein P2 {ECO:0000256|ARBA:ARBA00035443};	Rplp2l2	498555	ENSRNOG00000038074.5		10116	Rattus norvegicus (Rat).	10116.ENSRNOP00000054740	KOG3449				GO:0002182, P:cytoplasmic translational elongation	GO:0022625, C:cytosolic large ribosomal subunit	GO:0003735, F:structural constituent of ribosome	PF00428	Ribosomal_60s									GO:0002182;GO:0022625;GO:0003735	NotFound	0.00219478	0.0012652		0.576459	-0.79471	None
A6K2N0	Protein S100	RecName: Full=Protein S100 {ECO:0000256|RuleBase:RU361184}; AltName: Full=S100 calcium-binding protein {ECO:0000256|RuleBase:RU361184};	S100g	24249			10116	Rattus norvegicus (Rat).					rno:24249		GO:0016324, C:apical plasma membrane;GO:0016323, C:basolateral plasma membrane	GO:0005509, F:calcium ion binding;GO:0046914, F:transition metal ion binding;GO:0005499, F:vitamin D binding	PF00036;PF01023	EF-hand_1;S_100	K14734	protein S100-G	rno04978	Mineral absorption	5	Organismal Systems	5_4	Digestive system	GO:0016324;GO:0016323;GO:0005509;GO:0046914;GO:0005499	NotFound	0.000300591	0.000414245		1.3781	0.462681	None
Q8SEZ8	NADH-ubiquinone oxidoreductase chain 1	RecName: Full=NADH-ubiquinone oxidoreductase chain 1 {ECO:0000256|ARBA:ARBA00021009, ECO:0000256|RuleBase:RU000473}; EC=7.1.1.2 {ECO:0000256|ARBA:ARBA00012944, ECO:0000256|RuleBase:RU000473}; Flags: Fragment;	Mt-nd1			Membrane {ECO:0000256|ARBA:ARBA00004141}; Multi- pass membrane protein {ECO:0000256|ARBA:ARBA00004141}. Mitochondrion inner membrane {ECO:0000256|RuleBase:RU000471}; Multi-pass membrane protein {ECO:0000256|RuleBase:RU000471}.	10116	Rattus norvegicus (Rat).							GO:0005743, C:mitochondrial inner membrane	GO:0008137, F:NADH dehydrogenase (ubiquinone) activity	PF00146	NADHdh									GO:0005743;GO:0008137	NotFound	3.11949e-06	6.3944e-06		2.04982	1.0355	None
Q6PDW8	Glutathione peroxidase	RecName: Full=Glutathione peroxidase {ECO:0000256|RuleBase:RU000499};	Gpx1				10116	Rattus norvegicus (Rat).						GO:0006979, P:response to oxidative stress		GO:0004601, F:peroxidase activity	PF00255	GSHPx									GO:0006979;GO:0004601	NotFound	1.40545e-05	2.29065e-05		1.62983	0.704725	None
A6IYZ3	Cytochrome b5 type B, isoform CRA_a	SubName: Full=Cytochrome b5 type B, isoform CRA_a {ECO:0000313|EMBL:EDL92471.1};	Cyb5b	80773		Membrane {ECO:0000256|ARBA:ARBA00004370}.	10116	Rattus norvegicus (Rat).					rno:80773		GO:0016020, C:membrane	GO:0020037, F:heme binding;GO:0046872, F:metal ion binding	PF00173	Cyt-b5	K23490	cytochrome b5							GO:0016020;GO:0020037;GO:0046872	NotFound	0.000164928	0.00017889		1.08466	0.117242	None
A6HWY7	Ornithine aminotransferase	RecName: Full=Ornithine aminotransferase {ECO:0000256|RuleBase:RU365036}; EC=2.6.1.13 {ECO:0000256|RuleBase:RU365036};	Oat	64313			10116	Rattus norvegicus (Rat).					rno:64313		GO:0005759, C:mitochondrial matrix;GO:0005654, C:nucleoplasm	GO:0042802, F:identical protein binding;GO:0004587, F:ornithine aminotransferase activity;GO:0030170, F:pyridoxal phosphate binding	PF00202	Aminotran_3	K00819	ornithine--oxo-acid transaminase [EC:2.6.1.13]	rno00330;rno01100	Arginine and proline metabolism;Metabolic pathways	1;1	Metabolism;Metabolism	1_5;1_0	Amino acid metabolism;Global and overview maps	GO:0005759;GO:0005654;GO:0042802;GO:0004587;GO:0030170	NotFound	0.000237722	0.000498828		2.09837	1.06927	None
A6IQY8	Cd200 antigen, isoform CRA_a	SubName: Full=Cd200 antigen, isoform CRA_a {ECO:0000313|EMBL:EDM11141.1};	Cd200			Membrane {ECO:0000256|ARBA:ARBA00004479}; Single- pass type I membrane protein {ECO:0000256|ARBA:ARBA00004479}.	10116	Rattus norvegicus (Rat).						GO:0043031, P:negative regulation of macrophage activation;GO:0050776, P:regulation of immune response	GO:0016020, C:membrane	GO:0098632, F:cell-cell adhesion mediator activity	PF00047	ig									GO:0043031;GO:0050776;GO:0016020;GO:0098632	NotFound	8.28534e-06	1.53895e-05		1.85743	0.893311	None
Q6P6G9	Heterogeneous nuclear ribonucleoprotein A1	RecName: Full=Heterogeneous nuclear ribonucleoprotein A1 {ECO:0000256|ARBA:ARBA00015211}; AltName: Full=Helix-destabilizing protein {ECO:0000256|ARBA:ARBA00032941}; AltName: Full=hnRNP core protein A1 {ECO:0000256|ARBA:ARBA00032308};	Hnrnpa1				10116	Rattus norvegicus (Rat).							GO:0005634, C:nucleus	GO:0003723, F:RNA binding	PF11627;PF00076	HnRNPA1_LC;RRM_1									GO:0005634;GO:0003723	NotFound	0.00190222	0.00245363		1.28988	0.367234	None
B3DM95	Parathymosin	SubName: Full=Parathymosin {ECO:0000313|EMBL:AAI67753.1};	Ptms	83801			10116	Rattus norvegicus (Rat).					rno:83801				PF03247	Prothymosin										NotFound	0.000265935	0.000506437		1.90436	0.929309	None
A6J0B0	Malate dehydrogenase	RecName: Full=Malate dehydrogenase {ECO:0000256|RuleBase:RU003405}; EC=1.1.1.37 {ECO:0000256|RuleBase:RU003405};	Mdh2	81829			10116	Rattus norvegicus (Rat).					rno:81829	GO:0006094, P:gluconeogenesis;GO:0006108, P:malate metabolic process;GO:0043490, P:malate-aspartate shuttle;GO:0006099, P:tricarboxylic acid cycle	GO:0016020, C:membrane;GO:0005759, C:mitochondrial matrix	GO:0030060, F:L-malate dehydrogenase (NAD+) activity	PF02866;PF00056	Ldh_1_C;Ldh_1_N	K00026	malate dehydrogenase [EC:1.1.1.37]	rno00020;rno00270;rno00620;rno00630;rno01100;rno01200	Citrate cycle (TCA cycle);Cysteine and methionine metabolism;Pyruvate metabolism;Glyoxylate and dicarboxylate metabolism;Metabolic pathways;Carbon metabolism	1;1;1;1;1;1	Metabolism;Metabolism;Metabolism;Metabolism;Metabolism;Metabolism	1_1;1_5;1_1;1_1;1_0;1_0	Carbohydrate metabolism;Amino acid metabolism;Carbohydrate metabolism;Carbohydrate metabolism;Global and overview maps;Global and overview maps	GO:0006094;GO:0006108;GO:0043490;GO:0006099;GO:0016020;GO:0005759;GO:0030060	NotFound	0.00213416	0.00296421		1.38893	0.473975	None
B5DEN4	L-lactate dehydrogenase	RecName: Full=L-lactate dehydrogenase {ECO:0000256|RuleBase:RU000496}; EC=1.1.1.27 {ECO:0000256|RuleBase:RU000496};	Ldha	24533		Cytoplasm {ECO:0000256|ARBA:ARBA00004496}.	10116	Rattus norvegicus (Rat).					rno:24533	GO:0006089, P:lactate metabolic process	GO:0005737, C:cytoplasm	GO:0004459, F:L-lactate dehydrogenase activity	PF02866;PF00056	Ldh_1_C;Ldh_1_N	K00016	L-lactate dehydrogenase [EC:1.1.1.27]	rno00010;rno00270;rno00620;rno00640;rno01100;rno04066;rno04922;rno05230	Glycolysis / Gluconeogenesis;Cysteine and methionine metabolism;Pyruvate metabolism;Propanoate metabolism;Metabolic pathways;HIF-1 signaling pathway;Glucagon signaling pathway;Central carbon metabolism in cancer	1;1;1;1;1;3;5;6	Metabolism;Metabolism;Metabolism;Metabolism;Metabolism;Environmental Information Processing;Organismal Systems;Human Diseases	1_1;1_5;1_1;1_1;1_0;3_2;5_2;6_1	Carbohydrate metabolism;Amino acid metabolism;Carbohydrate metabolism;Carbohydrate metabolism;Global and overview maps;Signal transduction;Endocrine system;Cancer: overview	GO:0006089;GO:0005737;GO:0004459	NotFound	0.00507604	0.00716756		1.41204	0.497779	None
D3ZFA8	Small ribosomal subunit protein eS17	RecName: Full=Small ribosomal subunit protein eS17 {ECO:0000256|ARBA:ARBA00035144}; AltName: Full=40S ribosomal protein S17 {ECO:0000256|ARBA:ARBA00035467};	LOC100362366	100362366	ENSRNOG00000028690.4		10116	Rattus norvegicus (Rat).	10116.ENSRNOP00000031121	KOG0187				GO:0006412, P:translation	GO:0022626, C:cytosolic ribosome;GO:1990904, C:ribonucleoprotein complex	GO:0003735, F:structural constituent of ribosome	PF00833	Ribosomal_S17e									GO:0006412;GO:0022626;GO:1990904;GO:0003735	NotFound	0.000633282	0.000691085		1.09128	0.126016	None
D3ZZN4	Large ribosomal subunit protein eL33	RecName: Full=Large ribosomal subunit protein eL33 {ECO:0000256|ARBA:ARBA00035228}; AltName: Full=60S ribosomal protein L35a {ECO:0000256|ARBA:ARBA00035530};	Rpl35al5	108348509	ENSRNOG00000033625.4	Cytoplasm {ECO:0000256|ARBA:ARBA00004496}.	10116	Rattus norvegicus (Rat).	10116.ENSRNOP00000051114	KOG0887				GO:0002181, P:cytoplasmic translation;GO:0042273, P:ribosomal large subunit biogenesis	GO:0022625, C:cytosolic large ribosomal subunit	GO:0003735, F:structural constituent of ribosome	PF01247	Ribosomal_L35Ae									GO:0002181;GO:0042273;GO:0022625;GO:0003735	NotFound	0.000783064	0.00104167		1.33026	0.411703	None
A6HNR6	Catalase	RecName: Full=Catalase {ECO:0000256|ARBA:ARBA00014132, ECO:0000256|RuleBase:RU000498}; EC=1.11.1.6 {ECO:0000256|ARBA:ARBA00012314, ECO:0000256|RuleBase:RU000498};	Cat	24248		Peroxisome matrix {ECO:0000256|ARBA:ARBA00004253}.	10116	Rattus norvegicus (Rat).					rno:24248	GO:0009060, P:aerobic respiration;GO:0061692, P:cellular detoxification of hydrogen peroxide;GO:0008203, P:cholesterol metabolic process;GO:0020027, P:hemoglobin metabolic process;GO:0042744, P:hydrogen peroxide catabolic process;GO:0043066, P:negative regulation of apoptotic process;GO:0051897, P:positive regulation of phosphatidylinositol 3-kinase/protein kinase B signal transduction;GO:0006641…	GO:0062151, C:catalase complex;GO:0005782, C:peroxisomal matrix;GO:0005778, C:peroxisomal membrane	GO:0004046, F:aminoacylase activity;GO:0004096, F:catalase activity;GO:0019899, F:enzyme binding;GO:0020037, F:heme binding;GO:0046872, F:metal ion binding;GO:0050661, F:NADP binding;GO:0042803, F:protein homodimerization activity	PF00199;PF06628	Catalase;Catalase-rel	K03781	catalase [EC:1.11.1.6]	rno00380;rno00630;rno01100;rno01200;rno04068;rno04146;rno04211;rno04213;rno05014;rno05022;rno05208	Tryptophan metabolism;Glyoxylate and dicarboxylate metabolism;Metabolic pathways;Carbon metabolism;FoxO signaling pathway;Peroxisome;Longevity regulating pathway;Longevity regulating pathway - multiple species;Amyotrophic lateral sclerosis;Pathways of neurodegeneration - multiple diseases;Chemical carcinogenesis - reactive oxygen species	1;1;1;1;3;4;5;5;6;6;6	Metabolism;Metabolism;Metabolism;Metabolism;Environmental Information Processing;Cellular Processes;Organismal Systems;Organismal Systems;Human Diseases;Human Diseases;Human Diseases	1_5;1_1;1_0;1_0;3_2;4_1;5_9;5_9;6_7;6_7;6_1	Amino acid metabolism;Carbohydrate metabolism;Global and overview maps;Global and overview maps;Signal transduction;Transport and catabolism;Aging;Aging;Neurodegenerative disease;Neurodegenerative disease;Cancer: overview	GO:0009060;GO:0061692;GO:0008203;GO:0020027;GO:0042744;GO:0043066;GO:0051897;GO:0006641;GO:0009650;GO:0062151;GO:0005782;GO:0005778;GO:0004046;GO:0004096;GO:0019899;GO:0020037;GO:0046872;GO:0050661;GO:0042803	NotFound	1.6204e-05	4.14207e-05		2.55621	1.354	None
Q5BJ93	phosphopyruvate hydratase	RecName: Full=phosphopyruvate hydratase {ECO:0000256|ARBA:ARBA00012058}; EC=4.2.1.11 {ECO:0000256|ARBA:ARBA00012058}; AltName: Full=2-phospho-D-glycerate hydro-lyase {ECO:0000256|ARBA:ARBA00031125};	Eno1	24333			10116	Rattus norvegicus (Rat).					rno:24333	GO:0006096, P:glycolytic process	GO:0000015, C:phosphopyruvate hydratase complex	GO:0000287, F:magnesium ion binding;GO:0004634, F:phosphopyruvate hydratase activity	PF00113;PF03952	Enolase_C;Enolase_N	K01689	enolase 1/2/3 [EC:4.2.1.11]	rno00010;rno01100;rno01200;rno01230;rno03018;rno04066;rno04820	Glycolysis / Gluconeogenesis;Metabolic pathways;Carbon metabolism;Biosynthesis of amino acids;RNA degradation;HIF-1 signaling pathway;Cytoskeleton in muscle cells	1;1;1;1;2;3;	Metabolism;Metabolism;Metabolism;Metabolism;Genetic Information Processing;Environmental Information Processing;	1_1;1_0;1_0;1_0;2_3;3_2;	Carbohydrate metabolism;Global and overview maps;Global and overview maps;Global and overview maps;Folding, sorting and degradation;Signal transduction;	GO:0006096;GO:0000015;GO:0000287;GO:0004634	NotFound	0.00633543	0.00593524		0.936833	-0.0941367	None
A6HLE8	Protein disulfide-isomerase	RecName: Full=Protein disulfide-isomerase {ECO:0000256|ARBA:ARBA00039846, ECO:0000256|RuleBase:RU361130}; EC=5.3.4.1 {ECO:0000256|ARBA:ARBA00012723, ECO:0000256|RuleBase:RU361130};	P4hb	25506		Cell membrane {ECO:0000256|ARBA:ARBA00004202}; Peripheral membrane protein {ECO:0000256|ARBA:ARBA00004202}. Endoplasmic reticulum lumen {ECO:0000256|ARBA:ARBA00004319}. Melanosome {ECO:0000256|ARBA:ARBA00004223}.	10116	Rattus norvegicus (Rat).					rno:25506	GO:0071456, P:cellular response to hypoxia;GO:0098761, P:cellular response to interleukin-7;GO:0006888, P:endoplasmic reticulum to Golgi vesicle-mediated transport;GO:0030070, P:insulin processing;GO:1900026, P:positive regulation of substrate adhesion-dependent cell spreading;GO:2000406, P:positive regulation of T cell migration;GO:0046598, P:positive regulation of viral entry into host cell;GO:…	GO:0005856, C:cytoskeleton;GO:0005829, C:cytosol;GO:0034663, C:endoplasmic reticulum chaperone complex;GO:0005788, C:endoplasmic reticulum lumen;GO:0005793, C:endoplasmic reticulum-Golgi intermediate compartment;GO:0009897, C:external side of plasma membrane;GO:0030027, C:lamellipodium;GO:0042470, C:melanosome;GO:0016222, C:procollagen-proline 4-dioxygenase complex	GO:0003779, F:actin binding;GO:0005178, F:integrin binding;GO:0004656, F:procollagen-proline 4-dioxygenase activity;GO:0003756, F:protein disulfide isomerase activity;GO:0046982, F:protein heterodimerization activity;GO:0015035, F:protein-disulfide reductase activity;GO:0016972, F:thiol oxidase activity	PF00085;PF13848	Thioredoxin;Thioredoxin_6	K09580	protein disulfide-isomerase A1 [EC:5.3.4.1]	rno04141	Protein processing in endoplasmic reticulum	2	Genetic Information Processing	2_3	Folding, sorting and degradation	GO:0071456;GO:0098761;GO:0006888;GO:0030070;GO:1900026;GO:2000406;GO:0046598;GO:0034975;GO:1902175;GO:0034976;GO:0005856;GO:0005829;GO:0034663;GO:0005788;GO:0005793;GO:0009897;GO:0030027;GO:0042470;GO:0016222;GO:0003779;GO:0005178;GO:0004656;GO:0003756;GO:0046982;GO:0015035;GO:0016972	NotFound	0.0023299	0.00371441		1.59424	0.672866	None
P04797	Glyceraldehyde-3-phosphate dehydrogenase	RecName: Full=Glyceraldehyde-3-phosphate dehydrogenase; Short=GAPDH; EC=1.2.1.12 {ECO:0000305|PubMed:17934141}; AltName: Full=38 kDa BFA-dependent ADP-ribosylation substrate; AltName: Full=BARS-38; AltName: Full=Peptidyl-cysteine S-nitrosylase GAPDH {ECO:0000305}; EC=2.6.99.- {ECO:0000269|PubMed:20972425};	Gapdh	24383		Cytoplasm, cytosol {ECO:0000269|PubMed:15312048, ECO:0000269|PubMed:15951807, ECO:0000269|PubMed:19607794}. Cytoplasm, cytoskeleton {ECO:0000269|PubMed:15312048}. Nucleus {ECO:0000269|PubMed:15951807, ECO:0000269|PubMed:19607794, ECO:0000269|PubMed:20972425}. Note=Translocates to the nucleus following S-nitrosylation and interaction with SIAH1, which contains a nuclear localization signal (PubMed…	10116	Rattus norvegicus (Rat).	10116.ENSRNOP00000040878	KOG0657	R-RNO-70171;R-RNO-70263	Glycolysis;Gluconeogenesis	rno:24383	GO:0061844, P:antimicrobial humoral immune response mediated by antimicrobial peptide;GO:0141156, P:cAMP/PKA signal transduction;GO:0061621, P:canonical glycolysis;GO:0071346, P:cellular response to type II interferon;GO:0007565, P:female pregnancy;GO:0006094, P:gluconeogenesis;GO:0006096, P:glycolytic process;GO:0000226, P:microtubule cytoskeleton organization;GO:0017148, P:negative regulation o…	GO:0005737, C:cytoplasm;GO:0005829, C:cytosol;GO:0097452, C:GAIT complex;GO:0098978, C:glutamatergic synapse;GO:0005811, C:lipid droplet;GO:0015630, C:microtubule cytoskeleton;GO:0005634, C:nucleus;GO:0005886, C:plasma membrane;GO:0099092, C:postsynaptic density, intracellular component;GO:1990904, C:ribonucleoprotein complex	GO:0019828, F:aspartic-type endopeptidase inhibitor activity;GO:0097718, F:disordered domain specific binding;GO:0019899, F:enzyme binding;GO:0004365, F:glyceraldehyde-3-phosphate dehydrogenase (NAD+) (phosphorylating) activity;GO:0042802, F:identical protein binding;GO:0008017, F:microtubule binding;GO:0051287, F:NAD binding;GO:0050661, F:NADP binding;GO:0035605, F:peptidyl-cysteine S-nitrosylas…	PF02800;PF00044	Gp_dh_C;Gp_dh_N	K00134	glyceraldehyde 3-phosphate dehydrogenase (phosphorylating) [EC:1.2.1.12]	rno00010;rno01100;rno01200;rno01230;rno04066;rno05010;rno05132;rno05415	Glycolysis / Gluconeogenesis;Metabolic pathways;Carbon metabolism;Biosynthesis of amino acids;HIF-1 signaling pathway;Alzheimer disease;Salmonella infection;Diabetic cardiomyopathy	1;1;1;1;3;6;6;6	Metabolism;Metabolism;Metabolism;Metabolism;Environmental Information Processing;Human Diseases;Human Diseases;Human Diseases	1_1;1_0;1_0;1_0;3_2;6_7;6_4;6_9	Carbohydrate metabolism;Global and overview maps;Global and overview maps;Global and overview maps;Signal transduction;Neurodegenerative disease;Infectious disease: bacterial;Cardiovascular disease	GO:0061844;GO:0141156;GO:0061621;GO:0071346;GO:0007565;GO:0006094;GO:0006096;GO:0000226;GO:0017148;GO:1905460;GO:0051402;GO:0007263;GO:0035606;GO:0043123;GO:0001819;GO:0032481;GO:0050821;GO:0045471;GO:0005737;GO:0005829;GO:0097452;GO:0098978;GO:0005811;GO:0015630;GO:0005634;GO:0005886;GO:0099092;GO:1990904;GO:0019828;GO:0097718;GO:0019899;GO:0004365;GO:0042802;GO:0008017;GO:0051287;GO:0050661;GO:…	NotFound	0.0111048	0.00948686		0.854304	-0.227178	None
B6DYQ7	Glutathione S-transferase	RecName: Full=Glutathione S-transferase {ECO:0000256|RuleBase:RU368105}; EC=2.5.1.18 {ECO:0000256|RuleBase:RU368105}; AltName: Full=GST class-pi {ECO:0000256|RuleBase:RU368105};	Gstp1	24426		Cytoplasm {ECO:0000256|ARBA:ARBA00004496}.	10116	Rattus norvegicus (Rat).					rno:24426	GO:1901687, P:glutathione derivative biosynthetic process;GO:0006749, P:glutathione metabolic process;GO:0051122, P:hepoxilin biosynthetic process;GO:0043651, P:linoleic acid metabolic process;GO:0070373, P:negative regulation of ERK1 and ERK2 cascade;GO:2001237, P:negative regulation of extrinsic apoptotic signaling pathway;GO:0032691, P:negative regulation of interleukin-1 beta production;GO:00…	GO:0005829, C:cytosol;GO:0005739, C:mitochondrion;GO:0097057, C:TRAF2-GSTP1 complex	GO:0035731, F:dinitrosyl-iron complex binding;GO:0005504, F:fatty acid binding;GO:0004602, F:glutathione peroxidase activity;GO:0004364, F:glutathione transferase activity;GO:0035730, F:S-nitrosoglutathione binding	PF14497;PF02798	GST_C_3;GST_N	K23790	glutathione S-transferase P [EC:2.5.1.18]	rno00480;rno00980;rno00982;rno00983;rno01100;rno01524;rno05200;rno05204;rno05215;rno05225;rno05418	Glutathione metabolism;Metabolism of xenobiotics by cytochrome P450;Drug metabolism - cytochrome P450;Drug metabolism - other enzymes;Metabolic pathways;Platinum drug resistance;Pathways in cancer;Chemical carcinogenesis - DNA adducts;Prostate cancer;Hepatocellular carcinoma;Fluid shear stress and atherosclerosis	1;1;1;1;1;6;6;6;6;6;6	Metabolism;Metabolism;Metabolism;Metabolism;Metabolism;Human Diseases;Human Diseases;Human Diseases;Human Diseases;Human Diseases;Human Diseases	1_6;1_11;1_11;1_11;1_0;6_12;6_1;6_1;6_2;6_2;6_9	Metabolism of other amino acids;Xenobiotics biodegradation and metabolism;Xenobiotics biodegradation and metabolism;Xenobiotics biodegradation and metabolism;Global and overview maps;Drug resistance: antineoplastic;Cancer: overview;Cancer: overview;Cancer: specific types;Cancer: specific types;Cardiovascular disease	GO:1901687;GO:0006749;GO:0051122;GO:0043651;GO:0070373;GO:2001237;GO:0032691;GO:0046329;GO:0071638;GO:0032720;GO:0006693;GO:0006805;GO:0005829;GO:0005739;GO:0097057;GO:0035731;GO:0005504;GO:0004602;GO:0004364;GO:0035730	NotFound	0.00173883	0.00275057		1.58185	0.661615	None
A6KFG4	Fibronectin	RecName: Full=Fibronectin {ECO:0000256|ARBA:ARBA00020368};	Fn1	25661		Secreted, extracellular space, extracellular matrix {ECO:0000256|ARBA:ARBA00004498}.	10116	Rattus norvegicus (Rat).						GO:0006953, P:acute-phase response;GO:0007155, P:cell adhesion;GO:0008360, P:regulation of cell shape	GO:0005615, C:extracellular space	GO:0008201, F:heparin binding	PF00039;PF00040;PF00041	fn1;fn2;fn3									GO:0006953;GO:0007155;GO:0008360;GO:0005615;GO:0008201	NotFound	1.19046e-05	4.43104e-06		0.372211	-1.42581	None
A6HQF8	Proliferating cell nuclear antigen	RecName: Full=Proliferating cell nuclear antigen {ECO:0000256|ARBA:ARBA00020229, ECO:0000256|RuleBase:RU000641};	Pcna	25737		Nucleus {ECO:0000256|ARBA:ARBA00004123, ECO:0000256|RuleBase:RU000641}.	10116	Rattus norvegicus (Rat).					rno:25737	GO:0006287, P:base-excision repair, gap-filling;GO:0034644, P:cellular response to UV;GO:0071466, P:cellular response to xenobiotic stimulus;GO:0030855, P:epithelial cell differentiation;GO:0006298, P:mismatch repair;GO:1902990, P:mitotic telomere maintenance via semi-conservative replication;GO:0000122, P:negative regulation of transcription by RNA polymerase II;GO:0045739, P:positive regulation…	GO:0005813, C:centrosome;GO:0000785, C:chromatin;GO:0000307, C:cyclin-dependent protein kinase holoenzyme complex;GO:0001673, C:male germ cell nucleus;GO:0016604, C:nuclear body;GO:0005652, C:nuclear lamina;GO:0043596, C:nuclear replication fork;GO:0043626, C:PCNA complex;GO:0070557, C:PCNA-p21 complex	GO:0003682, F:chromatin binding;GO:0003684, F:damaged DNA binding;GO:0032139, F:dinucleotide insertion or deletion binding;GO:0070182, F:DNA polymerase binding;GO:0030337, F:DNA polymerase processivity factor activity;GO:0035035, F:histone acetyltransferase binding;GO:0042802, F:identical protein binding;GO:0032405, F:MutLalpha complex binding;GO:0000701, F:purine-specific mismatch base pair DNA …	PF02747;PF00705	PCNA_C;PCNA_N	K04802	proliferating cell nuclear antigen	rno03030;rno03410;rno03420;rno03430;rno04110;rno04530;rno05161	DNA replication;Base excision repair;Nucleotide excision repair;Mismatch repair;Cell cycle;Tight junction;Hepatitis B	2;2;2;2;4;4;6	Genetic Information Processing;Genetic Information Processing;Genetic Information Processing;Genetic Information Processing;Cellular Processes;Cellular Processes;Human Diseases	2_4;2_4;2_4;2_4;4_2;4_3;6_3	Replication and repair;Replication and repair;Replication and repair;Replication and repair;Cell growth and death;Cellular community - eukaryotes;Infectious disease: viral	GO:0006287;GO:0034644;GO:0071466;GO:0030855;GO:0006298;GO:1902990;GO:0000122;GO:0045739;GO:0045740;GO:0031297;GO:0019985;GO:0005813;GO:0000785;GO:0000307;GO:0001673;GO:0016604;GO:0005652;GO:0043596;GO:0043626;GO:0070557;GO:0003682;GO:0003684;GO:0032139;GO:0070182;GO:0030337;GO:0035035;GO:0042802;GO:0032405;GO:0000701;GO:0030971	NotFound	0.000767961	0.00110353		1.43696	0.523018	None
A6I9E6	Fructose-bisphosphate aldolase	RecName: Full=Fructose-bisphosphate aldolase {ECO:0000256|ARBA:ARBA00013068, ECO:0000256|RuleBase:RU003994}; EC=4.1.2.13 {ECO:0000256|ARBA:ARBA00013068, ECO:0000256|RuleBase:RU003994};	Aldoa	24189			10116	Rattus norvegicus (Rat).					rno:24189	GO:0006096, P:glycolytic process		GO:0004332, F:fructose-bisphosphate aldolase activity	PF00274	Glycolytic	K01623	fructose-bisphosphate aldolase, class I [EC:4.1.2.13]	rno00010;rno00030;rno00051;rno01100;rno01200;rno01230;rno04066	Glycolysis / Gluconeogenesis;Pentose phosphate pathway;Fructose and mannose metabolism;Metabolic pathways;Carbon metabolism;Biosynthesis of amino acids;HIF-1 signaling pathway	1;1;1;1;1;1;3	Metabolism;Metabolism;Metabolism;Metabolism;Metabolism;Metabolism;Environmental Information Processing	1_1;1_1;1_1;1_0;1_0;1_0;3_2	Carbohydrate metabolism;Carbohydrate metabolism;Carbohydrate metabolism;Global and overview maps;Global and overview maps;Global and overview maps;Signal transduction	GO:0006096;GO:0004332	NotFound	0.00525647	0.00569808		1.08401	0.11638	None
A6K8B6	Elongation factor 2	RecName: Full=Elongation factor 2 {ECO:0000256|ARBA:ARBA00017891};	Eef2	29565		Cytoplasm {ECO:0000256|ARBA:ARBA00004496}. Nucleus {ECO:0000256|ARBA:ARBA00004123}.	10116	Rattus norvegicus (Rat).					rno:29565	GO:0002244, P:hematopoietic progenitor cell differentiation;GO:0045727, P:positive regulation of translation	GO:0016235, C:aggresome;GO:0005829, C:cytosol;GO:0005634, C:nucleus;GO:0005886, C:plasma membrane;GO:1990904, C:ribonucleoprotein complex;GO:0005840, C:ribosome;GO:0045202, C:synapse	GO:0005525, F:GTP binding;GO:0003924, F:GTPase activity;GO:0106222, F:lncRNA binding;GO:0019901, F:protein kinase binding;GO:0043022, F:ribosome binding;GO:0003746, F:translation elongation factor activity	PF00679;PF14492;PF03764;PF00009;PF03144	EFG_C;EFG_III;EFG_IV;GTP_EFTU;GTP_EFTU_D2	K03234	elongation factor 2	rno04152;rno04921	AMPK signaling pathway;Oxytocin signaling pathway	3;5	Environmental Information Processing;Organismal Systems	3_2;5_2	Signal transduction;Endocrine system	GO:0002244;GO:0045727;GO:0016235;GO:0005829;GO:0005634;GO:0005886;GO:1990904;GO:0005840;GO:0045202;GO:0005525;GO:0003924;GO:0106222;GO:0019901;GO:0043022;GO:0003746	NotFound	0.00714637	0.0100124		1.40105	0.486509	None
A6J6C0	Farnesyl pyrophosphate synthase	RecName: Full=Farnesyl pyrophosphate synthase {ECO:0000256|ARBA:ARBA00034546}; EC=2.5.1.1 {ECO:0000256|ARBA:ARBA00012833}; EC=2.5.1.10 {ECO:0000256|ARBA:ARBA00012439}; AltName: Full=(2E,6E)-farnesyl diphosphate synthase {ECO:0000256|ARBA:ARBA00032873}; AltName: Full=Cholesterol-regulated 39 kDa protein {ECO:0000256|ARBA:ARBA00075007}; AltName: Full=Dimethylallyltranstransferase {ECO:0000256|ARBA:…	Fdps	83791		Cytoplasm {ECO:0000256|ARBA:ARBA00004496}.	10116	Rattus norvegicus (Rat).					rno:83791	GO:0008299, P:isoprenoid biosynthetic process		GO:0004659, F:prenyltransferase activity	PF00348	polyprenyl_synt	K00787	farnesyl diphosphate synthase [EC:2.5.1.1 2.5.1.10]	rno00900;rno01100;rno05164;rno05166	Terpenoid backbone biosynthesis;Metabolic pathways;Influenza A;Human T-cell leukemia virus 1 infection	1;1;6;6	Metabolism;Metabolism;Human Diseases;Human Diseases	1_9;1_0;6_3;6_3	Metabolism of terpenoids and polyketides;Global and overview maps;Infectious disease: viral;Infectious disease: viral	GO:0008299;GO:0004659	NotFound	0.000354399	0.00067879		1.91533	0.937594	None
A6KRP9	Glucose-6-phosphate 1-dehydrogenase	RecName: Full=Glucose-6-phosphate 1-dehydrogenase {ECO:0000256|RuleBase:RU362120}; EC=1.1.1.49 {ECO:0000256|RuleBase:RU362120};	G6pd	24377		Cytoplasm, cytosol {ECO:0000256|ARBA:ARBA00004514}.	10116	Rattus norvegicus (Rat).					rno:24377	GO:0006006, P:glucose metabolic process;GO:0006098, P:pentose-phosphate shunt		GO:0004345, F:glucose-6-phosphate dehydrogenase activity;GO:0050661, F:NADP binding	PF02781;PF00479	G6PD_C;G6PD_N	K00036	glucose-6-phosphate 1-dehydrogenase [EC:1.1.1.49 1.1.1.363]	rno00030;rno00480;rno01100;rno01200;rno05230;rno05415	Pentose phosphate pathway;Glutathione metabolism;Metabolic pathways;Carbon metabolism;Central carbon metabolism in cancer;Diabetic cardiomyopathy	1;1;1;1;6;6	Metabolism;Metabolism;Metabolism;Metabolism;Human Diseases;Human Diseases	1_1;1_6;1_0;1_0;6_1;6_9	Carbohydrate metabolism;Metabolism of other amino acids;Global and overview maps;Global and overview maps;Cancer: overview;Cardiovascular disease	GO:0006006;GO:0006098;GO:0004345;GO:0050661	NotFound	0.000957555	0.000976255		1.01953	0.0279026	None
Q95938	Cytochrome c oxidase subunit 1	RecName: Full=Cytochrome c oxidase subunit 1 {ECO:0000256|ARBA:ARBA00015947, ECO:0000256|RuleBase:RU000369}; EC=7.1.1.9 {ECO:0000256|ARBA:ARBA00012949, ECO:0000256|RuleBase:RU000369};	Co I			Mitochondrion inner membrane {ECO:0000256|ARBA:ARBA00004448, ECO:0000256|RuleBase:RU000369}; Multi- pass membrane protein {ECO:0000256|ARBA:ARBA00004448, ECO:0000256|RuleBase:RU000369}.	10116	Rattus norvegicus (Rat).						GO:0006119, P:oxidative phosphorylation	GO:0005743, C:mitochondrial inner membrane;GO:0045277, C:respiratory chain complex IV	GO:0004129, F:cytochrome-c oxidase activity;GO:0020037, F:heme binding;GO:0046872, F:metal ion binding	PF00115	COX1									GO:0006119;GO:0005743;GO:0045277;GO:0004129;GO:0020037;GO:0046872	NotFound	2.96503e-06	3.34481e-05		11.2809	3.4958	Up
Q8SEZ2	Cytochrome c oxidase subunit 3	RecName: Full=Cytochrome c oxidase subunit 3 {ECO:0000256|ARBA:ARBA00015944, ECO:0000256|RuleBase:RU003375}; Flags: Fragment;	Mt-co3			Mitochondrion inner membrane {ECO:0000256|ARBA:ARBA00004448}; Multi-pass membrane protein {ECO:0000256|ARBA:ARBA00004448}.	10116	Rattus norvegicus (Rat).						GO:0019646, P:aerobic electron transport chain	GO:0016020, C:membrane;GO:0005739, C:mitochondrion	GO:0004129, F:cytochrome-c oxidase activity	PF00510	COX3									GO:0019646;GO:0016020;GO:0005739;GO:0004129	NotFound	3.7653e-05	1.67815e-05		0.44569	-1.16589	None
Q8SEZ1	NADH-ubiquinone oxidoreductase chain 3	RecName: Full=NADH-ubiquinone oxidoreductase chain 3 {ECO:0000256|ARBA:ARBA00021007, ECO:0000256|RuleBase:RU003640}; EC=7.1.1.2 {ECO:0000256|ARBA:ARBA00012944, ECO:0000256|RuleBase:RU003640};	Mt-nd3	26199		Mitochondrion membrane {ECO:0000256|ARBA:ARBA00004225, ECO:0000256|RuleBase:RU003640}; Multi- pass membrane protein {ECO:0000256|ARBA:ARBA00004225, ECO:0000256|RuleBase:RU003640}.	10116	Rattus norvegicus (Rat).					rno:26199		GO:0031966, C:mitochondrial membrane	GO:0008137, F:NADH dehydrogenase (ubiquinone) activity	PF00507	Oxidored_q4	K03880	NADH-ubiquinone oxidoreductase chain 3 [EC:7.1.1.2]	rno00190;rno01100;rno04714;rno04723;rno05010;rno05012;rno05014;rno05016;rno05020;rno05022;rno05208;rno05415	Oxidative phosphorylation;Metabolic pathways;Thermogenesis;Retrograde endocannabinoid signaling;Alzheimer disease;Parkinson disease;Amyotrophic lateral sclerosis;Huntington disease;Prion disease;Pathways of neurodegeneration - multiple diseases;Chemical carcinogenesis - reactive oxygen species;Diabetic cardiomyopathy	1;1;5;5;6;6;6;6;6;6;6;6	Metabolism;Metabolism;Organismal Systems;Organismal Systems;Human Diseases;Human Diseases;Human Diseases;Human Diseases;Human Diseases;Human Diseases;Human Diseases;Human Diseases	1_2;1_0;5_10;5_6;6_7;6_7;6_7;6_7;6_7;6_7;6_1;6_9	Energy metabolism;Global and overview maps;Environmental adaptation;Nervous system;Neurodegenerative disease;Neurodegenerative disease;Neurodegenerative disease;Neurodegenerative disease;Neurodegenerative disease;Neurodegenerative disease;Cancer: overview;Cardiovascular disease	GO:0031966;GO:0008137	NotFound	5.86241e-06	3.54356e-07		0.0604454	-4.04822	Down
Q8HIC6	NADH-ubiquinone oxidoreductase chain 4	RecName: Full=NADH-ubiquinone oxidoreductase chain 4 {ECO:0000256|ARBA:ARBA00021006, ECO:0000256|RuleBase:RU003297}; EC=7.1.1.2 {ECO:0000256|ARBA:ARBA00012944, ECO:0000256|RuleBase:RU003297};	Mt-nd4	26201		Mitochondrion membrane {ECO:0000256|ARBA:ARBA00004225, ECO:0000256|RuleBase:RU003297}; Multi- pass membrane protein {ECO:0000256|ARBA:ARBA00004225, ECO:0000256|RuleBase:RU003297}.	10116	Rattus norvegicus (Rat).					rno:26201	GO:0042773, P:ATP synthesis coupled electron transport	GO:0031966, C:mitochondrial membrane	GO:0008137, F:NADH dehydrogenase (ubiquinone) activity	PF01059;PF00361	Oxidored_q5_N;Proton_antipo_M	K03881	NADH-ubiquinone oxidoreductase chain 4 [EC:7.1.1.2]	rno00190;rno01100;rno04714;rno04723;rno05010;rno05012;rno05014;rno05016;rno05020;rno05022;rno05208;rno05415	Oxidative phosphorylation;Metabolic pathways;Thermogenesis;Retrograde endocannabinoid signaling;Alzheimer disease;Parkinson disease;Amyotrophic lateral sclerosis;Huntington disease;Prion disease;Pathways of neurodegeneration - multiple diseases;Chemical carcinogenesis - reactive oxygen species;Diabetic cardiomyopathy	1;1;5;5;6;6;6;6;6;6;6;6	Metabolism;Metabolism;Organismal Systems;Organismal Systems;Human Diseases;Human Diseases;Human Diseases;Human Diseases;Human Diseases;Human Diseases;Human Diseases;Human Diseases	1_2;1_0;5_10;5_6;6_7;6_7;6_7;6_7;6_7;6_7;6_1;6_9	Energy metabolism;Global and overview maps;Environmental adaptation;Nervous system;Neurodegenerative disease;Neurodegenerative disease;Neurodegenerative disease;Neurodegenerative disease;Neurodegenerative disease;Neurodegenerative disease;Cancer: overview;Cardiovascular disease	GO:0042773;GO:0031966;GO:0008137	NotFound	6.01887e-06	8.16822e-06		1.3571	0.440527	None
A6I8X4	protein kinase C	RecName: Full=protein kinase C {ECO:0000256|ARBA:ARBA00012429}; EC=2.7.11.13 {ECO:0000256|ARBA:ARBA00012429};	Prkcb1			Cytoplasm {ECO:0000256|ARBA:ARBA00004496}. Membrane {ECO:0000256|ARBA:ARBA00004170}; Peripheral membrane protein {ECO:0000256|ARBA:ARBA00004170}.	10116	Rattus norvegicus (Rat).						GO:0010646, P:regulation of cell communication;GO:0023051, P:regulation of signaling	GO:0005829, C:cytosol	GO:0005524, F:ATP binding;GO:0004697, F:diacylglycerol-dependent serine/threonine kinase activity;GO:0008270, F:zinc ion binding	PF00168;PF00069;PF00433	C2;Pkinase;Pkinase_C									GO:0010646;GO:0023051;GO:0005829;GO:0005524;GO:0004697;GO:0008270	NotFound	1.21165e-05	3.54356e-07		0.0292457	-5.09563	Down
A6KMB0	40S ribosomal protein S21	RecName: Full=40S ribosomal protein S21 {ECO:0000256|PIRNR:PIRNR002148};				Cytoplasm, cytosol {ECO:0000256|ARBA:ARBA00004514}. Rough endoplasmic reticulum {ECO:0000256|ARBA:ARBA00004427}.	10116	Rattus norvegicus (Rat).						GO:0006412, P:translation	GO:0022626, C:cytosolic ribosome;GO:1990904, C:ribonucleoprotein complex;GO:0005791, C:rough endoplasmic reticulum	GO:0003735, F:structural constituent of ribosome	PF01249	Ribosomal_S21e									GO:0006412;GO:0022626;GO:1990904;GO:0005791;GO:0003735	NotFound	0.000218833	0.000272419		1.24487	0.315996	None
P05982	NAD(P)H dehydrogenase [quinone] 1	RecName: Full=NAD(P)H dehydrogenase [quinone] 1; EC=1.6.5.2 {ECO:0000269|PubMed:1703398, ECO:0000269|PubMed:7862630, ECO:0000269|PubMed:8999809}; AltName: Full=Azoreductase; AltName: Full=DT-diaphorase {ECO:0000303|PubMed:8999809}; Short=DTD; AltName: Full=Menadione reductase; AltName: Full=NAD(P)H:quinone oxidoreductase 1 {ECO:0000303|PubMed:2141979}; AltName: Full=Phylloquinone reductase; AltNa…	Nqo1	24314	ENSRNOG00000012772.6	Cytoplasm, cytosol {ECO:0000269|PubMed:1703398}.	10116	Rattus norvegicus (Rat).	10116.ENSRNOP00000017175	ENOG502QQMI	R-RNO-350562	Regulation of ornithine decarboxylase (ODC)	rno:24314	GO:0045454, P:cell redox homeostasis;GO:0070301, P:cellular response to hydrogen peroxide;GO:0071248, P:cellular response to metal ion;GO:0034599, P:cellular response to oxidative stress;GO:0045087, P:innate immune response;GO:0043066, P:negative regulation of apoptotic process;GO:0110076, P:negative regulation of ferroptosis;GO:0042177, P:negative regulation of protein catabolic process;GO:00435…	GO:0005737, C:cytoplasm;GO:0005829, C:cytosol;GO:0030425, C:dendrite;GO:0043025, C:neuronal cell body;GO:0005634, C:nucleus	GO:0042802, F:identical protein binding;GO:0003955, F:NAD(P)H dehydrogenase (quinone) activity;GO:0050136, F:NADH:ubiquinone reductase (non-electrogenic) activity;GO:0008753, F:NADPH dehydrogenase (quinone) activity;GO:0004784, F:superoxide dismutase activity	PF02525	Flavodoxin_2	K00355	NAD(P)H dehydrogenase (quinone) [EC:1.6.5.2]	rno00130;rno01100;rno01240;rno05200;rno05208;rno05225;rno05418	Ubiquinone and other terpenoid-quinone biosynthesis;Metabolic pathways;Biosynthesis of cofactors;Pathways in cancer;Chemical carcinogenesis - reactive oxygen species;Hepatocellular carcinoma;Fluid shear stress and atherosclerosis	1;1;1;6;6;6;6	Metabolism;Metabolism;Metabolism;Human Diseases;Human Diseases;Human Diseases;Human Diseases	1_8;1_0;1_0;6_1;6_1;6_2;6_9	Metabolism of cofactors and vitamins;Global and overview maps;Global and overview maps;Cancer: overview;Cancer: overview;Cancer: specific types;Cardiovascular disease	GO:0045454;GO:0070301;GO:0071248;GO:0034599;GO:0045087;GO:0043066;GO:0110076;GO:0042177;GO:0043525;GO:0030163;GO:0000209;GO:0019430;GO:0043279;GO:0014075;GO:0009743;GO:0051602;GO:0032355;GO:0045471;GO:1905395;GO:0009725;GO:1904880;GO:0002931;GO:1904844;GO:0032496;GO:0007584;GO:0006979;GO:0033574;GO:1904772;GO:0009410;GO:0006801;GO:0006743;GO:0042360;GO:0042373;GO:0005737;GO:0005829;GO:0030425;GO:…	NotFound	0.000265874	0.000487217		1.83251	0.873818	None
A6J7V5	Delta-aminolevulinic acid dehydratase	RecName: Full=Delta-aminolevulinic acid dehydratase {ECO:0000256|ARBA:ARBA00020771, ECO:0000256|RuleBase:RU000515}; EC=4.2.1.24 {ECO:0000256|ARBA:ARBA00012053, ECO:0000256|RuleBase:RU000515};	Alad	25374			10116	Rattus norvegicus (Rat).					rno:25374	GO:0071353, P:cellular response to interleukin-4;GO:0006784, P:heme A biosynthetic process;GO:0006785, P:heme B biosynthetic process;GO:0048034, P:heme O biosynthetic process;GO:1901799, P:negative regulation of proteasomal protein catabolic process;GO:0051260, P:protein homooligomerization;GO:0006782, P:protoporphyrinogen IX biosynthetic process	GO:0005829, C:cytosol	GO:0042802, F:identical protein binding;GO:0004655, F:porphobilinogen synthase activity;GO:0008270, F:zinc ion binding	PF00490	ALAD	K01698	porphobilinogen synthase [EC:4.2.1.24]	rno00860;rno01100;rno01240	Porphyrin metabolism;Metabolic pathways;Biosynthesis of cofactors	1;1;1	Metabolism;Metabolism;Metabolism	1_8;1_0;1_0	Metabolism of cofactors and vitamins;Global and overview maps;Global and overview maps	GO:0071353;GO:0006784;GO:0006785;GO:0048034;GO:1901799;GO:0051260;GO:0006782;GO:0005829;GO:0042802;GO:0004655;GO:0008270	NotFound	7.76841e-06	8.46021e-06		1.08905	0.123074	None
A6JWI6	Prothymosin alpha	RecName: Full=Prothymosin alpha {ECO:0000256|ARBA:ARBA00040447};				Nucleus {ECO:0000256|ARBA:ARBA00004123}.	10116	Rattus norvegicus (Rat).							GO:0005634, C:nucleus		PF03247	Prothymosin									GO:0005634	NotFound	0.00236474	0.00224094		0.947649	-0.0775749	None
P06685	Sodium/potassium-transporting ATPase subunit alpha-1	RecName: Full=Sodium/potassium-transporting ATPase subunit alpha-1; Short=Na(+)/K(+) ATPase alpha-1 subunit; EC=7.2.2.13 {ECO:0000269|PubMed:17939993, ECO:0000269|PubMed:30388404}; AltName: Full=Sodium pump subunit alpha-1; Flags: Precursor;	Atp1a1	24211	ENSRNOG00000030019.5	Cell membrane {ECO:0000250|UniProtKB:Q8VDN2}; Multi-pass membrane protein {ECO:0000255}. Basolateral cell membrane {ECO:0000269|PubMed:16914892}; Multi-pass membrane protein {ECO:0000255}. Cell membrane, sarcolemma {ECO:0000250|UniProtKB:P05023}; Multi-pass membrane protein {ECO:0000255}. Cell projection, axon {ECO:0000269|PubMed:29499166}. Melanosome {ECO:0000250|UniProtKB:P05023}.	10116	Rattus norvegicus (Rat).	10116.ENSRNOP00000045650	KOG0203	R-RNO-5578775;R-RNO-936837	Ion homeostasis;Ion transport by P-type ATPases	rno:24211	GO:0060048, P:cardiac muscle contraction;GO:0071260, P:cellular response to mechanical stimulus;GO:0071383, P:cellular response to steroid hormone stimulus;GO:0015988, P:energy coupled proton transmembrane transport, against electrochemical gradient;GO:0010248, P:establishment or maintenance of transmembrane electrochemical gradient;GO:0060047, P:heart contraction;GO:0030007, P:intracellular pota…	GO:0016324, C:apical plasma membrane;GO:0030424, C:axon;GO:0016323, C:basolateral plasma membrane;GO:0005901, C:caveola;GO:0005783, C:endoplasmic reticulum;GO:0005768, C:endosome;GO:0005794, C:Golgi apparatus;GO:0014704, C:intercalated disc;GO:0016328, C:lateral plasma membrane;GO:0042470, C:melanosome;GO:0016020, C:membrane;GO:0031090, C:organelle membrane;GO:0005886, C:plasma membrane;GO:001406…	GO:0043531, F:ADP binding;GO:0030506, F:ankyrin binding;GO:0005524, F:ATP binding;GO:0016887, F:ATP hydrolysis activity;GO:0051117, F:ATPase binding;GO:0008556, F:P-type potassium transmembrane transporter activity;GO:0005391, F:P-type sodium:potassium-exchanging transporter activity;GO:0016791, F:phosphatase activity;GO:0043548, F:phosphatidylinositol 3-kinase binding;GO:0030955, F:potassium ion…	PF13246;PF00689;PF00690;PF00122	Cation_ATPase;Cation_ATPase_C;Cation_ATPase_N;E1-E2_ATPase	K01539	sodium/potassium-transporting ATPase subunit alpha [EC:7.2.2.13]	rno04022;rno04024;rno04260;rno04261;rno04820;rno04911;rno04918;rno04919;rno04925;rno04960;rno04961;rno04964;rno04970;rno04971;rno04972;rno04973;rno04974;rno04976;rno04978	cGMP-PKG signaling pathway;cAMP signaling pathway;Cardiac muscle contraction;Adrenergic signaling in cardiomyocytes;Cytoskeleton in muscle cells;Insulin secretion;Thyroid hormone synthesis;Thyroid hormone signaling pathway;Aldosterone synthesis and secretion;Aldosterone-regulated sodium reabsorption;Endocrine and other factor-regulated calcium reabsorption;Proximal tubule bicarbonate reclamation;…	3;3;5;5;;5;5;5;5;5;5;5;5;5;5;5;5;5;5	Environmental Information Processing;Environmental Information Processing;Organismal Systems;Organismal Systems;;Organismal Systems;Organismal Systems;Organismal Systems;Organismal Systems;Organismal Systems;Organismal Systems;Organismal Systems;Organismal Systems;Organismal Systems;Organismal Systems;Organismal Systems;Organismal Systems;Organismal Systems;Organismal Systems	3_2;3_2;5_3;5_3;;5_2;5_2;5_2;5_2;5_5;5_5;5_5;5_4;5_4;5_4;5_4;5_4;5_4;5_4	Signal transduction;Signal transduction;Circulatory system;Circulatory system;;Endocrine system;Endocrine system;Endocrine system;Endocrine system;Excretory system;Excretory system;Excretory system;Digestive system;Digestive system;Digestive system;Digestive system;Digestive system;Digestive system;Digestive system	GO:0060048;GO:0071260;GO:0071383;GO:0015988;GO:0010248;GO:0060047;GO:0030007;GO:0006883;GO:0060081;GO:0086009;GO:0031947;GO:0045822;GO:0007231;GO:0045823;GO:0045989;GO:1990573;GO:0071805;GO:0006813;GO:1902600;GO:0008217;GO:0086004;GO:0002028;GO:0002026;GO:0055119;GO:1903416;GO:0009410;GO:0036376;GO:0055078;GO:0035725;GO:0006814;GO:0055085;GO:0016324;GO:0030424;GO:0016323;GO:0005901;GO:0005783;GO:…	NotFound	0.00143219	0.00208384		1.455	0.54102	None
A6JUC7	Endoplasmic reticulum chaperone BIP	RecName: Full=Endoplasmic reticulum chaperone BIP {ECO:0000256|ARBA:ARBA00069311}; EC=3.6.4.10 {ECO:0000256|ARBA:ARBA00012554}; AltName: Full=78 kDa glucose-regulated protein {ECO:0000256|ARBA:ARBA00029695}; AltName: Full=Binding-immunoglobulin protein {ECO:0000256|ARBA:ARBA00031291}; AltName: Full=Endoplasmic reticulum chaperone BiP {ECO:0000256|ARBA:ARBA00019933}; AltName: Full=Heat shock prote…	Hspa5	25617		Cell surface {ECO:0000256|ARBA:ARBA00004241}. Endoplasmic reticulum lumen {ECO:0000256|ARBA:ARBA00004319}. Melanosome {ECO:0000256|ARBA:ARBA00004223}.	10116	Rattus norvegicus (Rat).					rno:25617		GO:0009986, C:cell surface;GO:0005788, C:endoplasmic reticulum lumen;GO:0042470, C:melanosome	GO:0005524, F:ATP binding;GO:0140662, F:ATP-dependent protein folding chaperone	PF00012	HSP70	K09490	endoplasmic reticulum chaperone BiP [EC:3.6.4.10]	rno03060;rno04141;rno04612;rno04918;rno05012;rno05014;rno05020;rno05022;rno05417	Protein export;Protein processing in endoplasmic reticulum;Antigen processing and presentation;Thyroid hormone synthesis;Parkinson disease;Amyotrophic lateral sclerosis;Prion disease;Pathways of neurodegeneration - multiple diseases;Lipid and atherosclerosis	2;2;5;5;6;6;6;6;6	Genetic Information Processing;Genetic Information Processing;Organismal Systems;Organismal Systems;Human Diseases;Human Diseases;Human Diseases;Human Diseases;Human Diseases	2_3;2_3;5_1;5_2;6_7;6_7;6_7;6_7;6_9	Folding, sorting and degradation;Folding, sorting and degradation;Immune system;Endocrine system;Neurodegenerative disease;Neurodegenerative disease;Neurodegenerative disease;Neurodegenerative disease;Cardiovascular disease	GO:0009986;GO:0005788;GO:0042470;GO:0005524;GO:0140662	NotFound	0.00358869	0.00566127		1.57753	0.657668	None
A6JY98	Heme oxygenase	RecName: Full=Heme oxygenase {ECO:0000256|PIRNR:PIRNR000343}; EC=1.14.14.18 {ECO:0000256|PIRNR:PIRNR000343};	Hmox1	24451		Endoplasmic reticulum membrane {ECO:0000256|ARBA:ARBA00037869}; Single-pass type IV membrane protein {ECO:0000256|ARBA:ARBA00037869}; Cytoplasmic side {ECO:0000256|ARBA:ARBA00037869}.	10116	Rattus norvegicus (Rat).					rno:24451	GO:0006788, P:heme oxidation	GO:0005789, C:endoplasmic reticulum membrane	GO:0004392, F:heme oxygenase (decyclizing) activity;GO:0046872, F:metal ion binding	PF01126	Heme_oxygenase	K00510	heme oxygenase 1 [EC:1.14.14.18]	rno00860;rno01100;rno04066;rno04216;rno04978;rno05200;rno05206;rno05208;rno05225;rno05418	Porphyrin metabolism;Metabolic pathways;HIF-1 signaling pathway;Ferroptosis;Mineral absorption;Pathways in cancer;MicroRNAs in cancer;Chemical carcinogenesis - reactive oxygen species;Hepatocellular carcinoma;Fluid shear stress and atherosclerosis	1;1;3;4;5;6;6;6;6;6	Metabolism;Metabolism;Environmental Information Processing;Cellular Processes;Organismal Systems;Human Diseases;Human Diseases;Human Diseases;Human Diseases;Human Diseases	1_8;1_0;3_2;4_2;5_4;6_1;6_1;6_1;6_2;6_9	Metabolism of cofactors and vitamins;Global and overview maps;Signal transduction;Cell growth and death;Digestive system;Cancer: overview;Cancer: overview;Cancer: overview;Cancer: specific types;Cardiovascular disease	GO:0006788;GO:0005789;GO:0004392;GO:0046872	NotFound	3.76097e-07	1.47713e-05		39.2753	5.29555	Up
A6IW62	DNA polymerase	RecName: Full=DNA polymerase {ECO:0000256|RuleBase:RU366014}; EC=2.7.7.7 {ECO:0000256|RuleBase:RU366014};	Polb	29240		Cytoplasm {ECO:0000256|ARBA:ARBA00004496}. Nucleus {ECO:0000256|ARBA:ARBA00004123, ECO:0000256|RuleBase:RU366014}.	10116	Rattus norvegicus (Rat).					rno:29240	GO:0006287, P:base-excision repair, gap-filling;GO:0006260, P:DNA replication;GO:0048872, P:homeostasis of number of cells;GO:0071707, P:immunoglobulin heavy chain V-D-J recombination;GO:0001701, P:in utero embryonic development;GO:0006954, P:inflammatory response;GO:0008630, P:intrinsic apoptotic signaling pathway in response to DNA damage;GO:0048535, P:lymph node development;GO:0051402, P:neuro…	GO:0005737, C:cytoplasm;GO:0005634, C:nucleus;GO:0032991, C:protein-containing complex;GO:0005876, C:spindle microtubule	GO:0051575, F:5'-deoxyribose-5-phosphate lyase activity;GO:0140078, F:class I DNA-(apurinic or apyrimidinic site) endonuclease activity;GO:0003677, F:DNA binding;GO:0003887, F:DNA-directed DNA polymerase activity;GO:0019899, F:enzyme binding;GO:0046872, F:metal ion binding;GO:0008017, F:microtubule binding	PF14792;PF14791;PF10391;PF14716	DNA_pol_B_palm;DNA_pol_B_thumb;DNA_pol_lambd_f;HHH_8	K02330	DNA polymerase beta [EC:2.7.7.7 4.2.99.-]	rno03410;rno05166;rno05203	Base excision repair;Human T-cell leukemia virus 1 infection;Viral carcinogenesis	2;6;6	Genetic Information Processing;Human Diseases;Human Diseases	2_4;6_3;6_1	Replication and repair;Infectious disease: viral;Cancer: overview	GO:0006287;GO:0006260;GO:0048872;GO:0071707;GO:0001701;GO:0006954;GO:0008630;GO:0048535;GO:0051402;GO:0007435;GO:0016446;GO:0048536;GO:0005737;GO:0005634;GO:0032991;GO:0005876;GO:0051575;GO:0140078;GO:0003677;GO:0003887;GO:0019899;GO:0046872;GO:0008017	NotFound	6.39907e-06	1.17492e-05		1.83609	0.876634	None
A6JW82	Serine (Or cysteine) proteinase inhibitor, clade E, member 2, isoform CRA_b	SubName: Full=Serine (Or cysteine) proteinase inhibitor, clade E, member 2, isoform CRA_b {ECO:0000313|EMBL:EDL75490.1};	Serpine2			Secreted {ECO:0000256|ARBA:ARBA00004613}.	10116	Rattus norvegicus (Rat).							GO:0005615, C:extracellular space	GO:0004867, F:serine-type endopeptidase inhibitor activity	PF00079	Serpin									GO:0005615;GO:0004867	NotFound	1.66104e-06	2.68397e-06		1.61584	0.692286	None
A6I0K9	Annexin	RecName: Full=Annexin {ECO:0000256|RuleBase:RU003540};	Anxa1	25380		Apical cell membrane {ECO:0000256|ARBA:ARBA00004221}. Basolateral cell membrane {ECO:0000256|ARBA:ARBA00004187}. Cell membrane {ECO:0000256|ARBA:ARBA00004296}; Peripheral membrane protein {ECO:0000256|ARBA:ARBA00004296}; Extracellular side {ECO:0000256|ARBA:ARBA00004296}. Cell projection, cilium {ECO:0000256|ARBA:ARBA00004138}. Cell projection, phagocytic cup {ECO:0000256|ARBA:ARBA00004231}. Cyto…	10116	Rattus norvegicus (Rat).					rno:25380		GO:0016324, C:apical plasma membrane;GO:0016323, C:basolateral plasma membrane;GO:0005929, C:cilium;GO:0005769, C:early endosome;GO:0010008, C:endosome membrane;GO:0005576, C:extracellular region;GO:0016328, C:lateral plasma membrane;GO:0005634, C:nucleus;GO:0001891, C:phagocytic cup	GO:0005509, F:calcium ion binding;GO:0005544, F:calcium-dependent phospholipid binding;GO:0019834, F:phospholipase A2 inhibitor activity	PF00191	Annexin	K17091	annexin A1							GO:0016324;GO:0016323;GO:0005929;GO:0005769;GO:0010008;GO:0005576;GO:0016328;GO:0005634;GO:0001891;GO:0005509;GO:0005544;GO:0019834	NotFound	0.000619206	0.000689738		1.11391	0.15563	None
I2FHN3	Cathepsin L	SubName: Full=Cathepsin L {ECO:0000313|EMBL:BAM14518.1, ECO:0000313|EMBL:EDL84437.1};	Ctsl			Lysosome {ECO:0000256|ARBA:ARBA00004371}.	10116	Rattus norvegicus (Rat).						GO:0006508, P:proteolysis	GO:0005764, C:lysosome	GO:0008234, F:cysteine-type peptidase activity	PF08246;PF00112	Inhibitor_I29;Peptidase_C1									GO:0006508;GO:0005764;GO:0008234	NotFound	4.29572e-05	5.53263e-05		1.28794	0.365067	None
A6JHF9	stearoyl-CoA 9-desaturase	RecName: Full=stearoyl-CoA 9-desaturase {ECO:0000256|ARBA:ARBA00012620}; EC=1.14.19.1 {ECO:0000256|ARBA:ARBA00012620};	Scd	246074		Endoplasmic reticulum membrane {ECO:0000256|ARBA:ARBA00004477}; Multi-pass membrane protein {ECO:0000256|ARBA:ARBA00004477}.	10116	Rattus norvegicus (Rat).					rno:246074	GO:0050873, P:brown fat cell differentiation;GO:0050830, P:defense response to Gram-positive bacterium;GO:1903966, P:monounsaturated fatty acid biosynthetic process;GO:0120162, P:positive regulation of cold-induced thermogenesis;GO:0055092, P:sterol homeostasis;GO:1903699, P:tarsal gland development;GO:0006641, P:triglyceride metabolic process;GO:0050872, P:white fat cell differentiation	GO:0005789, C:endoplasmic reticulum membrane	GO:0046872, F:metal ion binding;GO:0032896, F:palmitoyl-CoA 9-desaturase activity;GO:0004768, F:stearoyl-CoA 9-desaturase activity			K00507	stearoyl-CoA desaturase (Delta-9 desaturase) [EC:1.14.19.1]	rno01040;rno01100;rno01212;rno03320;rno04152;rno04936	Biosynthesis of unsaturated fatty acids;Metabolic pathways;Fatty acid metabolism;PPAR signaling pathway;AMPK signaling pathway;Alcoholic liver disease	1;1;1;5;3;6	Metabolism;Metabolism;Metabolism;Organismal Systems;Environmental Information Processing;Human Diseases	1_3;1_0;1_0;5_2;3_2;6_10	Lipid metabolism;Global and overview maps;Global and overview maps;Endocrine system;Signal transduction;Endocrine and metabolic disease	GO:0050873;GO:0050830;GO:1903966;GO:0120162;GO:0055092;GO:1903699;GO:0006641;GO:0050872;GO:0005789;GO:0046872;GO:0032896;GO:0004768	NotFound	7.02756e-05	8.78826e-05		1.25054	0.322555	None
A6ILK1	phosphopyruvate hydratase	RecName: Full=phosphopyruvate hydratase {ECO:0000256|ARBA:ARBA00012058}; EC=4.2.1.11 {ECO:0000256|ARBA:ARBA00012058}; AltName: Full=2-phospho-D-glycerate hydro-lyase {ECO:0000256|ARBA:ARBA00031125};	Eno2	24334			10116	Rattus norvegicus (Rat).					rno:24334	GO:0006096, P:glycolytic process	GO:0043204, C:perikaryon;GO:0000015, C:phosphopyruvate hydratase complex;GO:0001917, C:photoreceptor inner segment;GO:0005886, C:plasma membrane	GO:0000287, F:magnesium ion binding;GO:0004634, F:phosphopyruvate hydratase activity	PF00113;PF03952	Enolase_C;Enolase_N	K01689	enolase 1/2/3 [EC:4.2.1.11]	rno00010;rno01100;rno01200;rno01230;rno03018;rno04066;rno04820	Glycolysis / Gluconeogenesis;Metabolic pathways;Carbon metabolism;Biosynthesis of amino acids;RNA degradation;HIF-1 signaling pathway;Cytoskeleton in muscle cells	1;1;1;1;2;3;	Metabolism;Metabolism;Metabolism;Metabolism;Genetic Information Processing;Environmental Information Processing;	1_1;1_0;1_0;1_0;2_3;3_2;	Carbohydrate metabolism;Global and overview maps;Global and overview maps;Global and overview maps;Folding, sorting and degradation;Signal transduction;	GO:0006096;GO:0043204;GO:0000015;GO:0001917;GO:0005886;GO:0000287;GO:0004634	NotFound	0.000189918	0.000312472		1.6453	0.71835	None
A6KBS5	Creatine kinase B-type	RecName: Full=Creatine kinase B-type {ECO:0000256|ARBA:ARBA00040306}; EC=2.7.3.2 {ECO:0000256|ARBA:ARBA00012231}; AltName: Full=Creatine kinase B chain {ECO:0000256|ARBA:ARBA00041818};	Ckb	24264			10116	Rattus norvegicus (Rat).					rno:24264	GO:0046314, P:phosphocreatine biosynthetic process		GO:0005524, F:ATP binding;GO:0004111, F:creatine kinase activity	PF00217;PF02807	ATP-gua_Ptrans;ATP-gua_PtransN	K00933	creatine kinase [EC:2.7.3.2]	rno00330;rno01100	Arginine and proline metabolism;Metabolic pathways	1;1	Metabolism;Metabolism	1_5;1_0	Amino acid metabolism;Global and overview maps	GO:0046314;GO:0005524;GO:0004111	NotFound	0.000381201	0.000554344		1.4542	0.540229	None
A6IDE6	Sodium/potassium-transporting ATPase subunit beta	RecName: Full=Sodium/potassium-transporting ATPase subunit beta {ECO:0000256|RuleBase:RU362099};	Atp1b1	25650		Apical cell membrane {ECO:0000256|ARBA:ARBA00004655}; Single-pass type II membrane protein {ECO:0000256|ARBA:ARBA00004655}. Cell membrane, sarcolemma {ECO:0000256|ARBA:ARBA00004135}. Membrane {ECO:0000256|RuleBase:RU362099}.	10116	Rattus norvegicus (Rat).					rno:25650	GO:0046034, P:ATP metabolic process;GO:0060048, P:cardiac muscle contraction;GO:0006874, P:intracellular calcium ion homeostasis;GO:0030007, P:intracellular potassium ion homeostasis;GO:0006883, P:intracellular sodium ion homeostasis;GO:0086009, P:membrane repolarization;GO:1903288, P:positive regulation of potassium ion import across plasma membrane;GO:1903278, P:positive regulation of sodium io…	GO:0016324, C:apical plasma membrane;GO:0016323, C:basolateral plasma membrane;GO:0014704, C:intercalated disc;GO:0016328, C:lateral plasma membrane;GO:0031090, C:organelle membrane;GO:0005890, C:sodium:potassium-exchanging ATPase complex;GO:0036126, C:sperm flagellum;GO:0030315, C:T-tubule	GO:0001671, F:ATPase activator activity;GO:0051117, F:ATPase binding;GO:0005391, F:P-type sodium:potassium-exchanging transporter activity;GO:0019901, F:protein kinase binding;GO:0030674, F:protein-macromolecule adaptor activity;GO:0141109, F:transporter activator activity	PF00287	Na_K-ATPase	K01540	sodium/potassium-transporting ATPase subunit beta	rno04022;rno04024;rno04260;rno04261;rno04820;rno04911;rno04918;rno04919;rno04925;rno04960;rno04961;rno04964;rno04970;rno04971;rno04972;rno04973;rno04974;rno04976;rno04978	cGMP-PKG signaling pathway;cAMP signaling pathway;Cardiac muscle contraction;Adrenergic signaling in cardiomyocytes;Cytoskeleton in muscle cells;Insulin secretion;Thyroid hormone synthesis;Thyroid hormone signaling pathway;Aldosterone synthesis and secretion;Aldosterone-regulated sodium reabsorption;Endocrine and other factor-regulated calcium reabsorption;Proximal tubule bicarbonate reclamation;…	3;3;5;5;;5;5;5;5;5;5;5;5;5;5;5;5;5;5	Environmental Information Processing;Environmental Information Processing;Organismal Systems;Organismal Systems;;Organismal Systems;Organismal Systems;Organismal Systems;Organismal Systems;Organismal Systems;Organismal Systems;Organismal Systems;Organismal Systems;Organismal Systems;Organismal Systems;Organismal Systems;Organismal Systems;Organismal Systems;Organismal Systems	3_2;3_2;5_3;5_3;;5_2;5_2;5_2;5_2;5_5;5_5;5_5;5_4;5_4;5_4;5_4;5_4;5_4;5_4	Signal transduction;Signal transduction;Circulatory system;Circulatory system;;Endocrine system;Endocrine system;Endocrine system;Endocrine system;Excretory system;Excretory system;Excretory system;Digestive system;Digestive system;Digestive system;Digestive system;Digestive system;Digestive system;Digestive system	GO:0046034;GO:0060048;GO:0006874;GO:0030007;GO:0006883;GO:0086009;GO:1903288;GO:1903278;GO:1990573;GO:0072659;GO:0050821;GO:1903169;GO:0010882;GO:0010468;GO:0055119;GO:0036376;GO:0016324;GO:0016323;GO:0014704;GO:0016328;GO:0031090;GO:0005890;GO:0036126;GO:0030315;GO:0001671;GO:0051117;GO:0005391;GO:0019901;GO:0030674;GO:0141109	NotFound	9.84861e-05	0.000139993		1.42145	0.507362	None
Q6LDS4	Superoxide dismutase [Cu-Zn]	RecName: Full=Superoxide dismutase [Cu-Zn] {ECO:0000256|ARBA:ARBA00020928, ECO:0000256|RuleBase:RU000393}; EC=1.15.1.1 {ECO:0000256|ARBA:ARBA00012682, ECO:0000256|RuleBase:RU000393};	Sod1				10116	Rattus norvegicus (Rat).								GO:0005507, F:copper ion binding;GO:0004784, F:superoxide dismutase activity	PF00080	Sod_Cu									GO:0005507;GO:0004784	NotFound	0.00182717	0.00333893		1.82738	0.869775	None
P07824	Arginase-1	RecName: Full=Arginase-1; EC=3.5.3.1 {ECO:0000269|PubMed:12820884, ECO:0000269|PubMed:16266687}; AltName: Full=Liver-type arginase; AltName: Full=Type I arginase;	Arg1	29221		Cytoplasm {ECO:0000250|UniProtKB:P05089}. Cytoplasmic granule {ECO:0000250|UniProtKB:P05089}.	10116	Rattus norvegicus (Rat).	10116.ENSRNOP00000017911	KOG2965	R-RNO-6798695;R-RNO-70635	Neutrophil degranulation;Urea cycle	rno:29221	GO:0002250, P:adaptive immune response;GO:0019547, P:arginine catabolic process to ornithine;GO:0006525, P:arginine metabolic process;GO:0071549, P:cellular response to dexamethasone stimulus;GO:0071377, P:cellular response to glucagon stimulus;GO:0070301, P:cellular response to hydrogen peroxide;GO:0071353, P:cellular response to interleukin-4;GO:0071222, P:cellular response to lipopolysaccharid…	GO:0005737, C:cytoplasm;GO:0005829, C:cytosol;GO:0005615, C:extracellular space;GO:0005741, C:mitochondrial outer membrane;GO:0043025, C:neuronal cell body	GO:0004053, F:arginase activity;GO:0042802, F:identical protein binding;GO:0030145, F:manganese ion binding	PF00491	Arginase	K01476	arginase [EC:3.5.3.1]	rno00220;rno00330;rno01100;rno01230;rno04148;rno05146	Arginine biosynthesis;Arginine and proline metabolism;Metabolic pathways;Biosynthesis of amino acids;Efferocytosis;Amoebiasis	1;1;1;1;;6	Metabolism;Metabolism;Metabolism;Metabolism;;Human Diseases	1_5;1_5;1_0;1_0;;6_5	Amino acid metabolism;Amino acid metabolism;Global and overview maps;Global and overview maps;;Infectious disease: parasitic	GO:0002250;GO:0019547;GO:0006525;GO:0071549;GO:0071377;GO:0070301;GO:0071353;GO:0071222;GO:0071560;GO:0032964;GO:0042832;GO:0007565;GO:0045087;GO:0001889;GO:0030324;GO:0060056;GO:0060135;GO:0046007;GO:0042130;GO:2000552;GO:0060336;GO:0001938;GO:0070965;GO:1905541;GO:0014075;GO:0043200;GO:0048678;GO:0046686;GO:0009635;GO:0032496;GO:0010042;GO:0051597;GO:0009624;GO:0043434;GO:0010269;GO:0048545;GO:…	NotFound	0.000106305	0.00020662		1.94364	0.958762	None
A6I3V2	RCG25918, isoform CRA_b	SubName: Full=RCG25918, isoform CRA_b {ECO:0000313|EMBL:EDL76923.1};	Acaa1b	501072		Peroxisome {ECO:0000256|ARBA:ARBA00004275}.	10116	Rattus norvegicus (Rat).							GO:0005737, C:cytoplasm;GO:0043231, C:intracellular membrane-bounded organelle	GO:0016747, F:acyltransferase activity, transferring groups other than amino-acyl groups	PF02803;PF00108	Thiolase_C;Thiolase_N									GO:0005737;GO:0043231;GO:0016747	NotFound	6.31449e-05	0.000184836		2.92718	1.54951	None
P07895	Superoxide dismutase [Mn], mitochondrial	RecName: Full=Superoxide dismutase [Mn], mitochondrial; EC=1.15.1.1; Flags: Precursor;	Sod2	24787	ENSRNOG00000019048.5	Mitochondrion matrix.	10116	Rattus norvegicus (Rat).	10116.ENSRNOP00000025794	KOG0876	R-RNO-2151201;R-RNO-3299685	Transcriptional activation of mitochondrial biogenesis;Detoxification of Reactive Oxygen Species	rno:24787	GO:0003069, P:acetylcholine-mediated vasodilation involved in regulation of systemic arterial blood pressure;GO:0008637, P:apoptotic mitochondrial changes;GO:0071361, P:cellular response to ethanol;GO:0034599, P:cellular response to oxidative stress;GO:0003032, P:detection of oxygen;GO:0048773, P:erythrophore differentiation;GO:0006749, P:glutathione metabolic process;GO:0007507, P:heart developm…	GO:0005759, C:mitochondrial matrix;GO:0042645, C:mitochondrial nucleoid;GO:0005739, C:mitochondrion	GO:0003677, F:DNA binding;GO:0019899, F:enzyme binding;GO:0042802, F:identical protein binding;GO:0030145, F:manganese ion binding;GO:0016491, F:oxidoreductase activity;GO:0019825, F:oxygen binding;GO:0004784, F:superoxide dismutase activity	PF02777;PF00081	Sod_Fe_C;Sod_Fe_N	K04564	superoxide dismutase, Fe-Mn family [EC:1.15.1.1]	rno04068;rno04146;rno04211;rno04213;rno05016;rno05208;rno05417	FoxO signaling pathway;Peroxisome;Longevity regulating pathway;Longevity regulating pathway - multiple species;Huntington disease;Chemical carcinogenesis - reactive oxygen species;Lipid and atherosclerosis	3;4;5;5;6;6;6	Environmental Information Processing;Cellular Processes;Organismal Systems;Organismal Systems;Human Diseases;Human Diseases;Human Diseases	3_2;4_1;5_9;5_9;6_7;6_1;6_9	Signal transduction;Transport and catabolism;Aging;Aging;Neurodegenerative disease;Cancer: overview;Cardiovascular disease	GO:0003069;GO:0008637;GO:0071361;GO:0034599;GO:0003032;GO:0048773;GO:0006749;GO:0007507;GO:0030097;GO:0050665;GO:0042743;GO:0032364;GO:0008630;GO:0008631;GO:0001889;GO:0007626;GO:0007005;GO:0060586;GO:0043066;GO:0008285;GO:0045599;GO:0048147;GO:1902631;GO:0043524;GO:1902176;GO:1904706;GO:0048666;GO:0030335;GO:0010729;GO:0045429;GO:1905461;GO:1905932;GO:0009791;GO:0051289;GO:0008217;GO:0051881;GO:…	NotFound	0.000969033	0.00155648		1.60622	0.683668	None
A6IR38	Neuromodulin	RecName: Full=Neuromodulin {ECO:0000256|ARBA:ARBA00021591, ECO:0000256|RuleBase:RU368113}; AltName: Full=Axonal membrane protein GAP-43 {ECO:0000256|ARBA:ARBA00030597, ECO:0000256|RuleBase:RU368113}; AltName: Full=Growth-associated protein 43 {ECO:0000256|ARBA:ARBA00033250, ECO:0000256|RuleBase:RU368113};	Gap43	29423		Cell membrane {ECO:0000256|RuleBase:RU368113}; Peripheral membrane protein {ECO:0000256|RuleBase:RU368113}; Cytoplasmic side {ECO:0000256|RuleBase:RU368113}. Cell projection, growth cone membrane {ECO:0000256|ARBA:ARBA00004503, ECO:0000256|RuleBase:RU368113}; Peripheral membrane protein {ECO:0000256|ARBA:ARBA00004503, ECO:0000256|RuleBase:RU368113}; Cytoplasmic side {ECO:0000256|ARBA:ARBA00004503…	10116	Rattus norvegicus (Rat).					rno:29423	GO:0048708, P:astrocyte differentiation;GO:0016198, P:axon choice point recognition;GO:0045165, P:cell fate commitment;GO:0060019, P:radial glial cell differentiation;GO:0051489, P:regulation of filopodium assembly;GO:0040008, P:regulation of growth	GO:0005737, C:cytoplasm;GO:0030425, C:dendrite;GO:0031527, C:filopodium membrane;GO:0032584, C:growth cone membrane;GO:0043204, C:perikaryon;GO:0014069, C:postsynaptic density	GO:0005516, F:calmodulin binding	PF00612;PF06614;PF10580	IQ;Neuromodulin;Neuromodulin_N	K20041	neuromodulin							GO:0048708;GO:0016198;GO:0045165;GO:0060019;GO:0051489;GO:0040008;GO:0005737;GO:0030425;GO:0031527;GO:0032584;GO:0043204;GO:0014069;GO:0005516	NotFound	3.76097e-07	7.35995e-06		19.5693	4.29052	Up
A6IEL2	aldose reductase	RecName: Full=aldose reductase {ECO:0000256|ARBA:ARBA00038955}; EC=1.1.1.21 {ECO:0000256|ARBA:ARBA00038955}; AltName: Full=Aldehyde reductase {ECO:0000256|ARBA:ARBA00029846};	Akr1b1	24192		Cytoplasm {ECO:0000256|ARBA:ARBA00004496}.	10116	Rattus norvegicus (Rat).					rno:24192			GO:0016491, F:oxidoreductase activity	PF00248	Aldo_ket_red	K00011	aldehyde reductase [EC:1.1.1.21]	rno00040;rno00051;rno00052;rno00561;rno00790;rno01100	Pentose and glucuronate interconversions;Fructose and mannose metabolism;Galactose metabolism;Glycerolipid metabolism;Folate biosynthesis;Metabolic pathways	1;1;1;1;1;1	Metabolism;Metabolism;Metabolism;Metabolism;Metabolism;Metabolism	1_1;1_1;1_1;1_3;1_8;1_0	Carbohydrate metabolism;Carbohydrate metabolism;Carbohydrate metabolism;Lipid metabolism;Metabolism of cofactors and vitamins;Global and overview maps	GO:0016491	NotFound	0.000781413	0.00125218		1.60246	0.68029	None
A6HUW1	Glutathione S-transferase	RecName: Full=Glutathione S-transferase {ECO:0000256|RuleBase:RU003494}; EC=2.5.1.18 {ECO:0000256|RuleBase:RU003494};	Gstm7	81869		Cytoplasm {ECO:0000256|ARBA:ARBA00004496}.	10116	Rattus norvegicus (Rat).					rno:81869	GO:0070458, P:cellular detoxification of nitrogen compound;GO:0071313, P:cellular response to caffeine;GO:0006749, P:glutathione metabolic process;GO:0051122, P:hepoxilin biosynthetic process;GO:0043651, P:linoleic acid metabolic process;GO:0018916, P:nitrobenzene metabolic process;GO:0010881, P:regulation of cardiac muscle contraction by regulation of the release of sequestered calcium ion;GO:00…	GO:0005829, C:cytosol;GO:0016529, C:sarcoplasmic reticulum	GO:0019899, F:enzyme binding;GO:0005504, F:fatty acid binding;GO:0043295, F:glutathione binding;GO:0004602, F:glutathione peroxidase activity;GO:0004364, F:glutathione transferase activity;GO:0042803, F:protein homodimerization activity;GO:0005102, F:signaling receptor binding	PF00043;PF02798	GST_C;GST_N	K00799	glutathione S-transferase [EC:2.5.1.18]	rno00480;rno00980;rno00982;rno00983;rno01100;rno01524;rno05200;rno05204;rno05207;rno05208;rno05225;rno05418	Glutathione metabolism;Metabolism of xenobiotics by cytochrome P450;Drug metabolism - cytochrome P450;Drug metabolism - other enzymes;Metabolic pathways;Platinum drug resistance;Pathways in cancer;Chemical carcinogenesis - DNA adducts;Chemical carcinogenesis - receptor activation;Chemical carcinogenesis - reactive oxygen species;Hepatocellular carcinoma;Fluid shear stress and atherosclerosis	1;1;1;1;1;6;6;6;6;6;6;6	Metabolism;Metabolism;Metabolism;Metabolism;Metabolism;Human Diseases;Human Diseases;Human Diseases;Human Diseases;Human Diseases;Human Diseases;Human Diseases	1_6;1_11;1_11;1_11;1_0;6_12;6_1;6_1;6_1;6_1;6_2;6_9	Metabolism of other amino acids;Xenobiotics biodegradation and metabolism;Xenobiotics biodegradation and metabolism;Xenobiotics biodegradation and metabolism;Global and overview maps;Drug resistance: antineoplastic;Cancer: overview;Cancer: overview;Cancer: overview;Cancer: overview;Cancer: specific types;Cardiovascular disease	GO:0070458;GO:0071313;GO:0006749;GO:0051122;GO:0043651;GO:0018916;GO:0010881;GO:0014809;GO:0042178;GO:0005829;GO:0016529;GO:0019899;GO:0005504;GO:0043295;GO:0004602;GO:0004364;GO:0042803;GO:0005102	NotFound	4.75726e-05	7.55443e-05		1.58798	0.66719	None
B6DYQ4	Microsomal glutathione S-transferase 1	RecName: Full=Microsomal glutathione S-transferase 1 {ECO:0000256|ARBA:ARBA00039397}; EC=2.5.1.18 {ECO:0000256|ARBA:ARBA00012452};	Mgst1	171341		Endoplasmic reticulum membrane {ECO:0000256|ARBA:ARBA00004477}; Multi-pass membrane protein {ECO:0000256|ARBA:ARBA00004477}. Mitochondrion outer membrane {ECO:0000256|ARBA:ARBA00004294}.	10116	Rattus norvegicus (Rat).					rno:171341		GO:0005789, C:endoplasmic reticulum membrane;GO:0005741, C:mitochondrial outer membrane	GO:0004364, F:glutathione transferase activity	PF01124	MAPEG	K00799	glutathione S-transferase [EC:2.5.1.18]	rno00480;rno00980;rno00982;rno00983;rno01100;rno01524;rno05200;rno05204;rno05207;rno05208;rno05225;rno05418	Glutathione metabolism;Metabolism of xenobiotics by cytochrome P450;Drug metabolism - cytochrome P450;Drug metabolism - other enzymes;Metabolic pathways;Platinum drug resistance;Pathways in cancer;Chemical carcinogenesis - DNA adducts;Chemical carcinogenesis - receptor activation;Chemical carcinogenesis - reactive oxygen species;Hepatocellular carcinoma;Fluid shear stress and atherosclerosis	1;1;1;1;1;6;6;6;6;6;6;6	Metabolism;Metabolism;Metabolism;Metabolism;Metabolism;Human Diseases;Human Diseases;Human Diseases;Human Diseases;Human Diseases;Human Diseases;Human Diseases	1_6;1_11;1_11;1_11;1_0;6_12;6_1;6_1;6_1;6_1;6_2;6_9	Metabolism of other amino acids;Xenobiotics biodegradation and metabolism;Xenobiotics biodegradation and metabolism;Xenobiotics biodegradation and metabolism;Global and overview maps;Drug resistance: antineoplastic;Cancer: overview;Cancer: overview;Cancer: overview;Cancer: overview;Cancer: specific types;Cardiovascular disease	GO:0005789;GO:0005741;GO:0004364	NotFound	2.82266e-05	8.02383e-05		2.84265	1.50723	None
P08461	Dihydrolipoyllysine-residue acetyltransferase component of pyruvate dehydrogenase complex, mitochondrial	RecName: Full=Dihydrolipoyllysine-residue acetyltransferase component of pyruvate dehydrogenase complex, mitochondrial {ECO:0000305}; EC=2.3.1.12 {ECO:0000250|UniProtKB:P11180}; AltName: Full=70 kDa mitochondrial autoantigen of primary biliary cirrhosis {ECO:0000305|PubMed:3571977}; Short=PBC; AltName: Full=Dihydrolipoamide acetyltransferase component of pyruvate dehydrogenase complex {ECO:000030…	Dlat	81654	ENSRNOG00000009994.6	Mitochondrion matrix {ECO:0000305|PubMed:3571977}.	10116	Rattus norvegicus (Rat).	10116.ENSRNOP00000032890	KOG0557	R-RNO-204174;R-RNO-5362517;R-RNO-9857492;R-RNO-9861559	Regulation of pyruvate dehydrogenase (PDH) complex;Signaling by Retinoic Acid;Protein lipoylation;PDH complex synthesizes acetyl-CoA from PYR	rno:81654	GO:0006006, P:glucose metabolic process;GO:0042867, P:pyruvate catabolic process;GO:0006086, P:pyruvate decarboxylation to acetyl-CoA;GO:0006099, P:tricarboxylic acid cycle	GO:0005759, C:mitochondrial matrix;GO:0005739, C:mitochondrion;GO:0045254, C:pyruvate dehydrogenase complex	GO:0016407, F:acetyltransferase activity;GO:0004742, F:dihydrolipoyllysine-residue acetyltransferase activity;GO:0042802, F:identical protein binding;GO:0000166, F:nucleotide binding;GO:0034604, F:pyruvate dehydrogenase (NAD+) activity	PF00198;PF00364;PF02817	2-oxoacid_dh;Biotin_lipoyl;E3_binding	K00627	pyruvate dehydrogenase E2 component (dihydrolipoyllysine-residue acetyltransferase) [EC:2.3.1.12]	rno00010;rno00020;rno00620;rno00785;rno01100;rno01200;rno01210	Glycolysis / Gluconeogenesis;Citrate cycle (TCA cycle);Pyruvate metabolism;Lipoic acid metabolism;Metabolic pathways;Carbon metabolism;2-Oxocarboxylic acid metabolism	1;1;1;1;1;1;1	Metabolism;Metabolism;Metabolism;Metabolism;Metabolism;Metabolism;Metabolism	1_1;1_1;1_1;1_8;1_0;1_0;1_0	Carbohydrate metabolism;Carbohydrate metabolism;Carbohydrate metabolism;Metabolism of cofactors and vitamins;Global and overview maps;Global and overview maps;Global and overview maps	GO:0006006;GO:0042867;GO:0006086;GO:0006099;GO:0005759;GO:0005739;GO:0045254;GO:0016407;GO:0004742;GO:0042802;GO:0000166;GO:0034604	NotFound	1.17383e-05	8.48716e-05		7.23031	2.85406	Up
A6IMJ2	Matrix Gla protein	RecName: Full=Matrix Gla protein {ECO:0000256|ARBA:ARBA00017145, ECO:0000256|RuleBase:RU361261}; Short=MGP {ECO:0000256|RuleBase:RU361261};	Mgp			Secreted {ECO:0000256|ARBA:ARBA00004613, ECO:0000256|RuleBase:RU361261}.	10116	Rattus norvegicus (Rat).						GO:0051216, P:cartilage development;GO:0030154, P:cell differentiation;GO:0001503, P:ossification;GO:0030500, P:regulation of bone mineralization	GO:0031012, C:extracellular matrix;GO:0005615, C:extracellular space	GO:0005509, F:calcium ion binding											GO:0051216;GO:0030154;GO:0001503;GO:0030500;GO:0031012;GO:0005615;GO:0005509	NotFound	1.34556e-05	2.66594e-06		0.198129	-2.33549	Down
G3V796	Medium-chain specific acyl-CoA dehydrogenase, mitochondrial	RecName: Full=Medium-chain specific acyl-CoA dehydrogenase, mitochondrial {ECO:0000256|ARBA:ARBA00019125}; EC=1.3.8.7 {ECO:0000256|ARBA:ARBA00012033};	Acadm	24158	ENSRNOG00000009845.4	Mitochondrion matrix {ECO:0000256|ARBA:ARBA00004305}.	10116	Rattus norvegicus (Rat).					rno:24158	GO:0055007, P:cardiac muscle cell differentiation;GO:0045329, P:carnitine biosynthetic process;GO:0019254, P:carnitine metabolic process, CoA-linked;GO:0033539, P:fatty acid beta-oxidation using acyl-CoA dehydrogenase;GO:0005978, P:glycogen biosynthetic process;GO:0001889, P:liver development;GO:0051793, P:medium-chain fatty acid catabolic process;GO:0009791, P:post-embryonic development;GO:00061…	GO:0030424, C:axon;GO:0005759, C:mitochondrial matrix;GO:0031966, C:mitochondrial membrane	GO:0050660, F:flavin adenine dinucleotide binding;GO:0042802, F:identical protein binding;GO:0070991, F:medium-chain fatty acyl-CoA dehydrogenase activity	PF00441;PF02770;PF02771	Acyl-CoA_dh_1;Acyl-CoA_dh_M;Acyl-CoA_dh_N	K00249	acyl-CoA dehydrogenase [EC:1.3.8.7]	rno00071;rno00280;rno01100;rno01212;rno03320;rno04936	Fatty acid degradation;Valine, leucine and isoleucine degradation;Metabolic pathways;Fatty acid metabolism;PPAR signaling pathway;Alcoholic liver disease	1;1;1;1;5;6	Metabolism;Metabolism;Metabolism;Metabolism;Organismal Systems;Human Diseases	1_3;1_5;1_0;1_0;5_2;6_10	Lipid metabolism;Amino acid metabolism;Global and overview maps;Global and overview maps;Endocrine system;Endocrine and metabolic disease	GO:0055007;GO:0045329;GO:0019254;GO:0033539;GO:0005978;GO:0001889;GO:0051793;GO:0009791;GO:0006111;GO:0009409;GO:0042594;GO:0030424;GO:0005759;GO:0031966;GO:0050660;GO:0042802;GO:0070991	NotFound	6.03941e-05	3.48332e-05		0.576764	-0.793947	None
A6KE49	Galectin	RecName: Full=Galectin {ECO:0000256|RuleBase:RU102079};	Lgals3			Cytoplasm {ECO:0000256|ARBA:ARBA00004496}. Nucleus {ECO:0000256|ARBA:ARBA00004123}. Secreted {ECO:0000256|ARBA:ARBA00004613}.	10116	Rattus norvegicus (Rat).						GO:0030154, P:cell differentiation;GO:0045087, P:innate immune response;GO:0006397, P:mRNA processing;GO:0008380, P:RNA splicing	GO:0005737, C:cytoplasm;GO:0005576, C:extracellular region;GO:0005681, C:spliceosomal complex	GO:0030246, F:carbohydrate binding;GO:0019863, F:IgE binding	PF00337	Gal-bind_lectin									GO:0030154;GO:0045087;GO:0006397;GO:0008380;GO:0005737;GO:0005576;GO:0005681;GO:0030246;GO:0019863	NotFound	3.61869e-05	8.3866e-05		2.31758	1.21262	None
Q45QM8	Guanine nucleotide binding protein alpha inhibiting 3	SubName: Full=Guanine nucleotide binding protein alpha inhibiting 3 {ECO:0000313|EMBL:AAZ23813.1}; Flags: Fragment;	Gnai3			Cell membrane {ECO:0000256|ARBA:ARBA00004236}. Cytoplasm, cytoskeleton, microtubule organizing center, centrosome {ECO:0000256|ARBA:ARBA00004300}. Membrane {ECO:0000256|ARBA:ARBA00004635}; Lipid-anchor {ECO:0000256|ARBA:ARBA00004635}.	10116	Rattus norvegicus (Rat).						GO:0007188, P:adenylate cyclase-modulating G protein-coupled receptor signaling pathway;GO:0051301, P:cell division	GO:0005813, C:centrosome;GO:0005886, C:plasma membrane	GO:0031683, F:G-protein beta/gamma-subunit complex binding;GO:0005525, F:GTP binding;GO:0003924, F:GTPase activity;GO:0046872, F:metal ion binding	PF00503	G-alpha									GO:0007188;GO:0051301;GO:0005813;GO:0005886;GO:0031683;GO:0005525;GO:0003924;GO:0046872	NotFound	8.09947e-06	1.03771e-05		1.28121	0.357502	None
P09034	Argininosuccinate synthase	RecName: Full=Argininosuccinate synthase {ECO:0000305}; EC=6.3.4.5 {ECO:0000269|PubMed:19491403}; AltName: Full=Citrulline--aspartate ligase;	Ass1	25698	ENSRNOG00000008837.7	Cytoplasm, cytosol {ECO:0000305|PubMed:19491403}.	10116	Rattus norvegicus (Rat).	10116.ENSRNOP00000076301	KOG1706			rno:25698	GO:0006953, P:acute-phase response;GO:0000053, P:argininosuccinate metabolic process;GO:0006531, P:aspartate metabolic process;GO:0071418, P:cellular response to amine stimulus;GO:0071230, P:cellular response to amino acid stimulus;GO:0071242, P:cellular response to ammonium ion;GO:0071320, P:cellular response to cAMP;GO:0071549, P:cellular response to dexamethasone stimulus;GO:0071377, P:cellula…	GO:0070852, C:cell body fiber;GO:0005737, C:cytoplasm;GO:0005829, C:cytosol;GO:0005741, C:mitochondrial outer membrane;GO:0005739, C:mitochondrion;GO:0043025, C:neuronal cell body;GO:0005654, C:nucleoplasm;GO:0043204, C:perikaryon	GO:0016597, F:amino acid binding;GO:0004055, F:argininosuccinate synthase activity;GO:0005524, F:ATP binding;GO:0042802, F:identical protein binding;GO:0015643, F:toxic substance binding	PF20979;PF00764	Arginosuc_syn_C;Arginosuc_synth	K01940	argininosuccinate synthase [EC:6.3.4.5]	rno00220;rno00250;rno01100;rno01230;rno05418	Arginine biosynthesis;Alanine, aspartate and glutamate metabolism;Metabolic pathways;Biosynthesis of amino acids;Fluid shear stress and atherosclerosis	1;1;1;1;6	Metabolism;Metabolism;Metabolism;Metabolism;Human Diseases	1_5;1_5;1_0;1_0;6_9	Amino acid metabolism;Amino acid metabolism;Global and overview maps;Global and overview maps;Cardiovascular disease	GO:0006953;GO:0000053;GO:0006531;GO:0071418;GO:0071230;GO:0071242;GO:0071320;GO:0071549;GO:0071377;GO:0071499;GO:0071222;GO:0071400;GO:0071356;GO:0071346;GO:0007623;GO:0000052;GO:0060539;GO:0001822;GO:0006526;GO:0001889;GO:0007494;GO:1903038;GO:0045429;GO:0014075;GO:0043200;GO:0032355;GO:0070542;GO:0051384;GO:0060416;GO:0032496;GO:0010046;GO:0007584;GO:0043434;GO:0048545;GO:0009636;GO:0009410;GO:…	NotFound	0.00118712	0.00116743		0.983413	-0.0241312	None
A6HH35	Fructose-bisphosphate aldolase	RecName: Full=Fructose-bisphosphate aldolase {ECO:0000256|ARBA:ARBA00013068, ECO:0000256|RuleBase:RU003994}; EC=4.1.2.13 {ECO:0000256|ARBA:ARBA00013068, ECO:0000256|RuleBase:RU003994};	Aldoc	24191			10116	Rattus norvegicus (Rat).					rno:24191	GO:0006096, P:glycolytic process		GO:0004332, F:fructose-bisphosphate aldolase activity	PF00274	Glycolytic	K01623	fructose-bisphosphate aldolase, class I [EC:4.1.2.13]	rno00010;rno00030;rno00051;rno01100;rno01200;rno01230;rno04066	Glycolysis / Gluconeogenesis;Pentose phosphate pathway;Fructose and mannose metabolism;Metabolic pathways;Carbon metabolism;Biosynthesis of amino acids;HIF-1 signaling pathway	1;1;1;1;1;1;3	Metabolism;Metabolism;Metabolism;Metabolism;Metabolism;Metabolism;Environmental Information Processing	1_1;1_1;1_1;1_0;1_0;1_0;3_2	Carbohydrate metabolism;Carbohydrate metabolism;Carbohydrate metabolism;Global and overview maps;Global and overview maps;Global and overview maps;Signal transduction	GO:0006096;GO:0004332	NotFound	8.47202e-05	7.68515e-05		0.907122	-0.140631	None
Q6DUV1	Protein kinase C epsilon type	RecName: Full=Protein kinase C epsilon type {ECO:0000256|ARBA:ARBA00069134, ECO:0000256|PIRNR:PIRNR000551}; EC=2.7.11.13 {ECO:0000256|ARBA:ARBA00012429, ECO:0000256|PIRNR:PIRNR000551}; AltName: Full=nPKC-epsilon {ECO:0000256|ARBA:ARBA00079176, ECO:0000256|PIRNR:PIRNR000551};	Prkce	29340	ENSRNOG00000015603.8	Cell membrane {ECO:0000256|ARBA:ARBA00004236, ECO:0000256|PIRNR:PIRNR000551}. Cytoplasm, cytoskeleton {ECO:0000256|ARBA:ARBA00004245, ECO:0000256|PIRNR:PIRNR000551}. Cytoplasm, perinuclear region {ECO:0000256|ARBA:ARBA00004556, ECO:0000256|PIRNR:PIRNR000551}. Cytoplasm {ECO:0000256|PIRNR:PIRNR000551}. Nucleus {ECO:0000256|ARBA:ARBA00004123, ECO:0000256|PIRNR:PIRNR000551}. Note=Translocated to pla…	10116	Rattus norvegicus (Rat).					rno:29340	GO:0051301, P:cell division;GO:0031589, P:cell-substrate adhesion;GO:0071361, P:cellular response to ethanol;GO:0071456, P:cellular response to hypoxia;GO:0071380, P:cellular response to prostaglandin E stimulus;GO:0051649, P:establishment of localization in cell;GO:0030073, P:insulin secretion;GO:0031663, P:lipopolysaccharide-mediated signaling pathway;GO:0035641, P:locomotory exploration behavi…	GO:0005829, C:cytosol;GO:0005783, C:endoplasmic reticulum;GO:0005794, C:Golgi apparatus;GO:0045111, C:intermediate filament cytoskeleton;GO:0005739, C:mitochondrion;GO:0005634, C:nucleus;GO:0048471, C:perinuclear region of cytoplasm;GO:0005886, C:plasma membrane;GO:0045202, C:synapse	GO:0071889, F:14-3-3 protein binding;GO:0003785, F:actin monomer binding;GO:0005524, F:ATP binding;GO:0004699, F:diacylglycerol-dependent, calcium-independent serine/threonine kinase activity;GO:0008047, F:enzyme activator activity;GO:0019899, F:enzyme binding;GO:0035276, F:ethanol binding;GO:0030546, F:signaling receptor activator activity;GO:0008270, F:zinc ion binding	PF00130;PF00168;PF00069;PF00433	C1_1;C2;Pkinase;Pkinase_C	K18050	novel protein kinase C epsilon type [EC:2.7.11.13]	rno04022;rno04071;rno04270;rno04371;rno04530;rno04666;rno04750;rno04925;rno04930;rno04931;rno04933;rno05206	cGMP-PKG signaling pathway;Sphingolipid signaling pathway;Vascular smooth muscle contraction;Apelin signaling pathway;Tight junction;Fc gamma R-mediated phagocytosis;Inflammatory mediator regulation of TRP channels;Aldosterone synthesis and secretion;Type II diabetes mellitus;Insulin resistance;AGE-RAGE signaling pathway in diabetic complications;MicroRNAs in cancer	3;3;5;3;4;5;5;5;6;6;6;6	Environmental Information Processing;Environmental Information Processing;Organismal Systems;Environmental Information Processing;Cellular Processes;Organismal Systems;Organismal Systems;Organismal Systems;Human Diseases;Human Diseases;Human Diseases;Human Diseases	3_2;3_2;5_3;3_2;4_3;5_1;5_7;5_2;6_10;6_10;6_10;6_1	Signal transduction;Signal transduction;Circulatory system;Signal transduction;Cellular community - eukaryotes;Immune system;Sensory system;Endocrine system;Endocrine and metabolic disease;Endocrine and metabolic disease;Endocrine and metabolic disease;Cancer: overview	GO:0051301;GO:0031589;GO:0071361;GO:0071456;GO:0071380;GO:0051649;GO:0030073;GO:0031663;GO:0035641;GO:0002281;GO:0000165;GO:0070254;GO:0031397;GO:0030838;GO:0043123;GO:0010811;GO:0032467;GO:0010634;GO:0010763;GO:0032024;GO:0050996;GO:0043410;GO:0070257;GO:0032230;GO:0090303;GO:0061178;GO:0051279;GO:0043278;GO:0051932;GO:0009407;GO:0035669;GO:0042178;GO:0005829;GO:0005783;GO:0005794;GO:0045111;GO:…	NotFound	3.76097e-07	5.88458e-06		15.6465	3.96777	Up
A6HKB8	cAMP-dependent protein kinase type I-alpha regulatory subunit	RecName: Full=cAMP-dependent protein kinase type I-alpha regulatory subunit {ECO:0000256|ARBA:ARBA00039637};	Prkar1a	25725		Cell membrane {ECO:0000256|ARBA:ARBA00004236}.	10116	Rattus norvegicus (Rat).					rno:25725		GO:0005952, C:cAMP-dependent protein kinase complex;GO:0005886, C:plasma membrane	GO:0030552, F:cAMP binding	PF00027;PF02197	cNMP_binding;RIIa	K04739	cAMP-dependent protein kinase regulator	rno04910	Insulin signaling pathway	5	Organismal Systems	5_2	Endocrine system	GO:0005952;GO:0005886;GO:0030552	NotFound	2.77031e-05	1.14303e-05		0.412601	-1.27718	None
A6K9Q7	Tropomyosin 4	SubName: Full=Tropomyosin 4 {ECO:0000313|EMBL:EDL90830.1};	Tpm4	24852		Cytoplasm, cytoskeleton {ECO:0000256|ARBA:ARBA00004245}.	10116	Rattus norvegicus (Rat).					rno:24852	GO:0030220, P:platelet formation	GO:0030863, C:cortical cytoskeleton;GO:0002102, C:podosome	GO:0051015, F:actin filament binding	PF00261	Tropomyosin	K10375	tropomyosin 4	rno04260;rno04261;rno04814;rno04820;rno05410;rno05414	Cardiac muscle contraction;Adrenergic signaling in cardiomyocytes;Motor proteins;Cytoskeleton in muscle cells;Hypertrophic cardiomyopathy;Dilated cardiomyopathy	5;5;;;6;6	Organismal Systems;Organismal Systems;;;Human Diseases;Human Diseases	5_3;5_3;;;6_9;6_9	Circulatory system;Circulatory system;;;Cardiovascular disease;Cardiovascular disease	GO:0030220;GO:0030863;GO:0002102;GO:0051015	NotFound	0.000350029	0.00030198		0.862729	-0.213021	None
A6IB33	Ras-related protein Rab-7a	RecName: Full=Ras-related protein Rab-7a {ECO:0000256|ARBA:ARBA00039497}; EC=3.6.5.2 {ECO:0000256|ARBA:ARBA00011984};	Rab7a	29448		Cytoplasmic vesicle, autophagosome membrane {ECO:0000256|ARBA:ARBA00037866}; Peripheral membrane protein {ECO:0000256|ARBA:ARBA00037866}; Cytoplasmic side {ECO:0000256|ARBA:ARBA00037866}. Cytoplasmic vesicle, phagosome membrane {ECO:0000256|ARBA:ARBA00037824}; Peripheral membrane protein {ECO:0000256|ARBA:ARBA00037824}; Cytoplasmic side {ECO:0000256|ARBA:ARBA00037824}. Late endosome membrane {ECO…	10116	Rattus norvegicus (Rat).					rno:29448	GO:0000045, P:autophagosome assembly;GO:0045022, P:early endosome to late endosome transport;GO:0099638, P:endosome to plasma membrane protein transport;GO:0007174, P:epidermal growth factor catabolic process;GO:0051650, P:establishment of vesicle localization;GO:0016042, P:lipid catabolic process;GO:0061724, P:lipophagy;GO:1903542, P:negative regulation of exosomal secretion;GO:0098943, P:neurot…	GO:0000421, C:autophagosome membrane;GO:0005829, C:cytosol;GO:0098978, C:glutamatergic synapse;GO:0005794, C:Golgi apparatus;GO:0031902, C:late endosome membrane;GO:0005811, C:lipid droplet;GO:0005765, C:lysosomal membrane;GO:0033162, C:melanosome membrane;GO:0005739, C:mitochondrion;GO:0030670, C:phagocytic vesicle membrane;GO:0034045, C:phagophore assembly site membrane;GO:0030904, C:retromer c…	GO:0003925, F:G protein activity;GO:0019003, F:GDP binding;GO:0005525, F:GTP binding;GO:1905394, F:retromer complex binding	PF00071	Ras	K07897	Ras-related protein Rab-7A	rno04137;rno04140;rno04144;rno04145;rno04148;rno05132;rno05146;rno05152	Mitophagy - animal;Autophagy - animal;Endocytosis;Phagosome;Efferocytosis;Salmonella infection;Amoebiasis;Tuberculosis	4;4;4;4;;6;6;6	Cellular Processes;Cellular Processes;Cellular Processes;Cellular Processes;;Human Diseases;Human Diseases;Human Diseases	4_1;4_1;4_1;4_1;;6_4;6_5;6_4	Transport and catabolism;Transport and catabolism;Transport and catabolism;Transport and catabolism;;Infectious disease: bacterial;Infectious disease: parasitic;Infectious disease: bacterial	GO:0000045;GO:0045022;GO:0099638;GO:0007174;GO:0051650;GO:0016042;GO:0061724;GO:1903542;GO:0098943;GO:0090383;GO:0090385;GO:1903543;GO:0045732;GO:0048524;GO:0006622;GO:0022615;GO:0009617;GO:0042147;GO:0099003;GO:0019076;GO:0000421;GO:0005829;GO:0098978;GO:0005794;GO:0031902;GO:0005811;GO:0005765;GO:0033162;GO:0005739;GO:0030670;GO:0034045;GO:0030904;GO:0003925;GO:0019003;GO:0005525;GO:1905394	NotFound	0.000335751	0.00036943		1.10031	0.137908	None
A6ICW8	Glutamine synthetase	RecName: Full=Glutamine synthetase {ECO:0000256|ARBA:ARBA00021364, ECO:0000256|RuleBase:RU004356}; EC=6.3.1.2 {ECO:0000256|RuleBase:RU004356};	Glul	24957		Cell membrane {ECO:0000256|ARBA:ARBA00004193}; Lipid-anchor {ECO:0000256|ARBA:ARBA00004193}. Cytoplasm, cytosol {ECO:0000256|ARBA:ARBA00004514}. Microsome {ECO:0000256|ARBA:ARBA00004144}. Mitochondrion {ECO:0000256|ARBA:ARBA00004173}.	10116	Rattus norvegicus (Rat).					rno:24957	GO:0001525, P:angiogenesis;GO:0006542, P:glutamine biosynthetic process	GO:0005739, C:mitochondrion	GO:0005524, F:ATP binding;GO:0004356, F:glutamine synthetase activity	PF00120;PF03951	Gln-synt_C;Gln-synt_N	K01915	glutamine synthetase [EC:6.3.1.2]	rno00220;rno00250;rno00630;rno00910;rno01100;rno01230;rno04217;rno04724;rno04727	Arginine biosynthesis;Alanine, aspartate and glutamate metabolism;Glyoxylate and dicarboxylate metabolism;Nitrogen metabolism;Metabolic pathways;Biosynthesis of amino acids;Necroptosis;Glutamatergic synapse;GABAergic synapse	1;1;1;1;1;1;4;5;5	Metabolism;Metabolism;Metabolism;Metabolism;Metabolism;Metabolism;Cellular Processes;Organismal Systems;Organismal Systems	1_5;1_5;1_1;1_2;1_0;1_0;4_2;5_6;5_6	Amino acid metabolism;Amino acid metabolism;Carbohydrate metabolism;Energy metabolism;Global and overview maps;Global and overview maps;Cell growth and death;Nervous system;Nervous system	GO:0001525;GO:0006542;GO:0005739;GO:0005524;GO:0004356	NotFound	1.01505e-05	2.36503e-05		2.32997	1.22031	None
A6HBY8	Alpha-1,4 glucan phosphorylase	RecName: Full=Alpha-1,4 glucan phosphorylase {ECO:0000256|RuleBase:RU000587}; EC=2.4.1.1 {ECO:0000256|RuleBase:RU000587};	Pygl	64035			10116	Rattus norvegicus (Rat).					rno:64035	GO:0005980, P:glycogen catabolic process		GO:0008184, F:glycogen phosphorylase activity;GO:0030170, F:pyridoxal phosphate binding	PF00343	Phosphorylase	K00688	glycogen phosphorylase [EC:2.4.1.1]	rno00500;rno01100;rno04217;rno04910;rno04922;rno04931	Starch and sucrose metabolism;Metabolic pathways;Necroptosis;Insulin signaling pathway;Glucagon signaling pathway;Insulin resistance	1;1;4;5;5;6	Metabolism;Metabolism;Cellular Processes;Organismal Systems;Organismal Systems;Human Diseases	1_1;1_0;4_2;5_2;5_2;6_10	Carbohydrate metabolism;Global and overview maps;Cell growth and death;Endocrine system;Endocrine system;Endocrine and metabolic disease	GO:0005980;GO:0008184;GO:0030170	NotFound	7.99053e-05	0.000128544		1.60871	0.685904	None
A6KPH3	Large ribosomal subunit protein uL18	RecName: Full=Large ribosomal subunit protein uL18 {ECO:0000256|ARBA:ARBA00035197}; AltName: Full=60S ribosomal protein L5 {ECO:0000256|ARBA:ARBA00035352};	Rpl5	81763		Cytoplasm {ECO:0000256|ARBA:ARBA00004496}. Nucleus, nucleolus {ECO:0000256|ARBA:ARBA00004604}.	10116	Rattus norvegicus (Rat).					rno:81763	GO:0006412, P:translation	GO:0022626, C:cytosolic ribosome;GO:1990904, C:ribonucleoprotein complex	GO:0008097, F:5S rRNA binding;GO:0003735, F:structural constituent of ribosome	PF14204;PF17144	Ribosomal_L18_c;Ribosomal_L5e	K02932	large subunit ribosomal protein L5e	rno03010;rno05171	Ribosome;Coronavirus disease - COVID-19	2;6	Genetic Information Processing;Human Diseases	2_2;6_3	Translation;Infectious disease: viral	GO:0006412;GO:0022626;GO:1990904;GO:0008097;GO:0003735	NotFound	0.00106742	0.00140539		1.31662	0.39684	None
P0C089	Phosphatidylglycerophosphatase and protein-tyrosine phosphatase 1	RecName: Full=Phosphatidylglycerophosphatase and protein-tyrosine phosphatase 1 {ECO:0000305}; EC=3.1.3.27 {ECO:0000250|UniProtKB:Q66GT5}; AltName: Full=Protein-tyrosine phosphatase mitochondrial 1; EC=3.1.3.16 {ECO:0000305|PubMed:16039589}; EC=3.1.3.48 {ECO:0000255|PROSITE-ProRule:PRU10044}; Flags: Precursor;	Ptpmt1			Mitochondrion inner membrane {ECO:0000269|PubMed:16039589}; Peripheral membrane protein {ECO:0000269|PubMed:16039589}; Matrix side {ECO:0000269|PubMed:16039589}.	10116	Rattus norvegicus (Rat).	10116.ENSRNOP00000013584	KOG1719				GO:0032049, P:cardiolipin biosynthetic process;GO:0061179, P:negative regulation of insulin secretion involved in cellular response to glucose stimulus;GO:2001242, P:regulation of intrinsic apoptotic signaling pathway	GO:0005743, C:mitochondrial inner membrane;GO:0005739, C:mitochondrion	GO:0008962, F:phosphatidylglycerophosphatase activity;GO:0004439, F:phosphatidylinositol-4,5-bisphosphate 5-phosphatase activity;GO:0004722, F:protein serine/threonine phosphatase activity;GO:0004725, F:protein tyrosine phosphatase activity	PF00782	DSPc									GO:0032049;GO:0061179;GO:2001242;GO:0005743;GO:0005739;GO:0008962;GO:0004439;GO:0004722;GO:0004725	NotFound	2.72318e-06	2.13906e-06		0.785498	-0.348321	None
P0C0A1	Vacuolar protein-sorting-associated protein 25	RecName: Full=Vacuolar protein-sorting-associated protein 25; AltName: Full=ELL-associated protein of 20 kDa; AltName: Full=ESCRT-II complex subunit VPS25;	Vps25	681059		Cytoplasm {ECO:0000250}. Endosome membrane {ECO:0000250}. Nucleus {ECO:0000250}. Note=Distributes diffusely throughout the cytoplasm and nucleoplasm, but exhibits a punctate distribution on coexpression with CHMP6. {ECO:0000250}.	10116	Rattus norvegicus (Rat).	10116.ENSRNOP00000044397	KOG4068	R-RNO-917729	Endosomal Sorting Complex Required For Transport (ESCRT)	rno:681059	GO:0043328, P:protein transport to vacuole involved in ubiquitin-dependent protein catabolic process via the multivesicular body sorting pathway	GO:0005737, C:cytoplasm;GO:0005829, C:cytosol;GO:0010008, C:endosome membrane;GO:0000814, C:ESCRT II complex;GO:0005634, C:nucleus	GO:0042803, F:protein homodimerization activity;GO:0005198, F:structural molecule activity	PF05871	ESCRT-II	K12189	ESCRT-II complex subunit VPS25	rno04144	Endocytosis	4	Cellular Processes	4_1	Transport and catabolism	GO:0043328;GO:0005737;GO:0005829;GO:0010008;GO:0000814;GO:0005634;GO:0042803;GO:0005198	NotFound	3.76097e-07	8.64369e-06		22.9826	4.52247	Up
B1H248	Vacuolar protein-sorting-associated protein 36	RecName: Full=Vacuolar protein-sorting-associated protein 36 {ECO:0000256|ARBA:ARBA00017953, ECO:0000256|RuleBase:RU367095}; AltName: Full=ESCRT-II complex subunit VPS36 {ECO:0000256|ARBA:ARBA00030114, ECO:0000256|RuleBase:RU367095};	Vps36	290851	ENSRNOG00000012654.8	Cytoplasm {ECO:0000256|RuleBase:RU367095}. Endosome {ECO:0000256|RuleBase:RU367095}. Late endosome {ECO:0000256|ARBA:ARBA00004603}.	10116	Rattus norvegicus (Rat).					rno:290851	GO:0043328, P:protein transport to vacuole involved in ubiquitin-dependent protein catabolic process via the multivesicular body sorting pathway	GO:0000814, C:ESCRT II complex;GO:0031902, C:late endosome membrane;GO:0005764, C:lysosome	GO:0032266, F:phosphatidylinositol-3-phosphate binding;GO:0043130, F:ubiquitin binding	PF04157;PF11605	EAP30;Vps36_ESCRT-II	K12190	ESCRT-II complex subunit VPS36	rno04144	Endocytosis	4	Cellular Processes	4_1	Transport and catabolism	GO:0043328;GO:0000814;GO:0031902;GO:0005764;GO:0032266;GO:0043130	NotFound	3.76097e-07	2.73937e-05		72.8369	6.1866	Up
A6I2N5	Phosphoinositide 3-kinase regulatory subunit 4	RecName: Full=Phosphoinositide 3-kinase regulatory subunit 4 {ECO:0000256|ARBA:ARBA00073019}; EC=2.7.11.1 {ECO:0000256|ARBA:ARBA00012513};	Pik3r4			Cytoplasmic vesicle, autophagosome {ECO:0000256|ARBA:ARBA00004419}. Late endosome {ECO:0000256|ARBA:ARBA00004603}. Membrane {ECO:0000256|ARBA:ARBA00004635}; Lipid-anchor {ECO:0000256|ARBA:ARBA00004635}.	10116	Rattus norvegicus (Rat).						GO:0045324, P:late endosome to vacuole transport;GO:0016236, P:macroautophagy	GO:0005776, C:autophagosome;GO:0005770, C:late endosome	GO:0005524, F:ATP binding;GO:0004674, F:protein serine/threonine kinase activity	PF00069;PF22956;PF00400	Pkinase;VPS15-like_hel;WD40									GO:0045324;GO:0016236;GO:0005776;GO:0005770;GO:0005524;GO:0004674	NotFound	1.53939e-05	7.4829e-06		0.486097	-1.04069	None
[truncated: 3,551 more rows]

## Sheet: dif
Accession	Name	Protein description	Gene Name	Gene ID	Ensembl Gene ID	SUBCELLULAR LOCATION	Taxonomy	ORGANISM	STRING ID	eggNOG	Reactome_ID	Reactome_Description	KEGG GENE ID	Gene Ontology (biological process)	Gene Ontology (cellular component)	Gene Ontology (molecular function)	Pfam ID	Domain description	KEGG KO No.	KEGG KO Definition	KEGG pathway	KEGG pathway Description	KEGG_Pathway_Level1	KEGG_Pathway_Level1_Name	KEGG_Pathway_Level2	KEGG_Pathway_Level2_Name	GO IDs	TF_Family	MBD2_IP	IgG	p_value	FC	log2FoldChange	Regulation
[truncated: 950 more rows]
